# Supplementary material for: Integrated Analysis of lncRNA and mRNA in Subcutaneous Adipose Tissue of Ningxiang Pig
Source: Biology (Basel). 2021 Jul 29;10(8):726. doi: 10.3390/biology10080726 (PMC8389317; doi:10.3390/biology10080726)
Supplement: Supplementary file 1 [file biology-10-00726-s001.zip]

Archive with 23 entries (23 files):
- .DS_Store
- Table S1.pdf
- Table S10. KEGG enrichment in lncRNAs module profile 2 of STEM.xls
- Table S11. KEGG enrichment in mRNAs module profile 2 of STEM.xls
- Table S12. KEGG enrichment in lncRNAs module profile 5 of STEM.xls
- Table S13. KEGG enrichment in mRNAs module profile 5 of STEM.xls
- Table S14. GO enrichment in darkred module of WGCNA.xls
- Table S15. GO enrichment in darkturquoise module of WGCNA.xls
- Table S2.pdf
- Table S3. identified novel lncRNAs in subcutaneous adipose tissue.xlsx
- Table S4. Total differentially expressed mRNAs of subcutaneous adipose tissue.xls
- Table S5. Total differentially expressed lncRNAs of subcutaneous adipose tissue.xls
- Table S6. GO enrichment in mRNAs module profile 2 of STEM.xls
- Table S7. GO enrichment in mRNAs module profile 5 of STEM.xls
- Table S8. GO enrichment in lncRNAs module profile 2 of STEM.xls
- Table S9. GO enrichment in lncRNAs module profile 5 of STEM.xls
- Figure 1.tif
- Figure 2.tif
- Figure 3.tif
- Figure 4.tif
- Figure 5.tif
- Figure 6.tif
- Figure 7.tif
