# Supplementary material for: Integrated Analysis of lncRNA and mRNA in Subcutaneous Adipose Tissue of Ningxiang Pig
Source: Biology (Basel). 2021 Jul 29;10(8):726. doi: 10.3390/biology10080726 (PMC8389317; doi:10.3390/biology10080726)
Supplement: Supplementary file 1 [file biology-10-00726-s001.zip › Table S10. KEGG enrichment in lncRNAs module profile 2 of STEM.xls]

Pathway id	Description	Database	Ratio_in_study	Ratio_in_pop	Pvalue_uncorrected	Pvalue_corrected	Second_Category	First_Category	Diff_genes	diff_genes_name
ko00100	Steroid biosynthesis	pathway	2/18	21/8754	0.0008193999999999999	0.07457000000000001	Lipid metabolism	Metabolism	Pig.01996;Pig.20973	LIPA-202;NSDHL-201
ko01100	Metabolic pathways	pathway	8/18	1738/8754	0.01549	0.3687		-	MSTRG.16641;MSTRG.18863;MSTRG.20089;MSTRG.28574;Pig.02614;Pig.10358;Pig.17406;Pig.20973	MSTRG.16641;MSTRG.18863;MSTRG.20089;MSTRG.28574;PLPP2-201;ADCY9-201;B3galt5;NSDHL-201
ko04213	Longevity regulating pathway	pathway	1/18	81/8754	0.1542	0.3687	Aging	Organismal Systems	Pig.10358	ADCY9-201
ko04928	Parathyroid hormone synthesis, secretion and action	pathway	1/18	137/8754	0.2474	0.3687	Endocrine system	Organismal Systems	Pig.10358	ADCY9-201
ko04210	Apoptosis	pathway	1/18	156/8754	0.2767	0.3687	Cell growth and death	Cellular Processes	MSTRG.27211	MSTRG.27211
ko04925	Aldosterone synthesis and secretion	pathway	1/18	115/8754	0.212	0.3687	Endocrine system	Organismal Systems	Pig.10358	ADCY9-201
ko04926	Relaxin signaling pathway	pathway	1/18	153/8754	0.2722	0.3687	Endocrine system	Organismal Systems	Pig.10358	ADCY9-201
ko04923	Regulation of lipolysis in adipocytes	pathway	1/18	73/8754	0.14	0.3687	Endocrine system	Organismal Systems	Pig.10358	ADCY9-201
ko00670	One carbon pool by folate	pathway	1/18	23/8754	0.0463	0.3687	Metabolism of cofactors and vitamins	Metabolism	MSTRG.28574	MSTRG.28574
ko05110	Vibrio cholerae infection	pathway	1/18	65/8754	0.1257	0.3687	Infectious disease: bacterial	Human Diseases	Pig.10358	ADCY9-201
ko04612	Antigen processing and presentation	pathway	1/18	122/8754	0.2234	0.3687	Immune system	Organismal Systems	MSTRG.27211	MSTRG.27211
ko04666	Fc gamma R-mediated phagocytosis	pathway	1/18	123/8754	0.225	0.3687	Immune system	Organismal Systems	Pig.02614	PLPP2-201
ko04725	Cholinergic synapse	pathway	1/18	135/8754	0.2442	0.3687	Nervous system	Organismal Systems	Pig.10358	ADCY9-201
ko05414	Dilated cardiomyopathy (DCM)	pathway	1/18	140/8754	0.2521	0.3687	Cardiovascular disease	Human Diseases	Pig.10358	ADCY9-201
ko04216	Ferroptosis	pathway	1/18	72/8754	0.1383	0.3687	Cell growth and death	Cellular Processes	Pig.06062	1300017J02Rik
ko00601	Glycosphingolipid biosynthesis	pathway	1/18	31/8754	0.06192	0.3687	Glycan biosynthesis and metabolism	Metabolism	Pig.17406	B3galt5
ko04540	Gap junction	pathway	1/18	100/8754	0.187	0.3687	Cellular community - eukaryotes	Cellular Processes	Pig.10358	ADCY9-201
ko04727	GABAergic synapse	pathway	1/18	108/8754	0.2004	0.3687	Nervous system	Organismal Systems	Pig.10358	ADCY9-201
ko04962	Vasopressin-regulated water reabsorption	pathway	1/18	56/8754	0.1092	0.3687	Excretory system	Organismal Systems	Pig.10358	ADCY9-201
ko03030	DNA replication	pathway	1/18	41/8754	0.08111	0.3687	Replication and repair	Genetic Information Processing	Pig.01799	POLA1-201
ko04913	Ovarian steroidogenesis	pathway	1/18	63/8754	0.122	0.3687	Endocrine system	Organismal Systems	Pig.10358	ADCY9-201
ko04911	Insulin secretion	pathway	1/18	103/8754	0.192	0.3687	Endocrine system	Organismal Systems	Pig.10358	ADCY9-201
ko04114	Oocyte meiosis	pathway	1/18	137/8754	0.2474	0.3687	Cell growth and death	Cellular Processes	Pig.10358	ADCY9-201
ko04750	Inflammatory mediator regulation of TRP channels	pathway	1/18	139/8754	0.2505	0.3687	Sensory system	Organismal Systems	Pig.10358	ADCY9-201
ko00240	Pyrimidine metabolism	pathway	1/18	63/8754	0.122	0.3687	Nucleotide metabolism	Metabolism	MSTRG.20089	MSTRG.20089
ko00630	Glyoxylate and dicarboxylate metabolism	pathway	1/18	50/8754	0.09806000000000001	0.3687	Carbohydrate metabolism	Metabolism	MSTRG.28574	MSTRG.28574
ko04713	Circadian entrainment	pathway	1/18	113/8754	0.2087	0.3687	Environmental adaptation	Organismal Systems	Pig.10358	ADCY9-201
ko04914	Progesterone-mediated oocyte maturation	pathway	1/18	103/8754	0.192	0.3687	Endocrine system	Organismal Systems	Pig.10358	ADCY9-201
ko04915	Estrogen signaling pathway	pathway	1/18	153/8754	0.2722	0.3687	Endocrine system	Organismal Systems	Pig.10358	ADCY9-201
ko00600	Sphingolipid metabolism	pathway	1/18	52/8754	0.1018	0.3687	Lipid metabolism	Metabolism	Pig.02614	PLPP2-201
ko00260	Glycine, serine and threonine metabolism	pathway	1/18	57/8754	0.111	0.3687	Amino acid metabolism	Metabolism	MSTRG.28574	MSTRG.28574
ko04978	Mineral absorption	pathway	1/18	75/8754	0.1436	0.3687	Digestive system	Organismal Systems	Pig.06062	1300017J02Rik
ko04979	Cholesterol metabolism	pathway	1/18	63/8754	0.122	0.3687	Digestive system	Organismal Systems	Pig.01996	LIPA-202
ko04950	Maturity onset diabetes of the young	pathway	1/18	22/8754	0.04433	0.3687	Endocrine and metabolic disease	Human Diseases	MSTRG.33443	MSTRG.33443
ko05032	Morphine addiction	pathway	1/18	104/8754	0.1937	0.3687	Substance dependence	Human Diseases	Pig.10358	ADCY9-201
ko04975	Fat digestion and absorption	pathway	1/18	50/8754	0.09806000000000001	0.3687	Digestive system	Organismal Systems	Pig.02614	PLPP2-201
ko04918	Thyroid hormone synthesis	pathway	1/18	95/8754	0.1785	0.3687	Endocrine system	Organismal Systems	Pig.10358	ADCY9-201
ko04970	Salivary secretion	pathway	1/18	102/8754	0.1904	0.3687	Digestive system	Organismal Systems	Pig.10358	ADCY9-201
ko04916	Melanogenesis	pathway	1/18	109/8754	0.2021	0.3687	Endocrine system	Organismal Systems	Pig.10358	ADCY9-201
ko04976	Bile secretion	pathway	1/18	113/8754	0.2087	0.3687	Digestive system	Organismal Systems	Pig.10358	ADCY9-201
ko01200	Carbon metabolism	pathway	1/18	162/8754	0.2858	0.3687		-	MSTRG.28574	MSTRG.28574
ko04972	Pancreatic secretion	pathway	1/18	110/8754	0.2037	0.3687	Digestive system	Organismal Systems	Pig.10358	ADCY9-201
ko00760	Nicotinate and nicotinamide metabolism	pathway	1/18	38/8754	0.07539	0.3687	Metabolism of cofactors and vitamins	Metabolism	MSTRG.16641	MSTRG.16641
ko04066	HIF-1 signaling pathway	pathway	1/18	130/8754	0.2363	0.3687	Signal transduction	Environmental Information Processing	Pig.06062	1300017J02Rik
ko05418	Fluid shear stress and atherosclerosis	pathway	1/18	160/8754	0.2828	0.3687	Cardiovascular disease	Human Diseases	MSTRG.27211	MSTRG.27211
ko04724	Glutamatergic synapse	pathway	1/18	141/8754	0.2537	0.3687	Nervous system	Organismal Systems	Pig.10358	ADCY9-201
ko04140	Autophagy	pathway	1/18	159/8754	0.2813	0.3687	Transport and catabolism	Cellular Processes	MSTRG.27211	MSTRG.27211
ko00603	Glycosphingolipid biosynthesis	pathway	1/18	21/8754	0.04235	0.3687	Glycan biosynthesis and metabolism	Metabolism	Pig.17406	B3galt5
ko01522	Endocrine resistance	pathway	1/18	108/8754	0.2004	0.3687	Drug resistance: antineoplastic	Human Diseases	Pig.10358	ADCY9-201
ko05231	Choline metabolism in cancer	pathway	1/18	105/8754	0.1954	0.3687	Cancer: overview	Human Diseases	Pig.02614	PLPP2-201
ko04934	Cushing syndrome	pathway	1/18	166/8754	0.2917	0.3687	Endocrine and metabolic disease	Human Diseases	Pig.10358	ADCY9-201
ko04935	Growth hormone synthesis, secretion and action	pathway	1/18	137/8754	0.2474	0.3687	Endocrine system	Organismal Systems	Pig.10358	ADCY9-201
ko00830	Retinol metabolism	pathway	1/18	96/8754	0.1802	0.3687	Metabolism of cofactors and vitamins	Metabolism	MSTRG.18863	MSTRG.18863
ko01523	Antifolate resistance	pathway	1/18	43/8754	0.0849	0.3687	Drug resistance: antineoplastic	Human Diseases	MSTRG.28574	MSTRG.28574
ko04361	Axon regeneration	pathway	1/18	106/8754	0.1971	0.3687	Development and regeneration	Organismal Systems	Pig.10358	ADCY9-201
ko04142	Lysosome	pathway	2/18	154/8754	0.03913	0.3687	Transport and catabolism	Cellular Processes	MSTRG.27211;Pig.01996	MSTRG.27211;LIPA-202
ko00230	Purine metabolism	pathway	2/18	166/8754	0.04483	0.3687	Nucleotide metabolism	Metabolism	MSTRG.20089;Pig.10358	MSTRG.20089;ADCY9-201
ko04912	GnRH signaling pathway	pathway	2/18	108/8754	0.02029	0.3687	Endocrine system	Organismal Systems	Pig.07017;Pig.10358	UBA6-202;ADCY9-201
ko04072	Phospholipase D signaling pathway	pathway	2/18	185/8754	0.05445	0.3687	Signal transduction	Environmental Information Processing	Pig.02614;Pig.10358	PLPP2-201;ADCY9-201
ko04520	Adherens junction	pathway	1/18	92/8754	0.1733	0.3687	Cellular community - eukaryotes	Cellular Processes	Pig.04496	LMO7-201
ko04927	Cortisol synthesis and secretion	pathway	1/18	78/8754	0.1489	0.3687	Endocrine system	Organismal Systems	Pig.10358	ADCY9-201
ko04630	JAK-STAT signaling pathway	pathway	1/18	156/8754	0.2767	0.3687	Signal transduction	Environmental Information Processing	Pig.03172	IFNLR1-201
ko04971	Gastric acid secretion	pathway	1/18	97/8754	0.1819	0.3687	Digestive system	Organismal Systems	Pig.10358	ADCY9-201
ko04211	Longevity regulating pathway	pathway	1/18	107/8754	0.1988	0.3687	Aging	Organismal Systems	Pig.10358	ADCY9-201
ko00564	Glycerophospholipid metabolism	pathway	1/18	109/8754	0.2021	0.3687	Lipid metabolism	Metabolism	Pig.02614	PLPP2-201
ko04961	Endocrine and other factor-regulated calcium reabsorption	pathway	1/18	63/8754	0.122	0.3687	Excretory system	Organismal Systems	Pig.10358	ADCY9-201
ko01230	Biosynthesis of amino acids	pathway	1/18	102/8754	0.1904	0.3687		-	MSTRG.28574	MSTRG.28574
ko04611	Platelet activation	pathway	1/18	161/8754	0.2843	0.3687	Immune system	Organismal Systems	Pig.10358	ADCY9-201
ko05323	Rheumatoid arthritis	pathway	1/18	152/8754	0.2706	0.3687	Immune disease	Human Diseases	MSTRG.27211	MSTRG.27211
ko00561	Glycerolipid metabolism	pathway	1/18	69/8754	0.1329	0.3687	Lipid metabolism	Metabolism	Pig.02614	PLPP2-201
ko04723	Retrograde endocannabinoid signaling	pathway	1/18	165/8754	0.2903	0.3687	Nervous system	Organismal Systems	Pig.10358	ADCY9-201
ko00565	Ether lipid metabolism	pathway	1/18	45/8754	0.08868	0.3687	Lipid metabolism	Metabolism	Pig.02614	PLPP2-201
ko04371	Apelin signaling pathway	pathway	1/18	169/8754	0.2962	0.3692	Signal transduction	Environmental Information Processing	Pig.10358	ADCY9-201
ko04270	Vascular smooth muscle contraction	pathway	1/18	180/8754	0.3123	0.3806	Circulatory system	Organismal Systems	Pig.10358	ADCY9-201
ko04261	Adrenergic signaling in cardiomyocytes	pathway	1/18	181/8754	0.3137	0.3806	Circulatory system	Organismal Systems	Pig.10358	ADCY9-201
ko04921	Oxytocin signaling pathway	pathway	1/18	186/8754	0.3209	0.3842	Endocrine system	Organismal Systems	Pig.10358	ADCY9-201
ko04062	Chemokine signaling pathway	pathway	1/18	205/8754	0.3475	0.4107	Immune system	Organismal Systems	Pig.10358	ADCY9-201
ko04145	Phagosome	pathway	1/18	215/8754	0.3611	0.4175	Transport and catabolism	Cellular Processes	MSTRG.27211	MSTRG.27211
ko04022	cGMP-PKG signaling pathway	pathway	1/18	216/8754	0.3625	0.4175	Signal transduction	Environmental Information Processing	Pig.10358	ADCY9-201
ko05205	Proteoglycans in cancer	pathway	1/18	240/8754	0.39399999999999996	0.4441	Cancer: overview	Human Diseases	MSTRG.27211	MSTRG.27211
ko05202	Transcriptional misregulation in cancer	pathway	1/18	241/8754	0.3953	0.4441	Cancer: overview	Human Diseases	Pig.15945	MYCN-201
ko04024	cAMP signaling pathway	pathway	1/18	245/8754	0.4004	0.4443	Signal transduction	Environmental Information Processing	Pig.10358	ADCY9-201
ko04060	Cytokine-cytokine receptor interaction	pathway	1/18	252/8754	0.4092	0.4486	Signaling molecules and interaction	Environmental Information Processing	Pig.03172	IFNLR1-201
ko04015	Rap1 signaling pathway	pathway	1/18	269/8754	0.4301	0.4512	Signal transduction	Environmental Information Processing	Pig.10358	ADCY9-201
ko04020	Calcium signaling pathway	pathway	1/18	263/8754	0.4228	0.4512	Signal transduction	Environmental Information Processing	Pig.10358	ADCY9-201
ko04714	Thermogenesis	pathway	1/18	265/8754	0.4253	0.4512	Environmental adaptation	Organismal Systems	Pig.10358	ADCY9-201
ko05163	Human cytomegalovirus infection	pathway	1/18	270/8754	0.4313	0.4512	Infectious disease: viral	Human Diseases	Pig.10358	ADCY9-201
ko04080	Neuroactive ligand-receptor interaction	pathway	1/18	291/8754	0.4562	0.4717	Signaling molecules and interaction	Environmental Information Processing	Pig.07017	UBA6-202
ko05166	Human T-cell leukemia virus 1 infection	pathway	1/18	296/8754	0.4619	0.4723	Infectious disease: viral	Human Diseases	Pig.10358	ADCY9-201
ko05168	Herpes simplex virus 1 infection	pathway	1/18	450/8754	0.6136	0.6204	Infectious disease: viral	Human Diseases	Pig.16640	ZNF154
ko05200	Pathways in cancer	pathway	1/18	589/8754	0.7149	0.7149	Cancer: overview	Human Diseases	Pig.10358	ADCY9-201
