# Supplementary material for: Integrated Analysis of lncRNA and mRNA in Subcutaneous Adipose Tissue of Ningxiang Pig
Source: Biology (Basel). 2021 Jul 29;10(8):726. doi: 10.3390/biology10080726 (PMC8389317; doi:10.3390/biology10080726)
Supplement: Supplementary file 1 [file biology-10-00726-s001.zip › Table S11. KEGG enrichment in mRNAs module profile 2 of STEM.xls]

Pathway id	Description	Database	Ratio_in_study	Ratio_in_pop	Pvalue_uncorrected	Pvalue_corrected	Second_Category	First_Category	Diff_genes	diff_genes_name
ko01523	Antifolate resistance	pathway	12/385	43/8754	1.964e-07	6.0299999999999995e-05	Drug resistance: antineoplastic	Human Diseases	Pig.00580;Pig.02481;Pig.03656;Pig.08566;Pig.11433;Pig.12892;Pig.16068;Pig.18653;Pig.19197;Pig.20732;Pig.21055;Pig.22198	ABCG2-203;Dhfr;TYMS-201;MTHFR-202;TNF-201;FOLR1-201;ABCC4;ALOX15-204;GGH-202;SLC19A1-201;ABCC4;ABCC4
ko04110	Cell cycle	pathway	19/385	136/8754	7.103e-06	0.00109	Cell growth and death	Cellular Processes	MSTRG.41689;MSTRG.9914;Pig.01005;Pig.01131;Pig.01733;Pig.04567;Pig.04912;Pig.06040;Pig.07315;Pig.07672;Pig.09806;Pig.10695;Pig.10758;Pig.12677;Pig.13178;Pig.14723;Pig.17783;Pig.20250;Pig.21433	MSTRG.41689;MSTRG.9914;CCNA1-201;CCNB1-201;CDC7-201;PTTG1;MCM4-201;MCM2-201;TTK-201;ESPL1-201;CCNB3-202;CDK1-203;BUB1B;CDC20-201;BUB1-201;ORC1-202;MCM3-201;CDC45-201;PLK1-201
ko00670	One carbon pool by folate	pathway	7/385	23/8754	4.006e-05	0.004099	Metabolism of cofactors and vitamins	Metabolism	MSTRG.21021;MSTRG.30803;Pig.02481;Pig.03581;Pig.03582;Pig.03656;Pig.08566	MSTRG.21021;MSTRG.30803;Dhfr;Mthfs;Mthfs;TYMS-201;MTHFR-202
ko03030	DNA replication	pathway	9/385	41/8754	5.611e-05	0.004307	Replication and repair	Genetic Information Processing	Pig.02883;Pig.04912;Pig.05529;Pig.06040;Pig.07133;Pig.17212;Pig.17783;Pig.19233;Pig.21250	DNAAF2-201;MCM4-201;POLE-201;MCM2-201;RFC5-201;LIG1-201;MCM3-201;POLA2;FEN1-201
ko02010	ABC transporters	pathway	10/385	71/8754	0.001008	0.06189	Membrane transport	Environmental Information Processing	MSTRG.24291;MSTRG.24297;MSTRG.24298;Pig.00580;Pig.08030;Pig.08031;Pig.10669;Pig.16068;Pig.21055;Pig.22198	MSTRG.24291;MSTRG.24297;MSTRG.24298;ABCG2-203;ABCA9-201;ABCA6-203;ABCB10-201;ABCC4;ABCC4;ABCC4
ko01100	Metabolic pathways	pathway	100/385	1738/8754	0.001697	0.07445		-	MSTRG.13512;MSTRG.14491;MSTRG.15710;MSTRG.16641;MSTRG.20089;MSTRG.20872;MSTRG.22096;MSTRG.30803;MSTRG.30843;MSTRG.33334;MSTRG.34889;MSTRG.9236;MSTRG.9611;MSTRG.9612;Pig.00612;Pig.00882;Pig.00894;Pig.01165;Pig.01268;Pig.01350;Pig.02010;Pig.02015;Pig.02481;Pig.02604;Pig.02881;Pig.03223;Pig.03251;Pig.03581;Pig.03582;Pig.03656;Pig.03657;Pig.03917;Pig.04012;Pig.04189;Pig.04244;Pig.04303;Pig.04651;Pig.…	MSTRG.13512;MSTRG.14491;MSTRG.15710;MSTRG.16641;MSTRG.20089;MSTRG.20872;MSTRG.22096;MSTRG.30803;MSTRG.30843;MSTRG.33334;MSTRG.34889;MSTRG.9236;MSTRG.9611;MSTRG.9612;ADH5-201;NIT2-201;CPOX-201;PDE4A-201;AKR1D1-201;HYAL4-201;PAPSS2-201;LOC101146782;Dhfr;MGAT4B-201;MGAT2-201;DDOST-201;ALDH4A1-201;Mthfs;Mthfs;TYMS-201;ENOSF1-201;GBA2-201;ENPP3-201;TKTL2-201;KYNU-201;GPHN-207;PRDX6-201;SLC33A1-201;EPH…
ko00240	Pyrimidine metabolism	pathway	9/385	63/8754	0.0016129999999999999	0.07445	Nucleotide metabolism	Metabolism	MSTRG.20089;Pig.03656;Pig.04012;Pig.07728;Pig.07983;Pig.09044;Pig.12910;Pig.22414;Pig.23430	MSTRG.20089;TYMS-201;ENPP3-201;ENTPD4-201;NT5C-201;RRM2;RRM1-202;NME3-201;TK1-201
ko04114	Oocyte meiosis	pathway	14/385	137/8754	0.002745	0.1053	Cell growth and death	Cellular Processes	MSTRG.41689;MSTRG.9914;Pig.01131;Pig.04567;Pig.07672;Pig.09133;Pig.09730;Pig.09806;Pig.10005;Pig.10358;Pig.10695;Pig.12677;Pig.13178;Pig.21433	MSTRG.41689;MSTRG.9914;CCNB1-201;PTTG1;ESPL1-201;STAG3-201;REC8-201;CCNB3-202;AURKA;ADCY9-201;CDK1-203;CDC20-201;BUB1-201;PLK1-201
ko00051	Fructose and mannose metabolism	pathway	7/385	49/8754	0.005242	0.1341	Carbohydrate metabolism	Metabolism	MSTRG.15710;MSTRG.20872;Pig.03657;Pig.13870;Pig.14158;Pig.15856;Pig.20527	MSTRG.15710;MSTRG.20872;ENOSF1-201;PFKFB1-201;GMPPA-201;GMPPA-201;GMDS-201
ko04640	Hematopoietic cell lineage	pathway	12/385	117/8754	0.005225	0.1341	Immune system	Organismal Systems	Pig.00323;Pig.01937;Pig.03512;Pig.09402;Pig.10487;Pig.10588;Pig.11433;Pig.12414;Pig.18011;Pig.18712;Pig.20172;Pig.21801	CD36-201;DNTT-201;FLT3-201;CD8B-202;IL6R-203;CD1D;TNF-201;SLC35B3;ITGA2B-203;CD4-202;CD33;LOC101131507
ko04061	Viral protein interaction with cytokine and cytokine receptor	pathway	10/385	86/8754	0.004313	0.1341	Signaling molecules and interaction	Environmental Information Processing	MSTRG.27072;Pig.05087;Pig.05236;Pig.07807;Pig.07876;Pig.08350;Pig.10487;Pig.11289;Pig.11433;Pig.12710	MSTRG.27072;CCL21-201;IL20RA-201;CX3CR1-201;CCR9-201;CXCL10-201;IL6R-203;GHSR-203;TNF-201;CXCR5-201
ko00380	Tryptophan metabolism	pathway	7/385	48/8754	0.004665	0.1341	Amino acid metabolism	Metabolism	MSTRG.22096;Pig.04244;Pig.05868;Pig.17564;Pig.20288;Pig.20498;Pig.20499	MSTRG.22096;KYNU-201;ALDH2-202;CYP1A1-201;GCDH-201;DHTKD1-201;DHTKD1-201
ko00230	Purine metabolism	pathway	14/385	166/8754	0.014519999999999998	0.3268	Nucleotide metabolism	Metabolism	MSTRG.20089;Pig.01165;Pig.02010;Pig.04012;Pig.07438;Pig.07728;Pig.07983;Pig.09044;Pig.09896;Pig.10358;Pig.12910;Pig.16506;Pig.19427;Pig.22414	MSTRG.20089;PDE4A-201;PAPSS2-201;ENPP3-201;ADA-201;ENTPD4-201;NT5C-201;RRM2;AMPD3-204;ADCY9-201;RRM1-202;ADK-201;Adcy10;NME3-201
ko04914	Progesterone-mediated oocyte maturation	pathway	10/385	103/8754	0.0149	0.3268	Endocrine system	Organismal Systems	MSTRG.9914;Pig.01005;Pig.01131;Pig.09806;Pig.10005;Pig.10358;Pig.10695;Pig.13178;Pig.13674;Pig.21433	MSTRG.9914;CCNA1-201;CCNB1-201;CCNB3-202;AURKA;ADCY9-201;CDK1-203;BUB1-201;KIF22-201;PLK1-201
ko03410	Base excision repair	pathway	5/385	37/8754	0.02193	0.4489	Replication and repair	Genetic Information Processing	Pig.02730;Pig.02883;Pig.05529;Pig.17212;Pig.21250	NEIL3-201;DNAAF2-201;POLE-201;LIG1-201;FEN1-201
ko04976	Bile secretion	pathway	10/385	113/8754	0.02673	0.5129	Digestive system	Organismal Systems	MSTRG.24291;MSTRG.24297;MSTRG.24298;Pig.00580;Pig.05736;Pig.08752;Pig.10358;Pig.16068;Pig.21055;Pig.22198	MSTRG.24291;MSTRG.24297;MSTRG.24298;ABCG2-203;SLC5A1-201;UGT1A10;ADCY9-201;ABCC4;ABCC4;ABCC4
ko04060	Cytokine-cytokine receptor interaction	pathway	18/385	252/8754	0.02897	0.5232	Signaling molecules and interaction	Environmental Information Processing	MSTRG.27072;Pig.03172;Pig.03536;Pig.05087;Pig.05236;Pig.05269;Pig.07807;Pig.07876;Pig.08350;Pig.10487;Pig.11289;Pig.11433;Pig.12414;Pig.12710;Pig.18712;Pig.21801;Pig.22082;Pig.22100	MSTRG.27072;IFNLR1-201;TNFRSF19-202;CCL21-201;IL20RA-201;LEPR-201;CX3CR1-201;CCR9-201;CXCL10-201;IL6R-203;GHSR-203;TNF-201;SLC35B3;CXCR5-201;CD4-202;LOC101131507;Mia2;CSF2RB-201
ko00561	Glycerolipid metabolism	pathway	7/385	69/8754	0.03127	0.5334	Lipid metabolism	Metabolism	Pig.05868;Pig.06692;Pig.07415;Pig.12635;Pig.14114;Pig.16398;Pig.22141	ALDH2-202;LCLAT1-201;LPIN3-201;AKR1A1-201;GK;DGKZ-201;DGKQ-202
ko04146	Peroxisome	pathway	9/385	101/8754	0.03327	0.5377	Transport and catabolism	Cellular Processes	MSTRG.42740;Pig.00337;Pig.05530;Pig.05604;Pig.05826;Pig.08783;Pig.10036;Pig.16394;Pig.22072	MSTRG.42740;CROT-202;PXMP2-201;EPHX2-201;DAO-203;IDH2-202;HACL1-201;PEX16-201;DECR2-201
ko00270	Cysteine and methionine metabolism	pathway	6/385	59/8754	0.04414	0.5892	Amino acid metabolism	Metabolism	MSTRG.33334;MSTRG.9236;Pig.11873;Pig.15105;Pig.22733;Pig.23612	MSTRG.33334;MSTRG.9236;GSS-202;CBS;DNMT1-202;LDHA-202
ko00311	Penicillin and cephalosporin biosynthesis	pathway	1/385	1/8754	0.04398	0.5892	Biosynthesis of other secondary metabolites	Metabolism	Pig.05826	DAO-203
ko00860	Porphyrin and chlorophyll metabolism	pathway	5/385	44/8754	0.042660000000000003	0.5892	Metabolism of cofactors and vitamins	Metabolism	MSTRG.31731;MSTRG.9611;MSTRG.9612;Pig.00894;Pig.08752	MSTRG.31731;MSTRG.9611;MSTRG.9612;CPOX-201;UGT1A10
ko00472	D-Arginine and D-ornithine metabolism	pathway	1/385	1/8754	0.04398	0.5892	Metabolism of other amino acids	Metabolism	Pig.05826	DAO-203
ko00564	Glycerophospholipid metabolism	pathway	9/385	109/8754	0.05025	0.6427	Lipid metabolism	Metabolism	Pig.02134;Pig.06692;Pig.07415;Pig.12775;Pig.13489;Pig.14368;Pig.14481;Pig.16398;Pig.22141	PLA1A-201;LCLAT1-201;LPIN3-201;GPD1L;CRLS1-201;LPGAT1-201;PHOSPHO1;DGKZ-201;DGKQ-202
ko05164	Influenza A	pathway	13/385	183/8754	0.059789999999999996	0.7343	Infectious disease: viral	Human Diseases	Pig.05883;Pig.06007;Pig.06851;Pig.08350;Pig.10492;Pig.11289;Pig.11433;Pig.15083;Pig.16428;Pig.16766;Pig.17276;Pig.17551;Pig.21587	OAS2-205;TLR8-201;NLRX1-201;CXCL10-201;ADAR-201;GHSR-203;TNF-201;TMPRSS2-201;RNASEL-201;PRKCB-201;STAT2-201;PML-202;IRF3-202
ko00100	Steroid biosynthesis	pathway	3/385	21/8754	0.06241	0.7369	Lipid metabolism	Metabolism	MSTRG.13155;Pig.09927;Pig.12523	MSTRG.13155;CYP2R1-201;FAXDC2-201
ko04620	Toll-like receptor signaling pathway	pathway	8/385	99/8754	0.06942999999999999	0.7894	Immune system	Organismal Systems	Pig.06007;Pig.06992;Pig.07247;Pig.07248;Pig.08350;Pig.11433;Pig.21136;Pig.21587	TLR8-201;TIRAP-202;TLR1-201;TLR6-201;CXCL10-201;TNF-201;TLR5-201;IRF3-202
ko00600	Sphingolipid metabolism	pathway	5/385	52/8754	0.07715	0.8167	Lipid metabolism	Metabolism	MSTRG.34889;Pig.02015;Pig.03917;Pig.15466;Pig.19105	MSTRG.34889;LOC101146782;GBA2-201;SGPL1-202;CERK-201
ko04920	Adipocytokine signaling pathway	pathway	7/385	84/8754	0.07578	0.8167	Endocrine system	Organismal Systems	MSTRG.22383;Pig.00323;Pig.05269;Pig.11433;Pig.12450;Pig.13665;Pig.21583	MSTRG.22383;CD36-201;LEPR-201;TNF-201;PRKAA2-201;PRKAG2-201;CPT1C-202
ko00760	Nicotinate and nicotinamide metabolism	pathway	4/385	38/8754	0.08408	0.8327	Metabolism of cofactors and vitamins	Metabolism	MSTRG.16641;Pig.04012;Pig.06461;Pig.07983	MSTRG.16641;ENPP3-201;NMRK1-201;NT5C-201
ko00790	Folate biosynthesis	pathway	4/385	38/8754	0.08408	0.8327	Metabolism of cofactors and vitamins	Metabolism	Pig.02481;Pig.02794;Pig.04303;Pig.19197	Dhfr;MOCOS-203;GPHN-207;GGH-202
ko04361	Axon regeneration	pathway	8/385	106/8754	0.0945	0.8865	Development and regeneration	Organismal Systems	Pig.10358;Pig.10757;Pig.10918;Pig.12450;Pig.12653;Pig.14583;Pig.16398;Pig.22141	ADCY9-201;PLCB2-201;CACNA1D-201;PRKAA2-201;KIF2C-201;PSD2-201;DGKZ-201;DGKQ-202
ko05146	Amoebiasis	pathway	10/385	142/8754	0.09529	0.8865	Infectious disease: parasitic	Human Diseases	MSTRG.38632;Pig.01257;Pig.02427;Pig.06452;Pig.10588;Pig.10757;Pig.11433;Pig.12414;Pig.16766;Pig.19592	MSTRG.38632;C9-202;COL4A6-201;GNA14-201;CD1D;PLCB2-201;TNF-201;SLC35B3;PRKCB-201;SERPINB1-201
ko04662	B cell receptor signaling pathway	pathway	8/385	108/8754	0.1025	0.9168	Immune system	Organismal Systems	Pig.01663;Pig.01932;Pig.16766;Pig.16776;Pig.17367;Pig.19616;Pig.20666;Pig.21740	VAV3-201;PIK3AP1-201;PRKCB-201;LILRA6;CARD11-201;CD79A-201;IFITM1;PLCG2-201
ko00260	Glycine, serine and threonine metabolism	pathway	5/385	57/8754	0.1045	0.9168	Amino acid metabolism	Metabolism	MSTRG.30803;MSTRG.33334;Pig.05826;Pig.15105;Pig.18418	MSTRG.30803;MSTRG.33334;DAO-203;CBS;GCSH
ko03450	Non-homologous end-joining	pathway	2/385	14/8754	0.124	0.938	Replication and repair	Genetic Information Processing	Pig.01937;Pig.21250	DNTT-201;FEN1-201
ko03430	Mismatch repair	pathway	3/385	28/8754	0.1232	0.938	Replication and repair	Genetic Information Processing	Pig.07133;Pig.12497;Pig.17212	RFC5-201;EXO1-201;LIG1-201
ko04152	AMPK signaling pathway	pathway	10/385	151/8754	0.1283	0.938	Signal transduction	Environmental Information Processing	MSTRG.22383;Pig.00323;Pig.01005;Pig.05269;Pig.11597;Pig.12450;Pig.13665;Pig.13870;Pig.20329;Pig.21583	MSTRG.22383;CD36-201;CCNA1-201;LEPR-201;EEF2K-201;PRKAA2-201;PRKAG2-201;PFKFB1-201;ULK1-201;CPT1C-202
ko04070	Phosphatidylinositol signaling system	pathway	8/385	113/8754	0.1241	0.938	Signal transduction	Environmental Information Processing	Pig.07926;Pig.08649;Pig.10757;Pig.11173;Pig.16398;Pig.16766;Pig.21740;Pig.22141	IP6K2-201;MTMR7-201;PLCB2-201;MTMR4-202;DGKZ-201;PRKCB-201;PLCG2-201;DGKQ-202
ko00261	Monobactam biosynthesis	pathway	1/385	3/8754	0.1262	0.938	Biosynthesis of other secondary metabolites	Metabolism	Pig.02010	PAPSS2-201
ko04062	Chemokine signaling pathway	pathway	13/385	205/8754	0.1178	0.938	Immune system	Organismal Systems	MSTRG.27072;Pig.01663;Pig.05087;Pig.07807;Pig.07876;Pig.08350;Pig.09233;Pig.10358;Pig.10757;Pig.11918;Pig.12710;Pig.16766;Pig.17276	MSTRG.27072;VAV3-201;CCL21-201;CX3CR1-201;CCR9-201;CXCL10-201;NCF1-201;ADCY9-201;PLCB2-201;HCK-201;CXCR5-201;PRKCB-201;STAT2-201
ko04978	Mineral absorption	pathway	6/385	75/8754	0.1114	0.938	Digestive system	Organismal Systems	MSTRG.9611;MSTRG.9612;Pig.00096;Pig.05736;Pig.07624;Pig.11284	MSTRG.9611;MSTRG.9612;SLC40A1-201;SLC5A1-201;SLC11A1-202;FTL
ko00480	Glutathione metabolism	pathway	5/385	62/8754	0.136	0.9711	Metabolism of other amino acids	Metabolism	Pig.07076;Pig.08783;Pig.09044;Pig.11873;Pig.12910	GGCT;IDH2-202;RRM2;GSS-202;RRM1-202
ko04721	Synaptic vesicle cycle	pathway	2/385	85/8754	0.8938	1.0	Nervous system	Organismal Systems	Pig.00864;Pig.03294	RIMS1-201;SLC1A1-201
ko00120	Primary bile acid biosynthesis	pathway	2/385	20/8754	0.2189	1.0	Lipid metabolism	Metabolism	Pig.01268;Pig.14186	AKR1D1-201;CYP27A1-202
ko04720	Long-term potentiation	pathway	2/385	76/8754	0.8538	1.0	Nervous system	Organismal Systems	Pig.10757;Pig.16766	PLCB2-201;PRKCB-201
ko04940	Type I diabetes mellitus	pathway	1/385	89/8754	0.9821	1.0	Endocrine and metabolic disease	Human Diseases	Pig.11433	TNF-201
ko04919	Thyroid hormone signaling pathway	pathway	3/385	149/8754	0.9628	1.0	Endocrine system	Organismal Systems	Pig.10757;Pig.16766;Pig.21740	PLCB2-201;PRKCB-201;PLCG2-201
ko05012	Parkinson disease	pathway	3/385	165/8754	0.9786	1.0	Neurodegenerative disease	Human Diseases	MSTRG.16413;Pig.01348;Pig.14875	MSTRG.16413;GPR37-201;UBE2L6-202
ko00980	Metabolism of xenobiotics by cytochrome P450	pathway	3/385	72/8754	0.6196	1.0	Xenobiotics biodegradation and metabolism	Metabolism	Pig.00612;Pig.08752;Pig.17564	ADH5-201;UGT1A10;CYP1A1-201
ko03015	mRNA surveillance pathway	pathway	1/385	124/8754	0.9964	1.0	Translation	Genetic Information Processing	Pig.21199	PYM1-201
ko04022	cGMP-PKG signaling pathway	pathway	3/385	216/8754	0.9966	1.0	Signal transduction	Environmental Information Processing	Pig.10358;Pig.10757;Pig.10918	ADCY9-201;PLCB2-201;CACNA1D-201
ko00450	Selenocompound metabolism	pathway	2/385	17/8754	0.1703	1.0	Metabolism of other amino acids	Metabolism	Pig.02010;Pig.19830	PAPSS2-201;SEPSECS-201
ko05212	Pancreatic cancer	pathway	2/385	84/8754	0.8899	1.0	Cancer: specific types	Human Diseases	Pig.09288;Pig.10745	VEGFA-201;RAD51-201
ko00340	Histidine metabolism	pathway	2/385	27/8754	0.3344	1.0	Amino acid metabolism	Metabolism	MSTRG.14491;Pig.05868	MSTRG.14491;ALDH2-202
ko04923	Regulation of lipolysis in adipocytes	pathway	1/385	73/8754	0.963	1.0	Endocrine system	Organismal Systems	Pig.10358	ADCY9-201
ko04730	Long-term depression	pathway	2/385	72/8754	0.8320000000000001	1.0	Nervous system	Organismal Systems	Pig.10757;Pig.16766	PLCB2-201;PRKCB-201
ko00640	Propanoate metabolism	pathway	2/385	41/8754	0.544	1.0	Carbohydrate metabolism	Metabolism	Pig.07939;Pig.23612	PCCA-204;LDHA-202
ko03460	Fanconi anemia pathway	pathway	3/385	61/8754	0.5065	1.0	Replication and repair	Genetic Information Processing	Pig.05930;Pig.10745;Pig.20439	FANCF-201;RAD51-201;FANCA-201
ko05120	Epithelial cell signaling in Helicobacter pylori infection	pathway	2/385	80/8754	0.8731	1.0	Infectious disease: bacterial	Human Diseases	Pig.17566;Pig.21740	CSK-201;PLCG2-201
ko04924	Renin secretion	pathway	2/385	86/8754	0.8976	1.0	Endocrine system	Organismal Systems	Pig.10757;Pig.10918	PLCB2-201;CACNA1D-201
ko05213	Endometrial cancer	pathway	2/385	72/8754	0.8320000000000001	1.0	Cancer: specific types	Human Diseases	Pig.11256;Pig.17385	CTNNA3-201;TCF7-202
ko04930	Type II diabetes mellitus	pathway	2/385	57/8754	0.722	1.0	Endocrine and metabolic disease	Human Diseases	Pig.10918;Pig.11433	CACNA1D-201;TNF-201
ko04915	Estrogen signaling pathway	pathway	2/385	153/8754	0.9921	1.0	Endocrine system	Organismal Systems	Pig.10358;Pig.10757	ADCY9-201;PLCB2-201
ko00350	Tyrosine metabolism	pathway	2/385	38/8754	0.503	1.0	Amino acid metabolism	Metabolism	Pig.00612;Pig.05699	ADH5-201;MIF-201
ko04710	Circadian rhythm	pathway	2/385	35/8754	0.4596	1.0	Environmental adaptation	Organismal Systems	Pig.12450;Pig.13665	PRKAA2-201;PRKAG2-201
ko05100	Bacterial invasion of epithelial cells	pathway	2/385	99/8754	0.9363	1.0	Infectious disease: bacterial	Human Diseases	Pig.11256;Pig.14239	CTNNA3-201;ELMO3-201
ko00053	Ascorbate and aldarate metabolism	pathway	2/385	32/8754	0.4141	1.0	Carbohydrate metabolism	Metabolism	Pig.05868;Pig.08752	ALDH2-202;UGT1A10
ko00030	Pentose phosphate pathway	pathway	2/385	42/8754	0.5572	1.0	Carbohydrate metabolism	Metabolism	Pig.04189;Pig.09584	TKTL2-201;DERA-201
ko05133	Pertussis	pathway	3/385	85/8754	0.7289	1.0	Infectious disease: bacterial	Human Diseases	Pig.06992;Pig.11433;Pig.21587	TIRAP-202;TNF-201;IRF3-202
ko05143	African trypanosomiasis	pathway	3/385	55/8754	0.43799999999999994	1.0	Infectious disease: parasitic	Human Diseases	Pig.10757;Pig.11433;Pig.16766	PLCB2-201;TNF-201;PRKCB-201
ko00280	Valine, leucine and isoleucine degradation	pathway	3/385	66/8754	0.5601	1.0	Amino acid metabolism	Metabolism	Pig.05868;Pig.07939;Pig.08955	ALDH2-202;PCCA-204;ACAA2-203
ko05142	Chagas disease (American trypanosomiasis)	pathway	4/385	142/8754	0.8771	1.0	Infectious disease: parasitic	Human Diseases	Pig.06452;Pig.07248;Pig.10757;Pig.11433	GNA14-201;TLR6-201;PLCB2-201;TNF-201
ko04725	Cholinergic synapse	pathway	4/385	135/8754	0.8512	1.0	Nervous system	Organismal Systems	Pig.10358;Pig.10757;Pig.10918;Pig.16766	ADCY9-201;PLCB2-201;CACNA1D-201;PRKCB-201
ko04668	TNF signaling pathway	pathway	3/385	124/8754	0.9151	1.0	Signal transduction	Environmental Information Processing	Pig.08350;Pig.11433;Pig.12414	CXCL10-201;TNF-201;SLC35B3
ko04213	Longevity regulating pathway	pathway	3/385	81/8754	0.6981	1.0	Aging	Organismal Systems	Pig.10358;Pig.12450;Pig.13665	ADCY9-201;PRKAA2-201;PRKAG2-201
ko00590	Arachidonic acid metabolism	pathway	3/385	93/8754	0.7829	1.0	Lipid metabolism	Metabolism	Pig.05604;Pig.15142;Pig.18653	EPHX2-201;CYP2J34-210;ALOX15-204
ko05016	Huntington disease	pathway	3/385	306/8754	0.9999	1.0	Neurodegenerative disease	Human Diseases	MSTRG.22383;Pig.10757;Pig.20329	MSTRG.22383;PLCB2-201;ULK1-201
ko04625	C-type lectin receptor signaling pathway	pathway	3/385	108/8754	0.8602	1.0	Immune system	Organismal Systems	Pig.11433;Pig.17276;Pig.21740	TNF-201;STAT2-201;PLCG2-201
ko04370	VEGF signaling pathway	pathway	3/385	65/8754	0.5497	1.0	Signal transduction	Environmental Information Processing	Pig.09288;Pig.16766;Pig.21740	VEGFA-201;PRKCB-201;PLCG2-201
ko05332	Graft-versus-host disease	pathway	1/385	80/8754	0.9731	1.0	Immune disease	Human Diseases	Pig.11433	TNF-201
ko04623	Cytosolic DNA-sensing pathway	pathway	3/385	54/8754	0.4262	1.0	Immune system	Organismal Systems	Pig.08350;Pig.10492;Pig.21587	CXCL10-201;ADAR-201;IRF3-202
ko05214	Glioma	pathway	3/385	84/8754	0.7214	1.0	Cancer: specific types	Human Diseases	Pig.14386;Pig.16766;Pig.21740	CAMK1G-201;PRKCB-201;PLCG2-201
ko04927	Cortisol synthesis and secretion	pathway	3/385	78/8754	0.6734	1.0	Endocrine system	Organismal Systems	Pig.10358;Pig.10757;Pig.10918	ADCY9-201;PLCB2-201;CACNA1D-201
ko04728	Dopaminergic synapse	pathway	3/385	150/8754	0.9640000000000001	1.0	Nervous system	Organismal Systems	Pig.10757;Pig.10918;Pig.16766	PLCB2-201;CACNA1D-201;PRKCB-201
ko00510	N-Glycan biosynthesis	pathway	3/385	55/8754	0.43799999999999994	1.0	Glycan biosynthesis and metabolism	Metabolism	Pig.02604;Pig.02881;Pig.03223	MGAT4B-201;MGAT2-201;DDOST-201
ko04913	Ovarian steroidogenesis	pathway	3/385	63/8754	0.5284	1.0	Endocrine system	Organismal Systems	Pig.10358;Pig.15142;Pig.17564	ADCY9-201;CYP2J34-210;CYP1A1-201
ko04979	Cholesterol metabolism	pathway	3/385	63/8754	0.5284	1.0	Digestive system	Organismal Systems	MSTRG.13155;Pig.00323;Pig.14186	MSTRG.13155;CD36-201;CYP27A1-202
ko04970	Salivary secretion	pathway	3/385	102/8754	0.8327	1.0	Digestive system	Organismal Systems	Pig.10358;Pig.10757;Pig.16766	ADCY9-201;PLCB2-201;PRKCB-201
ko00513	Various types of N-glycan biosynthesis	pathway	3/385	44/8754	0.3052	1.0	Glycan biosynthesis and metabolism	Metabolism	Pig.02604;Pig.02881;Pig.03223	MGAT4B-201;MGAT2-201;DDOST-201
ko05215	Prostate cancer	pathway	3/385	110/8754	0.8685	1.0	Cancer: specific types	Human Diseases	Pig.06526;Pig.15083;Pig.17385	ETV5-201;TMPRSS2-201;TCF7-202
ko03040	Spliceosome	pathway	3/385	162/8754	0.9762	1.0	Transcription	Genetic Information Processing	MSTRG.21817;MSTRG.5645;Pig.13526	MSTRG.21817;MSTRG.5645;PPIL1-201
ko04550	Signaling pathways regulating pluripotency of stem cells	pathway	3/385	133/8754	0.9365	1.0	Cellular community - eukaryotes	Cellular Processes	Pig.09691;Pig.17385;Pig.18731	FZD8-201;TCF7-202;ESRRB-201
ko04910	Insulin signaling pathway	pathway	3/385	168/8754	0.9807	1.0	Endocrine system	Organismal Systems	MSTRG.22383;Pig.12450;Pig.13665	MSTRG.22383;PRKAA2-201;PRKAG2-201
ko05017	Spinocerebellar ataxia	pathway	3/385	100/8754	0.8226	1.0	-	-	Pig.10757;Pig.16766;Pig.20329	PLCB2-201;PRKCB-201;ULK1-201
ko00062	Fatty acid elongation	pathway	1/385	30/8754	0.7412	1.0	Lipid metabolism	Metabolism	Pig.08955	ACAA2-203
ko00250	Alanine, aspartate and glutamate metabolism	pathway	3/385	42/8754	0.2809	1.0	Amino acid metabolism	Metabolism	MSTRG.13512;Pig.00882;Pig.03251	MSTRG.13512;NIT2-201;ALDH4A1-201
ko04659	Th17 cell differentiation	pathway	3/385	144/8754	0.9559	1.0	Immune system	Organismal Systems	Pig.10487;Pig.11924;Pig.18712	IL6R-203;IRF4-201;CD4-202
ko05216	Thyroid cancer	pathway	3/385	47/8754	0.3419	1.0	Cancer: specific types	Human Diseases	MSTRG.34142;Pig.17385;Pig.17749	MSTRG.34142;TCF7-202;PAX2-201
ko05020	Prion diseases	pathway	3/385	54/8754	0.4262	1.0	Neurodegenerative disease	Human Diseases	MSTRG.38632;Pig.01249;Pig.01257	MSTRG.38632;C7-201;C9-202
ko05134	Legionellosis	pathway	2/385	84/8754	0.8899	1.0	Infectious disease: bacterial	Human Diseases	Pig.11433;Pig.21136	TNF-201;TLR5-201
ko00330	Arginine and proline metabolism	pathway	3/385	61/8754	0.5065	1.0	Amino acid metabolism	Metabolism	Pig.03251;Pig.05826;Pig.05868	ALDH4A1-201;DAO-203;ALDH2-202
ko04977	Vitamin digestion and absorption	pathway	3/385	36/8754	0.2096	1.0	Digestive system	Organismal Systems	MSTRG.14990;Pig.11955;Pig.20732	MSTRG.14990;SLC52A3-202;SLC19A1-201
ko05144	Malaria	pathway	2/385	78/8754	0.8638	1.0	Infectious disease: parasitic	Human Diseases	Pig.00323;Pig.11433	CD36-201;TNF-201
ko05321	Inflammatory bowel disease (IBD)	pathway	2/385	89/8754	0.9081	1.0	Immune disease	Human Diseases	Pig.11433;Pig.21136	TNF-201;TLR5-201
ko00040	Pentose and glucuronate interconversions	pathway	2/385	35/8754	0.4596	1.0	Carbohydrate metabolism	Metabolism	Pig.08752;Pig.12635	UGT1A10;AKR1A1-201
ko04624	Toll and Imd signaling pathway	pathway	1/385	50/8754	0.8952	1.0	Immune system	Organismal Systems	Pig.10693	ANK3
ko04917	Prolactin signaling pathway	pathway	1/385	82/8754	0.9754	1.0	Endocrine system	Organismal Systems	Pig.22082	Mia2
ko04960	Aldosterone-regulated sodium reabsorption	pathway	1/385	39/8754	0.8276	1.0	Excretory system	Organismal Systems	Pig.16766	PRKCB-201
ko00410	beta-Alanine metabolism	pathway	1/385	41/8754	0.8425	1.0	Metabolism of other amino acids	Metabolism	Pig.05868	ALDH2-202
ko00604	Glycosphingolipid biosynthesis	pathway	1/385	18/8754	0.5553	1.0	Glycan biosynthesis and metabolism	Metabolism	Pig.04725	SLC33A1-201
ko05218	Melanoma	pathway	1/385	81/8754	0.9743	1.0	Cancer: specific types	Human Diseases	Pig.20061	FGF21-201
ko00970	Aminoacyl-tRNA biosynthesis	pathway	1/385	55/8754	0.9164	1.0	Translation	Genetic Information Processing	Pig.19830	SEPSECS-201
ko05210	Colorectal cancer	pathway	1/385	99/8754	0.9886	1.0	Cancer: specific types	Human Diseases	Pig.17385	TCF7-202
ko01210	2-Oxocarboxylic acid metabolism	pathway	1/385	24/8754	0.6607	1.0		-	Pig.08783	IDH2-202
ko00770	Pantothenate and CoA biosynthesis	pathway	1/385	19/8754	0.5749	1.0	Metabolism of cofactors and vitamins	Metabolism	Pig.04012	ENPP3-201
ko03060	Protein export	pathway	1/385	24/8754	0.6607	1.0	Folding, sorting and degradation	Genetic Information Processing	Pig.02732	SPCS3-201
ko04212	Longevity regulating pathway	pathway	1/385	96/8754	0.987	1.0	Aging	Organismal Systems	MSTRG.14114	MSTRG.14114
ko03050	Proteasome	pathway	1/385	50/8754	0.8952	1.0	Folding, sorting and degradation	Genetic Information Processing	Pig.14270	PSMB7-201
ko03010	Ribosome	pathway	1/385	274/8754	1.0	1.0	Translation	Genetic Information Processing	Pig.05223	RPL10-205
ko00981	Insect hormone biosynthesis	pathway	1/385	4/8754	0.1647	1.0	Metabolism of terpenoids and polyketides	Metabolism	Pig.05868	ALDH2-202
ko04962	Vasopressin-regulated water reabsorption	pathway	1/385	56/8754	0.9201	1.0	Excretory system	Organismal Systems	Pig.10358	ADCY9-201
ko04214	Apoptosis	pathway	1/385	65/8754	0.9468	1.0	Cell growth and death	Cellular Processes	Pig.12389	LMNB1-201
ko00603	Glycosphingolipid biosynthesis	pathway	1/385	21/8754	0.6116	1.0	Glycan biosynthesis and metabolism	Metabolism	Pig.14605	GBGT1-201
ko05211	Renal cell carcinoma	pathway	1/385	76/8754	0.9677	1.0	Cancer: specific types	Human Diseases	Pig.09288	VEGFA-201
ko04260	Cardiac muscle contraction	pathway	1/385	93/8754	0.9851	1.0	Circulatory system	Organismal Systems	Pig.10918	CACNA1D-201
ko00290	Valine, leucine and isoleucine biosynthesis	pathway	1/385	5/8754	0.2014	1.0	Amino acid metabolism	Metabolism	MSTRG.33334	MSTRG.33334
ko00515	Mannose type O-glycan biosynthesis	pathway	1/385	24/8754	0.6607	1.0	Glycan biosynthesis and metabolism	Metabolism	Pig.16395	LARGE2-201
ko00190	Oxidative phosphorylation	pathway	1/385	142/8754	0.9984	1.0	Energy metabolism	Metabolism	Pig.00645	PPA2-206
ko04658	Th1 and Th2 cell differentiation	pathway	1/385	125/8754	0.9965	1.0	Immune system	Organismal Systems	Pig.18712	CD4-202
ko00500	Starch and sucrose metabolism	pathway	1/385	51/8754	0.8998	1.0	Carbohydrate metabolism	Metabolism	Pig.04012	ENPP3-201
ko00220	Arginine biosynthesis	pathway	1/385	26/8754	0.69	1.0	Amino acid metabolism	Metabolism	MSTRG.13512	MSTRG.13512
ko03008	Ribosome biogenesis in eukaryotes	pathway	1/385	87/8754	0.9804	1.0	Translation	Genetic Information Processing	MSTRG.43602	MSTRG.43602
ko00360	Phenylalanine metabolism	pathway	1/385	22/8754	0.6287	1.0	Amino acid metabolism	Metabolism	Pig.05699	MIF-201
ko05033	Nicotine addiction	pathway	1/385	41/8754	0.8425	1.0	Substance dependence	Human Diseases	Pig.04563	GABRA1-202
ko04614	Renin-angiotensin system	pathway	1/385	27/8754	0.7036	1.0	Endocrine system	Organismal Systems	MSTRG.38304	MSTRG.38304
ko00531	Glycosaminoglycan degradation	pathway	2/385	23/8754	0.2685	1.0	Glycan biosynthesis and metabolism	Metabolism	MSTRG.30843;Pig.01350	MSTRG.30843;HYAL4-201
ko04975	Fat digestion and absorption	pathway	1/385	50/8754	0.8952	1.0	Digestive system	Organismal Systems	Pig.00323	CD36-201
ko05310	Asthma	pathway	1/385	64/8754	0.9444	1.0	Immune disease	Human Diseases	Pig.11433	TNF-201
ko04964	Proximal tubule bicarbonate reclamation	pathway	1/385	26/8754	0.69	1.0	Excretory system	Organismal Systems	MSTRG.13512	MSTRG.13512
ko04012	ErbB signaling pathway	pathway	2/385	92/8754	0.9176	1.0	Signal transduction	Environmental Information Processing	Pig.16766;Pig.21740	PRKCB-201;PLCG2-201
ko04013	MAPK signaling pathway	pathway	2/385	93/8754	0.9206	1.0	Signal transduction	Environmental Information Processing	Pig.01777;Pig.03954	CNKSR2-201;ROS1-201
ko04391	Hippo signaling pathway	pathway	2/385	82/8754	0.8818	1.0	Signal transduction	Environmental Information Processing	MSTRG.11888;Pig.09976	MSTRG.11888;PARD6B-202
ko04350	TGF-beta signaling pathway	pathway	2/385	90/8754	0.9114	1.0	Signal transduction	Environmental Information Processing	MSTRG.32139;Pig.11433	MSTRG.32139;TNF-201
ko00591	Linoleic acid metabolism	pathway	2/385	41/8754	0.544	1.0	Lipid metabolism	Metabolism	Pig.09103;Pig.15142	CYP3A29-207;CYP2J34-210
ko03440	Homologous recombination	pathway	2/385	47/8754	0.6189	1.0	Replication and repair	Genetic Information Processing	Pig.10745;Pig.12624	RAD51-201;RAD54L-202
ko05219	Bladder cancer	pathway	2/385	46/8754	0.6071	1.0	Cancer: specific types	Human Diseases	Pig.09288;Pig.09946	VEGFA-201;DAPK1-201
ko00020	Citrate cycle (TCA cycle)	pathway	2/385	43/8754	0.5701	1.0	Carbohydrate metabolism	Metabolism	MSTRG.9236;Pig.08783	MSTRG.9236;IDH2-202
ko05150	Staphylococcus aureus infection	pathway	2/385	123/8754	0.9744	1.0	Infectious disease: bacterial	Human Diseases	Pig.03103;Pig.17815	PTAFR-201;SVEP1-201
ko05110	Vibrio cholerae infection	pathway	2/385	65/8754	0.7867	1.0	Infectious disease: bacterial	Human Diseases	Pig.10358;Pig.21740	ADCY9-201;PLCG2-201
ko05217	Basal cell carcinoma	pathway	2/385	61/8754	0.7562	1.0	Cancer: specific types	Human Diseases	Pig.09691;Pig.17385	FZD8-201;TCF7-202
ko05222	Small cell lung cancer	pathway	2/385	117/8754	0.9677	1.0	Cancer: specific types	Human Diseases	Pig.02427;Pig.18011	COL4A6-201;ITGA2B-203
ko04745	Phototransduction	pathway	2/385	38/8754	0.503	1.0	Sensory system	Organismal Systems	Pig.10757;Pig.16896	PLCB2-201;MYO3B-201
ko05235	PD-L1 expression and PD-1 checkpoint pathway in cancer	pathway	2/385	127/8754	0.978	1.0	Cancer: overview	Human Diseases	Pig.06992;Pig.18712	TIRAP-202;CD4-202
ko00520	Amino sugar and nucleotide sugar metabolism	pathway	4/385	61/8754	0.2802	1.0	Carbohydrate metabolism	Metabolism	MSTRG.20872;Pig.14158;Pig.15856;Pig.20527	MSTRG.20872;GMPPA-201;GMPPA-201;GMDS-201
ko04137	Mitophagy	pathway	2/385	79/8754	0.8685	1.0	Transport and catabolism	Cellular Processes	MSTRG.16413;Pig.20329	MSTRG.16413;ULK1-201
ko05031	Amphetamine addiction	pathway	2/385	78/8754	0.8638	1.0	Substance dependence	Human Diseases	Pig.10918;Pig.16766	CACNA1D-201;PRKCB-201
ko00534	Glycosaminoglycan biosynthesis	pathway	2/385	25/8754	0.3016	1.0	Glycan biosynthesis and metabolism	Metabolism	Pig.01753;Pig.14150	HS2ST1;HS3ST3B1-201
ko01522	Endocrine resistance	pathway	1/385	108/8754	0.9925	1.0	Drug resistance: antineoplastic	Human Diseases	Pig.10358	ADCY9-201
ko04742	Taste transduction	pathway	2/385	80/8754	0.8731	1.0	Sensory system	Organismal Systems	Pig.04563;Pig.10757	GABRA1-202;PLCB2-201
ko05320	Autoimmune thyroid disease	pathway	1/385	105/8754	0.9914	1.0	Immune disease	Human Diseases	Pig.13329	TG-201
ko05014	Amyotrophic lateral sclerosis (ALS)	pathway	1/385	64/8754	0.9444	1.0	Neurodegenerative disease	Human Diseases	Pig.11433	TNF-201
ko00740	Riboflavin metabolism	pathway	1/385	10/8754	0.3624	1.0	Metabolism of cofactors and vitamins	Metabolism	Pig.04012	ENPP3-201
ko05145	Toxoplasmosis	pathway	1/385	137/8754	0.998	1.0	Infectious disease: parasitic	Human Diseases	Pig.11433	TNF-201
ko00471	D-Glutamine and D-glutamate metabolism	pathway	1/385	4/8754	0.1647	1.0	Metabolism of other amino acids	Metabolism	MSTRG.13512	MSTRG.13512
ko00511	Other glycan degradation	pathway	1/385	19/8754	0.5749	1.0	Glycan biosynthesis and metabolism	Metabolism	Pig.03917	GBA2-201
ko04672	Intestinal immune network for IgA production	pathway	1/385	88/8754	0.9813	1.0	Immune system	Organismal Systems	Pig.07876	CCR9-201
ko00920	Sulfur metabolism	pathway	1/385	11/8754	0.3904	1.0	Energy metabolism	Metabolism	Pig.02010	PAPSS2-201
ko05330	Allograft rejection	pathway	1/385	95/8754	0.9864	1.0	Immune disease	Human Diseases	Pig.11433	TNF-201
ko01212	Fatty acid metabolism	pathway	2/385	64/8754	0.7794	1.0		-	Pig.08955;Pig.21583	ACAA2-203;CPT1C-202
ko04261	Adrenergic signaling in cardiomyocytes	pathway	4/385	181/8754	0.9611	1.0	Circulatory system	Organismal Systems	Pig.10358;Pig.10757;Pig.10918;Pig.12732	ADCY9-201;PLCB2-201;CACNA1D-201;Scn4b
ko03420	Nucleotide excision repair	pathway	4/385	52/8754	0.1942	1.0	Replication and repair	Genetic Information Processing	Pig.02883;Pig.05529;Pig.07133;Pig.17212	DNAAF2-201;POLE-201;RFC5-201;LIG1-201
ko04713	Circadian entrainment	pathway	7/385	113/8754	0.2289	1.0	Environmental adaptation	Organismal Systems	Pig.04979;Pig.04980;Pig.10358;Pig.10757;Pig.10918;Pig.16766;Pig.19427	C1H1orf226;NOS1AP;ADCY9-201;PLCB2-201;CACNA1D-201;PRKCB-201;Adcy10
ko04071	Sphingolipid signaling pathway	pathway	7/385	139/8754	0.4123	1.0	Signal transduction	Environmental Information Processing	MSTRG.34889;Pig.02015;Pig.10757;Pig.11433;Pig.15466;Pig.16766;Pig.19558	MSTRG.34889;LOC101146782;PLCB2-201;TNF-201;SGPL1-202;PRKCB-201;S1PR5-203
ko04974	Protein digestion and absorption	pathway	7/385	114/8754	0.2355	1.0	Digestive system	Organismal Systems	Pig.01303;Pig.02427;Pig.03294;Pig.04443;Pig.10042;Pig.12865;Pig.20577	CPA1-203;COL4A6-201;SLC1A1-201;XPNPEP2-201;Col6a4;KCNE3-201;COL9A3-201
ko04621	NOD-like receptor signaling pathway	pathway	7/385	173/8754	0.6435	1.0	Immune system	Organismal Systems	Pig.05883;Pig.06851;Pig.10757;Pig.11433;Pig.16428;Pig.17276;Pig.21587	OAS2-205;NLRX1-201;PLCB2-201;TNF-201;RNASEL-201;STAT2-201;IRF3-202
ko04670	Leukocyte transendothelial migration	pathway	7/385	140/8754	0.4196	1.0	Immune system	Organismal Systems	Pig.00477;Pig.01123;Pig.01663;Pig.09233;Pig.11256;Pig.16766;Pig.21740	RASSF5-201;OCLN-201;VAV3-201;NCF1-201;CTNNA3-201;PRKCB-201;PLCG2-201
ko04380	Osteoclast differentiation	pathway	7/385	147/8754	0.4702	1.0	Development and regeneration	Organismal Systems	Pig.09233;Pig.11433;Pig.13436;Pig.16776;Pig.17276;Pig.21740;Pig.22082	NCF1-201;TNF-201;FHL2-201;LILRA6;STAT2-201;PLCG2-201;Mia2
ko04935	Growth hormone synthesis, secretion and action	pathway	7/385	137/8754	0.3978	1.0	Endocrine system	Organismal Systems	Pig.10358;Pig.10757;Pig.10918;Pig.15667;Pig.16766;Pig.19427;Pig.21740	ADCY9-201;PLCB2-201;CACNA1D-201;IGFBP5-201;PRKCB-201;Adcy10;PLCG2-201
ko04724	Glutamatergic synapse	pathway	7/385	141/8754	0.4269	1.0	Nervous system	Organismal Systems	MSTRG.13512;Pig.03294;Pig.06121;Pig.10358;Pig.10757;Pig.10918;Pig.16766	MSTRG.13512;SLC1A1-201;TRPC1-201;ADCY9-201;PLCB2-201;CACNA1D-201;PRKCB-201
ko04218	Cellular senescence	pathway	7/385	188/8754	0.7269	1.0	Cell growth and death	Cellular Processes	Pig.00477;Pig.01005;Pig.01131;Pig.09806;Pig.10695;Pig.10918;Pig.15667	RASSF5-201;CCNA1-201;CCNB1-201;CCNB3-202;CDK1-203;CACNA1D-201;IGFBP5-201
ko04390	Hippo signaling pathway	pathway	7/385	172/8754	0.6375	1.0	Signal transduction	Environmental Information Processing	Pig.09691;Pig.09976;Pig.10402;Pig.11256;Pig.15148;Pig.17385;Pig.18882	FZD8-201;PARD6B-202;DLG1-202;CTNNA3-201;PATJ-202;TCF7-202;DLG2-206
ko04650	Natural killer cell mediated cytotoxicity	pathway	7/385	149/8754	0.4845	1.0	Immune system	Organismal Systems	Pig.01663;Pig.11289;Pig.11423;Pig.11433;Pig.12414;Pig.16766;Pig.21740	VAV3-201;GHSR-203;MICB;TNF-201;SLC35B3;PRKCB-201;PLCG2-201
ko05322	Systemic lupus erythematosus	pathway	7/385	195/8754	0.7609	1.0	Immune disease	Human Diseases	MSTRG.19148;MSTRG.38632;Pig.01249;Pig.01257;Pig.11313;Pig.11433;Pig.15413	MSTRG.19148;MSTRG.38632;C7-201;C9-202;H2AC11;TNF-201;H4c12
ko04144	Endocytosis	pathway	7/385	306/8754	0.9836	1.0	Transport and catabolism	Cellular Processes	MSTRG.14114;MSTRG.8475;Pig.01495;Pig.09976;Pig.12892;Pig.14583;Pig.17551	MSTRG.14114;MSTRG.8475;WWP1-201;PARD6B-202;FOLR1-201;PSD2-201;PML-202
ko04142	Lysosome	pathway	7/385	154/8754	0.5196	1.0	Transport and catabolism	Cellular Processes	MSTRG.30843;Pig.01350;Pig.07624;Pig.07728;Pig.10382;Pig.18347;Pig.20471	MSTRG.30843;HYAL4-201;SLC11A1-202;ENTPD4-201;NAGPA;CTSS-201;LOC101132797
ko05226	Gastric cancer	pathway	7/385	156/8754	0.5334	1.0	Cancer: specific types	Human Diseases	MSTRG.24297;MSTRG.24298;Pig.09691;Pig.11256;Pig.17385;Pig.20061;Pig.23535	MSTRG.24297;MSTRG.24298;FZD8-201;CTNNA3-201;TCF7-202;FGF21-201;LRP5
ko05135	Yersinia infection	pathway	7/385	639/8754	1.0	1.0	Infectious disease: bacterial	Human Diseases	MSTRG.6312;Pig.01663;Pig.11433;Pig.13608;Pig.17489;Pig.21587;Pig.22469	MSTRG.6312;VAV3-201;TNF-201;OR6V1-201;OR10A3;IRF3-202;LOC109027296
ko05010	Alzheimer disease	pathway	7/385	353/8754	0.9958	1.0	Neurodegenerative disease	Human Diseases	Pig.09691;Pig.10757;Pig.10918;Pig.11433;Pig.20274;Pig.20329;Pig.23535	FZD8-201;PLCB2-201;CACNA1D-201;TNF-201;BACE2;ULK1-201;LRP5
ko04080	Neuroactive ligand-receptor interaction	pathway	7/385	291/8754	0.9752	1.0	Signaling molecules and interaction	Environmental Information Processing	Pig.03103;Pig.04563;Pig.05269;Pig.07830;Pig.07895;Pig.12882;Pig.19558	PTAFR-201;GABRA1-202;LEPR-201;VIPR1-202;PTH1R-201;P2RY6-201;S1PR5-203
ko00983	Drug metabolism	pathway	6/385	90/8754	0.2038	1.0	Xenobiotics biodegradation and metabolism	Metabolism	Pig.08752;Pig.09044;Pig.12910;Pig.13814;Pig.22414;Pig.23430	UGT1A10;RRM2;RRM1-202;TPMT-201;NME3-201;TK1-201
ko04750	Inflammatory mediator regulation of TRP channels	pathway	6/385	139/8754	0.5777	1.0	Sensory system	Organismal Systems	Pig.10358;Pig.10757;Pig.15142;Pig.16766;Pig.18653;Pig.21740	ADCY9-201;PLCB2-201;CYP2J34-210;PRKCB-201;ALOX15-204;PLCG2-201
ko05224	Breast cancer	pathway	6/385	162/8754	0.7233	1.0	Cancer: specific types	Human Diseases	Pig.02613;Pig.09691;Pig.17385;Pig.20061;Pig.22082;Pig.23535	FLT4-201;FZD8-201;TCF7-202;FGF21-201;Mia2;LRP5
ko04933	AGE-RAGE signaling pathway in diabetic complications	pathway	6/385	122/8754	0.4497	1.0	Endocrine and metabolic disease	Human Diseases	Pig.02427;Pig.09288;Pig.10757;Pig.11433;Pig.16766;Pig.21740	COL4A6-201;VEGFA-201;PLCB2-201;TNF-201;PRKCB-201;PLCG2-201
ko04512	ECM-receptor interaction	pathway	6/385	116/8754	0.4023	1.0	Signaling molecules and interaction	Environmental Information Processing	Pig.00323;Pig.02427;Pig.02513;Pig.10042;Pig.18011;Pig.20577	CD36-201;COL4A6-201;SV2C-201;Col6a4;ITGA2B-203;COL9A3-201
ko05161	Hepatitis B	pathway	6/385	177/8754	0.7972	1.0	Infectious disease: viral	Human Diseases	Pig.01005;Pig.06992;Pig.11433;Pig.16766;Pig.17276;Pig.21587	CCNA1-201;TIRAP-202;TNF-201;PRKCB-201;STAT2-201;IRF3-202
ko04918	Thyroid hormone synthesis	pathway	6/385	95/8754	0.2394	1.0	Endocrine system	Organismal Systems	MSTRG.34142;Pig.10358;Pig.10757;Pig.13329;Pig.16766;Pig.17749	MSTRG.34142;ADCY9-201;PLCB2-201;TG-201;PRKCB-201;PAX2-201
ko04723	Retrograde endocannabinoid signaling	pathway	6/385	165/8754	0.7394	1.0	Nervous system	Organismal Systems	Pig.00864;Pig.04563;Pig.10358;Pig.10757;Pig.10918;Pig.16766	RIMS1-201;GABRA1-202;ADCY9-201;PLCB2-201;CACNA1D-201;PRKCB-201
ko04932	Non-alcoholic fatty liver disease (NAFLD)	pathway	6/385	174/8754	0.7837	1.0	Endocrine and metabolic disease	Human Diseases	Pig.05269;Pig.10487;Pig.11433;Pig.12450;Pig.13665;Pig.16414	LEPR-201;IL6R-203;TNF-201;PRKAA2-201;PRKAG2-201;NR1H3-201
ko04810	Regulation of actin cytoskeleton	pathway	6/385	261/8754	0.9759	1.0	Cell motility	Cellular Processes	Pig.01663;Pig.02512;Pig.14129;Pig.17934;Pig.18011;Pig.20061	VAV3-201;IQGAP2-201;MYH8-201;FGD3-206;ITGA2B-203;FGF21-201
ko05131	Shigellosis	pathway	6/385	286/8754	0.9884	1.0	Infectious disease: bacterial	Human Diseases	Pig.10757;Pig.11433;Pig.12414;Pig.21136;Pig.21587;Pig.21740	PLCB2-201;TNF-201;SLC35B3;TLR5-201;IRF3-202;PLCG2-201
ko00830	Retinol metabolism	pathway	6/385	96/8754	0.2468	1.0	Metabolism of cofactors and vitamins	Metabolism	Pig.00612;Pig.08752;Pig.09103;Pig.17259;Pig.17261;Pig.17564	ADH5-201;UGT1A10;CYP3A29-207;RDH16-207;RDH16-207;CYP1A1-201
ko04931	Insulin resistance	pathway	7/385	131/8754	0.3542	1.0	Endocrine and metabolic disease	Human Diseases	MSTRG.22383;Pig.00323;Pig.11433;Pig.12450;Pig.13665;Pig.16414;Pig.16766	MSTRG.22383;CD36-201;TNF-201;PRKAA2-201;PRKAG2-201;NR1H3-201;PRKCB-201
ko04145	Phagosome	pathway	6/385	215/8754	0.9168	1.0	Transport and catabolism	Cellular Processes	Pig.00323;Pig.06824;Pig.07248;Pig.08658;Pig.09233;Pig.18347	CD36-201;MARCO-201;TLR6-201;MSR1-201;NCF1-201;CTSS-201
ko05167	Kaposi sarcoma-associated herpesvirus infection	pathway	7/385	212/8754	0.8305	1.0	Infectious disease: viral	Human Diseases	Pig.09288;Pig.11423;Pig.11918;Pig.12414;Pig.17276;Pig.21587;Pig.21740	VEGFA-201;MICB;HCK-201;SLC35B3;STAT2-201;IRF3-202;PLCG2-201
ko04514	Cell adhesion molecules (CAMs)	pathway	8/385	199/8754	0.6536	1.0	Signaling molecules and interaction	Environmental Information Processing	Pig.01123;Pig.03077;Pig.03282;Pig.04597;Pig.09402;Pig.12803;Pig.13026;Pig.18712	OCLN-201;SDC3-202;PDCD1LG2-202;NRCAM-202;CD8B-202;CDH3-201;VTCN1-201;CD4-202
ko05200	Pathways in cancer	pathway	26/385	589/8754	0.5226	1.0	Cancer: overview	Human Diseases	MSTRG.34142;Pig.00477;Pig.01005;Pig.02427;Pig.02613;Pig.03512;Pig.07445;Pig.07446;Pig.09288;Pig.09691;Pig.09946;Pig.10358;Pig.10487;Pig.10745;Pig.10757;Pig.11256;Pig.16766;Pig.17276;Pig.17385;Pig.17551;Pig.17749;Pig.18011;Pig.20061;Pig.21740;Pig.22100;Pig.23535	MSTRG.34142;RASSF5-201;CCNA1-201;COL4A6-201;FLT4-201;FLT3-201;STK4-201;STK4-201;VEGFA-201;FZD8-201;DAPK1-201;ADCY9-201;IL6R-203;RAD51-201;PLCB2-201;CTNNA3-201;PRKCB-201;STAT2-201;TCF7-202;PML-202;PAX2-201;ITGA2B-203;FGF21-201;PLCG2-201;CSF2RB-201;LRP5
ko04530	Tight junction	pathway	18/385	682/8754	0.9951	1.0	Cellular community - eukaryotes	Cellular Processes	MSTRG.6312;Pig.01123;Pig.01124;Pig.04471;Pig.09976;Pig.10402;Pig.10588;Pig.10918;Pig.12450;Pig.13608;Pig.13665;Pig.14129;Pig.15148;Pig.17489;Pig.17689;Pig.18882;Pig.21160;Pig.22469	MSTRG.6312;OCLN-201;MARVELD2-201;Pig.04471;PARD6B-202;DLG1-202;CD1D;CACNA1D-201;PRKAA2-201;OR6V1-201;PRKAG2-201;MYH8-201;PATJ-202;OR10A3;ARHGEF18;DLG2-206;SYNPO;LOC109027296
ko05165	Human papillomavirus infection	pathway	17/385	372/8754	0.4712	1.0	Infectious disease: viral	Human Diseases	MSTRG.27018;Pig.01005;Pig.02427;Pig.05065;Pig.09288;Pig.09691;Pig.09976;Pig.10042;Pig.10402;Pig.11433;Pig.15148;Pig.17276;Pig.17385;Pig.18011;Pig.18882;Pig.20577;Pig.21587	MSTRG.27018;CCNA1-201;COL4A6-201;NFX1-201;VEGFA-201;FZD8-201;PARD6B-202;Col6a4;DLG1-202;TNF-201;PATJ-202;STAT2-201;TCF7-202;ITGA2B-203;DLG2-206;COL9A3-201;IRF3-202
ko04015	Rap1 signaling pathway	pathway	13/385	269/8754	0.4038	1.0	Signal transduction	Environmental Information Processing	Pig.00477;Pig.01392;Pig.01663;Pig.02566;Pig.02613;Pig.09288;Pig.09976;Pig.10358;Pig.10507;Pig.10757;Pig.16766;Pig.18011;Pig.20061	RASSF5-201;DOCK4-201;VAV3-201;RGS14-201;FLT4-201;VEGFA-201;PARD6B-202;ADCY9-201;EFNA1-202;PLCB2-201;PRKCB-201;ITGA2B-203;FGF21-201
ko04151	PI3K-Akt signaling pathway	pathway	12/385	406/8754	0.9494	1.0	Signal transduction	Environmental Information Processing	Pig.01932;Pig.02427;Pig.02613;Pig.03512;Pig.09288;Pig.10042;Pig.10487;Pig.10507;Pig.12450;Pig.18011;Pig.20061;Pig.20577	PIK3AP1-201;COL4A6-201;FLT4-201;FLT3-201;VEGFA-201;Col6a4;IL6R-203;EFNA1-202;PRKAA2-201;ITGA2B-203;FGF21-201;COL9A3-201
ko04010	MAPK signaling pathway	pathway	11/385	330/8754	0.8665	1.0	Signal transduction	Environmental Information Processing	MSTRG.6228;Pig.02613;Pig.03512;Pig.07445;Pig.07446;Pig.09288;Pig.10507;Pig.10918;Pig.11433;Pig.16766;Pig.20061	MSTRG.6228;FLT4-201;FLT3-201;STK4-201;STK4-201;VEGFA-201;EFNA1-202;CACNA1D-201;TNF-201;PRKCB-201;FGF21-201
ko04014	Ras signaling pathway	pathway	11/385	267/8754	0.6325	1.0	Signal transduction	Environmental Information Processing	Pig.00477;Pig.02134;Pig.02613;Pig.03512;Pig.07445;Pig.07446;Pig.09288;Pig.10507;Pig.16766;Pig.20061;Pig.21740	RASSF5-201;PLA1A-201;FLT4-201;FLT3-201;STK4-201;STK4-201;VEGFA-201;EFNA1-202;PRKCB-201;FGF21-201;PLCG2-201
ko05202	Transcriptional misregulation in cancer	pathway	11/385	241/8754	0.4941	1.0	Cancer: overview	Human Diseases	MSTRG.34142;Pig.00491;Pig.01005;Pig.03512;Pig.06526;Pig.10266;Pig.12414;Pig.15083;Pig.15667;Pig.17551;Pig.17749	MSTRG.34142;SLC45A3-201;CCNA1-201;FLT3-201;ETV5-201;BAIAP3-201;SLC35B3;TMPRSS2-201;IGFBP5-201;PML-202;PAX2-201
ko05168	Herpes simplex virus 1 infection	pathway	11/385	450/8754	0.9907	1.0	Infectious disease: viral	Human Diseases	Pig.05883;Pig.09128;Pig.09135;Pig.11433;Pig.13188;Pig.16428;Pig.17276;Pig.17324;Pig.17551;Pig.21028;Pig.21587	OAS2-205;LOC101131847;LOC101131847;TNF-201;ZNF514-201;RNASEL-201;STAT2-201;ZBTB22-201;PML-202;ZNF764;IRF3-202
ko04360	Axon guidance	pathway	11/385	211/8754	0.3245	1.0	Development and regeneration	Organismal Systems	MSTRG.34125;Pig.00604;Pig.01295;Pig.06121;Pig.07913;Pig.08745;Pig.08781;Pig.09976;Pig.10507;Pig.17760;Pig.21740	MSTRG.34125;UNC5C-201;PLXNA4-201;TRPC1-201;PLXNB1-201;NGEF-202;SEMA4B-201;PARD6B-202;EFNA1-202;SEMA4D-201;PLCG2-201
ko05206	MicroRNAs in cancer	pathway	10/385	187/8754	0.3081	1.0	Cancer: overview	Human Diseases	MSTRG.13512;MSTRG.24297;MSTRG.24298;Pig.00491;Pig.09288;Pig.10507;Pig.16766;Pig.19245;Pig.21740;Pig.22733	MSTRG.13512;MSTRG.24297;MSTRG.24298;SLC45A3-201;VEGFA-201;EFNA1-202;PRKCB-201;CDCA5-201;PLCG2-201;DNMT1-202
ko05132	Salmonella infection	pathway	10/385	282/8754	0.8013	1.0	Infectious disease: bacterial	Human Diseases	Pig.06613;Pig.06992;Pig.07248;Pig.11289;Pig.11433;Pig.12414;Pig.12497;Pig.14129;Pig.17385;Pig.21136	FGD4;TIRAP-202;TLR6-201;GHSR-203;TNF-201;SLC35B3;EXO1-201;MYH8-201;TCF7-202;TLR5-201
ko05170	Human immunodeficiency virus 1 infection	pathway	10/385	262/8754	0.7227	1.0	Infectious disease: viral	Human Diseases	Pig.01131;Pig.09806;Pig.10695;Pig.11433;Pig.16766;Pig.17324;Pig.18712;Pig.19469;Pig.21587;Pig.21740	CCNB1-201;CCNB3-202;CDK1-203;TNF-201;PRKCB-201;ZBTB22-201;CD4-202;TRIM22-201;IRF3-202;PLCG2-201
ko04024	cAMP signaling pathway	pathway	9/385	245/8754	0.757	1.0	Signal transduction	Environmental Information Processing	Pig.01165;Pig.01663;Pig.04740;Pig.10358;Pig.10918;Pig.16068;Pig.19427;Pig.21055;Pig.22198	PDE4A-201;VAV3-201;SUCNR1-201;ADCY9-201;CACNA1D-201;ABCC4;Adcy10;ABCC4;ABCC4
ko05203	Viral carcinogenesis	pathway	8/385	244/8754	0.8482	1.0	Cancer: overview	Human Diseases	MSTRG.19148;Pig.01005;Pig.09835;Pig.10695;Pig.12677;Pig.15413;Pig.17827;Pig.21587	MSTRG.19148;CCNA1-201;HDAC6-201;CDK1-203;CDC20-201;H4c12;HDAC11-206;IRF3-202
ko04068	FoxO signaling pathway	pathway	9/385	141/8754	0.1681	1.0	Signal transduction	Environmental Information Processing	MSTRG.9914;Pig.01131;Pig.07445;Pig.07446;Pig.09806;Pig.11289;Pig.12450;Pig.13665;Pig.21433	MSTRG.9914;CCNB1-201;STK4-201;STK4-201;CCNB3-202;GHSR-203;PRKAA2-201;PRKAG2-201;PLK1-201
ko04150	mTOR signaling pathway	pathway	9/385	181/8754	0.4016	1.0	Signal transduction	Environmental Information Processing	Pig.04183;Pig.05738;Pig.07415;Pig.09691;Pig.11433;Pig.12450;Pig.16766;Pig.20329;Pig.23535	CLIP1-201;DEPDC5;LPIN3-201;FZD8-201;TNF-201;PRKAA2-201;PRKCB-201;ULK1-201;LRP5
ko05169	Epstein-Barr virus infection	pathway	9/385	280/8754	0.8742	1.0	Infectious disease: viral	Human Diseases	Pig.01005;Pig.05560;Pig.05883;Pig.08350;Pig.11433;Pig.17276;Pig.17324;Pig.21587;Pig.21740	CCNA1-201;SAP30-202;OAS2-205;CXCL10-201;TNF-201;STAT2-201;ZBTB22-201;IRF3-202;PLCG2-201
ko01200	Carbon metabolism	pathway	9/385	162/8754	0.2835	1.0		-	MSTRG.30803;MSTRG.33334;MSTRG.9236;Pig.00612;Pig.04189;Pig.07939;Pig.08566;Pig.08783;Pig.18418	MSTRG.30803;MSTRG.33334;MSTRG.9236;ADH5-201;TKTL2-201;PCCA-204;MTHFR-202;IDH2-202;GCSH
ko04020	Calcium signaling pathway	pathway	8/385	263/8754	0.8986	1.0	Signal transduction	Environmental Information Processing	Pig.03103;Pig.06452;Pig.10358;Pig.10757;Pig.10918;Pig.14386;Pig.16766;Pig.21740	PTAFR-201;GNA14-201;ADCY9-201;PLCB2-201;CACNA1D-201;CAMK1G-201;PRKCB-201;PLCG2-201
ko04921	Oxytocin signaling pathway	pathway	8/385	186/8754	0.5772	1.0	Endocrine system	Organismal Systems	Pig.10358;Pig.10757;Pig.10918;Pig.11597;Pig.12450;Pig.13665;Pig.14386;Pig.16766	ADCY9-201;PLCB2-201;CACNA1D-201;EEF2K-201;PRKAA2-201;PRKAG2-201;CAMK1G-201;PRKCB-201
ko04922	Glucagon signaling pathway	pathway	8/385	123/8754	0.1737	1.0	Endocrine system	Organismal Systems	MSTRG.22383;Pig.10757;Pig.12450;Pig.13665;Pig.13870;Pig.19367;Pig.21583;Pig.23612	MSTRG.22383;PLCB2-201;PRKAA2-201;PRKAG2-201;PFKFB1-201;PPP4C-201;CPT1C-202;LDHA-202
ko04510	Focal adhesion	pathway	8/385	255/8754	0.8794	1.0	Cellular community - eukaryotes	Cellular Processes	Pig.01663;Pig.02427;Pig.02613;Pig.09288;Pig.10042;Pig.16766;Pig.18011;Pig.20577	VAV3-201;COL4A6-201;FLT4-201;VEGFA-201;Col6a4;PRKCB-201;ITGA2B-203;COL9A3-201
ko05205	Proteoglycans in cancer	pathway	8/385	240/8754	0.8354	1.0	Cancer: overview	Human Diseases	Pig.01663;Pig.08222;Pig.09288;Pig.09691;Pig.10693;Pig.11433;Pig.16766;Pig.21740	VAV3-201;C11orf1-202;VEGFA-201;FZD8-201;ANK3;TNF-201;PRKCB-201;PLCG2-201
ko05160	Hepatitis C	pathway	8/385	157/8754	0.3866	1.0	Infectious disease: viral	Human Diseases	Pig.01123;Pig.05883;Pig.08350;Pig.11433;Pig.16414;Pig.16428;Pig.17276;Pig.21587	OCLN-201;OAS2-205;CXCL10-201;TNF-201;NR1H3-201;RNASEL-201;STAT2-201;IRF3-202
ko05130	Pathogenic Escherichia coli infection	pathway	8/385	249/8754	0.8631	1.0	Infectious disease: bacterial	Human Diseases	Pig.01123;Pig.06992;Pig.11289;Pig.11433;Pig.11918;Pig.14129;Pig.17254;Pig.21136	OCLN-201;TIRAP-202;GHSR-203;TNF-201;HCK-201;MYH8-201;MYO1A-202;TLR5-201
ko04630	JAK-STAT signaling pathway	pathway	8/385	156/8754	0.3798	1.0	Signal transduction	Environmental Information Processing	Pig.03172;Pig.05236;Pig.05269;Pig.10487;Pig.12414;Pig.17276;Pig.21801;Pig.22100	IFNLR1-201;IL20RA-201;LEPR-201;IL6R-203;SLC35B3;STAT2-201;LOC101131507;CSF2RB-201
ko04064	NF-kappa B signaling pathway	pathway	8/385	162/8754	0.4204	1.0	Signal transduction	Environmental Information Processing	MSTRG.27072;Pig.05087;Pig.06992;Pig.11433;Pig.16766;Pig.17367;Pig.21740;Pig.22082	MSTRG.27072;CCL21-201;TIRAP-202;TNF-201;PRKCB-201;CARD11-201;PLCG2-201;Mia2
ko05163	Human cytomegalovirus infection	pathway	8/385	270/8754	0.9132	1.0	Infectious disease: viral	Human Diseases	Pig.09288;Pig.10358;Pig.10487;Pig.10757;Pig.11433;Pig.16766;Pig.17324;Pig.21587	VEGFA-201;ADCY9-201;IL6R-203;PLCB2-201;TNF-201;PRKCB-201;ZBTB22-201;IRF3-202
ko04928	Parathyroid hormone synthesis, secretion and action	pathway	8/385	137/8754	0.2553	1.0	Endocrine system	Organismal Systems	MSTRG.39459;Pig.01165;Pig.07895;Pig.10358;Pig.10757;Pig.16766;Pig.22082;Pig.23535	MSTRG.39459;PDE4A-201;PTH1R-201;ADCY9-201;PLCB2-201;PRKCB-201;Mia2;LRP5
ko05166	Human T-cell leukemia virus 1 infection	pathway	9/385	296/8754	0.9099	1.0	Infectious disease: viral	Human Diseases	Pig.01005;Pig.04567;Pig.07672;Pig.10358;Pig.10758;Pig.11433;Pig.12414;Pig.12677;Pig.18712	CCNA1-201;PTTG1;ESPL1-201;ADCY9-201;BUB1B;TNF-201;SLC35B3;CDC20-201;CD4-202
ko04217	Necroptosis	pathway	6/385	199/8754	0.8769	1.0	Cell growth and death	Cellular Processes	MSTRG.19148;Pig.11284;Pig.11289;Pig.11313;Pig.11433;Pig.17276	MSTRG.19148;FTL;GHSR-203;H2AC11;TNF-201;STAT2-201
ko04666	Fc gamma R-mediated phagocytosis	pathway	6/385	123/8754	0.4576	1.0	Immune system	Organismal Systems	MSTRG.16051;Pig.01663;Pig.09233;Pig.11918;Pig.16766;Pig.21740	MSTRG.16051;VAV3-201;NCF1-201;HCK-201;PRKCB-201;PLCG2-201
ko04310	Wnt signaling pathway	pathway	6/385	155/8754	0.6829999999999999	1.0	Signal transduction	Environmental Information Processing	Pig.05792;Pig.09691;Pig.10757;Pig.16766;Pig.17385;Pig.23535	ZNRF3-203;FZD8-201;PLCB2-201;PRKCB-201;TCF7-202;LRP5
ko04664	Fc epsilon RI signaling pathway	pathway	4/385	83/8754	0.4991	1.0	Immune system	Organismal Systems	Pig.01663;Pig.11433;Pig.12414;Pig.21740	VAV3-201;TNF-201;SLC35B3;PLCG2-201
ko00010	Glycolysis / Gluconeogenesis	pathway	4/385	84/8754	0.5086	1.0	Carbohydrate metabolism	Metabolism	Pig.00612;Pig.05868;Pig.12635;Pig.23612	ADH5-201;ALDH2-202;AKR1A1-201;LDHA-202
ko05323	Rheumatoid arthritis	pathway	4/385	152/8754	0.9073	1.0	Immune disease	Human Diseases	Pig.09288;Pig.11433;Pig.12414;Pig.22082	VEGFA-201;TNF-201;SLC35B3;Mia2
ko04657	IL-17 signaling pathway	pathway	4/385	91/8754	0.5724	1.0	Immune system	Organismal Systems	Pig.08350;Pig.11433;Pig.12414;Pig.18155	CXCL10-201;TNF-201;SLC35B3;S100A8-201
ko05414	Dilated cardiomyopathy (DCM)	pathway	4/385	140/8754	0.8701	1.0	Cardiovascular disease	Human Diseases	Pig.10358;Pig.10918;Pig.11433;Pig.18011	ADCY9-201;CACNA1D-201;TNF-201;ITGA2B-203
ko00620	Pyruvate metabolism	pathway	4/385	47/8754	0.1507	1.0	Carbohydrate metabolism	Metabolism	MSTRG.9236;Pig.05868;Pig.10277;Pig.23612	MSTRG.9236;ALDH2-202;HAGH;LDHA-202
ko01521	EGFR tyrosine kinase inhibitor resistance	pathway	4/385	92/8754	0.5811	1.0	Drug resistance: antineoplastic	Human Diseases	Pig.09288;Pig.10487;Pig.16766;Pig.21740	VEGFA-201;IL6R-203;PRKCB-201;PLCG2-201
ko03018	RNA degradation	pathway	4/385	97/8754	0.6232	1.0	Folding, sorting and degradation	Genetic Information Processing	MSTRG.5645;Pig.14632;Pig.16194;Pig.17278	MSTRG.5645;EXOSC2-203;EXOSC5-201;PAN2-202
ko05204	Chemical carcinogenesis	pathway	4/385	103/8754	0.67	1.0	Cancer: overview	Human Diseases	Pig.00612;Pig.08752;Pig.09103;Pig.17564	ADH5-201;UGT1A10;CYP3A29-207;CYP1A1-201
ko04971	Gastric acid secretion	pathway	4/385	97/8754	0.6232	1.0	Digestive system	Organismal Systems	Pig.08025;Pig.10358;Pig.10757;Pig.16766	KCNJ16-206;ADCY9-201;PLCB2-201;PRKCB-201
ko00630	Glyoxylate and dicarboxylate metabolism	pathway	4/385	50/8754	0.1764	1.0	Carbohydrate metabolism	Metabolism	MSTRG.30803;MSTRG.9236;Pig.07939;Pig.18418	MSTRG.30803;MSTRG.9236;PCCA-204;GCSH
ko04141	Protein processing in endoplasmic reticulum	pathway	4/385	196/8754	0.9758	1.0	Folding, sorting and degradation	Genetic Information Processing	MSTRG.19396;Pig.01567;Pig.03223;Pig.11870	MSTRG.19396;EDEM1-201;DDOST-201;EDEM2-201
ko04540	Gap junction	pathway	4/385	100/8754	0.6471	1.0	Cellular community - eukaryotes	Cellular Processes	Pig.10358;Pig.10695;Pig.10757;Pig.16766	ADCY9-201;CDK1-203;PLCB2-201;PRKCB-201
ko04911	Insulin secretion	pathway	4/385	103/8754	0.67	1.0	Endocrine system	Organismal Systems	Pig.10358;Pig.10757;Pig.10918;Pig.16766	ADCY9-201;PLCB2-201;CACNA1D-201;PRKCB-201
ko00562	Inositol phosphate metabolism	pathway	4/385	87/8754	0.5365	1.0	Carbohydrate metabolism	Metabolism	Pig.08649;Pig.10757;Pig.11173;Pig.21740	MTMR7-201;PLCB2-201;MTMR4-202;PLCG2-201
ko00533	Glycosaminoglycan biosynthesis	pathway	1/385	17/8754	0.5348	1.0	Glycan biosynthesis and metabolism	Metabolism	Pig.08725	B3GNT7-201
ko05340	Primary immunodeficiency	pathway	4/385	58/8754	0.2507	1.0	Immune disease	Human Diseases	Pig.07438;Pig.09402;Pig.18712;Pig.19616	ADA-201;CD8B-202;CD4-202;CD79A-201
ko04740	Olfactory transduction	pathway	4/385	525/8754	1.0	1.0	Sensory system	Organismal Systems	MSTRG.6312;Pig.13608;Pig.17489;Pig.22469	MSTRG.6312;OR6V1-201;OR10A3;LOC109027296
ko01230	Biosynthesis of amino acids	pathway	4/385	102/8754	0.6625	1.0		-	MSTRG.33334;Pig.04189;Pig.08783;Pig.15105	MSTRG.33334;TKTL2-201;IDH2-202;CBS
ko00140	Steroid hormone biosynthesis	pathway	4/385	73/8754	0.401	1.0	Lipid metabolism	Metabolism	Pig.01268;Pig.08752;Pig.09103;Pig.17564	AKR1D1-201;UGT1A10;CYP3A29-207;CYP1A1-201
ko05230	Central carbon metabolism in cancer	pathway	4/385	85/8754	0.518	1.0	Cancer: overview	Human Diseases	MSTRG.13512;Pig.03512;Pig.08783;Pig.23612	MSTRG.13512;FLT3-201;IDH2-202;LDHA-202
ko04973	Carbohydrate digestion and absorption	pathway	4/385	57/8754	0.2411	1.0	Digestive system	Organismal Systems	Pig.05736;Pig.10757;Pig.10918;Pig.16766	SLC5A1-201;PLCB2-201;CACNA1D-201;PRKCB-201
ko00310	Lysine degradation	pathway	4/385	67/8754	0.3404	1.0	Amino acid metabolism	Metabolism	Pig.05868;Pig.20288;Pig.20498;Pig.20499	ALDH2-202;GCDH-201;DHTKD1-201;DHTKD1-201
ko05412	Arrhythmogenic right ventricular cardiomyopathy (ARVC)	pathway	4/385	99/8754	0.6392	1.0	Cardiovascular disease	Human Diseases	Pig.10918;Pig.11256;Pig.17385;Pig.18011	CACNA1D-201;CTNNA3-201;TCF7-202;ITGA2B-203
ko04520	Adherens junction	pathway	4/385	92/8754	0.5811	1.0	Cellular community - eukaryotes	Cellular Processes	Pig.11256;Pig.17385;Pig.21902;Pig.21903	CTNNA3-201;TCF7-202;PTPRJ-202;PTPRJ-202
ko04610	Complement and coagulation cascades	pathway	4/385	103/8754	0.67	1.0	Immune system	Organismal Systems	MSTRG.38632;Pig.01249;Pig.01257;Pig.17815	MSTRG.38632;C7-201;C9-202;SVEP1-201
ko04912	GnRH signaling pathway	pathway	4/385	108/8754	0.7058	1.0	Endocrine system	Organismal Systems	Pig.10358;Pig.10757;Pig.10918;Pig.16766	ADCY9-201;PLCB2-201;CACNA1D-201;PRKCB-201
ko04611	Platelet activation	pathway	4/385	161/8754	0.9287	1.0	Immune system	Organismal Systems	Pig.10358;Pig.10757;Pig.18011;Pig.21740	ADCY9-201;PLCB2-201;ITGA2B-203;PLCG2-201
ko04929	GnRH secretion	pathway	4/385	66/8754	0.3303	1.0	Endocrine system	Organismal Systems	Pig.06121;Pig.10757;Pig.10918;Pig.16766	TRPC1-201;PLCB2-201;CACNA1D-201;PRKCB-201
ko04926	Relaxin signaling pathway	pathway	4/385	153/8754	0.9099	1.0	Endocrine system	Organismal Systems	Pig.02427;Pig.09288;Pig.10358;Pig.10757	COL4A6-201;VEGFA-201;ADCY9-201;PLCB2-201
ko05032	Morphine addiction	pathway	4/385	104/8754	0.6774	1.0	Substance dependence	Human Diseases	Pig.01165;Pig.04563;Pig.10358;Pig.16766	PDE4A-201;GABRA1-202;ADCY9-201;PRKCB-201
ko00982	Drug metabolism	pathway	4/385	67/8754	0.3404	1.0	Xenobiotics biodegradation and metabolism	Metabolism	MSTRG.24761;MSTRG.24768;Pig.00612;Pig.08752	MSTRG.24761;MSTRG.24768;ADH5-201;UGT1A10
ko03013	RNA transport	pathway	4/385	207/8754	0.9831	1.0	Translation	Genetic Information Processing	MSTRG.43602;Pig.17828;Pig.21199;Pig.23178	MSTRG.43602;NUP210-201;PYM1-201;TACC3
ko04961	Endocrine and other factor-regulated calcium reabsorption	pathway	4/385	63/8754	0.3001	1.0	Excretory system	Organismal Systems	Pig.07895;Pig.10358;Pig.10757;Pig.16766	PTH1R-201;ADCY9-201;PLCB2-201;PRKCB-201
ko04371	Apelin signaling pathway	pathway	6/385	169/8754	0.7599	1.0	Signal transduction	Environmental Information Processing	MSTRG.22383;Pig.10358;Pig.10757;Pig.12450;Pig.13665;Pig.19427	MSTRG.22383;ADCY9-201;PLCB2-201;PRKAA2-201;PRKAG2-201;Adcy10
ko04660	T cell receptor signaling pathway	pathway	6/385	132/8754	0.5266	1.0	Immune system	Organismal Systems	Pig.01663;Pig.09402;Pig.11433;Pig.12414;Pig.17367;Pig.18712	VAV3-201;CD8B-202;TNF-201;SLC35B3;CARD11-201;CD4-202
ko04726	Serotonergic synapse	pathway	6/385	141/8754	0.5918	1.0	Nervous system	Organismal Systems	Pig.06121;Pig.10757;Pig.10918;Pig.15142;Pig.16766;Pig.18653	TRPC1-201;PLCB2-201;CACNA1D-201;CYP2J34-210;PRKCB-201;ALOX15-204
ko04727	GABAergic synapse	pathway	6/385	108/8754	0.3389	1.0	Nervous system	Organismal Systems	MSTRG.13512;Pig.04303;Pig.04563;Pig.10358;Pig.10918;Pig.16766	MSTRG.13512;GPHN-207;GABRA1-202;ADCY9-201;CACNA1D-201;PRKCB-201
ko04714	Thermogenesis	pathway	6/385	265/8754	0.9785	1.0	Environmental adaptation	Organismal Systems	MSTRG.22383;Pig.10358;Pig.12450;Pig.13665;Pig.19427;Pig.21583	MSTRG.22383;ADCY9-201;PRKAA2-201;PRKAG2-201;Adcy10;CPT1C-202
ko05231	Choline metabolism in cancer	pathway	5/385	105/8754	0.4934	1.0	Cancer: overview	Human Diseases	Pig.05305;Pig.12418;Pig.16398;Pig.16766;Pig.22141	SLC44A5-201;SLC22A4-201;DGKZ-201;PRKCB-201;DGKQ-202
ko04140	Autophagy	pathway	5/385	159/8754	0.8349	1.0	Transport and catabolism	Cellular Processes	Pig.09946;Pig.11173;Pig.11187;Pig.12450;Pig.20329	DAPK1-201;MTMR4-202;VMP1-203;PRKAA2-201;ULK1-201
ko04934	Cushing syndrome	pathway	5/385	166/8754	0.8611	1.0	Endocrine and metabolic disease	Human Diseases	Pig.09691;Pig.10358;Pig.10757;Pig.10918;Pig.17385	FZD8-201;ADCY9-201;PLCB2-201;CACNA1D-201;TCF7-202
ko04216	Ferroptosis	pathway	5/385	72/8754	0.2094	1.0	Cell growth and death	Cellular Processes	MSTRG.31731;Pig.00096;Pig.07624;Pig.11284;Pig.11873	MSTRG.31731;SLC40A1-201;SLC11A1-202;FTL;GSS-202
ko04270	Vascular smooth muscle contraction	pathway	5/385	180/8754	0.903	1.0	Circulatory system	Organismal Systems	Pig.10358;Pig.10757;Pig.10918;Pig.14129;Pig.16766	ADCY9-201;PLCB2-201;CACNA1D-201;MYH8-201;PRKCB-201
ko04622	RIG-I-like receptor signaling pathway	pathway	5/385	66/8754	0.1639	1.0	Immune system	Organismal Systems	Pig.06851;Pig.08350;Pig.11433;Pig.19068;Pig.21587	NLRX1-201;CXCL10-201;TNF-201;DHX58-203;IRF3-202
ko04115	p53 signaling pathway	pathway	5/385	89/8754	0.3539	1.0	Cell growth and death	Cellular Processes	Pig.01131;Pig.09044;Pig.09806;Pig.10695;Pig.15667	CCNB1-201;RRM2;CCNB3-202;CDK1-203;IGFBP5-201
ko04612	Antigen processing and presentation	pathway	5/385	122/8754	0.6276	1.0	Immune system	Organismal Systems	Pig.09402;Pig.11433;Pig.17324;Pig.18347;Pig.18712	CD8B-202;TNF-201;ZBTB22-201;CTSS-201;CD4-202
ko04211	Longevity regulating pathway	pathway	5/385	107/8754	0.5102	1.0	Aging	Organismal Systems	MSTRG.22383;Pig.10358;Pig.12450;Pig.13665;Pig.20329	MSTRG.22383;ADCY9-201;PRKAA2-201;PRKAG2-201;ULK1-201
ko05410	Hypertrophic cardiomyopathy (HCM)	pathway	5/385	115/8754	0.5749	1.0	Cardiovascular disease	Human Diseases	Pig.10918;Pig.11433;Pig.12450;Pig.13665;Pig.18011	CACNA1D-201;TNF-201;PRKAA2-201;PRKAG2-201;ITGA2B-203
ko04066	HIF-1 signaling pathway	pathway	5/385	130/8754	0.6829	1.0	Signal transduction	Environmental Information Processing	Pig.09288;Pig.10487;Pig.16766;Pig.21740;Pig.23612	VEGFA-201;IL6R-203;PRKCB-201;PLCG2-201;LDHA-202
ko05162	Measles	pathway	5/385	176/8754	0.8923	1.0	Infectious disease: viral	Human Diseases	Pig.05883;Pig.06007;Pig.10492;Pig.17276;Pig.21587	OAS2-205;TLR8-201;ADAR-201;STAT2-201;IRF3-202
ko05223	Non-small cell lung cancer	pathway	5/385	77/8754	0.2501	1.0	Cancer: specific types	Human Diseases	Pig.00477;Pig.07445;Pig.07446;Pig.16766;Pig.21740	RASSF5-201;STK4-201;STK4-201;PRKCB-201;PLCG2-201
ko03320	PPAR signaling pathway	pathway	5/385	115/8754	0.5749	1.0	Endocrine system	Organismal Systems	Pig.00323;Pig.14114;Pig.14186;Pig.16414;Pig.21583	CD36-201;GK;CYP27A1-202;NR1H3-201;CPT1C-202
ko04925	Aldosterone synthesis and secretion	pathway	5/385	115/8754	0.5749	1.0	Endocrine system	Organismal Systems	Pig.10358;Pig.10757;Pig.10918;Pig.14386;Pig.16766	ADCY9-201;PLCB2-201;CACNA1D-201;CAMK1G-201;PRKCB-201
ko04972	Pancreatic secretion	pathway	5/385	110/8754	0.5349	1.0	Digestive system	Organismal Systems	Pig.01303;Pig.06121;Pig.10358;Pig.10757;Pig.16766	CPA1-203;TRPC1-201;ADCY9-201;PLCB2-201;PRKCB-201
ko05418	Fluid shear stress and atherosclerosis	pathway	5/385	160/8754	0.8389	1.0	Cardiovascular disease	Human Diseases	Pig.09233;Pig.09288;Pig.11433;Pig.12450;Pig.18011	NCF1-201;VEGFA-201;TNF-201;PRKAA2-201;ITGA2B-203
ko00071	Fatty acid degradation	pathway	5/385	64/8754	0.1497	1.0	Lipid metabolism	Metabolism	Pig.00612;Pig.05868;Pig.08955;Pig.20288;Pig.21583	ADH5-201;ALDH2-202;ACAA2-203;GCDH-201;CPT1C-202
ko05140	Leishmaniasis	pathway	4/385	103/8754	0.67	1.0	Infectious disease: parasitic	Human Diseases	MSTRG.16051;Pig.09233;Pig.11433;Pig.16766	MSTRG.16051;NCF1-201;TNF-201;PRKCB-201
ko04120	Ubiquitin mediated proteolysis	pathway	5/385	160/8754	0.8389	1.0	Folding, sorting and degradation	Genetic Information Processing	Pig.01495;Pig.12677;Pig.12820;Pig.14875;Pig.17551	WWP1-201;CDC20-201;WWP2-201;UBE2L6-202;PML-202
ko05221	Acute myeloid leukemia	pathway	5/385	75/8754	0.2336	1.0	Cancer: specific types	Human Diseases	Pig.01005;Pig.03512;Pig.12414;Pig.17385;Pig.17551	CCNA1-201;FLT3-201;SLC35B3;TCF7-202;PML-202
ko05225	Hepatocellular carcinoma	pathway	5/385	183/8754	0.9104	1.0	Cancer: specific types	Human Diseases	Pig.09691;Pig.16766;Pig.17385;Pig.21740;Pig.23535	FZD8-201;PRKCB-201;TCF7-202;PLCG2-201;LRP5
ko05152	Tuberculosis	pathway	5/385	206/8754	0.9525	1.0	Infectious disease: bacterial	Human Diseases	Pig.06992;Pig.07247;Pig.07248;Pig.11433;Pig.18347	TIRAP-202;TLR1-201;TLR6-201;TNF-201;CTSS-201
ko04072	Phospholipase D signaling pathway	pathway	5/385	185/8754	0.9151	1.0	Signal transduction	Environmental Information Processing	Pig.10358;Pig.10757;Pig.16398;Pig.21740;Pig.22141	ADCY9-201;PLCB2-201;DGKZ-201;PLCG2-201;DGKQ-202
ko05034	Alcoholism	pathway	5/385	210/8754	0.9577	1.0	Substance dependence	Human Diseases	MSTRG.19148;Pig.09835;Pig.11313;Pig.15413;Pig.17827	MSTRG.19148;HDAC6-201;H2AC11;H4c12;HDAC11-206
ko04916	Melanogenesis	pathway	5/385	109/8754	0.5267	1.0	Endocrine system	Organismal Systems	Pig.09691;Pig.10358;Pig.10757;Pig.16766;Pig.17385	FZD8-201;ADCY9-201;PLCB2-201;PRKCB-201;TCF7-202
ko04210	Apoptosis	pathway	5/385	156/8754	0.8226	1.0	Cell growth and death	Cellular Processes	Pig.11289;Pig.11433;Pig.12389;Pig.18347;Pig.22100	GHSR-203;TNF-201;LMNB1-201;CTSS-201;CSF2RB-201
ko04722	Neurotrophin signaling pathway	pathway	1/385	135/8754	0.9978	1.0	Nervous system	Organismal Systems	Pig.21740	PLCG2-201
