# Supplementary material for: Integrated Analysis of lncRNA and mRNA in Subcutaneous Adipose Tissue of Ningxiang Pig
Source: Biology (Basel). 2021 Jul 29;10(8):726. doi: 10.3390/biology10080726 (PMC8389317; doi:10.3390/biology10080726)
Supplement: Supplementary file 1 [file biology-10-00726-s001.zip › Table S12. KEGG enrichment in lncRNAs module profile 5 of STEM.xls]

Pathway id	Description	Database	Ratio_in_study	Ratio_in_pop	Pvalue_uncorrected	Pvalue_corrected	Second_Category	First_Category	Diff_genes	diff_genes_name
ko01100	Metabolic pathways	pathway	5/15	1738/8754	0.1603	0.2849		-	MSTRG.18863;MSTRG.32815;MSTRG.33588;Pig.00463;Pig.02014	MSTRG.18863;MSTRG.32815;MSTRG.33588;PFKFB2-202;SGMS1-201
ko03008	Ribosome biogenesis in eukaryotes	pathway	1/15	87/8754	0.1392	0.2849	Translation	Genetic Information Processing	Pig.05524	C8orf44-SGK3
ko04146	Peroxisome	pathway	1/15	101/8754	0.1599	0.2849	Transport and catabolism	Cellular Processes	MSTRG.33974	MSTRG.33974
ko04320	Dorso-ventral axis formation	pathway	1/15	27/8754	0.04531	0.2849	Development and regeneration	Organismal Systems	MSTRG.21447	MSTRG.21447
ko03030	DNA replication	pathway	1/15	41/8754	0.06805	0.2849	Replication and repair	Genetic Information Processing	MSTRG.13498	MSTRG.13498
ko00600	Sphingolipid metabolism	pathway	1/15	52/8754	0.08556	0.2849	Lipid metabolism	Metabolism	Pig.02014	SGMS1-201
ko00500	Starch and sucrose metabolism	pathway	1/15	51/8754	0.08398	0.2849	Carbohydrate metabolism	Metabolism	MSTRG.32815	MSTRG.32815
ko05133	Pertussis	pathway	1/15	85/8754	0.1363	0.2849	Infectious disease: bacterial	Human Diseases	MSTRG.40763	MSTRG.40763
ko00051	Fructose and mannose metabolism	pathway	1/15	49/8754	0.08081	0.2849	Carbohydrate metabolism	Metabolism	Pig.00463	PFKFB2-202
ko05140	Leishmaniasis	pathway	1/15	103/8754	0.1628	0.2849	Infectious disease: parasitic	Human Diseases	MSTRG.16051	MSTRG.16051
ko00564	Glycerophospholipid metabolism	pathway	2/15	109/8754	0.014509999999999999	0.2849	Lipid metabolism	Metabolism	MSTRG.33974;Pig.14368	MSTRG.33974;LPGAT1-201
ko04152	AMPK signaling pathway	pathway	2/15	151/8754	0.026789999999999998	0.2849	Signal transduction	Environmental Information Processing	Pig.00025;Pig.00463	STRADB-203;PFKFB2-202
ko04013	MAPK signaling pathway	pathway	1/15	93/8754	0.1481	0.2849	Signal transduction	Environmental Information Processing	MSTRG.21447	MSTRG.21447
ko00562	Inositol phosphate metabolism	pathway	1/15	87/8754	0.1392	0.2849	Carbohydrate metabolism	Metabolism	MSTRG.33588	MSTRG.33588
ko05120	Epithelial cell signaling in Helicobacter pylori infection	pathway	1/15	80/8754	0.1287	0.2849	Infectious disease: bacterial	Human Diseases	MSTRG.40763	MSTRG.40763
ko00830	Retinol metabolism	pathway	1/15	96/8754	0.1526	0.2849	Metabolism of cofactors and vitamins	Metabolism	MSTRG.18863	MSTRG.18863
ko04070	Phosphatidylinositol signaling system	pathway	1/15	113/8754	0.1772	0.2919	Signal transduction	Environmental Information Processing	MSTRG.33588	MSTRG.33588
ko04666	Fc gamma R-mediated phagocytosis	pathway	1/15	123/8754	0.1914	0.2977	Immune system	Organismal Systems	MSTRG.16051	MSTRG.16051
ko04071	Sphingolipid signaling pathway	pathway	1/15	139/8754	0.2136	0.3148	Signal transduction	Environmental Information Processing	Pig.02014	SGMS1-201
ko04919	Thyroid hormone signaling pathway	pathway	1/15	149/8754	0.2272	0.3181	Endocrine system	Organismal Systems	Pig.00463	PFKFB2-202
ko04140	Autophagy	pathway	1/15	159/8754	0.2406	0.3207	Transport and catabolism	Cellular Processes	MSTRG.33588	MSTRG.33588
ko04621	NOD-like receptor signaling pathway	pathway	1/15	173/8754	0.2589	0.3278	Immune system	Organismal Systems	MSTRG.40763	MSTRG.40763
ko04150	mTOR signaling pathway	pathway	1/15	181/8754	0.2692	0.3278	Signal transduction	Environmental Information Processing	Pig.00025	STRADB-203
ko05202	Transcriptional misregulation in cancer	pathway	1/15	241/8754	0.3424	0.3994	Cancer: overview	Human Diseases	MSTRG.21447	MSTRG.21447
ko05132	Salmonella infection	pathway	1/15	282/8754	0.3883	0.4229	Infectious disease: bacterial	Human Diseases	MSTRG.40763	MSTRG.40763
ko05131	Shigellosis	pathway	1/15	286/8754	0.3927	0.4229	Infectious disease: bacterial	Human Diseases	MSTRG.40763	MSTRG.40763
ko04144	Endocytosis	pathway	1/15	306/8754	0.4138	0.4292	Transport and catabolism	Cellular Processes	MSTRG.28969	MSTRG.28969
ko05168	Herpes simplex virus 1 infection	pathway	1/15	450/8754	0.5472	0.5472	Infectious disease: viral	Human Diseases	Pig.16305	ZNF709
