# Supplementary material for: Integrated Analysis of lncRNA and mRNA in Subcutaneous Adipose Tissue of Ningxiang Pig
Source: Biology (Basel). 2021 Jul 29;10(8):726. doi: 10.3390/biology10080726 (PMC8389317; doi:10.3390/biology10080726)
Supplement: Supplementary file 1 [file biology-10-00726-s001.zip › Table S13. KEGG enrichment in mRNAs module profile 5 of STEM.xls]

Pathway id	Description	Database	Ratio_in_study	Ratio_in_pop	Pvalue_uncorrected	Pvalue_corrected	Second_Category	First_Category	Diff_genes	diff_genes_name
ko05168	Herpes simplex virus 1 infection	pathway	39/250	450/8754	3.404e-10	9.056000000000001e-08	Infectious disease: viral	Human Diseases	MSTRG.13519;MSTRG.1757;MSTRG.17957;Pig.00078;Pig.02584;Pig.04139;Pig.04140;Pig.04141;Pig.04194;Pig.05042;Pig.05053;Pig.05054;Pig.05480;Pig.05535;Pig.05539;Pig.05540;Pig.06718;Pig.07421;Pig.09850;Pig.09851;Pig.09861;Pig.10675;Pig.10676;Pig.11393;Pig.16158;Pig.16259;Pig.16309;Pig.16310;Pig.16312;Pig.16632;Pig.16638;Pig.16976;Pig.17010;Pig.17012;Pig.18311;Pig.19344;Pig.20111;Pig.20269;Pig.23807	MSTRG.13519;MSTRG.1757;MSTRG.17957;STAT1-201;ZNF354B-201;LOC101127741;LOC101145569;LOC101127741;Zfp267;ZNF658-202;DDX58-201;DDX58-201;IFNG-201;ZNF84-201;ZNF891-201;ZNF10;EIF2AK2-201;SRSF4-201;ZNF182-201;ZNF41-201;ZNF41-201;ZNF37A-201;ZNF658-202;HLA-A;ZNF546-201;ZNF699;ZNF564;ZNF709;ZNF709;ZNF814;ZNF814;ZNF677;ZNF615;ZNF614-201;Srsf2;ZNF684-201;ZNF227-201;Zfp74;HLA-A
ko03008	Ribosome biogenesis in eukaryotes	pathway	8/250	87/8754	0.003303	0.4393	Translation	Genetic Information Processing	MSTRG.9832;Pig.00814;Pig.00820;Pig.01017;Pig.01126;Pig.12211;Pig.13869;Pig.13984	MSTRG.9832;Pfkfb1;MDN1-201;SPATA5-201;AK6-201;HEATR1-201;MYH15;C030002A05Rik
ko01100	Metabolic pathways	pathway	45/250	1738/8754	0.7942	1.0		-	MSTRG.12154;MSTRG.12330;MSTRG.20088;MSTRG.22551;MSTRG.25283;MSTRG.32486;MSTRG.39582;MSTRG.8728;Pig.00601;Pig.00640;Pig.01126;Pig.01200;Pig.01212;Pig.01476;Pig.01686;Pig.02011;Pig.02014;Pig.02444;Pig.02737;Pig.02739;Pig.02951;Pig.04013;Pig.04259;Pig.05306;Pig.05510;Pig.08286;Pig.08311;Pig.08504;Pig.08787;Pig.09252;Pig.10639;Pig.11477;Pig.11909;Pig.12386;Pig.13024;Pig.13642;Pig.14112;Pig.15114;Pig.…	MSTRG.12154;MSTRG.12330;MSTRG.20088;MSTRG.22551;MSTRG.25283;MSTRG.32486;MSTRG.39582;MSTRG.8728;HPGDS-201;BDH2-202;AK6-201;MOCS2-201;NNT-202;IMPA1-201;AGL-201;MINPP1-202;SGMS1-201;ALG13;ST6GALNAC3-201;PIGK-202;TRIT1-201;ENPP1-201;LCT;ACADM-205;TPH2-201;PIGF-201;DGUOK-201;TGDS-201;ANPEP-201;MMUT-201;PIGU-201;PPT2-201;DNMT3B-201;ALDH7A1-205;MAN1A2-201;AOC1-201;ACSL3-201;AGPAT3-201;LDHD-201;FCSK-208;…
ko04122	Sulfur relay system	pathway	2/250	13/8754	0.0515	1.0	Folding, sorting and degradation	Genetic Information Processing	Pig.01200;Pig.17046	MOCS2-201;MPST-201
ko00790	Folate biosynthesis	pathway	2/250	38/8754	0.29600000000000004	1.0	Metabolism of cofactors and vitamins	Metabolism	Pig.01200;Pig.05510	MOCS2-201;TPH2-201
ko00982	Drug metabolism	pathway	2/250	67/8754	0.5748	1.0	Xenobiotics biodegradation and metabolism	Metabolism	Pig.00601;Pig.20333	HPGDS-201;FMO4-201
ko04722	Neurotrophin signaling pathway	pathway	2/250	135/8754	0.9023	1.0	Nervous system	Organismal Systems	MSTRG.39582;Pig.05474	MSTRG.39582;IRAK3-201
ko00770	Pantothenate and CoA biosynthesis	pathway	2/250	19/8754	0.1011	1.0	Metabolism of cofactors and vitamins	Metabolism	Pig.04013;Pig.08187	ENPP1-201;AASDHPPT-202
ko00330	Arginine and proline metabolism	pathway	2/250	61/8754	0.5238	1.0	Amino acid metabolism	Metabolism	Pig.12386;Pig.13642	ALDH7A1-205;AOC1-201
ko04216	Ferroptosis	pathway	2/250	72/8754	0.6141	1.0	Cell growth and death	Cellular Processes	MSTRG.12984;Pig.14112	MSTRG.12984;ACSL3-201
ko00410	beta-Alanine metabolism	pathway	2/250	41/8754	0.3278	1.0	Metabolism of other amino acids	Metabolism	MSTRG.20088;Pig.12386	MSTRG.20088;ALDH7A1-205
ko01521	EGFR tyrosine kinase inhibitor resistance	pathway	2/250	92/8754	0.7439	1.0	Drug resistance: antineoplastic	Human Diseases	MSTRG.39582;Pig.00326	MSTRG.39582;HGF-201
ko05222	Small cell lung cancer	pathway	2/250	117/8754	0.8522	1.0	Cancer: specific types	Human Diseases	MSTRG.24131;Pig.23925	MSTRG.24131;LAMA3-201
ko04917	Prolactin signaling pathway	pathway	2/250	82/8754	0.6844	1.0	Endocrine system	Organismal Systems	Pig.00078;Pig.15028	STAT1-201;CTAGE15
ko00520	Amino sugar and nucleotide sugar metabolism	pathway	2/250	61/8754	0.5238	1.0	Carbohydrate metabolism	Metabolism	Pig.00855;Pig.15732	CYB5R4-201;FCSK-208
ko00590	Arachidonic acid metabolism	pathway	2/250	93/8754	0.7493	1.0	Lipid metabolism	Metabolism	Pig.00601;Pig.19110	HPGDS-201;PLA2G4A-201
ko04136	Autophagy	pathway	2/250	38/8754	0.29600000000000004	1.0	Transport and catabolism	Cellular Processes	Pig.10047;Pig.19096	PIK3R4-202;ATG2B-201
ko05223	Non-small cell lung cancer	pathway	2/250	77/8754	0.6507	1.0	Cancer: specific types	Human Diseases	MSTRG.39582;Pig.15947	MSTRG.39582;EML4-201
ko04933	AGE-RAGE signaling pathway in diabetic complications	pathway	2/250	122/8754	0.8681	1.0	Endocrine and metabolic disease	Human Diseases	MSTRG.39582;Pig.00078	MSTRG.39582;STAT1-201
ko00640	Propanoate metabolism	pathway	2/250	41/8754	0.3278	1.0	Carbohydrate metabolism	Metabolism	MSTRG.20088;Pig.09252	MSTRG.20088;MMUT-201
ko04623	Cytosolic DNA-sensing pathway	pathway	2/250	54/8754	0.4593	1.0	Immune system	Organismal Systems	Pig.05053;Pig.05054	DDX58-201;DDX58-201
ko04934	Cushing syndrome	pathway	2/250	166/8754	0.9535	1.0	Endocrine and metabolic disease	Human Diseases	Pig.00659;Pig.15890	LEF1-201;WNT9B-201
ko04935	Growth hormone synthesis, secretion and action	pathway	2/250	137/8754	0.9068	1.0	Endocrine system	Organismal Systems	MSTRG.39582;Pig.00078	MSTRG.39582;STAT1-201
ko00480	Glutathione metabolism	pathway	2/250	62/8754	0.5325	1.0	Metabolism of other amino acids	Metabolism	Pig.00601;Pig.08787	HPGDS-201;ANPEP-201
ko03320	PPAR signaling pathway	pathway	2/250	115/8754	0.8453	1.0	Endocrine system	Organismal Systems	Pig.05306;Pig.14112	ACADM-205;ACSL3-201
ko04740	Olfactory transduction	pathway	2/250	525/8754	1.0	1.0	Sensory system	Organismal Systems	MSTRG.20175;Pig.17487	MSTRG.20175;LOC101137052
ko03022	Basal transcription factors	pathway	2/250	49/8754	0.4103	1.0	Transcription	Genetic Information Processing	Pig.01122;Pig.22222	GTF2H2;TAF10-201
ko04915	Estrogen signaling pathway	pathway	2/250	153/8754	0.9363	1.0	Endocrine system	Organismal Systems	Pig.00814;Pig.13869	Pfkfb1;MYH15
ko05144	Malaria	pathway	2/250	78/8754	0.6577	1.0	Infectious disease: parasitic	Human Diseases	Pig.00326;Pig.05480	HGF-201;IFNG-201
ko04120	Ubiquitin mediated proteolysis	pathway	2/250	160/8754	0.9462	1.0	Folding, sorting and degradation	Genetic Information Processing	Pig.01242;Pig.08710	FBXO4-202;TRIP12-202
ko05221	Acute myeloid leukemia	pathway	2/250	75/8754	0.6364	1.0	Cancer: specific types	Human Diseases	Pig.00659;Pig.03583	LEF1-201;BCL2A1-201
ko04114	Oocyte meiosis	pathway	2/250	137/8754	0.9068	1.0	Cell growth and death	Cellular Processes	Pig.08072;Pig.09610	RGS22-202;FBXO5-201
ko01200	Carbon metabolism	pathway	2/250	162/8754	0.9487	1.0		-	MSTRG.20088;Pig.09252	MSTRG.20088;MMUT-201
ko00561	Glycerolipid metabolism	pathway	2/250	69/8754	0.5909	1.0	Lipid metabolism	Metabolism	Pig.12386;Pig.15114	ALDH7A1-205;AGPAT3-201
ko04976	Bile secretion	pathway	2/250	113/8754	0.8382	1.0	Digestive system	Organismal Systems	MSTRG.7654;Pig.00579	MSTRG.7654;ABCG2-203
ko03440	Homologous recombination	pathway	2/250	47/8754	0.3901	1.0	Replication and repair	Genetic Information Processing	Pig.03490;Pig.08833	BRCA2;BLM-201
ko00240	Pyrimidine metabolism	pathway	2/250	63/8754	0.5412	1.0	Nucleotide metabolism	Metabolism	Pig.04013;Pig.08311	ENPP1-201;DGUOK-201
ko04750	Inflammatory mediator regulation of TRP channels	pathway	2/250	139/8754	0.9111	1.0	Sensory system	Organismal Systems	MSTRG.39582;Pig.19110	MSTRG.39582;PLA2G4A-201
ko04550	Signaling pathways regulating pluripotency of stem cells	pathway	2/250	133/8754	0.8977	1.0	Cellular community - eukaryotes	Cellular Processes	Pig.15890;Pig.16338	WNT9B-201;PCGF6-201
ko04360	Axon guidance	pathway	2/250	211/8754	0.9849	1.0	Development and regeneration	Organismal Systems	MSTRG.39582;Pig.09157	MSTRG.39582;EPHB4-201
ko04520	Adherens junction	pathway	2/250	92/8754	0.7439	1.0	Cellular community - eukaryotes	Cellular Processes	MSTRG.40524;Pig.00659	MSTRG.40524;LEF1-201
ko05212	Pancreatic cancer	pathway	2/250	84/8754	0.6972	1.0	Cancer: specific types	Human Diseases	Pig.00078;Pig.03490	STAT1-201;BRCA2
ko04620	Toll-like receptor signaling pathway	pathway	2/250	99/8754	0.7797	1.0	Immune system	Organismal Systems	MSTRG.32518;Pig.00078	MSTRG.32518;STAT1-201
ko04370	VEGF signaling pathway	pathway	2/250	65/8754	0.5582	1.0	Signal transduction	Environmental Information Processing	MSTRG.39582;Pig.19110	MSTRG.39582;PLA2G4A-201
ko04664	Fc epsilon RI signaling pathway	pathway	2/250	83/8754	0.6909	1.0	Immune system	Organismal Systems	MSTRG.39582;Pig.19110	MSTRG.39582;PLA2G4A-201
ko00565	Ether lipid metabolism	pathway	2/250	45/8754	0.3696	1.0	Lipid metabolism	Metabolism	MSTRG.12154;Pig.19110	MSTRG.12154;PLA2G4A-201
ko03050	Proteasome	pathway	2/250	50/8754	0.4203	1.0	Folding, sorting and degradation	Genetic Information Processing	MSTRG.31094;Pig.05480	MSTRG.31094;IFNG-201
ko00250	Alanine, aspartate and glutamate metabolism	pathway	2/250	42/8754	0.3384	1.0	Amino acid metabolism	Metabolism	MSTRG.22551;Pig.18895	MSTRG.22551;RIMKLA-201
ko04975	Fat digestion and absorption	pathway	2/250	50/8754	0.4203	1.0	Digestive system	Organismal Systems	MSTRG.7654;Pig.03818	MSTRG.7654;ABCA1-201
ko00010	Glycolysis / Gluconeogenesis	pathway	2/250	84/8754	0.6972	1.0	Carbohydrate metabolism	Metabolism	Pig.02011;Pig.12386	MINPP1-202;ALDH7A1-205
ko00270	Cysteine and methionine metabolism	pathway	2/250	59/8754	0.5059	1.0	Amino acid metabolism	Metabolism	Pig.11909;Pig.17046	DNMT3B-201;MPST-201
ko00760	Nicotinate and nicotinamide metabolism	pathway	2/250	38/8754	0.29600000000000004	1.0	Metabolism of cofactors and vitamins	Metabolism	Pig.01212;Pig.04013	NNT-202;ENPP1-201
ko04657	IL-17 signaling pathway	pathway	2/250	91/8754	0.7384	1.0	Immune system	Organismal Systems	Pig.02288;Pig.05480	MAPK6-201;IFNG-201
ko03420	Nucleotide excision repair	pathway	2/250	52/8754	0.44	1.0	Replication and repair	Genetic Information Processing	Pig.01122;Pig.03873	GTF2H2;XPA-201
ko04140	Autophagy	pathway	2/250	159/8754	0.9449	1.0	Transport and catabolism	Cellular Processes	Pig.10047;Pig.19096	PIK3R4-202;ATG2B-201
ko04142	Lysosome	pathway	2/250	154/8754	0.9378	1.0	Transport and catabolism	Cellular Processes	MSTRG.12984;Pig.11477	MSTRG.12984;PPT2-201
ko04261	Adrenergic signaling in cardiomyocytes	pathway	2/250	181/8754	0.9679	1.0	Circulatory system	Organismal Systems	MSTRG.20175;Pig.07164	MSTRG.20175;ATP2A2-201
ko04260	Cardiac muscle contraction	pathway	2/250	93/8754	0.7493	1.0	Circulatory system	Organismal Systems	MSTRG.20175;Pig.07164	MSTRG.20175;ATP2A2-201
ko04929	GnRH secretion	pathway	2/250	66/8754	0.5665	1.0	Endocrine system	Organismal Systems	Pig.01209;Pig.10519	HCN1-201;HCN3-201
ko04913	Ovarian steroidogenesis	pathway	2/250	63/8754	0.5412	1.0	Endocrine system	Organismal Systems	Pig.06763;Pig.19110	BMP6-202;PLA2G4A-201
ko04974	Protein digestion and absorption	pathway	2/250	114/8754	0.8418	1.0	Digestive system	Organismal Systems	MSTRG.20175;Pig.10043	MSTRG.20175;COL6A5-201
ko04979	Cholesterol metabolism	pathway	2/250	63/8754	0.5412	1.0	Digestive system	Organismal Systems	MSTRG.7654;Pig.03818	MSTRG.7654;ABCA1-201
ko04071	Sphingolipid signaling pathway	pathway	2/250	139/8754	0.9111	1.0	Signal transduction	Environmental Information Processing	MSTRG.24056;Pig.02014	MSTRG.24056;SGMS1-201
ko00340	Histidine metabolism	pathway	2/250	27/8754	0.1795	1.0	Amino acid metabolism	Metabolism	Pig.12386;Pig.13642	ALDH7A1-205;AOC1-201
ko04013	MAPK signaling pathway	pathway	2/250	93/8754	0.7493	1.0	Signal transduction	Environmental Information Processing	Pig.13535;Pig.15960	ETV7-201;PPM1A-201
ko04710	Circadian rhythm	pathway	1/250	35/8754	0.638	1.0	Environmental adaptation	Organismal Systems	Pig.02241	RORA-201
ko05012	Parkinson disease	pathway	1/250	165/8754	0.992	1.0	Neurodegenerative disease	Human Diseases	Pig.02707	SLC25A4-202
ko00604	Glycosphingolipid biosynthesis	pathway	1/250	18/8754	0.4067	1.0	Glycan biosynthesis and metabolism	Metabolism	Pig.02737	ST6GALNAC3-201
ko04611	Platelet activation	pathway	1/250	161/8754	0.991	1.0	Immune system	Organismal Systems	Pig.19110	PLA2G4A-201
ko00630	Glyoxylate and dicarboxylate metabolism	pathway	1/250	50/8754	0.7661	1.0	Carbohydrate metabolism	Metabolism	Pig.09252	MMUT-201
ko04137	Mitophagy	pathway	1/250	79/8754	0.8997	1.0	Transport and catabolism	Cellular Processes	MSTRG.17319	MSTRG.17319
ko05218	Melanoma	pathway	1/250	81/8754	0.9054	1.0	Cancer: specific types	Human Diseases	Pig.00326	HGF-201
ko05216	Thyroid cancer	pathway	1/250	47/8754	0.7447	1.0	Cancer: specific types	Human Diseases	Pig.00659	LEF1-201
ko05215	Prostate cancer	pathway	1/250	110/8754	0.9595	1.0	Cancer: specific types	Human Diseases	Pig.00659	LEF1-201
ko05214	Glioma	pathway	1/250	84/8754	0.9133	1.0	Cancer: specific types	Human Diseases	MSTRG.39582	MSTRG.39582
ko05213	Endometrial cancer	pathway	1/250	72/8754	0.8769	1.0	Cancer: specific types	Human Diseases	Pig.00659	LEF1-201
ko00534	Glycosaminoglycan biosynthesis	pathway	1/250	25/8754	0.5159	1.0	Glycan biosynthesis and metabolism	Metabolism	Pig.05341	HS3ST1-201
ko04931	Insulin resistance	pathway	1/250	131/8754	0.9782	1.0	Endocrine and metabolic disease	Human Diseases	Pig.10421	OGT-201
ko05204	Chemical carcinogenesis	pathway	1/250	103/8754	0.9503	1.0	Cancer: overview	Human Diseases	Pig.00601	HPGDS-201
ko00592	alpha-Linolenic acid metabolism	pathway	1/250	24/8754	0.5016	1.0	Lipid metabolism	Metabolism	Pig.19110	PLA2G4A-201
ko00052	Galactose metabolism	pathway	1/250	43/8754	0.7132	1.0	Carbohydrate metabolism	Metabolism	Pig.04259	LCT
ko01523	Antifolate resistance	pathway	1/250	43/8754	0.7132	1.0	Drug resistance: antineoplastic	Human Diseases	Pig.00579	ABCG2-203
ko05134	Legionellosis	pathway	1/250	84/8754	0.9133	1.0	Infectious disease: bacterial	Human Diseases	Pig.23537	HBS1L-201
ko04914	Progesterone-mediated oocyte maturation	pathway	1/250	103/8754	0.9503	1.0	Endocrine system	Organismal Systems	MSTRG.38145	MSTRG.38145
ko04912	GnRH signaling pathway	pathway	1/250	108/8754	0.9571	1.0	Endocrine system	Organismal Systems	Pig.19110	PLA2G4A-201
ko04320	Dorso-ventral axis formation	pathway	1/250	27/8754	0.5432	1.0	Development and regeneration	Organismal Systems	Pig.13535	ETV7-201
ko05143	African trypanosomiasis	pathway	1/250	55/8754	0.7978	1.0	Infectious disease: parasitic	Human Diseases	Pig.05480	IFNG-201
ko00523	Polyketide sugar unit biosynthesis	pathway	1/250	1/8754	0.028560000000000002	1.0	Metabolism of terpenoids and polyketides	Metabolism	Pig.08504	TGDS-201
ko00260	Glycine, serine and threonine metabolism	pathway	1/250	57/8754	0.8093	1.0	Amino acid metabolism	Metabolism	Pig.12386	ALDH7A1-205
ko04668	TNF signaling pathway	pathway	1/250	124/8754	0.9732	1.0	Signal transduction	Environmental Information Processing	Pig.15720	RFWD3-201
ko00591	Linoleic acid metabolism	pathway	1/250	41/8754	0.696	1.0	Lipid metabolism	Metabolism	Pig.19110	PLA2G4A-201
ko04012	ErbB signaling pathway	pathway	1/250	92/8754	0.9314	1.0	Signal transduction	Environmental Information Processing	MSTRG.39582	MSTRG.39582
ko05033	Nicotine addiction	pathway	1/250	41/8754	0.696	1.0	Substance dependence	Human Diseases	Pig.20039	SLC17A7-201
ko00061	Fatty acid biosynthesis	pathway	1/250	16/8754	0.3712	1.0	Lipid metabolism	Metabolism	Pig.14112	ACSL3-201
ko04614	Renin-angiotensin system	pathway	1/250	27/8754	0.5432	1.0	Endocrine system	Organismal Systems	Pig.08787	ANPEP-201
ko00514	Other types of O-glycan biosynthesis	pathway	1/250	44/8754	0.7214	1.0	Glycan biosynthesis and metabolism	Metabolism	Pig.10421	OGT-201
ko04920	Adipocytokine signaling pathway	pathway	1/250	84/8754	0.9133	1.0	Endocrine system	Organismal Systems	Pig.14112	ACSL3-201
ko05418	Fluid shear stress and atherosclerosis	pathway	1/250	160/8754	0.9907	1.0	Cardiovascular disease	Human Diseases	Pig.05480	IFNG-201
ko00072	Synthesis and degradation of ketone bodies	pathway	1/250	13/8754	0.314	1.0	Lipid metabolism	Metabolism	Pig.00640	BDH2-202
ko00620	Pyruvate metabolism	pathway	2/250	47/8754	0.3901	1.0	Carbohydrate metabolism	Metabolism	Pig.12386;Pig.15717	ALDH7A1-205;LDHD-201
ko04214	Apoptosis	pathway	1/250	65/8754	0.8490000000000001	1.0	Cell growth and death	Cellular Processes	Pig.06120	ATR-201
ko04270	Vascular smooth muscle contraction	pathway	1/250	180/8754	0.9949	1.0	Circulatory system	Organismal Systems	Pig.19110	PLA2G4A-201
ko00350	Tyrosine metabolism	pathway	1/250	38/8754	0.6683	1.0	Amino acid metabolism	Metabolism	MSTRG.32486	MSTRG.32486
ko04210	Apoptosis	pathway	1/250	156/8754	0.9895	1.0	Cell growth and death	Cellular Processes	Pig.03583	BCL2A1-201
ko00920	Sulfur metabolism	pathway	1/250	11/8754	0.2731	1.0	Energy metabolism	Metabolism	Pig.17046	MPST-201
ko00600	Sphingolipid metabolism	pathway	1/250	52/8754	0.7793	1.0	Lipid metabolism	Metabolism	Pig.02014	SGMS1-201
ko04624	Toll and Imd signaling pathway	pathway	1/250	50/8754	0.7661	1.0	Immune system	Organismal Systems	Pig.04793	REL-202
ko05340	Primary immunodeficiency	pathway	1/250	58/8754	0.8148	1.0	Immune disease	Human Diseases	Pig.12144	PTPRC-204
ko04922	Glucagon signaling pathway	pathway	1/250	123/8754	0.9724	1.0	Endocrine system	Organismal Systems	Pig.12041	PPP4R3A-202
ko05100	Bacterial invasion of epithelial cells	pathway	1/250	99/8754	0.9441	1.0	Infectious disease: bacterial	Human Diseases	Pig.10374	SEPTIN12-201
ko04742	Taste transduction	pathway	1/250	80/8754	0.9026	1.0	Sensory system	Organismal Systems	Pig.12204	CHRM3-201
ko00440	Phosphonate and phosphinate metabolism	pathway	1/250	8/8754	0.207	1.0	Metabolism of other amino acids	Metabolism	MSTRG.12154	MSTRG.12154
ko00650	Butanoate metabolism	pathway	1/250	30/8754	0.5813	1.0	Carbohydrate metabolism	Metabolism	Pig.00640	BDH2-202
ko04061	Viral protein interaction with cytokine and cytokine receptor	pathway	1/250	86/8754	0.9183	1.0	Signaling molecules and interaction	Environmental Information Processing	Pig.07878	XCR1-201
ko04923	Regulation of lipolysis in adipocytes	pathway	1/250	73/8754	0.8804	1.0	Endocrine system	Organismal Systems	MSTRG.24056	MSTRG.24056
ko00980	Metabolism of xenobiotics by cytochrome P450	pathway	1/250	72/8754	0.8769	1.0	Xenobiotics biodegradation and metabolism	Metabolism	Pig.00601	HPGDS-201
ko04924	Renin secretion	pathway	1/250	86/8754	0.9183	1.0	Endocrine system	Organismal Systems	MSTRG.24056	MSTRG.24056
ko04212	Longevity regulating pathway	pathway	1/250	96/8754	0.9390000000000001	1.0	Aging	Organismal Systems	Pig.12041	PPP4R3A-202
ko00310	Lysine degradation	pathway	1/250	67/8754	0.8575	1.0	Amino acid metabolism	Metabolism	Pig.12386	ALDH7A1-205
ko04721	Synaptic vesicle cycle	pathway	1/250	85/8754	0.9158	1.0	Nervous system	Organismal Systems	Pig.20039	SLC17A7-201
ko00053	Ascorbate and aldarate metabolism	pathway	1/250	32/8754	0.605	1.0	Carbohydrate metabolism	Metabolism	Pig.12386	ALDH7A1-205
ko04928	Parathyroid hormone synthesis, secretion and action	pathway	1/250	137/8754	0.9817	1.0	Endocrine system	Organismal Systems	Pig.15028	CTAGE15
ko05014	Amyotrophic lateral sclerosis (ALS)	pathway	1/250	64/8754	0.8445	1.0	Neurodegenerative disease	Human Diseases	Pig.05783	NEFH-201
ko00051	Fructose and mannose metabolism	pathway	1/250	49/8754	0.7592	1.0	Carbohydrate metabolism	Metabolism	Pig.15732	FCSK-208
ko00062	Fatty acid elongation	pathway	1/250	30/8754	0.5813	1.0	Lipid metabolism	Metabolism	Pig.11477	PPT2-201
ko05110	Vibrio cholerae infection	pathway	1/250	65/8754	0.8490000000000001	1.0	Infectious disease: bacterial	Human Diseases	MSTRG.39582	MSTRG.39582
ko04961	Endocrine and other factor-regulated calcium reabsorption	pathway	1/250	63/8754	0.8399	1.0	Excretory system	Organismal Systems	MSTRG.20175	MSTRG.20175
ko04971	Gastric acid secretion	pathway	1/250	97/8754	0.9408	1.0	Digestive system	Organismal Systems	Pig.12204	CHRM3-201
ko00740	Riboflavin metabolism	pathway	1/250	10/8754	0.2517	1.0	Metabolism of cofactors and vitamins	Metabolism	Pig.04013	ENPP1-201
ko04911	Insulin secretion	pathway	1/250	103/8754	0.9503	1.0	Endocrine system	Organismal Systems	Pig.12204	CHRM3-201
ko00983	Drug metabolism	pathway	1/250	90/8754	0.9273	1.0	Xenobiotics biodegradation and metabolism	Metabolism	Pig.23322	LOC107987423
ko00900	Terpenoid backbone biosynthesis	pathway	1/250	26/8754	0.5297	1.0	Metabolism of terpenoids and polyketides	Metabolism	Pig.03958	NUS1-201
ko05217	Basal cell carcinoma	pathway	2/250	61/8754	0.5238	1.0	Cancer: specific types	Human Diseases	Pig.00659;Pig.15890	LEF1-201;WNT9B-201
ko03430	Mismatch repair	pathway	2/250	28/8754	0.1899	1.0	Replication and repair	Genetic Information Processing	MSTRG.4434;Pig.22991	MSTRG.4434;PMS2-201
ko05120	Epithelial cell signaling in Helicobacter pylori infection	pathway	1/250	80/8754	0.9026	1.0	Infectious disease: bacterial	Human Diseases	MSTRG.39582	MSTRG.39582
ko02010	ABC transporters	pathway	5/250	71/8754	0.0518	1.0	Membrane transport	Environmental Information Processing	MSTRG.7654;Pig.00579;Pig.03818;Pig.15092;Pig.22362	MSTRG.7654;ABCG2-203;ABCA1-201;ABCG1-201;ABCC10-201
ko04510	Focal adhesion	pathway	5/250	255/8754	0.8589	1.0	Cellular community - eukaryotes	Cellular Processes	MSTRG.24131;Pig.00122;Pig.00326;Pig.10043;Pig.23925	MSTRG.24131;ITGA4-201;HGF-201;COL6A5-201;LAMA3-201
ko04062	Chemokine signaling pathway	pathway	5/250	205/8754	0.7018	1.0	Immune system	Organismal Systems	MSTRG.13519;MSTRG.40524;Pig.00078;Pig.02286;Pig.07878	MSTRG.13519;MSTRG.40524;STAT1-201;GNB5-201;XCR1-201
ko04022	cGMP-PKG signaling pathway	pathway	5/250	216/8754	0.7442	1.0	Signal transduction	Environmental Information Processing	MSTRG.20175;MSTRG.24056;Pig.02707;Pig.07164;Pig.13181	MSTRG.20175;MSTRG.24056;SLC25A4-202;ATP2A2-201;ADRA2B-201
ko04919	Thyroid hormone signaling pathway	pathway	5/250	149/8754	0.42200000000000004	1.0	Endocrine system	Organismal Systems	MSTRG.39582;Pig.00078;Pig.07164;Pig.11191;Pig.18866	MSTRG.39582;STAT1-201;ATP2A2-201;MED13-201;DIO1-201
ko04512	ECM-receptor interaction	pathway	5/250	116/8754	0.237	1.0	Signaling molecules and interaction	Environmental Information Processing	MSTRG.24131;Pig.00122;Pig.04557;Pig.10043;Pig.23925	MSTRG.24131;ITGA4-201;HMMR-201;COL6A5-201;LAMA3-201
ko04630	JAK-STAT signaling pathway	pathway	5/250	156/8754	0.4613	1.0	Signal transduction	Environmental Information Processing	MSTRG.13519;Pig.00078;Pig.04376;Pig.04388;Pig.05480	MSTRG.13519;STAT1-201;IL13RA2-201;IL13RA1-202;IFNG-201
ko00562	Inositol phosphate metabolism	pathway	5/250	87/8754	0.1028	1.0	Carbohydrate metabolism	Metabolism	MSTRG.20088;MSTRG.25283;MSTRG.39582;Pig.01476;Pig.02011	MSTRG.20088;MSTRG.25283;MSTRG.39582;IMPA1-201;MINPP1-202
ko05016	Huntington disease	pathway	5/250	306/8754	0.9414	1.0	Neurodegenerative disease	Human Diseases	Pig.02707;Pig.07265;Pig.10047;Pig.19096;Pig.20080	SLC25A4-202;Adcy1;PIK3R4-202;ATG2B-201;C030002A05Rik
ko04726	Serotonergic synapse	pathway	5/250	141/8754	0.3764	1.0	Nervous system	Organismal Systems	Pig.00814;Pig.02286;Pig.05510;Pig.13869;Pig.19110	Pfkfb1;GNB5-201;TPH2-201;MYH15;PLA2G4A-201
ko00500	Starch and sucrose metabolism	pathway	5/250	51/8754	0.014709999999999999	1.0	Carbohydrate metabolism	Metabolism	MSTRG.12330;Pig.01686;Pig.04013;Pig.22305;Pig.22306	MSTRG.12330;AGL-201;ENPP1-201;AMY2A;AMY2B
ko04972	Pancreatic secretion	pathway	5/250	110/8754	0.2058	1.0	Digestive system	Organismal Systems	Pig.02201;Pig.07164;Pig.12204;Pig.22305;Pig.22306	RAB27B-201;ATP2A2-201;CHRM3-201;AMY2A;AMY2B
ko05225	Hepatocellular carcinoma	pathway	5/250	183/8754	0.6034	1.0	Cancer: specific types	Human Diseases	MSTRG.39582;Pig.00326;Pig.00659;Pig.07265;Pig.15890	MSTRG.39582;HGF-201;LEF1-201;Adcy1;WNT9B-201
ko05235	PD-L1 expression and PD-1 checkpoint pathway in cancer	pathway	4/250	127/8754	0.4933	1.0	Cancer: overview	Human Diseases	MSTRG.39582;Pig.00078;Pig.05480;Pig.15947	MSTRG.39582;STAT1-201;IFNG-201;EML4-201
ko04380	Osteoclast differentiation	pathway	4/250	147/8754	0.6093	1.0	Development and regeneration	Organismal Systems	MSTRG.13519;Pig.00078;Pig.05480;Pig.15028	MSTRG.13519;STAT1-201;IFNG-201;CTAGE15
ko05161	Hepatitis B	pathway	4/250	177/8754	0.7495	1.0	Infectious disease: viral	Human Diseases	MSTRG.13519;Pig.00078;Pig.05053;Pig.05054	MSTRG.13519;STAT1-201;DDX58-201;DDX58-201
ko05146	Amoebiasis	pathway	4/250	142/8754	0.5818	1.0	Infectious disease: parasitic	Human Diseases	MSTRG.24131;Pig.05480;Pig.10589;Pig.23925	MSTRG.24131;IFNG-201;CD1B;LAMA3-201
ko00564	Glycerophospholipid metabolism	pathway	4/250	109/8754	0.3785	1.0	Lipid metabolism	Metabolism	MSTRG.12154;MSTRG.33974;Pig.15114;Pig.19110	MSTRG.12154;MSTRG.33974;AGPAT3-201;PLA2G4A-201
ko05224	Breast cancer	pathway	4/250	162/8754	0.6848	1.0	Cancer: specific types	Human Diseases	Pig.00659;Pig.03490;Pig.15028;Pig.15890	LEF1-201;BRCA2;CTAGE15;WNT9B-201
ko05205	Proteoglycans in cancer	pathway	4/250	240/8754	0.9164	1.0	Cancer: overview	Human Diseases	MSTRG.39582;Pig.00326;Pig.04476;Pig.15890	MSTRG.39582;HGF-201;GPC3-201;WNT9B-201
ko00280	Valine, leucine and isoleucine degradation	pathway	4/250	66/8754	0.1192	1.0	Amino acid metabolism	Metabolism	MSTRG.20088;Pig.05306;Pig.09252;Pig.12386	MSTRG.20088;ACADM-205;MMUT-201;ALDH7A1-205
ko04072	Phospholipase D signaling pathway	pathway	4/250	185/8754	0.7797	1.0	Signal transduction	Environmental Information Processing	MSTRG.39582;Pig.01346;Pig.15114;Pig.19110	MSTRG.39582;GRM8-202;AGPAT3-201;PLA2G4A-201
ko03460	Fanconi anemia pathway	pathway	4/250	61/8754	0.09605	1.0	Replication and repair	Genetic Information Processing	Pig.03490;Pig.06120;Pig.08833;Pig.22991	BRCA2;ATR-201;BLM-201;PMS2-201
ko04650	Natural killer cell mediated cytotoxicity	pathway	4/250	149/8754	0.62	1.0	Immune system	Organismal Systems	MSTRG.39582;Pig.05480;Pig.11393;Pig.23807	MSTRG.39582;IFNG-201;HLA-A;HLA-A
ko00071	Fatty acid degradation	pathway	4/250	64/8754	0.1097	1.0	Lipid metabolism	Metabolism	MSTRG.19479;Pig.05306;Pig.12386;Pig.14112	MSTRG.19479;ACADM-205;ALDH7A1-205;ACSL3-201
ko04978	Mineral absorption	pathway	4/250	75/8754	0.1662	1.0	Digestive system	Organismal Systems	MSTRG.12984;MSTRG.20175;Pig.02305;Pig.06464	MSTRG.12984;MSTRG.20175;TRPM7-201;TRPM6-201
ko04970	Salivary secretion	pathway	4/250	102/8754	0.3328	1.0	Digestive system	Organismal Systems	Pig.11145;Pig.12204;Pig.22305;Pig.22306	RYR3-201;CHRM3-201;AMY2A;AMY2B
ko04371	Apelin signaling pathway	pathway	4/250	169/8754	0.7164	1.0	Signal transduction	Environmental Information Processing	MSTRG.20175;Pig.02286;Pig.10047;Pig.11145	MSTRG.20175;GNB5-201;PIK3R4-202;RYR3-201
ko05323	Rheumatoid arthritis	pathway	4/250	152/8754	0.6357	1.0	Immune disease	Human Diseases	MSTRG.32518;Pig.05443;Pig.05480;Pig.15028	MSTRG.32518;TEK-201;IFNG-201;CTAGE15
ko05202	Transcriptional misregulation in cancer	pathway	5/250	241/8754	0.8238	1.0	Cancer: overview	Human Diseases	Pig.03583;Pig.04793;Pig.05959;Pig.07245;Pig.13535	BCL2A1-201;REL-202;WT1-201;KLF3-201;ETV7-201
ko04713	Circadian entrainment	pathway	4/250	113/8754	0.4045	1.0	Environmental adaptation	Organismal Systems	Pig.00814;Pig.02286;Pig.11145;Pig.13869	Pfkfb1;GNB5-201;RYR3-201;MYH15
ko04361	Axon regeneration	pathway	5/250	106/8754	0.1859	1.0	Development and regeneration	Organismal Systems	Pig.00814;Pig.04502;Pig.05510;Pig.12781;Pig.13869	Pfkfb1;MYCBP2-201;TPH2-201;TRIM71-201;MYH15
ko05163	Human cytomegalovirus infection	pathway	6/250	270/8754	0.7891	1.0	Infectious disease: viral	Human Diseases	MSTRG.1757;Pig.00814;Pig.02286;Pig.11393;Pig.13869;Pig.23807	MSTRG.1757;Pfkfb1;GNB5-201;HLA-A;MYH15;HLA-A
ko05200	Pathways in cancer	pathway	14/250	589/8754	0.8	1.0	Cancer: overview	Human Diseases	MSTRG.13519;MSTRG.24131;MSTRG.39582;MSTRG.4434;Pig.00078;Pig.00326;Pig.00659;Pig.02286;Pig.03490;Pig.04388;Pig.05480;Pig.15890;Pig.15947;Pig.23925	MSTRG.13519;MSTRG.24131;MSTRG.39582;MSTRG.4434;STAT1-201;HGF-201;LEF1-201;GNB5-201;BRCA2;IL13RA1-202;IFNG-201;WNT9B-201;EML4-201;LAMA3-201
ko05165	Human papillomavirus infection	pathway	13/250	372/8754	0.2655	1.0	Infectious disease: viral	Human Diseases	MSTRG.13519;MSTRG.24131;Pig.00078;Pig.00122;Pig.01524;Pig.06120;Pig.06718;Pig.07383;Pig.10043;Pig.11393;Pig.15890;Pig.23807;Pig.23925	MSTRG.13519;MSTRG.24131;STAT1-201;ITGA4-201;MAGI1-204;ATR-201;EIF2AK2-201;RBL1-201;COL6A5-201;HLA-A;WNT9B-201;HLA-A;LAMA3-201
ko04151	PI3K-Akt signaling pathway	pathway	10/250	406/8754	0.73	1.0	Signal transduction	Environmental Information Processing	MSTRG.24131;Pig.00122;Pig.00326;Pig.01524;Pig.02286;Pig.03373;Pig.05246;Pig.05443;Pig.10043;Pig.23925	MSTRG.24131;ITGA4-201;HGF-201;MAGI1-204;GNB5-201;PHLPP1-201;MYB-201;TEK-201;COL6A5-201;LAMA3-201
ko05169	Epstein-Barr virus infection	pathway	9/250	280/8754	0.4068	1.0	Infectious disease: viral	Human Diseases	MSTRG.13519;MSTRG.1757;MSTRG.31094;Pig.00078;Pig.05053;Pig.05054;Pig.06718;Pig.11393;Pig.23807	MSTRG.13519;MSTRG.1757;MSTRG.31094;STAT1-201;DDX58-201;DDX58-201;EIF2AK2-201;HLA-A;HLA-A
ko05010	Alzheimer disease	pathway	9/250	353/8754	0.6843	1.0	Neurodegenerative disease	Human Diseases	Pig.02018;Pig.02707;Pig.06718;Pig.07164;Pig.10047;Pig.11145;Pig.12204;Pig.15890;Pig.19096	DKK1-201;SLC25A4-202;EIF2AK2-201;ATP2A2-201;PIK3R4-202;RYR3-201;CHRM3-201;WNT9B-201;ATG2B-201
ko04514	Cell adhesion molecules (CAMs)	pathway	9/250	199/8754	0.1163	1.0	Signaling molecules and interaction	Environmental Information Processing	MSTRG.11053;MSTRG.13120;MSTRG.32518;Pig.00122;Pig.04927;Pig.11393;Pig.12144;Pig.20776;Pig.23807	MSTRG.11053;MSTRG.13120;MSTRG.32518;ITGA4-201;SELL-204;HLA-A;PTPRC-204;CDH4-201;HLA-A
ko04015	Rap1 signaling pathway	pathway	8/250	269/8754	0.5048	1.0	Signal transduction	Environmental Information Processing	MSTRG.39582;Pig.00326;Pig.00356;Pig.00814;Pig.01258;Pig.01524;Pig.05443;Pig.13869	MSTRG.39582;HGF-201;RAPGEF5-202;Pfkfb1;FYB1-201;MAGI1-204;TEK-201;MYH15
ko05160	Hepatitis C	pathway	8/250	157/8754	0.08042	1.0	Infectious disease: viral	Human Diseases	MSTRG.11053;MSTRG.13519;Pig.00078;Pig.01993;Pig.05053;Pig.05054;Pig.05480;Pig.06718	MSTRG.11053;MSTRG.13519;STAT1-201;IFIT1-205;DDX58-201;DDX58-201;IFNG-201;EIF2AK2-201
ko05170	Human immunodeficiency virus 1 infection	pathway	8/250	262/8754	0.4748	1.0	Infectious disease: viral	Human Diseases	MSTRG.1757;MSTRG.39582;Pig.00814;Pig.02286;Pig.06120;Pig.11393;Pig.13869;Pig.23807	MSTRG.1757;MSTRG.39582;Pfkfb1;GNB5-201;ATR-201;HLA-A;MYH15;HLA-A
ko04141	Protein processing in endoplasmic reticulum	pathway	8/250	196/8754	0.198	1.0	Folding, sorting and degradation	Genetic Information Processing	Pig.00282;Pig.00464;Pig.05092;Pig.06718;Pig.08874;Pig.12214;Pig.13024;Pig.17377	UGGT1-201;YOD1-201;UBQLN1-201;EIF2AK2-201;SEL1L-201;ERO1B-201;MAN1A2-201;SEC24A-201
ko04217	Necroptosis	pathway	8/250	199/8754	0.2091	1.0	Cell growth and death	Cellular Processes	MSTRG.13519;Pig.00078;Pig.02305;Pig.02707;Pig.05480;Pig.06718;Pig.15720;Pig.19110	MSTRG.13519;STAT1-201;TRPM7-201;SLC25A4-202;IFNG-201;EIF2AK2-201;RFWD3-201;PLA2G4A-201
ko04146	Peroxisome	pathway	7/250	101/8754	0.02525	1.0	Transport and catabolism	Cellular Processes	MSTRG.19479;MSTRG.33974;MSTRG.42741;Pig.00435;Pig.13779;Pig.13890;Pig.14112	MSTRG.19479;MSTRG.33974;MSTRG.42741;PEX1-201;PHYH-201;PECR-201;ACSL3-201
ko04218	Cellular senescence	pathway	7/250	188/8754	0.2909	1.0	Cell growth and death	Cellular Processes	Pig.02305;Pig.02707;Pig.05796;Pig.06120;Pig.07383;Pig.11393;Pig.23807	TRPM7-201;SLC25A4-202;CHEK2-201;ATR-201;RBL1-201;HLA-A;HLA-A
ko04530	Tight junction	pathway	7/250	682/8754	0.9998	1.0	Cellular community - eukaryotes	Cellular Processes	MSTRG.11053;MSTRG.40524;MSTRG.42339;Pig.01524;Pig.04470;Pig.10589;Pig.17487	MSTRG.11053;MSTRG.40524;MSTRG.42339;MAGI1-204;RAP2C-201;CD1B;LOC101137052
ko04144	Endocytosis	pathway	7/250	306/8754	0.7771	1.0	Transport and catabolism	Cellular Processes	MSTRG.28969;MSTRG.39118;Pig.07235;Pig.07236;Pig.11393;Pig.14979;Pig.23807	MSTRG.28969;MSTRG.39118;ARAP2-201;ARAP2-201;HLA-A;ARFGEF2-202;HLA-A
ko04014	Ras signaling pathway	pathway	7/250	267/8754	0.6452	1.0	Signal transduction	Environmental Information Processing	MSTRG.39582;Pig.00326;Pig.00356;Pig.02286;Pig.04793;Pig.05443;Pig.19110	MSTRG.39582;HGF-201;RAPGEF5-202;GNB5-201;REL-202;TEK-201;PLA2G4A-201
ko05164	Influenza A	pathway	7/250	183/8754	0.2685	1.0	Infectious disease: viral	Human Diseases	MSTRG.13519;Pig.00078;Pig.02707;Pig.05053;Pig.05054;Pig.05480;Pig.06718	MSTRG.13519;STAT1-201;SLC25A4-202;DDX58-201;DDX58-201;IFNG-201;EIF2AK2-201
ko05206	MicroRNAs in cancer	pathway	7/250	187/8754	0.2864	1.0	Cancer: overview	Human Diseases	MSTRG.39582;Pig.00506;Pig.02843;Pig.03902;Pig.11909;Pig.12781;Pig.21539	MSTRG.39582;MDM4-206;KIF23-202;RECK-201;DNMT3B-201;TRIM71-201;RECK-201
ko05167	Kaposi sarcoma-associated herpesvirus infection	pathway	7/250	212/8754	0.4026	1.0	Infectious disease: viral	Human Diseases	MSTRG.13519;MSTRG.39582;Pig.00078;Pig.02286;Pig.06718;Pig.11393;Pig.23807	MSTRG.13519;MSTRG.39582;STAT1-201;GNB5-201;EIF2AK2-201;HLA-A;HLA-A
ko04724	Glutamatergic synapse	pathway	7/250	141/8754	0.1087	1.0	Nervous system	Organismal Systems	Pig.00814;Pig.01346;Pig.02286;Pig.03671;Pig.13869;Pig.19110;Pig.20039	Pfkfb1;GRM8-202;GNB5-201;DLGAP1-201;MYH15;PLA2G4A-201;SLC17A7-201
ko05145	Toxoplasmosis	pathway	6/250	137/8754	0.1976	1.0	Infectious disease: parasitic	Human Diseases	MSTRG.24131;Pig.00078;Pig.00814;Pig.05480;Pig.13869;Pig.23925	MSTRG.24131;STAT1-201;Pfkfb1;IFNG-201;MYH15;LAMA3-201
ko05135	Yersinia infection	pathway	6/250	639/8754	0.9998	1.0	Infectious disease: bacterial	Human Diseases	MSTRG.39582;MSTRG.40524;Pig.00122;Pig.01258;Pig.17487;Pig.20206	MSTRG.39582;MSTRG.40524;ITGA4-201;FYB1-201;LOC101137052;ARHGEF7-201
ko04020	Calcium signaling pathway	pathway	6/250	263/8754	0.7679	1.0	Signal transduction	Environmental Information Processing	MSTRG.20175;MSTRG.39582;Pig.02707;Pig.07164;Pig.11145;Pig.12204	MSTRG.20175;MSTRG.39582;SLC25A4-202;ATP2A2-201;RYR3-201;CHRM3-201
ko05166	Human T-cell leukemia virus 1 infection	pathway	6/250	296/8754	0.8552	1.0	Infectious disease: viral	Human Diseases	MSTRG.1757;Pig.02707;Pig.05796;Pig.06120;Pig.11393;Pig.23807	MSTRG.1757;SLC25A4-202;CHEK2-201;ATR-201;HLA-A;HLA-A
ko03018	RNA degradation	pathway	6/250	97/8754	0.05874	1.0	Folding, sorting and degradation	Genetic Information Processing	MSTRG.17136;MSTRG.18461;MSTRG.23070;Pig.02611;Pig.02954;Pig.08241	MSTRG.17136;MSTRG.18461;MSTRG.23070;CNOT6-201;PABPC4-201;PNPT1-201
ko05203	Viral carcinogenesis	pathway	6/250	244/8754	0.7025	1.0	Cancer: overview	Human Diseases	Pig.01122;Pig.04793;Pig.06718;Pig.07383;Pig.11393;Pig.23807	GTF2H2;REL-202;EIF2AK2-201;RBL1-201;HLA-A;HLA-A
ko04080	Neuroactive ligand-receptor interaction	pathway	6/250	291/8754	0.8439	1.0	Signaling molecules and interaction	Environmental Information Processing	MSTRG.24056;Pig.00160;Pig.01346;Pig.06644;Pig.12204;Pig.13181	MSTRG.24056;CHRNA1-201;GRM8-202;RXFP3;CHRM3-201;ADRA2B-201
ko04064	NF-kappa B signaling pathway	pathway	6/250	162/8754	0.3172	1.0	Signal transduction	Environmental Information Processing	MSTRG.39582;Pig.03583;Pig.05053;Pig.05054;Pig.07503;Pig.15028	MSTRG.39582;BCL2A1-201;DDX58-201;DDX58-201;ERC1-203;CTAGE15
ko04060	Cytokine-cytokine receptor interaction	pathway	6/250	252/8754	0.7314	1.0	Signaling molecules and interaction	Environmental Information Processing	Pig.04376;Pig.04388;Pig.05480;Pig.06763;Pig.07878;Pig.15028	IL13RA2-201;IL13RA1-202;IFNG-201;BMP6-202;XCR1-201;CTAGE15
ko05162	Measles	pathway	5/250	176/8754	0.5685	1.0	Infectious disease: viral	Human Diseases	MSTRG.13519;Pig.00078;Pig.05053;Pig.05054;Pig.06718	MSTRG.13519;STAT1-201;DDX58-201;DDX58-201;EIF2AK2-201
ko03040	Spliceosome	pathway	4/250	162/8754	0.6848	1.0	Transcription	Genetic Information Processing	MSTRG.33664;Pig.07421;Pig.18311;Pig.20045	MSTRG.33664;SRSF4-201;Srsf2;SNRNP70-202
ko04670	Leukocyte transendothelial migration	pathway	4/250	140/8754	0.5706	1.0	Immune system	Organismal Systems	MSTRG.11053;MSTRG.39582;Pig.00122;Pig.16688	MSTRG.11053;MSTRG.39582;ITGA4-201;TXK-201
ko04666	Fc gamma R-mediated phagocytosis	pathway	4/250	123/8754	0.4684	1.0	Immune system	Organismal Systems	MSTRG.39582;MSTRG.40524;Pig.12144;Pig.19110	MSTRG.39582;MSTRG.40524;PTPRC-204;PLA2G4A-201
ko05321	Inflammatory bowel disease (IBD)	pathway	3/250	89/8754	0.4695	1.0	Immune disease	Human Diseases	Pig.00078;Pig.02241;Pig.05480	STAT1-201;RORA-201;IFNG-201
ko04350	TGF-beta signaling pathway	pathway	3/250	90/8754	0.4769	1.0	Signal transduction	Environmental Information Processing	Pig.05480;Pig.06763;Pig.07383	IFNG-201;BMP6-202;RBL1-201
ko04660	T cell receptor signaling pathway	pathway	3/250	132/8754	0.7326	1.0	Immune system	Organismal Systems	MSTRG.39582;Pig.05480;Pig.12144	MSTRG.39582;IFNG-201;PTPRC-204
ko04810	Regulation of actin cytoskeleton	pathway	3/250	261/8754	0.9815	1.0	Cell motility	Cellular Processes	Pig.00122;Pig.12204;Pig.20206	ITGA4-201;CHRM3-201;ARHGEF7-201
ko03010	Ribosome	pathway	3/250	274/8754	0.9863	1.0	Translation	Genetic Information Processing	Pig.01203;Pig.04091;Pig.18441	RPL14;RPL21-201;Rpl31
ko05414	Dilated cardiomyopathy (DCM)	pathway	3/250	140/8754	0.7682	1.0	Cardiovascular disease	Human Diseases	MSTRG.20175;Pig.00122;Pig.07164	MSTRG.20175;ITGA4-201;ATP2A2-201
ko00380	Tryptophan metabolism	pathway	3/250	48/8754	0.1568	1.0	Amino acid metabolism	Metabolism	Pig.05510;Pig.12386;Pig.13642	TPH2-201;ALDH7A1-205;AOC1-201
ko03013	RNA transport	pathway	3/250	207/8754	0.9388	1.0	Translation	Genetic Information Processing	Pig.02954;Pig.08411;Pig.14313	PABPC4-201;FMR1-207;EIF3J-201
ko04714	Thermogenesis	pathway	3/250	265/8754	0.9831	1.0	Environmental adaptation	Organismal Systems	Pig.04335;Pig.07265;Pig.14112	COX16-201;Adcy1;ACSL3-201
ko04115	p53 signaling pathway	pathway	3/250	89/8754	0.4695	1.0	Cell growth and death	Cellular Processes	Pig.00506;Pig.05796;Pig.06120	MDM4-206;CHEK2-201;ATR-201
ko05410	Hypertrophic cardiomyopathy (HCM)	pathway	3/250	115/8754	0.6429	1.0	Cardiovascular disease	Human Diseases	MSTRG.20175;Pig.00122;Pig.07164	MSTRG.20175;ITGA4-201;ATP2A2-201
ko04728	Dopaminergic synapse	pathway	3/250	150/8754	0.8072	1.0	Nervous system	Organismal Systems	Pig.00814;Pig.02286;Pig.13869	Pfkfb1;GNB5-201;MYH15
ko05226	Gastric cancer	pathway	3/250	156/8754	0.8279	1.0	Cancer: specific types	Human Diseases	Pig.00326;Pig.00659;Pig.15890	HGF-201;LEF1-201;WNT9B-201
ko04066	HIF-1 signaling pathway	pathway	3/250	130/8754	0.723	1.0	Signal transduction	Environmental Information Processing	MSTRG.39582;Pig.05443;Pig.05480	MSTRG.39582;TEK-201;IFNG-201
ko04621	NOD-like receptor signaling pathway	pathway	3/250	173/8754	0.8765	1.0	Immune system	Organismal Systems	MSTRG.13519;Pig.00078;Pig.02305	MSTRG.13519;STAT1-201;TRPM7-201
ko04150	mTOR signaling pathway	pathway	3/250	181/8754	0.8948	1.0	Signal transduction	Environmental Information Processing	Pig.00400;Pig.03379;Pig.15890	MIOS-201;RNF152-201;WNT9B-201
ko04640	Hematopoietic cell lineage	pathway	3/250	117/8754	0.6544	1.0	Immune system	Organismal Systems	Pig.00122;Pig.08787;Pig.10589	ITGA4-201;ANPEP-201;CD1B
ko05152	Tuberculosis	pathway	3/250	206/8754	0.9374	1.0	Infectious disease: bacterial	Human Diseases	Pig.00078;Pig.00240;Pig.05480	STAT1-201;PLA2R1-201;IFNG-201
ko03030	DNA replication	pathway	3/250	41/8754	0.1112	1.0	Replication and repair	Genetic Information Processing	MSTRG.13498;Pig.01799;Pig.17265	MSTRG.13498;POLA1-201;PRIM1
ko05131	Shigellosis	pathway	3/250	286/8754	0.9897	1.0	Infectious disease: bacterial	Human Diseases	MSTRG.39582;Pig.10047;Pig.10374	MSTRG.39582;PIK3R4-202;SEPTIN12-201
ko00563	Glycosylphosphatidylinositol (GPI)-anchor biosynthesis	pathway	3/250	30/8754	0.053020000000000005	1.0	Glycan biosynthesis and metabolism	Metabolism	Pig.02739;Pig.08286;Pig.10639	PIGK-202;PIGF-201;PIGU-201
ko04658	Th1 and Th2 cell differentiation	pathway	3/250	125/8754	0.698	1.0	Immune system	Organismal Systems	MSTRG.39582;Pig.00078;Pig.05480	MSTRG.39582;STAT1-201;IFNG-201
ko05231	Choline metabolism in cancer	pathway	3/250	105/8754	0.5811	1.0	Cancer: overview	Human Diseases	MSTRG.39582;MSTRG.40524;Pig.19110	MSTRG.39582;MSTRG.40524;PLA2G4A-201
ko05130	Pathogenic Escherichia coli infection	pathway	3/250	249/8754	0.9757	1.0	Infectious disease: bacterial	Human Diseases	MSTRG.11053;Pig.11792;Pig.17377	MSTRG.11053;MYO1D-202;SEC24A-201
ko04622	RIG-I-like receptor signaling pathway	pathway	3/250	66/8754	0.2916	1.0	Immune system	Organismal Systems	Pig.03598;Pig.05053;Pig.05054	RNF125-201;DDX58-201;DDX58-201
ko04727	GABAergic synapse	pathway	3/250	108/8754	0.6003	1.0	Nervous system	Organismal Systems	Pig.00814;Pig.02286;Pig.13869	Pfkfb1;GNB5-201;MYH15
ko04625	C-type lectin receptor signaling pathway	pathway	3/250	108/8754	0.6003	1.0	Immune system	Organismal Systems	MSTRG.13519;Pig.00078;Pig.13278	MSTRG.13519;STAT1-201;CLEC1B-201
ko05322	Systemic lupus erythematosus	pathway	2/250	195/8754	0.9774	1.0	Immune disease	Human Diseases	MSTRG.32518;Pig.05480	MSTRG.32518;IFNG-201
ko05210	Colorectal cancer	pathway	2/250	99/8754	0.7797	1.0	Cancer: specific types	Human Diseases	MSTRG.4434;Pig.00659	MSTRG.4434;LEF1-201
ko05416	Viral myocarditis	pathway	3/250	139/8754	0.764	1.0	Cardiovascular disease	Human Diseases	MSTRG.32518;Pig.11393;Pig.23807	MSTRG.32518;HLA-A;HLA-A
ko05142	Chagas disease (American trypanosomiasis)	pathway	3/250	142/8754	0.7765	1.0	Infectious disease: parasitic	Human Diseases	Pig.00814;Pig.05480;Pig.13869	Pfkfb1;IFNG-201;MYH15
ko00510	N-Glycan biosynthesis	pathway	3/250	55/8754	0.2071	1.0	Glycan biosynthesis and metabolism	Metabolism	MSTRG.8728;Pig.02444;Pig.13024	MSTRG.8728;ALG13;MAN1A2-201
ko04024	cAMP signaling pathway	pathway	3/250	245/8754	0.9734	1.0	Signal transduction	Environmental Information Processing	MSTRG.24056;Pig.07164;Pig.15983	MSTRG.24056;ATP2A2-201;FXYD1
ko04659	Th17 cell differentiation	pathway	4/250	144/8754	0.593	1.0	Immune system	Organismal Systems	MSTRG.39582;Pig.00078;Pig.02241;Pig.05480	MSTRG.39582;STAT1-201;RORA-201;IFNG-201
ko05032	Morphine addiction	pathway	4/250	104/8754	0.3459	1.0	Substance dependence	Human Diseases	MSTRG.24056;Pig.00814;Pig.02286;Pig.13869	MSTRG.24056;Pfkfb1;GNB5-201;MYH15
ko05330	Allograft rejection	pathway	4/250	95/8754	0.2875	1.0	Immune disease	Human Diseases	MSTRG.32518;Pig.05480;Pig.11393;Pig.23807	MSTRG.32518;IFNG-201;HLA-A;HLA-A
ko05332	Graft-versus-host disease	pathway	4/250	80/8754	0.1947	1.0	Immune disease	Human Diseases	MSTRG.32518;Pig.05480;Pig.11393;Pig.23807	MSTRG.32518;IFNG-201;HLA-A;HLA-A
ko03015	mRNA surveillance pathway	pathway	4/250	124/8754	0.4747	1.0	Translation	Genetic Information Processing	MSTRG.33664;Pig.02954;Pig.19648;Pig.23537	MSTRG.33664;PABPC4-201;SMG6-201;HBS1L-201
ko05132	Salmonella infection	pathway	4/250	282/8754	0.9633	1.0	Infectious disease: bacterial	Human Diseases	Pig.00659;Pig.05480;Pig.12144;Pig.15720	LEF1-201;IFNG-201;PTPRC-204;RFWD3-201
ko04916	Melanogenesis	pathway	4/250	109/8754	0.3785	1.0	Endocrine system	Organismal Systems	Pig.00659;Pig.00814;Pig.13869;Pig.15890	LEF1-201;Pfkfb1;MYH15;WNT9B-201
ko04110	Cell cycle	pathway	4/250	136/8754	0.5475	1.0	Cell growth and death	Cellular Processes	Pig.00837;Pig.05796;Pig.06120;Pig.07383	ORC3-201;CHEK2-201;ATR-201;RBL1-201
ko04940	Type I diabetes mellitus	pathway	4/250	89/8754	0.2494	1.0	Endocrine and metabolic disease	Human Diseases	MSTRG.32518;Pig.05480;Pig.11393;Pig.23807	MSTRG.32518;IFNG-201;HLA-A;HLA-A
ko04723	Retrograde endocannabinoid signaling	pathway	4/250	165/8754	0.6986	1.0	Nervous system	Organismal Systems	Pig.00814;Pig.02286;Pig.13869;Pig.20039	Pfkfb1;GNB5-201;MYH15;SLC17A7-201
ko04612	Antigen processing and presentation	pathway	4/250	122/8754	0.4622	1.0	Immune system	Organismal Systems	MSTRG.1757;Pig.05480;Pig.11393;Pig.23807	MSTRG.1757;IFNG-201;HLA-A;HLA-A
ko04310	Wnt signaling pathway	pathway	4/250	155/8754	0.6509	1.0	Signal transduction	Environmental Information Processing	MSTRG.20454;Pig.00659;Pig.02018;Pig.15890	MSTRG.20454;LEF1-201;DKK1-201;WNT9B-201
ko04010	MAPK signaling pathway	pathway	4/250	330/8754	0.9866	1.0	Signal transduction	Environmental Information Processing	Pig.00326;Pig.05443;Pig.15960;Pig.19110	HGF-201;TEK-201;PPM1A-201;PLA2G4A-201
ko01524	Platinum drug resistance	pathway	4/250	90/8754	0.2556	1.0	Drug resistance: antineoplastic	Human Diseases	MSTRG.42825;MSTRG.4434;Pig.03873;Pig.18586	MSTRG.42825;MSTRG.4434;XPA-201;TOP2A-201
ko04672	Intestinal immune network for IgA production	pathway	2/250	88/8754	0.7214	1.0	Immune system	Organismal Systems	MSTRG.32518;Pig.00122	MSTRG.32518;ITGA4-201
ko04921	Oxytocin signaling pathway	pathway	4/250	186/8754	0.7832	1.0	Endocrine system	Organismal Systems	Pig.00814;Pig.11145;Pig.13869;Pig.19110	Pfkfb1;RYR3-201;MYH15;PLA2G4A-201
ko05412	Arrhythmogenic right ventricular cardiomyopathy (ARVC)	pathway	4/250	99/8754	0.3133	1.0	Cardiovascular disease	Human Diseases	MSTRG.20175;Pig.00122;Pig.00659;Pig.07164	MSTRG.20175;ITGA4-201;LEF1-201;ATP2A2-201
ko00230	Purine metabolism	pathway	4/250	166/8754	0.7032	1.0	Nucleotide metabolism	Metabolism	MSTRG.22551;Pig.01126;Pig.04013;Pig.08311	MSTRG.22551;AK6-201;ENPP1-201;DGUOK-201
ko04725	Cholinergic synapse	pathway	4/250	135/8754	0.5416	1.0	Nervous system	Organismal Systems	Pig.00814;Pig.02286;Pig.12204;Pig.13869	Pfkfb1;GNB5-201;CHRM3-201;MYH15
ko05017	Spinocerebellar ataxia	pathway	4/250	100/8754	0.3198	1.0	-	-	Pig.02241;Pig.07164;Pig.10047;Pig.19096	RORA-201;ATP2A2-201;PIK3R4-202;ATG2B-201
ko04973	Carbohydrate digestion and absorption	pathway	3/250	57/8754	0.2221	1.0	Digestive system	Organismal Systems	Pig.04259;Pig.22305;Pig.22306	LCT;AMY2A;AMY2B
ko05320	Autoimmune thyroid disease	pathway	3/250	105/8754	0.5811	1.0	Immune disease	Human Diseases	MSTRG.32518;Pig.11393;Pig.23807	MSTRG.32518;HLA-A;HLA-A
ko04390	Hippo signaling pathway	pathway	3/250	172/8754	0.8740000000000001	1.0	Signal transduction	Environmental Information Processing	Pig.00659;Pig.06763;Pig.15890	LEF1-201;BMP6-202;WNT9B-201
ko01212	Fatty acid metabolism	pathway	3/250	64/8754	0.2759	1.0		-	Pig.05306;Pig.11477;Pig.14112	ACADM-205;PPT2-201;ACSL3-201
ko04730	Long-term depression	pathway	3/250	72/8754	0.3388	1.0	Nervous system	Organismal Systems	Pig.00814;Pig.13869;Pig.19110	Pfkfb1;MYH15;PLA2G4A-201
ko05034	Alcoholism	pathway	3/250	210/8754	0.9426	1.0	Substance dependence	Human Diseases	Pig.00814;Pig.02286;Pig.13869	Pfkfb1;GNB5-201;MYH15
ko04070	Phosphatidylinositol signaling system	pathway	3/250	113/8754	0.631	1.0	Signal transduction	Environmental Information Processing	MSTRG.25283;MSTRG.39582;Pig.01476	MSTRG.25283;MSTRG.39582;IMPA1-201
ko00513	Various types of N-glycan biosynthesis	pathway	3/250	44/8754	0.1301	1.0	Glycan biosynthesis and metabolism	Metabolism	MSTRG.8728;Pig.02444;Pig.13024	MSTRG.8728;ALG13;MAN1A2-201
ko04145	Phagosome	pathway	3/250	215/8754	0.9484	1.0	Transport and catabolism	Cellular Processes	Pig.00240;Pig.11393;Pig.23807	PLA2R1-201;HLA-A;HLA-A
ko05140	Leishmaniasis	pathway	3/250	103/8754	0.5679	1.0	Infectious disease: parasitic	Human Diseases	Pig.00078;Pig.00122;Pig.05480	STAT1-201;ITGA4-201;IFNG-201
ko04926	Relaxin signaling pathway	pathway	4/250	153/8754	0.6408	1.0	Endocrine system	Organismal Systems	Pig.00814;Pig.02286;Pig.06644;Pig.13869	Pfkfb1;GNB5-201;RXFP3;MYH15
ko05211	Renal cell carcinoma	pathway	1/250	76/8754	0.8905	1.0	Cancer: specific types	Human Diseases	Pig.00326	HGF-201
