# Supplementary material for: Integrated Analysis of lncRNA and mRNA in Subcutaneous Adipose Tissue of Ningxiang Pig
Source: Biology (Basel). 2021 Jul 29;10(8):726. doi: 10.3390/biology10080726 (PMC8389317; doi:10.3390/biology10080726)
Supplement: Supplementary file 1 [file biology-10-00726-s001.zip › Table S14. GO enrichment in darkred module of WGCNA.xls]

## Sheet: GO富集分析统计表
Number	GO id	Term type	Description	Ratio_in_study	Ratio_in_pop	pvalue	padjust
25	GO:0007264	BP	small GTPase mediated signal transduction	25/688	222/17993	1.41064e-06	0.0264581
64	GO:0051130	BP	positive regulation of cellular component organization	64/688	766/17993	1.63711e-06	0.0307057
63	GO:0016192	BP	vesicle-mediated transport	63/688	803/17993	1.74278e-06	0.0326876
39	GO:0010638	BP	positive regulation of organelle organization	39/688	419/17993	1.99885e-06	0.0374904
82	GO:0035556	BP	intracellular signal transduction	82/688	1079/17993	2.36955e-06	0.0444433
105	GO:0051128	BP	regulation of cellular component organization	105/688	1573/17993	2.40999e-06	0.0452018
103	GO:0006464	BP	cellular protein modification process	103/688	1639/17993	2.65779e-06	0.0498495
103	GO:0036211	BP	protein modification process	103/688	1639/17993	2.65779e-06	0.0498495
61	GO:0033043	BP	regulation of organelle organization	61/688	836/17993	2.83587e-06	0.0531895
109	GO:0043412	BP	macromolecule modification	109/688	1769/17993	3.05587e-06	0.0573158
96	GO:0006996	BP	organelle organization	96/688	1541/17993	3.88383e-06	0.072845
20	GO:0007265	BP	Ras protein signal transduction	20/688	162/17993	3.89933e-06	0.0731359
157	GO:0007165	BP	signal transduction	157/688	2776/17993	4.34553e-06	0.0815048
395	GO:0065007	BP	biological regulation	395/688	8193/17993	5.68755e-06	0.106676
354	GO:0050794	BP	regulation of cellular process	354/688	7160/17993	5.70239e-06	0.106954
371	GO:0050789	BP	regulation of biological process	371/688	7733/17993	6.02665e-06	0.113036
453	GO:0009987	BP	cellular process	453/688	10239/17993	6.07577e-06	0.113957
178	GO:0048522	BP	positive regulation of cellular process	178/688	3347/17993	6.43186e-06	0.120636
557	GO:0008150	BP	biological_process	557/688	13222/17993	8.28503e-06	0.155394
11	GO:1902117	BP	positive regulation of organelle assembly	11/688	57/17993	8.74287e-06	0.163981
22	GO:0006897	BP	endocytosis	22/688	201/17993	9.47932e-06	0.177794
16	GO:0030100	BP	regulation of endocytosis	16/688	118/17993	1.08251e-05	0.203036
46	GO:0044087	BP	regulation of cellular component biogenesis	46/688	604/17993	1.10204e-05	0.206698
9	GO:0031122	BP	cytoplasmic microtubule organization	9/688	39/17993	1.25403e-05	0.235206
199	GO:0031323	BP	regulation of cellular metabolic process	199/688	3953/17993	1.47806e-05	0.277226
8	GO:0080171	BP	lytic vacuole organization	8/688	31/17993	1.58448e-05	0.297185
8	GO:0007040	BP	lysosome organization	8/688	31/17993	1.58448e-05	0.297185
194	GO:0048518	BP	positive regulation of biological process	194/688	3841/17993	1.86404e-05	0.349619
44	GO:0007010	BP	cytoskeleton organization	44/688	579/17993	2.04816e-05	0.384152
134	GO:2000112	BP	regulation of cellular macromolecule biosynthetic process	134/688	2471/17993	2.1131e-05	0.396333
24	GO:0051098	BP	regulation of binding	24/688	244/17993	2.31156e-05	0.433557
136	GO:0010556	BP	regulation of macromolecule biosynthetic process	136/688	2513/17993	2.4299e-05	0.455753
128	GO:0051252	BP	regulation of RNA metabolic process	128/688	2355/17993	3.09697e-05	0.580867
29	GO:0044089	BP	positive regulation of cellular component biogenesis	29/688	330/17993	3.12774e-05	0.586639
190	GO:0080090	BP	regulation of primary metabolic process	190/688	3787/17993	3.18101e-05	0.596629
139	GO:0031326	BP	regulation of cellular biosynthetic process	139/688	2606/17993	3.22114e-05	0.604156
212	GO:0019222	BP	regulation of metabolic process	212/688	4308/17993	3.24659e-05	0.60893
186	GO:0051171	BP	regulation of nitrogen compound metabolic process	186/688	3695/17993	3.32572e-05	0.623771
141	GO:0009889	BP	regulation of biosynthetic process	141/688	2653/17993	3.67065e-05	0.688467
135	GO:0019219	BP	regulation of nucleobase-containing compound metabolic process	135/688	2523/17993	4.08505e-05	0.766192
196	GO:0060255	BP	regulation of macromolecule metabolic process	196/688	3962/17993	5.25094e-05	0.984866
23	GO:0031331	BP	positive regulation of cellular catabolic process	23/688	241/17993	5.45423e-05	1
3	GO:1903373	BP	positive regulation of endoplasmic reticulum tubular network organization	3/688	3/17993	5.56712e-05	1
12	GO:0043244	BP	regulation of protein complex disassembly	12/688	82/17993	6.3259e-05	1
39	GO:0070647	BP	protein modification by small protein conjugation or removal	39/688	522/17993	6.59545e-05	1
4	GO:1902683	BP	regulation of receptor localization to synapse	4/688	7/17993	6.76337e-05	1
4	GO:0007175	BP	negative regulation of epidermal growth factor-activated receptor activity	4/688	7/17993	6.76337e-05	1
117	GO:0006355	BP	regulation of transcription, DNA-templated	117/688	2148/17993	7.09853e-05	1
117	GO:1903506	BP	regulation of nucleic acid-templated transcription	117/688	2152/17993	7.25245e-05	1
117	GO:2001141	BP	regulation of RNA biosynthetic process	117/688	2152/17993	7.25245e-05	1
15	GO:0071363	BP	cellular response to growth factor stimulus	15/688	124/17993	7.84002e-05	1
5	GO:0007176	BP	regulation of epidermal growth factor-activated receptor activity	5/688	13/17993	8.02721e-05	1
110	GO:0031325	BP	positive regulation of cellular metabolic process	110/688	2003/17993	9.21307e-05	1
196	GO:0043170	BP	macromolecule metabolic process	196/688	3998/17993	0.000100274	1
40	GO:0051338	BP	regulation of transferase activity	40/688	550/17993	0.000100369	1
7	GO:0030865	BP	cortical cytoskeleton organization	7/688	30/17993	0.000109334	1
119	GO:0009893	BP	positive regulation of metabolic process	119/688	2213/17993	0.000112409	1
60	GO:0051254	BP	positive regulation of RNA metabolic process	60/688	950/17993	0.000120564	1
148	GO:0051179	BP	localization	148/688	2889/17993	0.000131893	1
7	GO:0031648	BP	protein destabilization	7/688	31/17993	0.000136602	1
147	GO:0010468	BP	regulation of gene expression	147/688	2878/17993	0.000160004	1
85	GO:0051641	BP	cellular localization	85/688	1477/17993	0.000160818	1
24	GO:0098657	BP	import into cell	24/688	274/17993	0.000166639	1
14	GO:0018209	BP	peptidyl-serine modification	14/688	119/17993	0.000181399	1
65	GO:0045935	BP	positive regulation of nucleobase-containing compound metabolic process	65/688	1068/17993	0.000196167	1
32	GO:0006468	BP	protein phosphorylation	32/688	412/17993	0.000206083	1
87	GO:0065009	BP	regulation of molecular function	87/688	1536/17993	0.000210973	1
3	GO:1903371	BP	regulation of endoplasmic reticulum tubular network organization	3/688	4/17993	0.000216326	1
3	GO:0030953	BP	astral microtubule organization	3/688	4/17993	0.000216326	1
23	GO:0000226	BP	microtubule cytoskeleton organization	23/688	261/17993	0.000217091	1
4	GO:1902473	BP	regulation of protein localization to synapse	4/688	9/17993	0.000228958	1
27	GO:0012501	BP	programmed cell death	27/688	335/17993	0.000255704	1
41	GO:0022402	BP	cell cycle process	41/688	598/17993	0.000300963	1
15	GO:0070848	BP	response to growth factor	15/688	140/17993	0.000306147	1
9	GO:0032482	BP	Rab protein signal transduction	9/688	58/17993	0.000329683	1
108	GO:0044267	BP	cellular protein metabolic process	108/688	2021/17993	0.000338725	1
28	GO:0008219	BP	cell death	28/688	354/17993	0.000344373	1
61	GO:0046907	BP	intracellular transport	61/688	1005/17993	0.000347174	1
7	GO:0042058	BP	regulation of epidermal growth factor receptor signaling pathway	7/688	36/17993	0.0003673	1
102	GO:0051173	BP	positive regulation of nitrogen compound metabolic process	102/688	1895/17993	0.000371599	1
55	GO:0045893	BP	positive regulation of transcription, DNA-templated	55/688	879/17993	0.000390631	1
55	GO:1902680	BP	positive regulation of RNA biosynthetic process	55/688	881/17993	0.000396394	1
55	GO:1903508	BP	positive regulation of nucleic acid-templated transcription	55/688	881/17993	0.000396394	1
12	GO:0016241	BP	regulation of macroautophagy	12/688	100/17993	0.000429214	1
5	GO:0042059	BP	negative regulation of epidermal growth factor receptor signaling pathway	5/688	18/17993	0.000455718	1
24	GO:0009896	BP	positive regulation of catabolic process	24/688	288/17993	0.000460413	1
12	GO:0018105	BP	peptidyl-serine phosphorylation	12/688	101/17993	0.0004705	1
8	GO:0016239	BP	positive regulation of macroautophagy	8/688	49/17993	0.000493682	1
156	GO:0044260	BP	cellular macromolecule metabolic process	156/688	3162/17993	0.000502907	1
167	GO:0016043	BP	cellular component organization	167/688	3419/17993	0.000509619	1
125	GO:0019538	BP	protein metabolic process	125/688	2439/17993	0.000516049	1
129	GO:0051234	BP	establishment of localization	129/688	2536/17993	0.00052355	1
169	GO:0071840	BP	cellular component organization or biogenesis	169/688	3477/17993	0.00055662	1
6	GO:2000179	BP	positive regulation of neural precursor cell proliferation	6/688	28/17993	0.000560329	1
6	GO:0030866	BP	cortical actin cytoskeleton organization	6/688	28/17993	0.000560329	1
4	GO:0018342	BP	protein prenylation	4/688	11/17993	0.000563974	1
4	GO:0097354	BP	prenylation	4/688	11/17993	0.000563974	1
4	GO:0006607	BP	NLS-bearing protein import into nucleus	4/688	11/17993	0.000563974	1
32	GO:0010564	BP	regulation of cell cycle process	32/688	441/17993	0.00056757	1
24	GO:0043254	BP	regulation of protein complex assembly	24/688	297/17993	0.000590974	1
5	GO:1901185	BP	negative regulation of ERBB signaling pathway	5/688	19/17993	0.00059914	1
101	GO:0009966	BP	regulation of signal transduction	101/688	1905/17993	0.000627445	1
27	GO:0051493	BP	regulation of cytoskeleton organization	27/688	354/17993	0.000647833	1
31	GO:0045859	BP	regulation of protein kinase activity	31/688	422/17993	0.000684213	1
9	GO:1901879	BP	regulation of protein depolymerization	9/688	64/17993	0.00069563	1
34	GO:0007017	BP	microtubule-based process	34/688	488/17993	0.000722465	1
68	GO:0010628	BP	positive regulation of gene expression	68/688	1186/17993	0.000730833	1
38	GO:0060284	BP	regulation of cell development	38/688	565/17993	0.000738809	1
17	GO:0030031	BP	cell projection assembly	17/688	185/17993	0.000761853	1
69	GO:0007166	BP	cell surface receptor signaling pathway	69/688	1203/17993	0.000766856	1
124	GO:0006810	BP	transport	124/688	2443/17993	0.000794583	1
12	GO:0007507	BP	heart development	12/688	107/17993	0.000794916	1
66	GO:0009891	BP	positive regulation of biosynthetic process	66/688	1146/17993	0.000795856	1
33	GO:0043549	BP	regulation of kinase activity	33/688	466/17993	0.000796927	1
17	GO:0048193	BP	Golgi vesicle transport	17/688	186/17993	0.000809461	1
4	GO:2000171	BP	negative regulation of dendrite development	4/688	12/17993	0.000820461	1
4	GO:2000272	BP	negative regulation of signaling receptor activity	4/688	12/17993	0.000820461	1
7	GO:1901184	BP	regulation of ERBB signaling pathway	7/688	41/17993	0.000838286	1
67	GO:0051649	BP	establishment of localization in cell	67/688	1164/17993	0.000845573	1
8	GO:2000177	BP	regulation of neural precursor cell proliferation	8/688	53/17993	0.000848458	1
10	GO:0007033	BP	vacuole organization	10/688	80/17993	0.000920985	1
10	GO:1904375	BP	regulation of protein localization to cell periphery	10/688	80/17993	0.000920985	1
65	GO:0031328	BP	positive regulation of cellular biosynthetic process	65/688	1127/17993	0.000943238	1
23	GO:0051640	BP	organelle localization	23/688	291/17993	0.000983225	1
30	GO:0032446	BP	protein modification by small protein conjugation	30/688	414/17993	0.000983476	1
3	GO:0018344	BP	protein geranylgeranylation	3/688	6/17993	0.00102091	1
3	GO:0034454	BP	microtubule anchoring at centrosome	3/688	6/17993	0.00102091	1
3	GO:0072393	BP	microtubule anchoring at microtubule organizing center	3/688	6/17993	0.00102091	1
105	GO:0010604	BP	positive regulation of macromolecule metabolic process	105/688	2025/17993	0.0010866	1
8	GO:0006892	BP	post-Golgi vesicle-mediated transport	8/688	55/17993	0.00109006	1
8	GO:0045807	BP	positive regulation of endocytosis	8/688	55/17993	0.00109006	1
36	GO:0031329	BP	regulation of cellular catabolic process	36/688	532/17993	0.00114261	1
4	GO:1903421	BP	regulation of synaptic vesicle recycling	4/688	13/17993	0.00114943	1
110	GO:0010646	BP	regulation of cell communication	110/688	2144/17993	0.00116902	1
82	GO:0031324	BP	negative regulation of cellular metabolic process	82/688	1507/17993	0.00119097	1
73	GO:0008104	BP	protein localization	73/688	1308/17993	0.00121723	1
62	GO:0010557	BP	positive regulation of macromolecule biosynthetic process	62/688	1072/17993	0.00127537	1
24	GO:0006915	BP	apoptotic process	24/688	309/17993	0.001323	1
13	GO:0070507	BP	regulation of microtubule cytoskeleton organization	13/688	129/17993	0.00133901	1
9	GO:0006606	BP	protein import into nucleus	9/688	70/17993	0.00134088	1
45	GO:0051726	BP	regulation of cell cycle	45/688	718/17993	0.00134631	1
25	GO:0070925	BP	organelle assembly	25/688	336/17993	0.00141222	1
2	GO:1905303	BP	positive regulation of macropinocytosis	2/688	2/17993	0.00146003	1
2	GO:0097051	BP	establishment of protein localization to endoplasmic reticulum membrane	2/688	2/17993	0.00146003	1
2	GO:1905203	BP	regulation of connective tissue replacement	2/688	2/17993	0.00146003	1
2	GO:1905205	BP	positive regulation of connective tissue replacement	2/688	2/17993	0.00146003	1
10	GO:0050680	BP	negative regulation of epithelial cell proliferation	10/688	85/17993	0.00147603	1
18	GO:0031647	BP	regulation of protein stability	18/688	210/17993	0.00147827	1
11	GO:0006898	BP	receptor-mediated endocytosis	11/688	100/17993	0.0015204	1
13	GO:1902115	BP	regulation of organelle assembly	13/688	131/17993	0.00154104	1
8	GO:0098876	BP	vesicle-mediated transport to the plasma membrane	8/688	58/17993	0.00155229	1
35	GO:0051960	BP	regulation of nervous system development	35/688	525/17993	0.00160556	1
21	GO:0051090	BP	regulation of DNA-binding transcription factor activity	21/688	263/17993	0.00160801	1
75	GO:0051172	BP	negative regulation of nitrogen compound metabolic process	75/688	1375/17993	0.00162257	1
73	GO:0033036	BP	macromolecule localization	73/688	1325/17993	0.00169075	1
3	GO:0006610	BP	ribosomal protein import into nucleus	3/688	7/17993	0.00173586	1
3	GO:0098887	BP	neurotransmitter receptor transport, endosome to postsynaptic membrane	3/688	7/17993	0.00173586	1
3	GO:0099639	BP	neurotransmitter receptor transport, endosome to plasma membrane	3/688	7/17993	0.00173586	1
12	GO:0006469	BP	negative regulation of protein kinase activity	12/688	117/17993	0.00174021	1
110	GO:0023051	BP	regulation of signaling	110/688	2162/17993	0.00182588	1
32	GO:0030030	BP	cell projection organization	32/688	470/17993	0.00202733	1
4	GO:0035561	BP	regulation of chromatin binding	4/688	15/17993	0.0020645	1
4	GO:0061099	BP	negative regulation of protein tyrosine kinase activity	4/688	15/17993	0.0020645	1
4	GO:0071786	BP	endoplasmic reticulum tubular network organization	4/688	15/17993	0.0020645	1
5	GO:0045746	BP	negative regulation of Notch signaling pathway	5/688	25/17993	0.0022641	1
5	GO:0090049	BP	regulation of cell migration involved in sprouting angiogenesis	5/688	25/17993	0.0022641	1
34	GO:0016310	BP	phosphorylation	34/688	521/17993	0.00237972	1
50	GO:2000113	BP	negative regulation of cellular macromolecule biosynthetic process	50/688	852/17993	0.00244589	1
51	GO:0010558	BP	negative regulation of macromolecule biosynthetic process	51/688	871/17993	0.00263783	1
62	GO:0031399	BP	regulation of protein modification process	62/688	1109/17993	0.00266674	1
3	GO:0098969	BP	neurotransmitter receptor transport to postsynaptic membrane	3/688	8/17993	0.00269868	1
3	GO:0099170	BP	postsynaptic modulation of chemical synaptic transmission	3/688	8/17993	0.00269868	1
3	GO:1903540	BP	establishment of protein localization to postsynaptic membrane	3/688	8/17993	0.00269868	1
3	GO:0098877	BP	neurotransmitter receptor transport to plasma membrane	3/688	8/17993	0.00269868	1
3	GO:1900242	BP	regulation of synaptic vesicle endocytosis	3/688	8/17993	0.00269868	1
3	GO:0007028	BP	cytoplasm organization	3/688	8/17993	0.00269868	1
5	GO:0071560	BP	cellular response to transforming growth factor beta stimulus	5/688	26/17993	0.00271616	1
62	GO:1902531	BP	regulation of intracellular signal transduction	62/688	1112/17993	0.00272276	1
31	GO:0050767	BP	regulation of neurogenesis	31/688	459/17993	0.00273266	1
39	GO:0009894	BP	regulation of catabolic process	39/688	626/17993	0.00278139	1
41	GO:0006508	BP	proteolysis	41/688	670/17993	0.00281203	1
17	GO:0010506	BP	regulation of autophagy	17/688	207/17993	0.00287706	1
90	GO:0009892	BP	negative regulation of metabolic process	90/688	1742/17993	0.0030321	1
7	GO:1901888	BP	regulation of cell junction assembly	7/688	51/17993	0.0031051	1
60	GO:0010629	BP	negative regulation of gene expression	60/688	1077/17993	0.00311587	1
83	GO:0010605	BP	negative regulation of macromolecule metabolic process	83/688	1585/17993	0.00311699	1
141	GO:0048523	BP	negative regulation of cellular process	141/688	2926/17993	0.0031238	1
9	GO:0042752	BP	regulation of circadian rhythm	9/688	79/17993	0.00313296	1
9	GO:0043687	BP	post-translational protein modification	9/688	79/17993	0.00313296	1
40	GO:0045944	BP	positive regulation of transcription by RNA polymerase II	40/688	647/17993	0.00319525	1
5	GO:0097366	BP	response to bronchodilator	5/688	27/17993	0.0032301	1
12	GO:0043393	BP	regulation of protein binding	12/688	126/17993	0.0032431	1
24	GO:0060627	BP	regulation of vesicle-mediated transport	24/688	332/17993	0.00328465	1
29	GO:0051129	BP	negative regulation of cellular component organization	29/688	434/17993	0.00335455	1
4	GO:0003300	BP	cardiac muscle hypertrophy	4/688	17/17993	0.00338718	1
4	GO:0007097	BP	nuclear migration	4/688	17/17993	0.00338718	1
6	GO:0043392	BP	negative regulation of DNA binding	6/688	39/17993	0.003398	1
6	GO:0051303	BP	establishment of chromosome localization	6/688	40/17993	0.00387084	1
3	GO:0001731	BP	formation of translation preinitiation complex	3/688	9/17993	0.00393353	1
3	GO:0030042	BP	actin filament depolymerization	3/688	9/17993	0.00393353	1
3	GO:0044030	BP	regulation of DNA methylation	3/688	9/17993	0.00393353	1
3	GO:0035563	BP	positive regulation of chromatin binding	3/688	9/17993	0.00393353	1
3	GO:0099638	BP	endosome to plasma membrane protein transport	3/688	9/17993	0.00393353	1
3	GO:0042711	BP	maternal behavior	3/688	9/17993	0.00393353	1
3	GO:0090235	BP	regulation of metaphase plate congression	3/688	9/17993	0.00393353	1
10	GO:0016482	BP	cytosolic transport	10/688	97/17993	0.00394622	1
10	GO:0032984	BP	protein-containing complex disassembly	10/688	97/17993	0.00394622	1
13	GO:0032886	BP	regulation of microtubule-based process	13/688	146/17993	0.0040072	1
9	GO:0007219	BP	Notch signaling pathway	9/688	82/17993	0.00403306	1
9	GO:0051170	BP	import into nucleus	9/688	82/17993	0.00403306	1
12	GO:0072659	BP	protein localization to plasma membrane	12/688	130/17993	0.00418422	1
13	GO:0016197	BP	endosomal transport	13/688	147/17993	0.00424686	1
2	GO:0006344	BP	maintenance of chromatin silencing	2/688	3/17993	0.00426875	1
2	GO:0030043	BP	actin filament fragmentation	2/688	3/17993	0.00426875	1
2	GO:0070345	BP	negative regulation of fat cell proliferation	2/688	3/17993	0.00426875	1
2	GO:1905449	BP	regulation of Fc-gamma receptor signaling pathway involved in phagocytosis	2/688	3/17993	0.00426875	1
2	GO:0042117	BP	monocyte activation	2/688	3/17993	0.00426875	1
2	GO:0022027	BP	interkinetic nuclear migration	2/688	3/17993	0.00426875	1
2	GO:1903527	BP	positive regulation of membrane tubulation	2/688	3/17993	0.00426875	1
2	GO:0072382	BP	minus-end-directed vesicle transport along microtubule	2/688	3/17993	0.00426875	1
2	GO:0099576	BP	regulation of protein catabolic process at postsynapse, modulating synaptic transmission	2/688	3/17993	0.00426875	1
2	GO:1905301	BP	regulation of macropinocytosis	2/688	3/17993	0.00426875	1
2	GO:0070966	BP	nuclear-transcribed mRNA catabolic process, no-go decay	2/688	3/17993	0.00426875	1
2	GO:2000299	BP	negative regulation of Rho-dependent protein serine/threonine kinase activity	2/688	3/17993	0.00426875	1
9	GO:0006470	BP	protein dephosphorylation	9/688	83/17993	0.00437419	1
6	GO:1901983	BP	regulation of protein acetylation	6/688	41/17993	0.00439071	1
12	GO:2001252	BP	positive regulation of chromosome organization	12/688	131/17993	0.00445076	1
5	GO:0071559	BP	response to transforming growth factor beta	5/688	29/17993	0.00446186	1
52	GO:0009890	BP	negative regulation of biosynthetic process	52/688	919/17993	0.00456784	1
12	GO:0033673	BP	negative regulation of kinase activity	12/688	132/17993	0.00473071	1
9	GO:0051101	BP	regulation of DNA binding	9/688	84/17993	0.00473739	1
6	GO:0050000	BP	chromosome localization	6/688	42/17993	0.00496029	1
6	GO:0030834	BP	regulation of actin filament depolymerization	6/688	42/17993	0.00496029	1
4	GO:0014742	BP	positive regulation of muscle hypertrophy	4/688	19/17993	0.00519157	1
4	GO:0014897	BP	striated muscle hypertrophy	4/688	19/17993	0.00519157	1
4	GO:0045022	BP	early endosome to late endosome transport	4/688	19/17993	0.00519157	1
4	GO:0010613	BP	positive regulation of cardiac muscle hypertrophy	4/688	19/17993	0.00519157	1
20	GO:0071900	BP	regulation of protein serine/threonine kinase activity	20/688	269/17993	0.00544886	1
3	GO:0030836	BP	positive regulation of actin filament depolymerization	3/688	10/17993	0.00546074	1
3	GO:0060746	BP	parental behavior	3/688	10/17993	0.00546074	1
3	GO:0051639	BP	actin filament network formation	3/688	10/17993	0.00546074	1
3	GO:0045056	BP	transcytosis	3/688	10/17993	0.00546074	1
14	GO:0000209	BP	protein polyubiquitination	14/688	162/17993	0.00553579	1
14	GO:0031334	BP	positive regulation of protein complex assembly	14/688	162/17993	0.00553579	1
51	GO:0031327	BP	negative regulation of cellular biosynthetic process	51/688	904/17993	0.00557653	1
46	GO:0051253	BP	negative regulation of RNA metabolic process	46/688	793/17993	0.00571382	1
15	GO:0000398	BP	mRNA splicing, via spliceosome	15/688	185/17993	0.00575666	1
15	GO:0000377	BP	RNA splicing, via transesterification reactions with bulged adenosine as nucleophile	15/688	185/17993	0.00575666	1
7	GO:0031098	BP	stress-activated protein kinase signaling cascade	7/688	57/17993	0.00582511	1
17	GO:0051056	BP	regulation of small GTPase mediated signal transduction	17/688	215/17993	0.00590816	1
54	GO:0045184	BP	establishment of protein localization	54/688	976/17993	0.00592901	1
156	GO:0048519	BP	negative regulation of biological process	156/688	3345/17993	0.00595259	1
8	GO:1903076	BP	regulation of protein localization to plasma membrane	8/688	72/17993	0.00608322	1
82	GO:0032268	BP	regulation of cellular protein metabolic process	82/688	1598/17993	0.00613145	1
15	GO:0000375	BP	RNA splicing, via transesterification reactions	15/688	187/17993	0.00622358	1
4	GO:0014896	BP	muscle hypertrophy	4/688	20/17993	0.00629599	1
4	GO:0035329	BP	hippo signaling	4/688	20/17993	0.00629599	1
4	GO:0051647	BP	nucleus localization	4/688	20/17993	0.00629599	1
12	GO:0007229	BP	integrin-mediated signaling pathway	12/688	137/17993	0.00634854	1
83	GO:0050793	BP	regulation of developmental process	83/688	1620/17993	0.0064412	1
10	GO:0030177	BP	positive regulation of Wnt signaling pathway	10/688	105/17993	0.00690594	1
9	GO:0010508	BP	positive regulation of autophagy	9/688	89/17993	0.00691771	1
6	GO:1903670	BP	regulation of sprouting angiogenesis	6/688	45/17993	0.00699421	1
7	GO:0008593	BP	regulation of Notch signaling pathway	7/688	59/17993	0.00704087	1
24	GO:0031400	BP	negative regulation of protein modification process	24/688	354/17993	0.00705092	1
24	GO:0007346	BP	regulation of mitotic cell cycle	24/688	356/17993	0.00728981	1
3	GO:0099560	BP	synaptic membrane adhesion	3/688	11/17993	0.00729702	1
3	GO:0071803	BP	positive regulation of podosome assembly	3/688	11/17993	0.00729702	1
3	GO:0034143	BP	regulation of toll-like receptor 4 signaling pathway	3/688	11/17993	0.00729702	1
66	GO:2000026	BP	regulation of multicellular organismal development	66/688	1250/17993	0.0073211	1
9	GO:0007051	BP	spindle organization	9/688	90/17993	0.00743342	1
4	GO:0019098	BP	reproductive behavior	4/688	21/17993	0.00754585	1
4	GO:0098927	BP	vesicle-mediated transport between endosomal compartments	4/688	21/17993	0.00754585	1
13	GO:1990778	BP	protein localization to cell periphery	13/688	149/17993	0.00768835	1
19	GO:0008380	BP	RNA splicing	19/688	259/17993	0.00772586	1
51	GO:0015031	BP	protein transport	51/688	919/17993	0.00779892	1
24	GO:1903827	BP	regulation of cellular protein localization	24/688	360/17993	0.00784968	1
10	GO:0034504	BP	protein localization to nucleus	10/688	107/17993	0.00786241	1
5	GO:0061951	BP	establishment of protein localization to plasma membrane	5/688	33/17993	0.0078663	1
5	GO:0022008	BP	neurogenesis	5/688	33/17993	0.0078663	1
13	GO:0051348	BP	negative regulation of transferase activity	13/688	151/17993	0.0080298	1
26	GO:0019941	BP	modification-dependent protein catabolic process	26/688	401/17993	0.00810685	1
2	GO:0043969	BP	histone H2B acetylation	2/688	4/17993	0.00832118	1
2	GO:0035617	BP	stress granule disassembly	2/688	4/17993	0.00832118	1
2	GO:0071477	BP	cellular hypotonic salinity response	2/688	4/17993	0.00832118	1
2	GO:0042753	BP	positive regulation of circadian rhythm	2/688	4/17993	0.00832118	1
2	GO:0042539	BP	hypotonic salinity response	2/688	4/17993	0.00832118	1
2	GO:0051036	BP	regulation of endosome size	2/688	4/17993	0.00832118	1
2	GO:0048549	BP	positive regulation of pinocytosis	2/688	4/17993	0.00832118	1
2	GO:0003219	BP	cardiac right ventricle formation	2/688	4/17993	0.00832118	1
2	GO:0048102	BP	autophagic cell death	2/688	4/17993	0.00832118	1
2	GO:1990182	BP	exosomal secretion	2/688	4/17993	0.00832118	1
2	GO:0061000	BP	negative regulation of dendritic spine development	2/688	4/17993	0.00832118	1
2	GO:0150093	BP	amyloid-beta clearance by transcytosis	2/688	4/17993	0.00832118	1
2	GO:2000298	BP	regulation of Rho-dependent protein serine/threonine kinase activity	2/688	4/17993	0.00832118	1
58	GO:0050790	BP	regulation of catalytic activity	58/688	1074/17993	0.00837702	1
10	GO:0051100	BP	negative regulation of binding	10/688	108/17993	0.00837734	1
46	GO:0010648	BP	negative regulation of cell communication	46/688	815/17993	0.00853479	1
6	GO:0018210	BP	peptidyl-threonine modification	6/688	47/17993	0.00864791	1
46	GO:0023057	BP	negative regulation of signaling	46/688	818/17993	0.00872493	1
29	GO:0051603	BP	proteolysis involved in cellular protein catabolic process	29/688	457/17993	0.00874641	1
5	GO:0051893	BP	regulation of focal adhesion assembly	5/688	34/17993	0.00893871	1
5	GO:0090109	BP	regulation of cell-substrate junction assembly	5/688	34/17993	0.00893871	1
5	GO:0007029	BP	endoplasmic reticulum organization	5/688	34/17993	0.00893871	1
4	GO:0043243	BP	positive regulation of protein complex disassembly	4/688	22/17993	0.00894853	1
11	GO:0016311	BP	dephosphorylation	11/688	126/17993	0.00898111	1
3	GO:1903025	BP	regulation of RNA polymerase II regulatory region sequence-specific DNA binding	3/688	12/17993	0.00945588	1
3	GO:0002052	BP	positive regulation of neuroblast proliferation	3/688	12/17993	0.00945588	1
3	GO:0033627	BP	cell adhesion mediated by integrin	3/688	12/17993	0.00945588	1
3	GO:0010743	BP	regulation of macrophage derived foam cell differentiation	3/688	12/17993	0.00945588	1
3	GO:0045116	BP	protein neddylation	3/688	12/17993	0.00945588	1
3	GO:1904355	BP	positive regulation of telomere capping	3/688	12/17993	0.00945588	1
17	GO:0001933	BP	negative regulation of protein phosphorylation	17/688	233/17993	0.00949191	1
6	GO:0048015	BP	phosphatidylinositol-mediated signaling	6/688	48/17993	0.00957198	1
5	GO:2000756	BP	regulation of peptidyl-lysine acetylation	5/688	35/17993	0.0101079	1
121	GO:0048583	BP	regulation of response to stimulus	121/688	2541/17993	0.0101164	1
48	GO:0045934	BP	negative regulation of nucleobase-containing compound metabolic process	48/688	863/17993	0.010458	1
6	GO:0006513	BP	protein monoubiquitination	6/688	49/17993	0.0105643	1
51	GO:0015833	BP	peptide transport	51/688	936/17993	0.0108496	1
8	GO:0022406	BP	membrane docking	8/688	80/17993	0.0113092	1
5	GO:0006893	BP	Golgi to plasma membrane transport	5/688	36/17993	0.0113777	1
43	GO:0009968	BP	negative regulation of signal transduction	43/688	760/17993	0.0114918	1
6	GO:0031146	BP	SCF-dependent proteasomal ubiquitin-dependent protein catabolic process	6/688	50/17993	0.0116274	1
3	GO:0071801	BP	regulation of podosome assembly	3/688	13/17993	0.0119478	1
3	GO:0008090	BP	retrograde axonal transport	3/688	13/17993	0.0119478	1
3	GO:1901881	BP	positive regulation of protein depolymerization	3/688	13/17993	0.0119478	1
13	GO:0016055	BP	Wnt signaling pathway	13/688	164/17993	0.0120252	1
24	GO:1903047	BP	mitotic cell cycle process	24/688	367/17993	0.0121945	1
4	GO:0007080	BP	mitotic metaphase plate congression	4/688	24/17993	0.0122392	1
26	GO:0043632	BP	modification-dependent macromolecule catabolic process	26/688	409/17993	0.0122676	1
13	GO:0051091	BP	positive regulation of DNA-binding transcription factor activity	13/688	165/17993	0.0124714	1
41	GO:0045892	BP	negative regulation of transcription, DNA-templated	41/688	721/17993	0.0126738	1
6	GO:0048017	BP	inositol lipid-mediated signaling	6/688	51/17993	0.0127637	1
7	GO:0043112	BP	receptor metabolic process	7/688	66/17993	0.0127963	1
41	GO:1903507	BP	negative regulation of nucleic acid-templated transcription	41/688	723/17993	0.0128118	1
41	GO:1902679	BP	negative regulation of RNA biosynthetic process	41/688	723/17993	0.0128118	1
2	GO:0035507	BP	regulation of myosin-light-chain-phosphatase activity	2/688	5/17993	0.0135184	1
2	GO:1905709	BP	negative regulation of membrane permeability	2/688	5/17993	0.0135184	1
2	GO:0006686	BP	sphingomyelin biosynthetic process	2/688	5/17993	0.0135184	1
2	GO:1905832	BP	positive regulation of spindle assembly	2/688	5/17993	0.0135184	1
2	GO:0000389	BP	mRNA 3'-splice site recognition	2/688	5/17993	0.0135184	1
2	GO:0003205	BP	cardiac chamber development	2/688	5/17993	0.0135184	1
2	GO:0003209	BP	cardiac atrium morphogenesis	2/688	5/17993	0.0135184	1
2	GO:0003231	BP	cardiac ventricle development	2/688	5/17993	0.0135184	1
2	GO:0072385	BP	minus-end-directed organelle transport along microtubule	2/688	5/17993	0.0135184	1
2	GO:0051152	BP	positive regulation of smooth muscle cell differentiation	2/688	5/17993	0.0135184	1
2	GO:0061591	BP	calcium activated galactosylceramide scrambling	2/688	5/17993	0.0135184	1
2	GO:0061590	BP	calcium activated phosphatidylcholine scrambling	2/688	5/17993	0.0135184	1
2	GO:1903799	BP	negative regulation of production of miRNAs involved in gene silencing by miRNA	2/688	5/17993	0.0135184	1
2	GO:0032510	BP	endosome to lysosome transport via multivesicular body sorting pathway	2/688	5/17993	0.0135184	1
2	GO:0080009	BP	mRNA methylation	2/688	5/17993	0.0135184	1
2	GO:1903551	BP	regulation of extracellular exosome assembly	2/688	5/17993	0.0135184	1
33	GO:0044092	BP	negative regulation of molecular function	33/688	561/17993	0.0135369	1
13	GO:1905114	BP	cell surface receptor signaling pathway involved in cell-cell signaling	13/688	168/17993	0.0139409	1
6	GO:1901880	BP	negative regulation of protein depolymerization	6/688	52/17993	0.0139756	1
4	GO:0070988	BP	demethylation	4/688	25/17993	0.0141392	1
5	GO:0038095	BP	Fc-epsilon receptor signaling pathway	5/688	38/17993	0.0142341	1
5	GO:0051972	BP	regulation of telomerase activity	5/688	38/17993	0.0142341	1
10	GO:0051099	BP	positive regulation of binding	10/688	117/17993	0.0142553	1
24	GO:0016567	BP	protein ubiquitination	24/688	379/17993	0.0144143	1
51	GO:0042886	BP	amide transport	51/688	948/17993	0.0144436	1
3	GO:0051016	BP	barbed-end actin filament capping	3/688	14/17993	0.0147806	1
3	GO:0017121	BP	plasma membrane phospholipid scrambling	3/688	14/17993	0.0147806	1
8	GO:0007030	BP	Golgi organization	8/688	84/17993	0.014909	1
25	GO:0006511	BP	ubiquitin-dependent protein catabolic process	25/688	392/17993	0.0153935	1
5	GO:1903391	BP	regulation of adherens junction organization	5/688	39/17993	0.0158277	1
8	GO:0010389	BP	regulation of G2/M transition of mitotic cell cycle	8/688	85/17993	0.0159257	1
17	GO:0030036	BP	actin cytoskeleton organization	17/688	241/17993	0.0159786	1
21	GO:0097435	BP	supramolecular fiber organization	21/688	314/17993	0.0160332	1
7	GO:2000060	BP	positive regulation of ubiquitin-dependent protein catabolic process	7/688	69/17993	0.0160831	1
23	GO:0051347	BP	positive regulation of transferase activity	23/688	355/17993	0.0161475	1
4	GO:0032212	BP	positive regulation of telomere maintenance via telomerase	4/688	26/17993	0.0162161	1
4	GO:0031365	BP	N-terminal protein amino acid modification	4/688	26/17993	0.0162161	1
37	GO:0006886	BP	intracellular protein transport	37/688	652/17993	0.0163077	1
17	GO:0033044	BP	regulation of chromosome organization	17/688	243/17993	0.0166041	1
17	GO:0007049	BP	cell cycle	17/688	243/17993	0.0166041	1
17	GO:0032970	BP	regulation of actin filament-based process	17/688	244/17993	0.0169438	1
11	GO:1905475	BP	regulation of protein localization to membrane	11/688	129/17993	0.017046	1
7	GO:1901800	BP	positive regulation of proteasomal protein catabolic process	7/688	70/17993	0.0173004	1
17	GO:0045787	BP	positive regulation of cell cycle	17/688	245/17993	0.0173015	1
85	GO:0051246	BP	regulation of protein metabolic process	85/688	1731/17993	0.0173847	1
3	GO:0000380	BP	alternative mRNA splicing, via spliceosome	3/688	15/17993	0.0179596	1
3	GO:0045724	BP	positive regulation of cilium assembly	3/688	15/17993	0.0179596	1
3	GO:0034453	BP	microtubule anchoring	3/688	15/17993	0.0179596	1
6	GO:0043242	BP	negative regulation of protein complex disassembly	6/688	55/17993	0.0180881	1
9	GO:0007034	BP	vacuolar transport	9/688	104/17993	0.0181365	1
35	GO:0051248	BP	negative regulation of protein metabolic process	35/688	616/17993	0.0183995	1
7	GO:0140056	BP	organelle localization by membrane tethering	7/688	71/17993	0.0185813	1
23	GO:0120035	BP	regulation of plasma membrane bounded cell projection organization	23/688	368/17993	0.0191362	1
5	GO:0018107	BP	peptidyl-threonine phosphorylation	5/688	41/17993	0.0193615	1
5	GO:0032210	BP	regulation of telomere maintenance via telomerase	5/688	41/17993	0.0193615	1
33	GO:0032269	BP	negative regulation of cellular protein metabolic process	33/688	574/17993	0.0196023	1
2	GO:0060100	BP	positive regulation of phagocytosis, engulfment	2/688	6/17993	0.0197671	1
2	GO:1901503	BP	ether biosynthetic process	2/688	6/17993	0.0197671	1
2	GO:1905155	BP	positive regulation of membrane invagination	2/688	6/17993	0.0197671	1
2	GO:0033184	BP	positive regulation of histone ubiquitination	2/688	6/17993	0.0197671	1
2	GO:0046504	BP	glycerol ether biosynthetic process	2/688	6/17993	0.0197671	1
2	GO:0033623	BP	regulation of integrin activation	2/688	6/17993	0.0197671	1
2	GO:0071947	BP	protein deubiquitination involved in ubiquitin-dependent protein catabolic process	2/688	6/17993	0.0197671	1
2	GO:0021884	BP	forebrain neuron development	2/688	6/17993	0.0197671	1
2	GO:0033211	BP	adiponectin-activated signaling pathway	2/688	6/17993	0.0197671	1
2	GO:0010744	BP	positive regulation of macrophage derived foam cell differentiation	2/688	6/17993	0.0197671	1
2	GO:1903525	BP	regulation of membrane tubulation	2/688	6/17993	0.0197671	1
2	GO:0048548	BP	regulation of pinocytosis	2/688	6/17993	0.0197671	1
2	GO:0048520	BP	positive regulation of behavior	2/688	6/17993	0.0197671	1
2	GO:0035493	BP	SNARE complex assembly	2/688	6/17993	0.0197671	1
2	GO:0008611	BP	ether lipid biosynthetic process	2/688	6/17993	0.0197671	1
2	GO:0050746	BP	regulation of lipoprotein metabolic process	2/688	6/17993	0.0197671	1
2	GO:0060509	BP	type I pneumocyte differentiation	2/688	6/17993	0.0197671	1
11	GO:0050821	BP	protein stabilization	11/688	136/17993	0.0202183	1
9	GO:0017038	BP	protein import	9/688	106/17993	0.0202858	1
16	GO:0032956	BP	regulation of actin cytoskeleton organization	16/688	226/17993	0.020723	1
4	GO:0043949	BP	regulation of cAMP-mediated signaling	4/688	28/17993	0.0209185	1
4	GO:0051310	BP	metaphase plate congression	4/688	28/17993	0.0209185	1
4	GO:0050732	BP	negative regulation of peptidyl-tyrosine phosphorylation	4/688	28/17993	0.0209185	1
36	GO:0044265	BP	cellular macromolecule catabolic process	36/688	644/17993	0.0211514	1
34	GO:0060341	BP	regulation of cellular localization	34/688	592/17993	0.0212311	1
5	GO:0010633	BP	negative regulation of epithelial cell migration	5/688	42/17993	0.0213076	1
7	GO:0007041	BP	lysosomal transport	7/688	73/17993	0.0213398	1
3	GO:1903539	BP	protein localization to postsynaptic membrane	3/688	16/17993	0.021488	1
3	GO:0000186	BP	activation of MAPKK activity	3/688	16/17993	0.021488	1
11	GO:0044782	BP	cilium organization	11/688	139/17993	0.0221199	1
20	GO:0006397	BP	mRNA processing	20/688	307/17993	0.0225164	1
4	GO:0030168	BP	platelet activation	4/688	29/17993	0.0235516	1
4	GO:0006303	BP	double-strand break repair via nonhomologous end joining	4/688	29/17993	0.0235516	1
4	GO:0006283	BP	transcription-coupled nucleotide-excision repair	4/688	29/17993	0.0235516	1
4	GO:0035065	BP	regulation of histone acetylation	4/688	29/17993	0.0235516	1
18	GO:0030029	BP	actin filament-based process	18/688	273/17993	0.0243033	1
11	GO:0051495	BP	positive regulation of cytoskeleton organization	11/688	142/17993	0.0243606	1
8	GO:0032434	BP	regulation of proteasomal ubiquitin-dependent protein catabolic process	8/688	92/17993	0.0244853	1
13	GO:0120031	BP	plasma membrane bounded cell projection assembly	13/688	173/17993	0.0247588	1
13	GO:0051656	BP	establishment of organelle localization	13/688	173/17993	0.0247588	1
6	GO:0038093	BP	Fc receptor signaling pathway	6/688	59/17993	0.0247629	1
3	GO:0007369	BP	gastrulation	3/688	17/17993	0.0253667	1
3	GO:1900363	BP	regulation of mRNA polyadenylation	3/688	17/17993	0.0253667	1
3	GO:0001782	BP	B cell homeostasis	3/688	17/17993	0.0253667	1
3	GO:0099637	BP	neurotransmitter receptor transport	3/688	17/17993	0.0253667	1
3	GO:0071404	BP	cellular response to low-density lipoprotein particle stimulus	3/688	17/17993	0.0253667	1
3	GO:1902692	BP	regulation of neuroblast proliferation	3/688	17/17993	0.0253667	1
3	GO:0035855	BP	megakaryocyte development	3/688	17/17993	0.0253667	1
3	GO:1904353	BP	regulation of telomere capping	3/688	17/17993	0.0253667	1
3	GO:0061384	BP	heart trabecula morphogenesis	3/688	17/17993	0.0253667	1
35	GO:0032880	BP	regulation of protein localization	35/688	628/17993	0.0255398	1
5	GO:0061097	BP	regulation of protein tyrosine kinase activity	5/688	44/17993	0.0255713	1
5	GO:1904377	BP	positive regulation of protein localization to cell periphery	5/688	44/17993	0.0255713	1
4	GO:0010611	BP	regulation of cardiac muscle hypertrophy	4/688	30/17993	0.0263767	1
6	GO:0032436	BP	positive regulation of proteasomal ubiquitin-dependent protein catabolic process	6/688	60/17993	0.0266571	1
2	GO:0061588	BP	calcium activated phospholipid scrambling	2/688	7/17993	0.0269796	1
2	GO:0006971	BP	hypotonic response	2/688	7/17993	0.0269796	1
2	GO:1902254	BP	negative regulation of intrinsic apoptotic signaling pathway by p53 class mediator	2/688	7/17993	0.0269796	1
2	GO:0071476	BP	cellular hypotonic response	2/688	7/17993	0.0269796	1
2	GO:0060368	BP	regulation of Fc receptor mediated stimulatory signaling pathway	2/688	7/17993	0.0269796	1
2	GO:1902414	BP	protein localization to cell junction	2/688	7/17993	0.0269796	1
2	GO:0090220	BP	chromosome localization to nuclear envelope involved in homologous chromosome segregation	2/688	7/17993	0.0269796	1
2	GO:0042118	BP	endothelial cell activation	2/688	7/17993	0.0269796	1
2	GO:0003139	BP	secondary heart field specification	2/688	7/17993	0.0269796	1
2	GO:0045141	BP	meiotic telomere clustering	2/688	7/17993	0.0269796	1
2	GO:0050774	BP	negative regulation of dendrite morphogenesis	2/688	7/17993	0.0269796	1
2	GO:1903358	BP	regulation of Golgi organization	2/688	7/17993	0.0269796	1
2	GO:0060252	BP	positive regulation of glial cell proliferation	2/688	7/17993	0.0269796	1
2	GO:0097384	BP	cellular lipid biosynthetic process	2/688	7/17993	0.0269796	1
2	GO:0033314	BP	mitotic DNA replication checkpoint	2/688	7/17993	0.0269796	1
2	GO:0090239	BP	regulation of histone H4 acetylation	2/688	7/17993	0.0269796	1
2	GO:0003128	BP	heart field specification	2/688	7/17993	0.0269796	1
2	GO:0060099	BP	regulation of phagocytosis, engulfment	2/688	7/17993	0.0269796	1
2	GO:1905153	BP	regulation of membrane invagination	2/688	7/17993	0.0269796	1
2	GO:0003344	BP	pericardium morphogenesis	2/688	7/17993	0.0269796	1
23	GO:0031344	BP	regulation of cell projection organization	23/688	371/17993	0.0269819	1
13	GO:0090068	BP	positive regulation of cell cycle process	13/688	178/17993	0.0270573	1
10	GO:0043122	BP	regulation of I-kappaB kinase/NF-kappaB signaling	10/688	122/17993	0.0270831	1
8	GO:1903364	BP	positive regulation of cellular protein catabolic process	8/688	94/17993	0.0274287	1
56	GO:0045595	BP	regulation of cell differentiation	56/688	1097/17993	0.0278369	1
23	GO:0044419	BP	interspecies interaction between organisms	23/688	375/17993	0.0278881	1
11	GO:0045732	BP	positive regulation of protein catabolic process	11/688	146/17993	0.0278931	1
5	GO:0031623	BP	receptor internalization	5/688	45/17993	0.0278934	1
15	GO:0007018	BP	microtubule-based movement	15/688	214/17993	0.028327	1
15	GO:0030111	BP	regulation of Wnt signaling pathway	15/688	214/17993	0.028327	1
6	GO:0120034	BP	positive regulation of plasma membrane bounded cell projection assembly	6/688	61/17993	0.0286449	1
28	GO:0016071	BP	mRNA metabolic process	28/688	482/17993	0.0291244	1
4	GO:0014743	BP	regulation of muscle hypertrophy	4/688	31/17993	0.0293961	1
4	GO:0000726	BP	non-recombinational repair	4/688	31/17993	0.0293961	1
4	GO:0001937	BP	negative regulation of endothelial cell proliferation	4/688	31/17993	0.0293961	1
3	GO:1903538	BP	regulation of meiotic cell cycle process involved in oocyte maturation	3/688	18/17993	0.0295951	1
3	GO:0060479	BP	lung cell differentiation	3/688	18/17993	0.0295951	1
3	GO:0009648	BP	photoperiodism	3/688	18/17993	0.0295951	1
3	GO:0048813	BP	dendrite morphogenesis	3/688	18/17993	0.0295951	1
3	GO:0060487	BP	lung epithelial cell differentiation	3/688	18/17993	0.0295951	1
3	GO:0021954	BP	central nervous system neuron development	3/688	18/17993	0.0295951	1
3	GO:0061383	BP	trabecula morphogenesis	3/688	18/17993	0.0295951	1
5	GO:0046580	BP	negative regulation of Ras protein signal transduction	5/688	46/17993	0.0303451	1
23	GO:0061024	BP	membrane organization	23/688	383/17993	0.0305087	1
46	GO:0044093	BP	positive regulation of molecular function	46/688	882/17993	0.0306166	1
13	GO:0006913	BP	nucleocytoplasmic transport	13/688	184/17993	0.030938	1
10	GO:0060271	BP	cilium assembly	10/688	128/17993	0.0317671	1
10	GO:0061136	BP	regulation of proteasomal protein catabolic process	10/688	128/17993	0.0317671	1
17	GO:0042326	BP	negative regulation of phosphorylation	17/688	260/17993	0.0319145	1
8	GO:0060491	BP	regulation of cell projection assembly	8/688	97/17993	0.0322896	1
8	GO:0120032	BP	regulation of plasma membrane bounded cell projection assembly	8/688	97/17993	0.0322896	1
13	GO:0051169	BP	nuclear transport	13/688	186/17993	0.0325099	1
6	GO:0032465	BP	regulation of cytokinesis	6/688	63/17993	0.0329074	1
5	GO:0001570	BP	vasculogenesis	5/688	47/17993	0.0329281	1
7	GO:0050773	BP	regulation of dendrite development	7/688	80/17993	0.0332059	1
7	GO:1903052	BP	positive regulation of proteolysis involved in cellular protein catabolic process	7/688	80/17993	0.0332059	1
77	GO:0022607	BP	cellular component assembly	77/688	1600/17993	0.0341113	1
3	GO:0001975	BP	response to amphetamine	3/688	19/17993	0.0341708	1
3	GO:1903214	BP	regulation of protein targeting to mitochondrion	3/688	19/17993	0.0341708	1
12	GO:0060828	BP	regulation of canonical Wnt signaling pathway	12/688	161/17993	0.034591	1
15	GO:1902903	BP	regulation of supramolecular fiber organization	15/688	226/17993	0.0346786	1
15	GO:1901987	BP	regulation of cell cycle phase transition	15/688	226/17993	0.0346786	1
10	GO:0046677	BP	response to antibiotic	10/688	131/17993	0.0347962	1
12	GO:0016050	BP	vesicle organization	12/688	162/17993	0.0350586	1
2	GO:1900364	BP	negative regulation of mRNA polyadenylation	2/688	8/17993	0.0350732	1
2	GO:0071472	BP	cellular response to salt stress	2/688	8/17993	0.0350732	1
2	GO:0070344	BP	regulation of fat cell proliferation	2/688	8/17993	0.0350732	1
2	GO:0035735	BP	intraciliary transport involved in cilium assembly	2/688	8/17993	0.0350732	1
2	GO:0071731	BP	response to nitric oxide	2/688	8/17993	0.0350732	1
2	GO:0021591	BP	ventricular system development	2/688	8/17993	0.0350732	1
2	GO:0034397	BP	telomere localization	2/688	8/17993	0.0350732	1
2	GO:0080111	BP	DNA demethylation	2/688	8/17993	0.0350732	1
2	GO:0006895	BP	Golgi to endosome transport	2/688	8/17993	0.0350732	1
2	GO:0031441	BP	negative regulation of mRNA 3'-end processing	2/688	8/17993	0.0350732	1
60	GO:0006357	BP	regulation of transcription by RNA polymerase II	60/688	1202/17993	0.035087	1
13	GO:0006650	BP	glycerophospholipid metabolic process	13/688	189/17993	0.0351339	1
5	GO:0090559	BP	regulation of membrane permeability	5/688	48/17993	0.0356439	1
5	GO:0051058	BP	negative regulation of small GTPase mediated signal transduction	5/688	48/17993	0.0356439	1
5	GO:0007160	BP	cell-matrix adhesion	5/688	48/17993	0.0356439	1
5	GO:0048278	BP	vesicle docking	5/688	48/17993	0.0356439	1
4	GO:0061014	BP	positive regulation of mRNA catabolic process	4/688	33/17993	0.0360249	1
13	GO:0046578	BP	regulation of Ras protein signal transduction	13/688	190/17993	0.0360804	1
7	GO:0031398	BP	positive regulation of protein ubiquitination	7/688	82/17993	0.0372687	1
39	GO:0009057	BP	macromolecule catabolic process	39/688	730/17993	0.0376636	1
1	GO:1900169	BP	regulation of glucocorticoid mediated signaling pathway	1/688	1/17993	0.0382371	1
1	GO:1902213	BP	positive regulation of prolactin signaling pathway	1/688	1/17993	0.0382371	1
1	GO:1902211	BP	regulation of prolactin signaling pathway	1/688	1/17993	0.0382371	1
1	GO:1904527	BP	negative regulation of microtubule binding	1/688	1/17993	0.0382371	1
1	GO:0090340	BP	positive regulation of secretion of lysosomal enzymes	1/688	1/17993	0.0382371	1
1	GO:0090284	BP	positive regulation of protein glycosylation in Golgi	1/688	1/17993	0.0382371	1
1	GO:0051068	BP	dihydrolipoamide metabolic process	1/688	1/17993	0.0382371	1
1	GO:0009106	BP	lipoate metabolic process	1/688	1/17993	0.0382371	1
1	GO:1903181	BP	positive regulation of dopamine biosynthetic process	1/688	1/17993	0.0382371	1
1	GO:0001695	BP	histamine catabolic process	1/688	1/17993	0.0382371	1
1	GO:1902823	BP	negative regulation of late endosome to lysosome transport	1/688	1/17993	0.0382371	1
1	GO:0035610	BP	protein side chain deglutamylation	1/688	1/17993	0.0382371	1
1	GO:0090245	BP	axis elongation involved in somitogenesis	1/688	1/17993	0.0382371	1
1	GO:0035261	BP	external genitalia morphogenesis	1/688	1/17993	0.0382371	1
1	GO:0038110	BP	interleukin-2-mediated signaling pathway	1/688	1/17993	0.0382371	1
1	GO:1905749	BP	regulation of endosome to plasma membrane protein transport	1/688	1/17993	0.0382371	1
1	GO:0052551	BP	response to defense-related nitric oxide production by other organism involved in symbiotic interaction	1/688	1/17993	0.0382371	1
1	GO:1904217	BP	regulation of CDP-diacylglycerol-serine O-phosphatidyltransferase activity	1/688	1/17993	0.0382371	1
1	GO:1990036	BP	calcium ion import into sarcoplasmic reticulum	1/688	1/17993	0.0382371	1
1	GO:1902437	BP	positive regulation of male mating behavior	1/688	1/17993	0.0382371	1
1	GO:1902435	BP	regulation of male mating behavior	1/688	1/17993	0.0382371	1
1	GO:0034346	BP	positive regulation of type III interferon production	1/688	1/17993	0.0382371	1
1	GO:0034344	BP	regulation of type III interferon production	1/688	1/17993	0.0382371	1
1	GO:0098925	BP	retrograde trans-synaptic signaling by nitric oxide, modulating synaptic transmission	1/688	1/17993	0.0382371	1
1	GO:1904222	BP	positive regulation of serine C-palmitoyltransferase activity	1/688	1/17993	0.0382371	1
1	GO:1901227	BP	negative regulation of transcription from RNA polymerase II promoter involved in heart development	1/688	1/17993	0.0382371	1
1	GO:1903434	BP	negative regulation of constitutive secretory pathway	1/688	1/17993	0.0382371	1
1	GO:2000481	BP	positive regulation of cAMP-dependent protein kinase activity	1/688	1/17993	0.0382371	1
1	GO:0120182	BP	regulation of focal adhesion disassembly	1/688	1/17993	0.0382371	1
1	GO:0120183	BP	positive regulation of focal adhesion disassembly	1/688	1/17993	0.0382371	1
1	GO:0072720	BP	response to dithiothreitol	1/688	1/17993	0.0382371	1
1	GO:0061833	BP	protein localization to tricellular tight junction	1/688	1/17993	0.0382371	1
1	GO:1905165	BP	regulation of lysosomal protein catabolic process	1/688	1/17993	0.0382371	1
1	GO:1905166	BP	negative regulation of lysosomal protein catabolic process	1/688	1/17993	0.0382371	1
1	GO:1903645	BP	negative regulation of chaperone-mediated protein folding	1/688	1/17993	0.0382371	1
1	GO:0003017	BP	lymph circulation	1/688	1/17993	0.0382371	1
1	GO:0021730	BP	trigeminal sensory nucleus development	1/688	1/17993	0.0382371	1
1	GO:0090326	BP	positive regulation of locomotion involved in locomotory behavior	1/688	1/17993	0.0382371	1
1	GO:0099158	BP	regulation of recycling endosome localization within postsynapse	1/688	1/17993	0.0382371	1
1	GO:0099152	BP	regulation of neurotransmitter receptor transport, endosome to postsynaptic membrane	1/688	1/17993	0.0382371	1
1	GO:0016476	BP	regulation of embryonic cell shape	1/688	1/17993	0.0382371	1
1	GO:0072576	BP	liver morphogenesis	1/688	1/17993	0.0382371	1
1	GO:0036268	BP	swimming	1/688	1/17993	0.0382371	1
1	GO:0140067	BP	peptidyl-lysine butyrylation	1/688	1/17993	0.0382371	1
1	GO:1902746	BP	regulation of lens fiber cell differentiation	1/688	1/17993	0.0382371	1
1	GO:0098923	BP	retrograde trans-synaptic signaling by soluble gas	1/688	1/17993	0.0382371	1
1	GO:0098924	BP	retrograde trans-synaptic signaling by nitric oxide	1/688	1/17993	0.0382371	1
1	GO:0033575	BP	protein glycosylation at cell surface	1/688	1/17993	0.0382371	1
1	GO:0097699	BP	vascular endothelial cell response to fluid shear stress	1/688	1/17993	0.0382371	1
1	GO:0097698	BP	telomere maintenance via base-excision repair	1/688	1/17993	0.0382371	1
1	GO:1903179	BP	regulation of dopamine biosynthetic process	1/688	1/17993	0.0382371	1
1	GO:0002264	BP	endothelial cell activation involved in immune response	1/688	1/17993	0.0382371	1
1	GO:0051638	BP	barbed-end actin filament uncapping	1/688	1/17993	0.0382371	1
1	GO:2000286	BP	receptor internalization involved in canonical Wnt signaling pathway	1/688	1/17993	0.0382371	1
1	GO:1900170	BP	negative regulation of glucocorticoid mediated signaling pathway	1/688	1/17993	0.0382371	1
1	GO:2000616	BP	negative regulation of histone H3-K9 acetylation	1/688	1/17993	0.0382371	1
1	GO:0110061	BP	regulation of angiotensin-activated signaling pathway	1/688	1/17993	0.0382371	1
1	GO:0016189	BP	synaptic vesicle to endosome fusion	1/688	1/17993	0.0382371	1
1	GO:0019988	BP	charged-tRNA amino acid modification	1/688	1/17993	0.0382371	1
1	GO:0071329	BP	cellular response to sucrose stimulus	1/688	1/17993	0.0382371	1
1	GO:0071324	BP	cellular response to disaccharide stimulus	1/688	1/17993	0.0382371	1
1	GO:2000795	BP	negative regulation of epithelial cell proliferation involved in lung morphogenesis	1/688	1/17993	0.0382371	1
1	GO:1903336	BP	negative regulation of vacuolar transport	1/688	1/17993	0.0382371	1
1	GO:0035609	BP	C-terminal protein deglutamylation	1/688	1/17993	0.0382371	1
1	GO:0061141	BP	lung ciliated cell differentiation	1/688	1/17993	0.0382371	1
1	GO:0006925	BP	inflammatory cell apoptotic process	1/688	1/17993	0.0382371	1
1	GO:0043979	BP	histone H2B-K5 acetylation	1/688	1/17993	0.0382371	1
1	GO:0090187	BP	positive regulation of pancreatic juice secretion	1/688	1/17993	0.0382371	1
1	GO:0140066	BP	peptidyl-lysine crotonylation	1/688	1/17993	0.0382371	1
1	GO:0052565	BP	response to defense-related host nitric oxide production	1/688	1/17993	0.0382371	1
1	GO:1904907	BP	regulation of maintenance of mitotic sister chromatid cohesion, telomeric	1/688	1/17993	0.0382371	1
1	GO:1904908	BP	negative regulation of maintenance of mitotic sister chromatid cohesion, telomeric	1/688	1/17993	0.0382371	1
1	GO:0098958	BP	retrograde axonal transport of mitochondrion	1/688	1/17993	0.0382371	1
1	GO:2000730	BP	regulation of termination of RNA polymerase I transcription	1/688	1/17993	0.0382371	1
1	GO:2000156	BP	regulation of retrograde vesicle-mediated transport, Golgi to ER	1/688	1/17993	0.0382371	1
1	GO:0043007	BP	maintenance of rDNA	1/688	1/17993	0.0382371	1
1	GO:1903778	BP	protein localization to vacuolar membrane	1/688	1/17993	0.0382371	1
1	GO:0044861	BP	protein transport into plasma membrane raft	1/688	1/17993	0.0382371	1
1	GO:0061921	BP	peptidyl-lysine propionylation	1/688	1/17993	0.0382371	1
1	GO:1904219	BP	positive regulation of CDP-diacylglycerol-serine O-phosphatidyltransferase activity	1/688	1/17993	0.0382371	1
1	GO:2000536	BP	negative regulation of entry of bacterium into host cell	1/688	1/17993	0.0382371	1
1	GO:1903638	BP	positive regulation of protein import into mitochondrial outer membrane	1/688	1/17993	0.0382371	1
1	GO:1903636	BP	regulation of protein import into mitochondrial outer membrane	1/688	1/17993	0.0382371	1
1	GO:0001831	BP	trophectodermal cellular morphogenesis	1/688	1/17993	0.0382371	1
1	GO:0045715	BP	negative regulation of low-density lipoprotein particle receptor biosynthetic process	1/688	1/17993	0.0382371	1
1	GO:0150007	BP	clathrin-dependent synaptic vesicle endocytosis	1/688	1/17993	0.0382371	1
1	GO:0090387	BP	phagolysosome assembly involved in apoptotic cell clearance	1/688	1/17993	0.0382371	1
1	GO:0032258	BP	protein localization by the Cvt pathway	1/688	1/17993	0.0382371	1
1	GO:1905450	BP	negative regulation of Fc-gamma receptor signaling pathway involved in phagocytosis	1/688	1/17993	0.0382371	1
1	GO:0051088	BP	PMA-inducible membrane protein ectodomain proteolysis	1/688	1/17993	0.0382371	1
1	GO:0051089	BP	constitutive protein ectodomain proteolysis	1/688	1/17993	0.0382371	1
1	GO:0033580	BP	protein galactosylation at cell surface	1/688	1/17993	0.0382371	1
1	GO:1904351	BP	negative regulation of protein catabolic process in the vacuole	1/688	1/17993	0.0382371	1
1	GO:0071951	BP	conversion of methionyl-tRNA to N-formyl-methionyl-tRNA	1/688	1/17993	0.0382371	1
1	GO:0038027	BP	apolipoprotein A-I-mediated signaling pathway	1/688	1/17993	0.0382371	1
1	GO:0044795	BP	trans-Golgi network to recycling endosome transport	1/688	1/17993	0.0382371	1
1	GO:1903463	BP	regulation of mitotic cell cycle DNA replication	1/688	1/17993	0.0382371	1
1	GO:0002184	BP	cytoplasmic translational termination	1/688	1/17993	0.0382371	1
1	GO:0042125	BP	protein galactosylation	1/688	1/17993	0.0382371	1
1	GO:0043538	BP	regulation of actin phosphorylation	1/688	1/17993	0.0382371	1
1	GO:0071528	BP	tRNA re-export from nucleus	1/688	1/17993	0.0382371	1
1	GO:2000436	BP	positive regulation of protein neddylation	1/688	1/17993	0.0382371	1
1	GO:0046786	BP	viral replication complex formation and maintenance	1/688	1/17993	0.0382371	1
1	GO:1904649	BP	regulation of fat cell apoptotic process	1/688	1/17993	0.0382371	1
1	GO:1990390	BP	protein K33-linked ubiquitination	1/688	1/17993	0.0382371	1
1	GO:0003383	BP	apical constriction	1/688	1/17993	0.0382371	1
1	GO:0021740	BP	principal sensory nucleus of trigeminal nerve development	1/688	1/17993	0.0382371	1
1	GO:0071788	BP	endoplasmic reticulum tubular network maintenance	1/688	1/17993	0.0382371	1
5	GO:0051701	BP	interaction with host	5/688	49/17993	0.0384939	1
5	GO:0051225	BP	spindle assembly	5/688	49/17993	0.0384939	1
5	GO:0070936	BP	protein K48-linked ubiquitination	5/688	49/17993	0.0384939	1
5	GO:0007052	BP	mitotic spindle organization	5/688	49/17993	0.0384939	1
14	GO:1901990	BP	regulation of mitotic cell cycle phase transition	14/688	202/17993	0.0387362	1
3	GO:0032459	BP	regulation of protein oligomerization	3/688	20/17993	0.0390899	1
3	GO:0072583	BP	clathrin-dependent endocytosis	3/688	20/17993	0.0390899	1
3	GO:0097120	BP	receptor localization to synapse	3/688	20/17993	0.0390899	1
3	GO:0098751	BP	bone cell development	3/688	20/17993	0.0390899	1
3	GO:0010971	BP	positive regulation of G2/M transition of mitotic cell cycle	3/688	20/17993	0.0390899	1
3	GO:0035024	BP	negative regulation of Rho protein signal transduction	3/688	20/17993	0.0390899	1
7	GO:0031503	BP	protein-containing complex localization	7/688	83/17993	0.0394173	1
7	GO:0031589	BP	cell-substrate adhesion	7/688	83/17993	0.0394173	1
4	GO:0051973	BP	positive regulation of telomerase activity	4/688	34/17993	0.0396364	1
4	GO:1903747	BP	regulation of establishment of protein localization to mitochondrion	4/688	34/17993	0.0396364	1
4	GO:0071364	BP	cellular response to epidermal growth factor stimulus	4/688	34/17993	0.0396364	1
4	GO:0070498	BP	interleukin-1-mediated signaling pathway	4/688	34/17993	0.0396364	1
16	GO:0010639	BP	negative regulation of organelle organization	16/688	242/17993	0.0397901	1
22	GO:0045664	BP	regulation of neuron differentiation	22/688	372/17993	0.0398086	1
16	GO:0043161	BP	proteasome-mediated ubiquitin-dependent protein catabolic process	16/688	243/17993	0.0401719	1
9	GO:0030705	BP	cytoskeleton-dependent intracellular transport	9/688	113/17993	0.0412944	1
14	GO:0031346	BP	positive regulation of cell projection organization	14/688	208/17993	0.0419026	1
16	GO:0050769	BP	positive regulation of neurogenesis	16/688	249/17993	0.0431473	1
9	GO:2000058	BP	regulation of ubiquitin-dependent protein catabolic process	9/688	115/17993	0.0433896	1
4	GO:0008333	BP	endosome to lysosome transport	4/688	35/17993	0.0434465	1
4	GO:0046324	BP	regulation of glucose import	4/688	35/17993	0.0434465	1
4	GO:1904358	BP	positive regulation of telomere maintenance via telomere lengthening	4/688	35/17993	0.0434465	1
56	GO:0006796	BP	phosphate-containing compound metabolic process	56/688	1120/17993	0.0436748	1
2	GO:0051044	BP	positive regulation of membrane protein ectodomain proteolysis	2/688	9/17993	0.0439703	1
2	GO:2000786	BP	positive regulation of autophagosome assembly	2/688	9/17993	0.0439703	1
2	GO:0060149	BP	negative regulation of posttranscriptional gene silencing	2/688	9/17993	0.0439703	1
2	GO:0090051	BP	negative regulation of cell migration involved in sprouting angiogenesis	2/688	9/17993	0.0439703	1
2	GO:0042267	BP	natural killer cell mediated cytotoxicity	2/688	9/17993	0.0439703	1
2	GO:0060967	BP	negative regulation of gene silencing by RNA	2/688	9/17993	0.0439703	1
2	GO:0060965	BP	negative regulation of gene silencing by miRNA	2/688	9/17993	0.0439703	1
2	GO:0000076	BP	DNA replication checkpoint	2/688	9/17993	0.0439703	1
2	GO:0007289	BP	spermatid nucleus differentiation	2/688	9/17993	0.0439703	1
2	GO:0006882	BP	cellular zinc ion homeostasis	2/688	9/17993	0.0439703	1
2	GO:0002228	BP	natural killer cell mediated immunity	2/688	9/17993	0.0439703	1
2	GO:0048021	BP	regulation of melanin biosynthetic process	2/688	9/17993	0.0439703	1
2	GO:0003211	BP	cardiac ventricle formation	2/688	9/17993	0.0439703	1
2	GO:0099550	BP	trans-synaptic signaling, modulating synaptic transmission	2/688	9/17993	0.0439703	1
2	GO:0097242	BP	amyloid-beta clearance	2/688	9/17993	0.0439703	1
2	GO:0061299	BP	retina vasculature morphogenesis in camera-type eye	2/688	9/17993	0.0439703	1
2	GO:0002183	BP	cytoplasmic translational initiation	2/688	9/17993	0.0439703	1
44	GO:0001932	BP	regulation of protein phosphorylation	44/688	856/17993	0.0442276	1
3	GO:0001732	BP	formation of cytoplasmic translation initiation complex	3/688	21/17993	0.0443472	1
3	GO:0042073	BP	intraciliary transport	3/688	21/17993	0.0443472	1
3	GO:0043500	BP	muscle adaptation	3/688	21/17993	0.0443472	1
3	GO:0055094	BP	response to lipoprotein particle	3/688	21/17993	0.0443472	1
3	GO:0009649	BP	entrainment of circadian clock	3/688	21/17993	0.0443472	1
3	GO:1900193	BP	regulation of oocyte maturation	3/688	21/17993	0.0443472	1
3	GO:0060325	BP	face morphogenesis	3/688	21/17993	0.0443472	1
3	GO:0014075	BP	response to amine	3/688	21/17993	0.0443472	1
3	GO:0007026	BP	negative regulation of microtubule depolymerization	3/688	21/17993	0.0443472	1
3	GO:0090307	BP	mitotic spindle assembly	3/688	21/17993	0.0443472	1
5	GO:0043535	BP	regulation of blood vessel endothelial cell migration	5/688	51/17993	0.0446003	1
18	GO:0051962	BP	positive regulation of nervous system development	18/688	293/17993	0.0446226	1
10	GO:0048812	BP	neuron projection morphogenesis	10/688	139/17993	0.0451841	1
10	GO:0010632	BP	regulation of epithelial cell migration	10/688	139/17993	0.0451841	1
199	GO:0006807	BP	nitrogen compound metabolic process	199/688	4613/17993	0.0452079	1
6	GO:0071901	BP	negative regulation of protein serine/threonine kinase activity	6/688	68/17993	0.0452946	1
21	GO:0120036	BP	plasma membrane bounded cell projection organization	21/688	349/17993	0.0462459	1
7	GO:0048872	BP	homeostasis of number of cells	7/688	86/17993	0.0463426	1
7	GO:0051092	BP	positive regulation of NF-kappaB transcription factor activity	7/688	86/17993	0.0463426	1
111	GO:0065008	BP	regulation of biological quality	111/688	2433/17993	0.0464111	1
16	GO:0006644	BP	phospholipid metabolic process	16/688	255/17993	0.0472991	1
4	GO:0034121	BP	regulation of toll-like receptor signaling pathway	4/688	36/17993	0.0474551	1
4	GO:0070849	BP	response to epidermal growth factor	4/688	36/17993	0.0474551	1
5	GO:1904356	BP	regulation of telomere maintenance via telomere lengthening	5/688	52/17993	0.0478582	1
5	GO:0032092	BP	positive regulation of protein binding	5/688	52/17993	0.0478582	1
14	GO:0071407	BP	cellular response to organic cyclic compound	14/688	216/17993	0.0482729	1
35	GO:0006396	BP	RNA processing	35/688	660/17993	0.0489573	1
3	GO:0044818	BP	mitotic G2/M transition checkpoint	3/688	22/17993	0.0499365	1
3	GO:0071402	BP	cellular response to lipoprotein particle stimulus	3/688	22/17993	0.0499365	1
3	GO:0051984	BP	positive regulation of chromosome segregation	3/688	22/17993	0.0499365	1
26	GO:0000151	CC	ubiquitin ligase complex	26/688	227/17993	6.28465e-07	0.0117875
51	GO:1990234	CC	transferase complex	51/688	611/17993	1.41966e-06	0.0266271
86	GO:1902494	CC	catalytic complex	86/688	1155/17993	2.28544e-06	0.0428656
159	GO:0005829	CC	cytosol	159/688	2634/17993	3.50009e-06	0.0656477
175	GO:0044428	CC	nuclear part	175/688	3171/17993	4.11772e-06	0.077232
295	GO:0044446	CC	intracellular organelle part	295/688	5994/17993	4.45254e-06	0.0835119
468	GO:0044424	CC	intracellular part	468/688	10278/17993	4.96597e-06	0.0931417
333	GO:0043226	CC	organelle	333/688	6949/17993	5.07787e-06	0.0952406
321	GO:0043229	CC	intracellular organelle	321/688	6669/17993	5.1793e-06	0.0971429
299	GO:0044422	CC	organelle part	299/688	6179/17993	5.24525e-06	0.0983799
79	GO:0031982	CC	vesicle	79/688	1204/17993	5.24816e-06	0.0984345
287	GO:0043227	CC	membrane-bounded organelle	287/688	5880/17993	5.96574e-06	0.111893
178	GO:0005634	CC	nucleus	178/688	3388/17993	7.15947e-06	0.134283
57	GO:0097708	CC	intracellular vesicle	57/688	808/17993	8.06045e-06	0.151182
57	GO:0031410	CC	cytoplasmic vesicle	57/688	808/17993	8.06045e-06	0.151182
152	GO:0005737	CC	cytoplasm	152/688	2810/17993	8.15293e-06	0.152916
4	GO:0044352	CC	pinosome	4/688	5/17993	1.02765e-05	0.192746
4	GO:0044354	CC	macropinosome	4/688	5/17993	1.02765e-05	0.192746
36	GO:0005815	CC	microtubule organizing center	36/688	446/17993	2.54041e-05	0.47648
217	GO:0032991	CC	protein-containing complex	217/688	4420/17993	2.55637e-05	0.479472
32	GO:0005768	CC	endosome	32/688	376/17993	2.75765e-05	0.517224
29	GO:0005813	CC	centrosome	29/688	332/17993	3.45082e-05	0.647236
68	GO:0044430	CC	cytoskeletal part	68/688	1073/17993	4.99185e-05	0.936272
251	GO:0043231	CC	intracellular membrane-bounded organelle	251/688	5305/17993	5.94403e-05	1
288	GO:0044444	CC	cytoplasmic part	288/688	6225/17993	6.02524e-05	1
4	GO:0098845	CC	postsynaptic endosome	4/688	7/17993	6.76337e-05	1
18	GO:0031984	CC	organelle subcompartment	18/688	173/17993	0.000116201	1
54	GO:0044451	CC	nucleoplasm part	54/688	823/17993	0.000116823	1
42	GO:0005794	CC	Golgi apparatus	42/688	594/17993	0.000121295	1
13	GO:0030139	CC	endocytic vesicle	13/688	103/17993	0.000150456	1
3	GO:0098837	CC	postsynaptic recycling endosome	3/688	4/17993	0.000216326	1
3	GO:0042585	CC	germinal vesicle	3/688	5/17993	0.000525399	1
4	GO:0032806	CC	carboxy-terminal domain protein kinase complex	4/688	11/17993	0.000563974	1
36	GO:0016604	CC	nuclear body	36/688	514/17993	0.000600876	1
14	GO:0031461	CC	cullin-RING ubiquitin ligase complex	14/688	136/17993	0.000719506	1
8	GO:0030136	CC	clathrin-coated vesicle	8/688	52/17993	0.000744936	1
9	GO:0055037	CC	recycling endosome	9/688	65/17993	0.000780539	1
15	GO:0098791	CC	Golgi subcompartment	15/688	154/17993	0.000842044	1
13	GO:0005802	CC	trans-Golgi network	13/688	125/17993	0.00100053	1
3	GO:0001674	CC	female germ cell nucleus	3/688	6/17993	0.00102091	1
3	GO:0098826	CC	endoplasmic reticulum tubular network membrane	3/688	6/17993	0.00102091	1
34	GO:0044431	CC	Golgi apparatus part	34/688	501/17993	0.00125789	1
7	GO:0016605	CC	PML body	7/688	44/17993	0.00129408	1
14	GO:0044452	CC	nucleolar part	14/688	146/17993	0.00143977	1
2	GO:1990452	CC	Parkin-FBXW7-Cul1 ubiquitin ligase complex	2/688	2/17993	0.00146003	1
2	GO:0019907	CC	cyclin-dependent protein kinase activating kinase holoenzyme complex	2/688	2/17993	0.00146003	1
2	GO:0150005	CC	enzyme activator complex	2/688	2/17993	0.00146003	1
2	GO:0070985	CC	transcription factor TFIIK complex	2/688	2/17993	0.00146003	1
502	GO:0044464	CC	cell part	502/688	12151/17993	0.00183199	1
51	GO:0098588	CC	bounding membrane of organelle	51/688	860/17993	0.00184672	1
8	GO:0045335	CC	phagocytic vesicle	8/688	61/17993	0.00215757	1
5	GO:0080008	CC	Cul4-RING E3 ubiquitin ligase complex	5/688	25/17993	0.0022641	1
6	GO:0098563	CC	intrinsic component of synaptic vesicle membrane	6/688	38/17993	0.00296949	1
5	GO:0001772	CC	immunological synapse	5/688	27/17993	0.0032301	1
84	GO:0005654	CC	nucleoplasm	84/688	1605/17993	0.00326039	1
4	GO:0043073	CC	germ cell nucleus	4/688	17/17993	0.00338718	1
4	GO:0071782	CC	endoplasmic reticulum tubular network	4/688	17/17993	0.00338718	1
51	GO:0042995	CC	cell projection	51/688	883/17993	0.00376859	1
19	GO:0012506	CC	vesicle membrane	19/688	248/17993	0.00391295	1
3	GO:0005675	CC	transcription factor TFIIH holo complex	3/688	9/17993	0.00393353	1
2	GO:0120103	CC	centriolar subdistal appendage	2/688	3/17993	0.00426875	1
2	GO:0031510	CC	SUMO activating enzyme complex	2/688	3/17993	0.00426875	1
21	GO:0016607	CC	nuclear speck	21/688	288/17993	0.00464136	1
8	GO:0000784	CC	nuclear chromosome, telomeric region	8/688	69/17993	0.00469432	1
7	GO:0099023	CC	vesicle tethering complex	7/688	55/17993	0.00477345	1
29	GO:0005856	CC	cytoskeleton	29/688	439/17993	0.00502326	1
3	GO:0031464	CC	Cul4A-RING E3 ubiquitin ligase complex	3/688	10/17993	0.00546074	1
9	GO:0030135	CC	coated vesicle	9/688	86/17993	0.00553378	1
20	GO:0005667	CC	transcription factor complex	20/688	271/17993	0.00564846	1
7	GO:0001726	CC	ruffle	7/688	57/17993	0.00582511	1
91	GO:0043232	CC	intracellular non-membrane-bounded organelle	91/688	1806/17993	0.00645414	1
10	GO:0001650	CC	fibrillar center	10/688	104/17993	0.00646285	1
91	GO:0043228	CC	non-membrane-bounded organelle	91/688	1807/17993	0.00647148	1
22	GO:0000139	CC	Golgi membrane	22/688	313/17993	0.00654761	1
3	GO:0031371	CC	ubiquitin conjugating enzyme complex	3/688	11/17993	0.00729702	1
10	GO:0005875	CC	microtubule associated complex	10/688	106/17993	0.0073722	1
4	GO:0098827	CC	endoplasmic reticulum subcompartment	4/688	21/17993	0.00754585	1
4	GO:0098993	CC	anchored component of synaptic vesicle membrane	4/688	21/17993	0.00754585	1
2	GO:0019908	CC	nuclear cyclin-dependent protein kinase holoenzyme complex	2/688	4/17993	0.00832118	1
2	GO:0005850	CC	eukaryotic translation initiation factor 2 complex	2/688	4/17993	0.00832118	1
6	GO:0030286	CC	dynein complex	6/688	47/17993	0.00864791	1
4	GO:0030670	CC	phagocytic vesicle membrane	4/688	22/17993	0.00894853	1
11	GO:0090575	CC	RNA polymerase II transcription factor complex	11/688	127/17993	0.00950461	1
6	GO:0019005	CC	SCF ubiquitin ligase complex	6/688	51/17993	0.0127637	1
2	GO:0005968	CC	Rab-protein geranylgeranyltransferase complex	2/688	5/17993	0.0135184	1
2	GO:0036396	CC	RNA N6-methyladenosine methyltransferase complex	2/688	5/17993	0.0135184	1
2	GO:0070695	CC	FHF complex	2/688	5/17993	0.0135184	1
2	GO:0045293	CC	mRNA editing complex	2/688	5/17993	0.0135184	1
17	GO:0030659	CC	cytoplasmic vesicle membrane	17/688	235/17993	0.0145221	1
27	GO:0070062	CC	extracellular exosome	27/688	441/17993	0.0161326	1
23	GO:0048471	CC	perinuclear region of cytoplasm	23/688	358/17993	0.01665	1
46	GO:0120025	CC	plasma membrane bounded cell projection	46/688	848/17993	0.0167317	1
27	GO:1903561	CC	extracellular vesicle	27/688	444/17993	0.0167492	1
27	GO:0043230	CC	extracellular organelle	27/688	446/17993	0.0172099	1
53	GO:0097458	CC	neuron part	53/688	1002/17993	0.0172253	1
12	GO:0044798	CC	nuclear transcription factor complex	12/688	154/17993	0.0177038	1
3	GO:0000145	CC	exocyst	3/688	15/17993	0.0179596	1
11	GO:0030141	CC	secretory granule	11/688	132/17993	0.0181933	1
4	GO:0071007	CC	U2-type catalytic step 2 spliceosome	4/688	27/17993	0.0184745	1
8	GO:0000922	CC	spindle pole	8/688	88/17993	0.0192755	1
2	GO:0033503	CC	HULC complex	2/688	6/17993	0.0197671	1
5	GO:1904115	CC	axon cytoplasm	5/688	42/17993	0.0213076	1
34	GO:0005730	CC	nucleolus	34/688	593/17993	0.0213362	1
11	GO:0005694	CC	chromosome	11/688	140/17993	0.0228287	1
32	GO:0044433	CC	cytoplasmic vesicle part	32/688	556/17993	0.0236842	1
8	GO:0000781	CC	chromosome, telomeric region	8/688	92/17993	0.0244853	1
13	GO:0005929	CC	cilium	13/688	173/17993	0.0247588	1
32	GO:0098805	CC	whole membrane	32/688	565/17993	0.025385	1
2	GO:0097422	CC	tubular endosome	2/688	7/17993	0.0269796	1
2	GO:0032593	CC	insulin-responsive compartment	2/688	7/17993	0.0269796	1
2	GO:0032009	CC	early phagosome	2/688	7/17993	0.0269796	1
10	GO:0044448	CC	cell cortex part	10/688	122/17993	0.0270831	1
8	GO:0044450	CC	microtubule organizing center part	8/688	95/17993	0.0289886	1
7	GO:1902911	CC	protein kinase complex	7/688	78/17993	0.0294496	1
3	GO:0005868	CC	cytoplasmic dynein complex	3/688	18/17993	0.0295951	1
11	GO:0030133	CC	transport vesicle	11/688	148/17993	0.0298999	1
2	GO:0001741	CC	XY body	2/688	8/17993	0.0350732	1
6	GO:1902554	CC	serine/threonine protein kinase complex	6/688	64/17993	0.0351848	1
5	GO:0032432	CC	actin filament bundle	5/688	48/17993	0.0356439	1
4	GO:0032040	CC	small-subunit processome	4/688	33/17993	0.0360249	1
4	GO:0030666	CC	endocytic vesicle membrane	4/688	33/17993	0.0360249	1
12	GO:0061695	CC	transferase complex, transferring phosphorus-containing groups	12/688	164/17993	0.0361273	1
6	GO:0030684	CC	preribosome	6/688	65/17993	0.0375612	1
1	GO:0005674	CC	transcription factor TFIIF complex	1/688	1/17993	0.0382371	1
1	GO:1990851	CC	Wnt-Frizzled-LRP5/6 complex	1/688	1/17993	0.0382371	1
1	GO:0070195	CC	growth hormone receptor complex	1/688	1/17993	0.0382371	1
1	GO:1990909	CC	Wnt signalosome	1/688	1/17993	0.0382371	1
1	GO:0031533	CC	mRNA cap methyltransferase complex	1/688	1/17993	0.0382371	1
1	GO:0036186	CC	early phagosome membrane	1/688	1/17993	0.0382371	1
1	GO:0005953	CC	CAAX-protein geranylgeranyltransferase complex	1/688	1/17993	0.0382371	1
1	GO:0098998	CC	extrinsic component of postsynaptic early endosome membrane	1/688	1/17993	0.0382371	1
1	GO:0034684	CC	integrin alphav-beta5 complex	1/688	1/17993	0.0382371	1
1	GO:0034683	CC	integrin alphav-beta3 complex	1/688	1/17993	0.0382371	1
1	GO:0018444	CC	translation release factor complex	1/688	1/17993	0.0382371	1
6	GO:0005814	CC	centriole	6/688	66/17993	0.0400376	1
10	GO:0098687	CC	chromosomal region	10/688	136/17993	0.0408892	1
10	GO:0005765	CC	lysosomal membrane	10/688	136/17993	0.0408892	1
10	GO:0098852	CC	lytic vacuole membrane	10/688	137/17993	0.0422671	1
16	GO:0044440	CC	endosomal part	16/688	248/17993	0.0425698	1
2	GO:0031105	CC	septin complex	2/688	9/17993	0.0439703	1
2	GO:0005940	CC	septin ring	2/688	9/17993	0.0439703	1
2	GO:0017101	CC	aminoacyl-tRNA synthetase multienzyme complex	2/688	9/17993	0.0439703	1
3	GO:1990391	CC	DNA repair complex	3/688	21/17993	0.0443472	1
14	GO:0005874	CC	microtubule	14/688	213/17993	0.0455952	1
31	GO:0019787	MF	ubiquitin-like protein transferase activity	31/688	313/17993	1.33747e-06	0.0250855
134	GO:0140096	MF	catalytic activity, acting on a protein	134/688	2023/17993	2.54717e-06	0.0477747
21	GO:0005096	MF	GTPase activator activity	21/688	173/17993	2.95406e-06	0.0554063
262	GO:0005515	MF	protein binding	262/688	5159/17993	4.91068e-06	0.0921048
503	GO:0005488	MF	binding	503/688	10709/17993	5.00791e-06	0.0939283
31	GO:0008047	MF	enzyme activator activity	31/688	327/17993	5.93226e-06	0.111265
62	GO:0016301	MF	kinase activity	62/688	897/17993	6.27317e-06	0.11766
256	GO:0043167	MF	ion binding	256/688	5269/17993	8.44007e-06	0.158302
21	GO:0030695	MF	GTPase regulator activity	21/688	189/17993	1.19331e-05	0.223817
33	GO:0051020	MF	GTPase binding	33/688	398/17993	2.99594e-05	0.561918
27	GO:0017016	MF	Ras GTPase binding	27/688	295/17993	3.58628e-05	0.672643
27	GO:0004842	MF	ubiquitin-protein transferase activity	27/688	296/17993	3.71468e-05	0.696725
138	GO:0016740	MF	transferase activity	138/688	2600/17993	5.11234e-05	0.95887
27	GO:0031267	MF	small GTPase binding	27/688	304/17993	5.15405e-05	0.966693
53	GO:0017111	MF	nucleoside-triphosphatase activity	53/688	793/17993	8.65616e-05	1
42	GO:0004672	MF	protein kinase activity	42/688	583/17993	9.60498e-05	1
21	GO:0060589	MF	nucleoside-triphosphatase regulator activity	21/688	224/17993	0.000145963	1
29	GO:0004674	MF	protein serine/threonine kinase activity	29/688	363/17993	0.000234258	1
18	GO:0035091	MF	phosphatidylinositol binding	18/688	183/17993	0.000236062	1
26	GO:0003924	MF	GTPase activity	26/688	312/17993	0.000239109	1
53	GO:0016462	MF	pyrophosphatase activity	53/688	834/17993	0.000281449	1
53	GO:0016818	MF	hydrolase activity, acting on acid anhydrides, in phosphorus-containing anhydrides	53/688	837/17993	0.000294428	1
53	GO:0016817	MF	hydrolase activity, acting on acid anhydrides	53/688	838/17993	0.000299182	1
88	GO:0019899	MF	enzyme binding	88/688	1586/17993	0.00034798	1
5	GO:0061608	MF	nuclear import signal receptor activity	5/688	18/17993	0.000455718	1
45	GO:0016773	MF	phosphotransferase activity, alcohol group as acceptor	45/688	689/17993	0.000504652	1
29	GO:0003682	MF	chromatin binding	29/688	385/17993	0.000619682	1
277	GO:0003824	MF	catalytic activity	277/688	6158/17993	0.000773125	1
29	GO:0032549	MF	ribonucleoside binding	29/688	397/17993	0.000824718	1
5	GO:0070530	MF	K63-linked polyubiquitin modification-dependent protein binding	5/688	21/17993	0.000984059	1
28	GO:0005525	MF	GTP binding	28/688	384/17993	0.00107622	1
7	GO:0005518	MF	collagen binding	7/688	43/17993	0.00112472	1
9	GO:0051219	MF	phosphoprotein binding	9/688	69/17993	0.00120864	1
29	GO:0001882	MF	nucleoside binding	29/688	401/17993	0.00131769	1
27	GO:0042578	MF	phosphoric ester hydrolase activity	27/688	369/17993	0.00134748	1
10	GO:0016922	MF	nuclear receptor binding	10/688	84/17993	0.00134751	1
10	GO:0003777	MF	microtubule motor activity	10/688	84/17993	0.00134751	1
2	GO:0017034	MF	Rap guanyl-nucleotide exchange factor activity	2/688	2/17993	0.00146003	1
2	GO:0033192	MF	calmodulin-dependent protein phosphatase activity	2/688	2/17993	0.00146003	1
2	GO:0019781	MF	NEDD8 activating enzyme activity	2/688	2/17993	0.00146003	1
3	GO:0017128	MF	phospholipid scramblase activity	3/688	7/17993	0.00173586	1
3	GO:0003691	MF	double-stranded telomeric DNA binding	3/688	7/17993	0.00173586	1
28	GO:0032550	MF	purine ribonucleoside binding	28/688	392/17993	0.00185883	1
5	GO:0140142	MF	nucleocytoplasmic carrier activity	5/688	24/17993	0.00186937	1
28	GO:0001883	MF	purine nucleoside binding	28/688	394/17993	0.00191383	1
154	GO:0046872	MF	metal ion binding	154/688	3207/17993	0.00191783	1
44	GO:0030234	MF	enzyme regulator activity	44/688	720/17993	0.00202856	1
28	GO:0032561	MF	guanyl ribonucleotide binding	28/688	403/17993	0.00227125	1
28	GO:0019001	MF	guanyl nucleotide binding	28/688	405/17993	0.00237666	1
156	GO:0043169	MF	cation binding	156/688	3271/17993	0.0024553	1
3	GO:0008318	MF	protein prenyltransferase activity	3/688	8/17993	0.00269868	1
7	GO:0030374	MF	nuclear receptor transcription coactivator activity	7/688	50/17993	0.00276837	1
9	GO:0019003	MF	GDP binding	9/688	78/17993	0.00287103	1
10	GO:0019783	MF	ubiquitin-like protein-specific protease activity	10/688	93/17993	0.00290348	1
5	GO:0005520	MF	insulin-like growth factor binding	5/688	27/17993	0.0032301	1
10	GO:0017137	MF	Rab GTPase binding	10/688	96/17993	0.00366141	1
2	GO:0004723	MF	calcium-dependent protein serine/threonine phosphatase activity	2/688	3/17993	0.00426875	1
7	GO:0017124	MF	SH3 domain binding	7/688	54/17993	0.00430465	1
12	GO:0051427	MF	hormone receptor binding	12/688	131/17993	0.00445076	1
592	GO:0003674	MF	molecular_function	592/688	14766/17993	0.00525995	1
125	GO:0043168	MF	anion binding	125/688	2590/17993	0.0055398	1
6	GO:0050840	MF	extracellular matrix binding	6/688	43/17993	0.00558227	1
25	GO:0003712	MF	transcription coregulator activity	25/688	370/17993	0.00569141	1
242	GO:1901363	MF	heterocyclic compound binding	242/688	5462/17993	0.00595501	1
10	GO:0008081	MF	phosphoric diester hydrolase activity	10/688	104/17993	0.00646285	1
95	GO:0032553	MF	ribonucleotide binding	95/688	1906/17993	0.00654892	1
4	GO:0005112	MF	Notch binding	4/688	21/17993	0.00754585	1
94	GO:0032555	MF	purine ribonucleotide binding	94/688	1890/17993	0.00763957	1
243	GO:0097159	MF	organic cyclic compound binding	243/688	5522/17993	0.00790691	1
2	GO:0004661	MF	protein geranylgeranyltransferase activity	2/688	4/17993	0.00832118	1
2	GO:0017151	MF	DEAD/H-box RNA helicase binding	2/688	4/17993	0.00832118	1
2	GO:0044388	MF	small protein activating enzyme binding	2/688	4/17993	0.00832118	1
2	GO:0032422	MF	purine-rich negative regulatory element binding	2/688	4/17993	0.00832118	1
2	GO:0031821	MF	G protein-coupled serotonin receptor binding	2/688	4/17993	0.00832118	1
19	GO:0015631	MF	tubulin binding	19/688	263/17993	0.00833038	1
11	GO:0004222	MF	metalloendopeptidase activity	11/688	125/17993	0.00848017	1
92	GO:0035639	MF	purine ribonucleoside triphosphate binding	92/688	1851/17993	0.00858086	1
68	GO:0016772	MF	transferase activity, transferring phosphorus-containing groups	68/688	1305/17993	0.0086113	1
13	GO:0008234	MF	cysteine-type peptidase activity	13/688	155/17993	0.0089211	1
5	GO:0001786	MF	phosphatidylserine binding	5/688	34/17993	0.00893871	1
94	GO:0017076	MF	purine nucleotide binding	94/688	1903/17993	0.00941954	1
3	GO:0008641	MF	ubiquitin-like modifier activating enzyme activity	3/688	12/17993	0.00945588	1
3	GO:0008353	MF	RNA polymerase II CTD heptapeptide repeat kinase activity	3/688	12/17993	0.00945588	1
3	GO:0051959	MF	dynein light intermediate chain binding	3/688	12/17993	0.00945588	1
3	GO:0045503	MF	dynein light chain binding	3/688	12/17993	0.00945588	1
14	GO:0004721	MF	phosphoprotein phosphatase activity	14/688	178/17993	0.00950437	1
10	GO:0035257	MF	nuclear hormone receptor binding	10/688	111/17993	0.0100784	1
21	GO:0005543	MF	phospholipid binding	21/688	309/17993	0.0102513	1
6	GO:0030295	MF	protein kinase activator activity	6/688	49/17993	0.0105643	1
104	GO:1901265	MF	nucleoside phosphate binding	104/688	2159/17993	0.0119488	1
104	GO:0000166	MF	nucleotide binding	104/688	2159/17993	0.0119488	1
44	GO:0008092	MF	cytoskeletal protein binding	44/688	794/17993	0.0135089	1
2	GO:0008569	MF	ATP-dependent microtubule motor activity, minus-end-directed	2/688	5/17993	0.0135184	1
2	GO:0005021	MF	vascular endothelial growth factor-activated receptor activity	2/688	5/17993	0.0135184	1
15	GO:0008237	MF	metallopeptidase activity	15/688	201/17993	0.0139763	1
9	GO:0019838	MF	growth factor binding	9/688	101/17993	0.01523	1
15	GO:0003713	MF	transcription coactivator activity	15/688	206/17993	0.0158755	1
4	GO:0048487	MF	beta-tubulin binding	4/688	26/17993	0.0162161	1
6	GO:0019209	MF	kinase activator activity	6/688	54/17993	0.0166356	1
5	GO:0045309	MF	protein phosphorylated amino acid binding	5/688	40/17993	0.0175358	1
64	GO:0003723	MF	RNA binding	64/688	1256/17993	0.0178695	1
3	GO:0045505	MF	dynein intermediate chain binding	3/688	15/17993	0.0179596	1
3	GO:0034593	MF	phosphatidylinositol bisphosphate phosphatase activity	3/688	15/17993	0.0179596	1
3	GO:0015377	MF	cation:chloride symporter activity	3/688	15/17993	0.0179596	1
3	GO:0031489	MF	myosin V binding	3/688	15/17993	0.0179596	1
101	GO:0097367	MF	carbohydrate derivative binding	101/688	2118/17993	0.0185168	1
8	GO:0036459	MF	thiol-dependent ubiquitinyl hydrolase activity	8/688	88/17993	0.0192755	1
5	GO:0042162	MF	telomeric DNA binding	5/688	41/17993	0.0193615	1
2	GO:0106017	MF	phosphatidylinositol-3,4-bisphosphate phosphatase activity	2/688	6/17993	0.0197671	1
8	GO:0101005	MF	ubiquitinyl hydrolase activity	8/688	89/17993	0.020496	1
4	GO:0008536	MF	Ran GTPase binding	4/688	28/17993	0.0209185	1
6	GO:0004722	MF	protein serine/threonine phosphatase activity	6/688	57/17993	0.0212486	1
3	GO:0004659	MF	prenyltransferase activity	3/688	16/17993	0.021488	1
4	GO:0008376	MF	acetylgalactosaminyltransferase activity	4/688	29/17993	0.0235516	1
11	GO:0019207	MF	kinase regulator activity	11/688	142/17993	0.0243606	1
3	GO:0008139	MF	nuclear localization sequence binding	3/688	17/17993	0.0253667	1
3	GO:0015296	MF	anion:cation symporter activity	3/688	17/17993	0.0253667	1
2	GO:0034596	MF	phosphatidylinositol phosphate 4-phosphatase activity	2/688	7/17993	0.0269796	1
2	GO:0070577	MF	lysine-acetylated histone binding	2/688	7/17993	0.0269796	1
2	GO:0140033	MF	acetylation-dependent protein binding	2/688	7/17993	0.0269796	1
2	GO:0015379	MF	potassium:chloride symporter activity	2/688	7/17993	0.0269796	1
10	GO:0140030	MF	modification-dependent protein binding	10/688	122/17993	0.0270831	1
10	GO:0003743	MF	translation initiation factor activity	10/688	123/17993	0.0277384	1
11	GO:0003774	MF	motor activity	11/688	146/17993	0.0278931	1
11	GO:0061659	MF	ubiquitin-like protein ligase activity	11/688	150/17993	0.0320711	1
17	GO:0016791	MF	phosphatase activity	17/688	261/17993	0.032394	1
3	GO:0004697	MF	protein kinase C activity	3/688	19/17993	0.0341708	1
2	GO:0070300	MF	phosphatidic acid binding	2/688	8/17993	0.0350732	1
2	GO:0008174	MF	mRNA methyltransferase activity	2/688	8/17993	0.0350732	1
2	GO:0034452	MF	dynactin binding	2/688	8/17993	0.0350732	1
6	GO:1902936	MF	phosphatidylinositol bisphosphate binding	6/688	64/17993	0.0351848	1
5	GO:0002039	MF	p53 binding	5/688	48/17993	0.0356439	1
27	GO:0019904	MF	protein domain specific binding	27/688	466/17993	0.0360172	1
42	GO:0044877	MF	protein-containing complex binding	42/688	796/17993	0.0367799	1
1	GO:0004662	MF	CAAX-protein geranylgeranyltransferase activity	1/688	1/17993	0.0382371	1
1	GO:0017018	MF	myosin phosphatase activity	1/688	1/17993	0.0382371	1
1	GO:0047276	MF	N-acetyllactosaminide 3-alpha-galactosyltransferase activity	1/688	1/17993	0.0382371	1
1	GO:0001631	MF	cysteinyl leukotriene receptor activity	1/688	1/17993	0.0382371	1
1	GO:0070138	MF	ubiquitin-like protein-specific isopeptidase activity	1/688	1/17993	0.0382371	1
1	GO:0016890	MF	site-specific endodeoxyribonuclease activity, specific for altered base	1/688	1/17993	0.0382371	1
1	GO:0036327	MF	VEGF-B-activated receptor activity	1/688	1/17993	0.0382371	1
1	GO:0008609	MF	alkylglycerone-phosphate synthase activity	1/688	1/17993	0.0382371	1
1	GO:0003874	MF	6-pyruvoyltetrahydropterin synthase activity	1/688	1/17993	0.0382371	1
1	GO:0047389	MF	glycerophosphocholine phosphodiesterase activity	1/688	1/17993	0.0382371	1
1	GO:0043544	MF	lipoamide binding	1/688	1/17993	0.0382371	1
1	GO:0050115	MF	myosin-light-chain-phosphatase activity	1/688	1/17993	0.0382371	1
1	GO:0071714	MF	icosanoid transmembrane transporter activity	1/688	1/17993	0.0382371	1
1	GO:0004339	MF	glucan 1,4-alpha-glucosidase activity	1/688	1/17993	0.0382371	1
1	GO:0036332	MF	placental growth factor-activated receptor activity	1/688	1/17993	0.0382371	1
1	GO:0062069	MF	GARP complex binding	1/688	1/17993	0.0382371	1
1	GO:0005170	MF	neurotrophin TRKC receptor binding	1/688	1/17993	0.0382371	1
1	GO:0140065	MF	peptide butyryltransferase activity	1/688	1/17993	0.0382371	1
1	GO:0140064	MF	peptide crotonyltransferase activity	1/688	1/17993	0.0382371	1
1	GO:0140069	MF	histone butyryltransferase activity	1/688	1/17993	0.0382371	1
1	GO:0140068	MF	histone crotonyltransferase activity	1/688	1/17993	0.0382371	1
1	GO:0072518	MF	Rho-dependent protein serine/threonine kinase activity	1/688	1/17993	0.0382371	1
1	GO:0004148	MF	dihydrolipoyl dehydrogenase activity	1/688	1/17993	0.0382371	1
1	GO:0071795	MF	K11-linked polyubiquitin modification-dependent protein binding	1/688	1/17993	0.0382371	1
1	GO:0001181	MF	RNA polymerase I general transcription initiation factor activity	1/688	1/17993	0.0382371	1
1	GO:0004479	MF	methionyl-tRNA formyltransferase activity	1/688	1/17993	0.0382371	1
1	GO:0070140	MF	SUMO-specific isopeptidase activity	1/688	1/17993	0.0382371	1
1	GO:0045569	MF	TRAIL binding	1/688	1/17993	0.0382371	1
1	GO:0047192	MF	1-alkylglycerophosphocholine O-acetyltransferase activity	1/688	1/17993	0.0382371	1
1	GO:0070122	MF	isopeptidase activity	1/688	1/17993	0.0382371	1
1	GO:0097655	MF	serpin family protein binding	1/688	1/17993	0.0382371	1
1	GO:0004903	MF	growth hormone receptor activity	1/688	1/17993	0.0382371	1
1	GO:0031208	MF	POZ domain binding	1/688	1/17993	0.0382371	1
1	GO:0038085	MF	vascular endothelial growth factor binding	1/688	1/17993	0.0382371	1
1	GO:0061920	MF	protein propionyltransferase activity	1/688	1/17993	0.0382371	1
1	GO:0005019	MF	platelet-derived growth factor beta-receptor activity	1/688	1/17993	0.0382371	1
1	GO:0019964	MF	interferon-gamma binding	1/688	1/17993	0.0382371	1
1	GO:0046539	MF	histamine N-methyltransferase activity	1/688	1/17993	0.0382371	1
1	GO:0001004	MF	RNA polymerase III transcription regulator recruiting activity	1/688	1/17993	0.0382371	1
1	GO:0016768	MF	spermine synthase activity	1/688	1/17993	0.0382371	1
1	GO:0036326	MF	VEGF-A-activated receptor activity	1/688	1/17993	0.0382371	1
1	GO:0015132	MF	prostaglandin transmembrane transporter activity	1/688	1/17993	0.0382371	1
1	GO:0005169	MF	neurotrophin TRKB receptor binding	1/688	1/17993	0.0382371	1
1	GO:0004482	MF	mRNA (guanine-N7-)-methyltransferase activity	1/688	1/17993	0.0382371	1
1	GO:0031697	MF	beta-1 adrenergic receptor binding	1/688	1/17993	0.0382371	1
3	GO:0030332	MF	cyclin binding	3/688	20/17993	0.0390899	1
2	GO:0032454	MF	histone demethylase activity (H3-K9 specific)	2/688	9/17993	0.0439703	1
2	GO:0005545	MF	1-phosphatidylinositol binding	2/688	9/17993	0.0439703	1
4	GO:0043175	MF	RNA polymerase core enzyme binding	4/688	36/17993	0.0474551	1
5	GO:0031593	MF	polyubiquitin modification-dependent protein binding	5/688	52/17993	0.0478582	1
3	GO:0052866	MF	phosphatidylinositol phosphate phosphatase activity	3/688	22/17993	0.0499365	1
