# Supplementary material for: Integrated Analysis of lncRNA and mRNA in Subcutaneous Adipose Tissue of Ningxiang Pig
Source: Biology (Basel). 2021 Jul 29;10(8):726. doi: 10.3390/biology10080726 (PMC8389317; doi:10.3390/biology10080726)
Supplement: Supplementary file 1 [file biology-10-00726-s001.zip › Table S15. GO enrichment in darkturquoise module of WGCNA.xls]

## Sheet: GO富集分析统计表
Number	GO id	Term type	Description	Ratio_in_study	Ratio_in_pop	pvalue	padjust
8	GO:0033344	BP	cholesterol efflux	8/531	21/17993	7.9166e-08	0.00148484
7	GO:0043691	BP	reverse cholesterol transport	7/531	15/17993	9.8208e-08	0.00184199
8	GO:0034367	BP	protein-containing complex remodeling	8/531	22/17993	1.212e-07	0.00227323
8	GO:0034368	BP	protein-lipid complex remodeling	8/531	22/17993	1.212e-07	0.00227323
8	GO:0034369	BP	plasma lipoprotein particle remodeling	8/531	22/17993	1.212e-07	0.00227323
13	GO:0009072	BP	aromatic amino acid family metabolic process	13/531	30/17993	1.30581e-07	0.00244918
12	GO:0009064	BP	glutamine family amino acid metabolic process	12/531	61/17993	1.79966e-07	0.00337544
14	GO:0008652	BP	cellular amino acid biosynthetic process	14/531	61/17993	1.79966e-07	0.00337544
8	GO:0008206	BP	bile acid metabolic process	8/531	23/17993	1.81056e-07	0.00339589
16	GO:0006694	BP	steroid biosynthetic process	16/531	73/17993	1.90035e-07	0.0035643
13	GO:0042133	BP	neurotransmitter metabolic process	13/531	62/17993	2.17249e-07	0.00407472
6	GO:0034380	BP	high-density lipoprotein particle assembly	6/531	11/17993	2.61623e-07	0.004907
6	GO:0033700	BP	phospholipid efflux	6/531	11/17993	2.61623e-07	0.004907
8	GO:0000096	BP	sulfur amino acid metabolic process	8/531	24/17993	2.64595e-07	0.00496275
11	GO:0009074	BP	aromatic amino acid family catabolic process	11/531	24/17993	2.64595e-07	0.00496275
14	GO:1902652	BP	secondary alcohol metabolic process	14/531	88/17993	2.77754e-07	0.00520956
23	GO:1901606	BP	alpha-amino acid catabolic process	23/531	76/17993	3.10297e-07	0.00581994
17	GO:0055088	BP	lipid homeostasis	17/531	89/17993	3.20813e-07	0.00601716
10	GO:0006956	BP	complement activation	10/531	33/17993	3.25264e-07	0.00610064
10	GO:0030301	BP	cholesterol transport	10/531	43/17993	3.6752e-07	0.00689321
10	GO:0015918	BP	sterol transport	10/531	43/17993	3.6752e-07	0.00689321
28	GO:0009063	BP	cellular amino acid catabolic process	28/531	90/17993	3.6978e-07	0.0069356
23	GO:0006790	BP	sulfur compound metabolic process	23/531	214/17993	3.96777e-07	0.00744195
19	GO:1901617	BP	organic hydroxy compound biosynthetic process	19/531	119/17993	4.30776e-07	0.00807964
7	GO:0019433	BP	triglyceride catabolic process	7/531	18/17993	4.49598e-07	0.00843265
37	GO:1901615	BP	organic hydroxy compound metabolic process	37/531	288/17993	4.63074e-07	0.00868541
12	GO:1901607	BP	alpha-amino acid biosynthetic process	12/531	55/17993	4.92234e-07	0.00923235
30	GO:0046394	BP	carboxylic acid biosynthetic process	30/531	183/17993	5.03596e-07	0.00944545
6	GO:0034372	BP	very-low-density lipoprotein particle remodeling	6/531	12/17993	5.10188e-07	0.00956908
6	GO:0006000	BP	fructose metabolic process	6/531	12/17993	5.10188e-07	0.00956908
8	GO:0042157	BP	lipoprotein metabolic process	8/531	26/17993	5.33505e-07	0.0100064
30	GO:0016053	BP	organic acid biosynthetic process	30/531	184/17993	5.49776e-07	0.0103116
9	GO:0009066	BP	aspartate family amino acid metabolic process	9/531	35/17993	5.64951e-07	0.0105962
26	GO:0006575	BP	cellular modified amino acid metabolic process	26/531	137/17993	6.04524e-07	0.0113385
12	GO:0015850	BP	organic hydroxy compound transport	12/531	68/17993	6.23498e-07	0.0116943
15	GO:0043648	BP	dicarboxylic acid metabolic process	15/531	68/17993	6.23498e-07	0.0116943
43	GO:0044282	BP	small molecule catabolic process	43/531	256/17993	6.4916e-07	0.0121756
31	GO:0051186	BP	cofactor metabolic process	31/531	295/17993	7.34029e-07	0.0137674
48	GO:1901565	BP	organonitrogen compound catabolic process	48/531	538/17993	7.4414e-07	0.0139571
4	GO:0042158	BP	lipoprotein biosynthetic process	4/531	4/17993	7.50223e-07	0.0140712
4	GO:0046874	BP	quinolinate metabolic process	4/531	4/17993	7.50223e-07	0.0140712
13	GO:0008203	BP	cholesterol metabolic process	13/531	82/17993	7.71168e-07	0.014464
24	GO:0006066	BP	alcohol metabolic process	24/531	206/17993	8.35933e-07	0.0156788
26	GO:0008202	BP	steroid metabolic process	26/531	156/17993	8.42084e-07	0.0157941
12	GO:0042632	BP	cholesterol homeostasis	12/531	58/17993	8.64651e-07	0.0162174
10	GO:0030193	BP	regulation of blood coagulation	10/531	47/17993	8.92674e-07	0.016743
46	GO:0044283	BP	small molecule biosynthetic process	46/531	377/17993	9.19296e-07	0.0172423
6	GO:0006699	BP	bile acid biosynthetic process	6/531	13/17993	9.23858e-07	0.0173279
38	GO:1901605	BP	alpha-amino acid metabolic process	38/531	157/17993	9.25562e-07	0.0173598
19	GO:0006732	BP	coenzyme metabolic process	19/531	157/17993	9.25562e-07	0.0173598
45	GO:0017144	BP	drug metabolic process	45/531	318/17993	9.34802e-07	0.0175331
48	GO:0006520	BP	cellular amino acid metabolic process	48/531	243/17993	9.393e-07	0.0176175
12	GO:0055092	BP	sterol homeostasis	12/531	59/17993	1.03484e-06	0.0194094
21	GO:0042737	BP	drug catabolic process	21/531	98/17993	1.07541e-06	0.0201703
11	GO:0006641	BP	triglyceride metabolic process	11/531	48/17993	1.0981e-06	0.020596
10	GO:1900046	BP	regulation of hemostasis	10/531	48/17993	1.0981e-06	0.020596
5	GO:0006586	BP	indolalkylamine metabolic process	5/531	8/17993	1.14304e-06	0.0214389
11	GO:0050817	BP	coagulation	11/531	60/17993	1.23381e-06	0.0231413
11	GO:0007596	BP	blood coagulation	11/531	60/17993	1.23381e-06	0.0231413
33	GO:0032787	BP	monocarboxylic acid metabolic process	33/531	323/17993	1.2644e-06	0.023715
32	GO:0016054	BP	organic acid catabolic process	32/531	177/17993	1.27498e-06	0.0239135
32	GO:0046395	BP	carboxylic acid catabolic process	32/531	177/17993	1.27498e-06	0.0239135
8	GO:0071827	BP	plasma lipoprotein particle organization	8/531	29/17993	1.35559e-06	0.0254255
8	GO:0009069	BP	serine family amino acid metabolic process	8/531	29/17993	1.35559e-06	0.0254255
84	GO:0043436	BP	oxoacid metabolic process	84/531	688/17993	1.50058e-06	0.028145
6	GO:0034370	BP	triglyceride-rich lipoprotein particle remodeling	6/531	14/17993	1.57644e-06	0.0295678
11	GO:0006639	BP	acylglycerol metabolic process	11/531	62/17993	1.73492e-06	0.0325402
11	GO:0006638	BP	neutral lipid metabolic process	11/531	62/17993	1.73492e-06	0.0325402
11	GO:0007599	BP	hemostasis	11/531	62/17993	1.73492e-06	0.0325402
60	GO:0006629	BP	lipid metabolic process	60/531	841/17993	1.74757e-06	0.0327774
13	GO:0016125	BP	sterol metabolic process	13/531	88/17993	1.7661e-06	0.033125
43	GO:0044255	BP	cellular lipid metabolic process	43/531	637/17993	1.86006e-06	0.0348873
44	GO:0048878	BP	chemical homeostasis	44/531	670/17993	1.90224e-06	0.0356785
9	GO:0032374	BP	regulation of cholesterol transport	9/531	40/17993	1.91834e-06	0.0359805
9	GO:0032371	BP	regulation of sterol transport	9/531	40/17993	1.91834e-06	0.0359805
10	GO:0050818	BP	regulation of coagulation	10/531	51/17993	1.98134e-06	0.037162
74	GO:1901575	BP	organic substance catabolic process	74/531	1239/17993	1.9858e-06	0.0372456
85	GO:0006082	BP	organic acid metabolic process	85/531	708/17993	2.01836e-06	0.0378563
79	GO:0009056	BP	catabolic process	79/531	1404/17993	2.19393e-06	0.0411493
81	GO:0019752	BP	carboxylic acid metabolic process	81/531	648/17993	2.22812e-06	0.0417907
19	GO:0050878	BP	regulation of body fluid levels	19/531	184/17993	2.28962e-06	0.0429441
121	GO:0044281	BP	small molecule metabolic process	121/531	1257/17993	2.34711e-06	0.0440224
5	GO:0010873	BP	positive regulation of cholesterol esterification	5/531	9/17993	2.5093e-06	0.0470644
29	GO:0055086	BP	nucleobase-containing small molecule metabolic process	29/531	377/17993	2.75038e-06	0.0515862
9	GO:0009112	BP	nucleobase metabolic process	9/531	42/17993	2.9681e-06	0.0556698
8	GO:0071825	BP	protein-lipid complex subunit organization	8/531	32/17993	3.0726e-06	0.0576296
8	GO:1902653	BP	secondary alcohol biosynthetic process	8/531	32/17993	3.0726e-06	0.0576296
8	GO:0006695	BP	cholesterol biosynthetic process	8/531	32/17993	3.0726e-06	0.0576296
121	GO:0065008	BP	regulation of biological quality	121/531	2433/17993	3.16239e-06	0.0593137
146	GO:1901564	BP	organonitrogen compound metabolic process	146/531	3280/17993	3.46205e-06	0.0649342
6	GO:0034377	BP	plasma lipoprotein particle assembly	6/531	16/17993	3.997e-06	0.0749677
6	GO:0034375	BP	high-density lipoprotein particle remodeling	6/531	16/17993	3.997e-06	0.0749677
22	GO:0015711	BP	organic anion transport	22/531	246/17993	4.11776e-06	0.0772327
64	GO:0044248	BP	cellular catabolic process	64/531	1180/17993	4.48006e-06	0.084028
14	GO:0042445	BP	hormone metabolic process	14/531	111/17993	4.87943e-06	0.0915185
5	GO:0071941	BP	nitrogen cycle metabolic process	5/531	10/17993	4.89663e-06	0.0918412
7	GO:0030195	BP	negative regulation of blood coagulation	7/531	25/17993	5.67366e-06	0.106415
8	GO:0016126	BP	sterol biosynthetic process	8/531	35/17993	6.35957e-06	0.11928
7	GO:0046464	BP	acylglycerol catabolic process	7/531	26/17993	7.5674e-06	0.141934
7	GO:0046461	BP	neutral lipid catabolic process	7/531	26/17993	7.5674e-06	0.141934
7	GO:1900047	BP	negative regulation of hemostasis	7/531	26/17993	7.5674e-06	0.141934
54	GO:0042592	BP	homeostatic process	54/531	959/17993	7.69763e-06	0.144377
5	GO:1904729	BP	regulation of intestinal lipid absorption	5/531	11/17993	8.75914e-06	0.164286
5	GO:0030300	BP	regulation of intestinal cholesterol absorption	5/531	11/17993	8.75914e-06	0.164286
5	GO:0009435	BP	NAD biosynthetic process	5/531	11/17993	8.75914e-06	0.164286
4	GO:0006526	BP	arginine biosynthetic process	4/531	6/17993	1.07323e-05	0.201295
6	GO:0065005	BP	protein-lipid complex assembly	6/531	19/17993	1.25564e-05	0.235508
7	GO:0042398	BP	cellular modified amino acid biosynthetic process	7/531	28/17993	1.29408e-05	0.242717
5	GO:0019359	BP	nicotinamide nucleotide biosynthetic process	5/531	12/17993	1.46512e-05	0.274799
5	GO:0043650	BP	dicarboxylic acid biosynthetic process	5/531	12/17993	1.46512e-05	0.274799
5	GO:0019363	BP	pyridine nucleotide biosynthetic process	5/531	12/17993	1.46512e-05	0.274799
5	GO:0010872	BP	regulation of cholesterol esterification	5/531	12/17993	1.46512e-05	0.274799
5	GO:1904478	BP	regulation of intestinal absorption	5/531	12/17993	1.46512e-05	0.274799
7	GO:0050819	BP	negative regulation of coagulation	7/531	29/17993	1.6627e-05	0.311856
5	GO:0006555	BP	methionine metabolic process	5/531	13/17993	2.32309e-05	0.435718
5	GO:0006577	BP	amino-acid betaine metabolic process	5/531	13/17993	2.32309e-05	0.435718
4	GO:0042436	BP	indole-containing compound catabolic process	4/531	7/17993	2.44562e-05	0.458701
4	GO:0046218	BP	indolalkylamine catabolic process	4/531	7/17993	2.44562e-05	0.458701
4	GO:0006569	BP	tryptophan catabolic process	4/531	7/17993	2.44562e-05	0.458701
4	GO:0006568	BP	tryptophan metabolic process	4/531	7/17993	2.44562e-05	0.458701
10	GO:0015748	BP	organophosphate ester transport	10/531	67/17993	2.51932e-05	0.472524
3	GO:0006212	BP	uracil catabolic process	3/531	3/17993	2.55616e-05	0.479433
3	GO:0019805	BP	quinolinate biosynthetic process	3/531	3/17993	2.55616e-05	0.479433
3	GO:0043420	BP	anthranilate metabolic process	3/531	3/17993	2.55616e-05	0.479433
3	GO:0034627	BP	'de novo' NAD biosynthetic process	3/531	3/17993	2.55616e-05	0.479433
3	GO:0034354	BP	'de novo' NAD biosynthetic process from tryptophan	3/531	3/17993	2.55616e-05	0.479433
8	GO:1901616	BP	organic hydroxy compound catabolic process	8/531	42/17993	2.65958e-05	0.498831
207	GO:0071704	BP	organic substance metabolic process	207/531	5502/17993	3.04792e-05	0.571668
25	GO:1901361	BP	organic cyclic compound catabolic process	25/531	342/17993	3.14608e-05	0.590078
6	GO:0070328	BP	triglyceride homeostasis	6/531	22/17993	3.20202e-05	0.60057
6	GO:0055090	BP	acylglycerol homeostasis	6/531	22/17993	3.20202e-05	0.60057
5	GO:0042430	BP	indole-containing compound metabolic process	5/531	14/17993	3.52611e-05	0.661357
11	GO:0061041	BP	regulation of wound healing	11/531	84/17993	3.532e-05	0.662462
17	GO:0001505	BP	regulation of neurotransmitter levels	17/531	186/17993	3.8294e-05	0.718242
19	GO:0016042	BP	lipid catabolic process	19/531	225/17993	4.10248e-05	0.769461
7	GO:0046164	BP	alcohol catabolic process	7/531	33/17993	4.10832e-05	0.770557
6	GO:0006144	BP	purine nucleobase metabolic process	6/531	23/17993	4.22464e-05	0.792373
23	GO:0010817	BP	regulation of hormone levels	23/531	307/17993	4.43692e-05	0.832189
4	GO:0006558	BP	L-phenylalanine metabolic process	4/531	8/17993	4.77695e-05	0.895964
4	GO:0006559	BP	L-phenylalanine catabolic process	4/531	8/17993	4.77695e-05	0.895964
4	GO:1902222	BP	erythrose 4-phosphate/phosphoenolpyruvate family amino acid catabolic process	4/531	8/17993	4.77695e-05	0.895964
4	GO:1902221	BP	erythrose 4-phosphate/phosphoenolpyruvate family amino acid metabolic process	4/531	8/17993	4.77695e-05	0.895964
22	GO:0006820	BP	anion transport	22/531	288/17993	4.84232e-05	0.908226
5	GO:0006525	BP	arginine metabolic process	5/531	15/17993	5.16107e-05	0.96801
5	GO:0072525	BP	pyridine-containing compound biosynthetic process	5/531	15/17993	5.16107e-05	0.96801
6	GO:0006536	BP	glutamate metabolic process	6/531	24/17993	5.49314e-05	1
5	GO:0006706	BP	steroid catabolic process	5/531	16/17993	7.32532e-05	1
5	GO:0046496	BP	nicotinamide nucleotide metabolic process	5/531	16/17993	7.32532e-05	1
5	GO:0019362	BP	pyridine nucleotide metabolic process	5/531	16/17993	7.32532e-05	1
36	GO:1901135	BP	carbohydrate derivative metabolic process	36/531	609/17993	7.62753e-05	1
4	GO:0000050	BP	urea cycle	4/531	9/17993	8.39776e-05	1
4	GO:0019627	BP	urea metabolic process	4/531	9/17993	8.39776e-05	1
18	GO:0051260	BP	protein homooligomerization	18/531	220/17993	9.76016e-05	1
3	GO:0019860	BP	uracil metabolic process	3/531	4/17993	9.99957e-05	1
3	GO:0032489	BP	regulation of Cdc42 protein signal transduction	3/531	4/17993	9.99957e-05	1
5	GO:0045940	BP	positive regulation of steroid metabolic process	5/531	17/17993	0.000101266	1
7	GO:0061045	BP	negative regulation of wound healing	7/531	38/17993	0.000106819	1
9	GO:0051289	BP	protein homotetramerization	9/531	65/17993	0.000116536	1
12	GO:0051262	BP	protein tetramerization	12/531	112/17993	0.000116744	1
10	GO:0046165	BP	alcohol biosynthetic process	10/531	80/17993	0.000118764	1
7	GO:0046503	BP	glycerolipid catabolic process	7/531	39/17993	0.000126908	1
13	GO:0005996	BP	monosaccharide metabolic process	13/531	131/17993	0.000134882	1
4	GO:0006570	BP	tyrosine metabolic process	4/531	10/17993	0.000136698	1
4	GO:0051004	BP	regulation of lipoprotein lipase activity	4/531	10/17993	0.000136698	1
5	GO:0042135	BP	neurotransmitter catabolic process	5/531	18/17993	0.000136825	1
6	GO:0002526	BP	acute inflammatory response	6/531	28/17993	0.000139079	1
11	GO:1903034	BP	regulation of response to wounding	11/531	99/17993	0.000161093	1
6	GO:0031638	BP	zymogen activation	6/531	29/17993	0.000171023	1
8	GO:0015914	BP	phospholipid transport	8/531	54/17993	0.000171898	1
7	GO:0006749	BP	glutathione metabolic process	7/531	41/17993	0.000176281	1
5	GO:0072524	BP	pyridine-containing compound metabolic process	5/531	20/17993	0.000235779	1
213	GO:0008152	BP	metabolic process	213/531	5872/17993	0.000242771	1
12	GO:0097164	BP	ammonium ion metabolic process	12/531	121/17993	0.000243508	1
3	GO:0010903	BP	negative regulation of very-low-density lipoprotein particle remodeling	3/531	5/17993	0.000244494	1
3	GO:0086042	BP	cardiac muscle cell-cardiac muscle cell adhesion	3/531	5/17993	0.000244494	1
7	GO:1903035	BP	negative regulation of response to wounding	7/531	44/17993	0.00027838	1
6	GO:0002065	BP	columnar/cuboidal epithelial cell differentiation	6/531	32/17993	0.000302669	1
4	GO:0042537	BP	benzene-containing compound metabolic process	4/531	12/17993	0.000307384	1
7	GO:0006721	BP	terpenoid metabolic process	7/531	45/17993	0.000321382	1
22	GO:0008610	BP	lipid biosynthetic process	22/531	325/17993	0.000331489	1
38	GO:0006811	BP	ion transport	38/531	699/17993	0.000338694	1
14	GO:0046942	BP	carboxylic acid transport	14/531	163/17993	0.000346534	1
14	GO:0015849	BP	organic acid transport	14/531	163/17993	0.000346534	1
42	GO:1901566	BP	organonitrogen compound biosynthetic process	42/531	801/17993	0.000360319	1
22	GO:0051259	BP	protein complex oligomerization	22/531	329/17993	0.000376423	1
11	GO:0019318	BP	hexose metabolic process	11/531	109/17993	0.000376525	1
5	GO:0009084	BP	glutamine family amino acid biosynthetic process	5/531	22/17993	0.000381402	1
4	GO:0042402	BP	cellular biogenic amine catabolic process	4/531	13/17993	0.000433674	1
4	GO:0009068	BP	aspartate family amino acid catabolic process	4/531	13/17993	0.000433674	1
4	GO:0009071	BP	serine family amino acid catabolic process	4/531	13/17993	0.000433674	1
4	GO:0000097	BP	sulfur amino acid biosynthetic process	4/531	13/17993	0.000433674	1
4	GO:0009310	BP	amine catabolic process	4/531	13/17993	0.000433674	1
33	GO:0043603	BP	cellular amide metabolic process	33/531	592/17993	0.000466729	1
9	GO:0016999	BP	antibiotic metabolic process	9/531	78/17993	0.0004739	1
5	GO:0006953	BP	acute-phase response	5/531	23/17993	0.000475612	1
5	GO:0030212	BP	hyaluronan metabolic process	5/531	23/17993	0.000475612	1
15	GO:0030855	BP	epithelial cell differentiation	15/531	188/17993	0.000475705	1
3	GO:0010901	BP	regulation of very-low-density lipoprotein particle remodeling	3/531	6/17993	0.000478256	1
3	GO:0006534	BP	cysteine metabolic process	3/531	6/17993	0.000478256	1
3	GO:0006208	BP	pyrimidine nucleobase catabolic process	3/531	6/17993	0.000478256	1
11	GO:0044262	BP	cellular carbohydrate metabolic process	11/531	114/17993	0.000553412	1
9	GO:0045216	BP	cell-cell junction organization	9/531	80/17993	0.000572114	1
5	GO:0044058	BP	regulation of digestive system process	5/531	24/17993	0.000586318	1
6	GO:0001523	BP	retinoid metabolic process	6/531	36/17993	0.000588731	1
4	GO:0072529	BP	pyrimidine-containing compound catabolic process	4/531	14/17993	0.000593039	1
11	GO:0006959	BP	humoral immune response	11/531	115/17993	0.000596029	1
34	GO:0019637	BP	organophosphate metabolic process	34/531	620/17993	0.000600439	1
6	GO:0016101	BP	diterpenoid metabolic process	6/531	37/17993	0.000685377	1
5	GO:0006541	BP	glutamine metabolic process	5/531	25/17993	0.000715276	1
9	GO:0015718	BP	monocarboxylic acid transport	9/531	83/17993	0.000750161	1
15	GO:0006869	BP	lipid transport	15/531	197/17993	0.000774148	1
19	GO:0072521	BP	purine-containing compound metabolic process	19/531	274/17993	0.000784457	1
4	GO:0034381	BP	plasma lipoprotein particle clearance	4/531	15/17993	0.000789922	1
3	GO:0006707	BP	cholesterol catabolic process	3/531	7/17993	0.000818607	1
3	GO:0042730	BP	fibrinolysis	3/531	7/17993	0.000818607	1
3	GO:0016127	BP	sterol catabolic process	3/531	7/17993	0.000818607	1
3	GO:2001140	BP	positive regulation of phospholipid transport	3/531	7/17993	0.000818607	1
3	GO:0046113	BP	nucleobase catabolic process	3/531	7/17993	0.000818607	1
3	GO:0070189	BP	kynurenine metabolic process	3/531	7/17993	0.000818607	1
3	GO:2001138	BP	regulation of phospholipid transport	3/531	7/17993	0.000818607	1
9	GO:0032368	BP	regulation of lipid transport	9/531	84/17993	0.000818666	1
12	GO:0044242	BP	cellular lipid catabolic process	12/531	139/17993	0.000860228	1
5	GO:0006730	BP	one-carbon metabolic process	5/531	26/17993	0.000864303	1
2	GO:0019407	BP	hexitol catabolic process	2/531	2/17993	0.000869335	1
2	GO:1902078	BP	positive regulation of lateral motor column neuron migration	2/531	2/17993	0.000869335	1
2	GO:0034445	BP	negative regulation of plasma lipoprotein oxidation	2/531	2/17993	0.000869335	1
2	GO:0034444	BP	regulation of plasma lipoprotein oxidation	2/531	2/17993	0.000869335	1
2	GO:1902994	BP	regulation of phospholipid efflux	2/531	2/17993	0.000869335	1
2	GO:1902995	BP	positive regulation of phospholipid efflux	2/531	2/17993	0.000869335	1
2	GO:0051160	BP	L-xylitol catabolic process	2/531	2/17993	0.000869335	1
2	GO:0051164	BP	L-xylitol metabolic process	2/531	2/17993	0.000869335	1
2	GO:0006571	BP	tyrosine biosynthetic process	2/531	2/17993	0.000869335	1
2	GO:1905483	BP	regulation of motor neuron migration	2/531	2/17993	0.000869335	1
2	GO:0060298	BP	positive regulation of sarcomere organization	2/531	2/17993	0.000869335	1
2	GO:0052213	BP	interaction with symbiont via secreted substance involved in symbiotic interaction	2/531	2/17993	0.000869335	1
2	GO:0019527	BP	pentitol catabolic process	2/531	2/17993	0.000869335	1
2	GO:1902076	BP	regulation of lateral motor column neuron migration	2/531	2/17993	0.000869335	1
2	GO:0021511	BP	spinal cord patterning	2/531	2/17993	0.000869335	1
2	GO:1905485	BP	positive regulation of motor neuron migration	2/531	2/17993	0.000869335	1
2	GO:0060354	BP	negative regulation of cell adhesion molecule production	2/531	2/17993	0.000869335	1
2	GO:0009073	BP	aromatic amino acid family biosynthetic process	2/531	2/17993	0.000869335	1
2	GO:0009450	BP	gamma-aminobutyric acid catabolic process	2/531	2/17993	0.000869335	1
2	GO:0019519	BP	pentitol metabolic process	2/531	2/17993	0.000869335	1
2	GO:0009750	BP	response to fructose	2/531	2/17993	0.000869335	1
2	GO:0006060	BP	sorbitol metabolic process	2/531	2/17993	0.000869335	1
2	GO:0009095	BP	aromatic amino acid family biosynthetic process, prephenate pathway	2/531	2/17993	0.000869335	1
2	GO:0019482	BP	beta-alanine metabolic process	2/531	2/17993	0.000869335	1
2	GO:0019483	BP	beta-alanine biosynthetic process	2/531	2/17993	0.000869335	1
2	GO:0097195	BP	pilomotor reflex	2/531	2/17993	0.000869335	1
2	GO:0046370	BP	fructose biosynthetic process	2/531	2/17993	0.000869335	1
2	GO:0006062	BP	sorbitol catabolic process	2/531	2/17993	0.000869335	1
2	GO:0097114	BP	NMDA glutamate receptor clustering	2/531	2/17993	0.000869335	1
2	GO:0097119	BP	postsynaptic density protein 95 clustering	2/531	2/17993	0.000869335	1
2	GO:0006601	BP	creatine biosynthetic process	2/531	2/17993	0.000869335	1
9	GO:0009108	BP	coenzyme biosynthetic process	9/531	86/17993	0.000970958	1
4	GO:0046653	BP	tetrahydrofolate metabolic process	4/531	16/17993	0.00102881	1
4	GO:0019400	BP	alditol metabolic process	4/531	16/17993	0.00102881	1
4	GO:0002385	BP	mucosal immune response	4/531	16/17993	0.00102881	1
4	GO:0002251	BP	organ or tissue specific immune response	4/531	16/17993	0.00102881	1
5	GO:0046470	BP	phosphatidylcholine metabolic process	5/531	27/17993	0.00103527	1
6	GO:0110020	BP	regulation of actomyosin structure organization	6/531	41/17993	0.00119996	1
5	GO:0051966	BP	regulation of synaptic transmission, glutamatergic	5/531	28/17993	0.00123009	1
7	GO:0034754	BP	cellular hormone metabolic process	7/531	56/17993	0.00124262	1
8	GO:0033865	BP	nucleoside bisphosphate metabolic process	8/531	72/17993	0.00124467	1
8	GO:0033875	BP	ribonucleoside bisphosphate metabolic process	8/531	72/17993	0.00124467	1
8	GO:0034032	BP	purine nucleoside bisphosphate metabolic process	8/531	72/17993	0.00124467	1
10	GO:1905952	BP	regulation of lipid localization	10/531	107/17993	0.0012492	1
3	GO:0006591	BP	ornithine metabolic process	3/531	8/17993	0.00128111	1
3	GO:0050667	BP	homocysteine metabolic process	3/531	8/17993	0.00128111	1
3	GO:0070365	BP	hepatocyte differentiation	3/531	8/17993	0.00128111	1
3	GO:0002934	BP	desmosome organization	3/531	8/17993	0.00128111	1
3	GO:0006548	BP	histidine catabolic process	3/531	8/17993	0.00128111	1
3	GO:0006547	BP	histidine metabolic process	3/531	8/17993	0.00128111	1
3	GO:0051006	BP	positive regulation of lipoprotein lipase activity	3/531	8/17993	0.00128111	1
4	GO:0034113	BP	heterotypic cell-cell adhesion	4/531	17/17993	0.00131421	1
4	GO:0009083	BP	branched-chain amino acid catabolic process	4/531	17/17993	0.00131421	1
4	GO:0006544	BP	glycine metabolic process	4/531	17/17993	0.00131421	1
5	GO:0042136	BP	neurotransmitter biosynthetic process	5/531	29/17993	0.00145073	1
184	GO:0044238	BP	primary metabolic process	184/531	5117/17993	0.0014962	1
13	GO:0045087	BP	innate immune response	13/531	169/17993	0.00154923	1
4	GO:0009081	BP	branched-chain amino acid metabolic process	4/531	18/17993	0.00165061	1
4	GO:1901658	BP	glycosyl compound catabolic process	4/531	18/17993	0.00165061	1
9	GO:0072330	BP	monocarboxylic acid biosynthetic process	9/531	93/17993	0.00169426	1
7	GO:0006720	BP	isoprenoid metabolic process	7/531	59/17993	0.0016944	1
3	GO:0030388	BP	fructose 1,6-bisphosphate metabolic process	3/531	9/17993	0.00187967	1
3	GO:0008211	BP	glucocorticoid metabolic process	3/531	9/17993	0.00187967	1
3	GO:0061365	BP	positive regulation of triglyceride lipase activity	3/531	9/17993	0.00187967	1
3	GO:0052805	BP	imidazole-containing compound catabolic process	3/531	9/17993	0.00187967	1
6	GO:0018958	BP	phenol-containing compound metabolic process	6/531	45/17993	0.00196813	1
5	GO:0006733	BP	oxidoreduction coenzyme metabolic process	5/531	31/17993	0.00197746	1
4	GO:0006760	BP	folic acid-containing compound metabolic process	4/531	19/17993	0.00204245	1
4	GO:0006206	BP	pyrimidine nucleobase metabolic process	4/531	20/17993	0.00249411	1
4	GO:0006958	BP	complement activation, classical pathway	4/531	20/17993	0.00249411	1
2	GO:1903300	BP	negative regulation of hexokinase activity	2/531	3/17993	0.00255688	1
2	GO:0034382	BP	chylomicron remnant clearance	2/531	3/17993	0.00255688	1
2	GO:0042450	BP	arginine biosynthetic process via ornithine	2/531	3/17993	0.00255688	1
2	GO:0001867	BP	complement activation, lectin pathway	2/531	3/17993	0.00255688	1
2	GO:0060297	BP	regulation of sarcomere organization	2/531	3/17993	0.00255688	1
2	GO:0019346	BP	transsulfuration	2/531	3/17993	0.00255688	1
2	GO:0042750	BP	hibernation	2/531	3/17993	0.00255688	1
2	GO:0006059	BP	hexitol metabolic process	2/531	3/17993	0.00255688	1
2	GO:0034434	BP	sterol esterification	2/531	3/17993	0.00255688	1
2	GO:0046498	BP	S-adenosylhomocysteine metabolic process	2/531	3/17993	0.00255688	1
2	GO:0006982	BP	response to lipid hydroperoxide	2/531	3/17993	0.00255688	1
2	GO:0048569	BP	post-embryonic animal organ development	2/531	3/17993	0.00255688	1
2	GO:0032911	BP	negative regulation of transforming growth factor beta1 production	2/531	3/17993	0.00255688	1
2	GO:0033132	BP	negative regulation of glucokinase activity	2/531	3/17993	0.00255688	1
2	GO:0021800	BP	cerebral cortex tangential migration	2/531	3/17993	0.00255688	1
2	GO:0071830	BP	triglyceride-rich lipoprotein particle clearance	2/531	3/17993	0.00255688	1
2	GO:0034433	BP	steroid esterification	2/531	3/17993	0.00255688	1
2	GO:0034435	BP	cholesterol esterification	2/531	3/17993	0.00255688	1
2	GO:0022611	BP	dormancy process	2/531	3/17993	0.00255688	1
2	GO:0006567	BP	threonine catabolic process	2/531	3/17993	0.00255688	1
2	GO:0046135	BP	pyrimidine nucleoside catabolic process	2/531	3/17993	0.00255688	1
2	GO:0019344	BP	cysteine biosynthetic process	2/531	3/17993	0.00255688	1
2	GO:0009092	BP	homoserine metabolic process	2/531	3/17993	0.00255688	1
2	GO:0046951	BP	ketone body biosynthetic process	2/531	3/17993	0.00255688	1
2	GO:0015677	BP	copper ion import	2/531	3/17993	0.00255688	1
2	GO:0052047	BP	interaction with other organism via secreted substance involved in symbiotic interaction	2/531	3/17993	0.00255688	1
2	GO:0006600	BP	creatine metabolic process	2/531	3/17993	0.00255688	1
3	GO:0032656	BP	regulation of interleukin-13 production	3/531	10/17993	0.00262666	1
3	GO:0035999	BP	tetrahydrofolate interconversion	3/531	10/17993	0.00262666	1
3	GO:0031018	BP	endocrine pancreas development	3/531	10/17993	0.00262666	1
3	GO:0007512	BP	adult heart development	3/531	10/17993	0.00262666	1
5	GO:0046364	BP	monosaccharide biosynthetic process	5/531	33/17993	0.00263168	1
9	GO:0016485	BP	protein processing	9/531	100/17993	0.00279664	1
19	GO:0009117	BP	nucleotide metabolic process	19/531	311/17993	0.00321229	1
5	GO:0006767	BP	water-soluble vitamin metabolic process	5/531	35/17993	0.00342986	1
5	GO:0017001	BP	antibiotic catabolic process	5/531	35/17993	0.00342986	1
3	GO:0009164	BP	nucleoside catabolic process	3/531	11/17993	0.00353299	1
3	GO:0032674	BP	regulation of interleukin-5 production	3/531	11/17993	0.00353299	1
3	GO:0010896	BP	regulation of triglyceride catabolic process	3/531	11/17993	0.00353299	1
13	GO:0009617	BP	response to bacterium	13/531	186/17993	0.00358863	1
19	GO:0006753	BP	nucleoside phosphate metabolic process	19/531	317/17993	0.00362899	1
22	GO:0005975	BP	carbohydrate metabolic process	22/531	391/17993	0.00367764	1
15	GO:0002253	BP	activation of immune response	15/531	221/17993	0.00370734	1
6	GO:1903510	BP	mucopolysaccharide metabolic process	6/531	51/17993	0.00375101	1
7	GO:0019218	BP	regulation of steroid metabolic process	7/531	68/17993	0.00383792	1
11	GO:0051188	BP	cofactor biosynthetic process	11/531	146/17993	0.00406216	1
6	GO:0002718	BP	regulation of cytokine production involved in immune response	6/531	52/17993	0.0041368	1
4	GO:0032376	BP	positive regulation of cholesterol transport	4/531	23/17993	0.00425052	1
4	GO:0032373	BP	positive regulation of sterol transport	4/531	23/17993	0.00425052	1
13	GO:0050727	BP	regulation of inflammatory response	13/531	191/17993	0.00449057	1
3	GO:0070293	BP	renal absorption	3/531	12/17993	0.00460819	1
3	GO:0034656	BP	nucleobase-containing small molecule catabolic process	3/531	12/17993	0.00460819	1
3	GO:0046500	BP	S-adenosylmethionine metabolic process	3/531	12/17993	0.00460819	1
3	GO:0009113	BP	purine nucleobase biosynthetic process	3/531	12/17993	0.00460819	1
3	GO:0060740	BP	prostate gland epithelium morphogenesis	3/531	12/17993	0.00460819	1
3	GO:0015721	BP	bile acid and bile salt transport	3/531	12/17993	0.00460819	1
3	GO:0048148	BP	behavioral response to cocaine	3/531	12/17993	0.00460819	1
4	GO:0046112	BP	nucleobase biosynthetic process	4/531	24/17993	0.00498336	1
4	GO:0006084	BP	acetyl-CoA metabolic process	4/531	24/17993	0.00498336	1
2	GO:0055009	BP	atrial cardiac muscle tissue morphogenesis	2/531	4/17993	0.00501377	1
2	GO:0001780	BP	neutrophil homeostasis	2/531	4/17993	0.00501377	1
2	GO:0015942	BP	formate metabolic process	2/531	4/17993	0.00501377	1
2	GO:2000664	BP	positive regulation of interleukin-5 secretion	2/531	4/17993	0.00501377	1
2	GO:2000667	BP	positive regulation of interleukin-13 secretion	2/531	4/17993	0.00501377	1
2	GO:0086073	BP	bundle of His cell-Purkinje myocyte adhesion involved in cell communication	2/531	4/17993	0.00501377	1
2	GO:0097476	BP	spinal cord motor neuron migration	2/531	4/17993	0.00501377	1
2	GO:0060575	BP	intestinal epithelial cell differentiation	2/531	4/17993	0.00501377	1
2	GO:0072578	BP	neurotransmitter-gated ion channel clustering	2/531	4/17993	0.00501377	1
2	GO:0006213	BP	pyrimidine nucleoside metabolic process	2/531	4/17993	0.00501377	1
2	GO:1905906	BP	regulation of amyloid fibril formation	2/531	4/17993	0.00501377	1
2	GO:1905907	BP	negative regulation of amyloid fibril formation	2/531	4/17993	0.00501377	1
2	GO:0070166	BP	enamel mineralization	2/531	4/17993	0.00501377	1
2	GO:0097477	BP	lateral motor column neuron migration	2/531	4/17993	0.00501377	1
2	GO:0033131	BP	regulation of glucokinase activity	2/531	4/17993	0.00501377	1
2	GO:0060353	BP	regulation of cell adhesion molecule production	2/531	4/17993	0.00501377	1
2	GO:0019557	BP	histidine catabolic process to glutamate and formate	2/531	4/17993	0.00501377	1
2	GO:0072526	BP	pyridine-containing compound catabolic process	2/531	4/17993	0.00501377	1
12	GO:0043062	BP	extracellular structure organization	12/531	172/17993	0.00511182	1
7	GO:0030203	BP	glycosaminoglycan metabolic process	7/531	72/17993	0.00527446	1
15	GO:0046486	BP	glycerolipid metabolic process	15/531	236/17993	0.00531039	1
6	GO:0035383	BP	thioester metabolic process	6/531	55/17993	0.00547039	1
6	GO:0006637	BP	acyl-CoA metabolic process	6/531	55/17993	0.00547039	1
3	GO:0031016	BP	pancreas development	3/531	13/17993	0.00586054	1
3	GO:0002227	BP	innate immune response in mucosa	3/531	13/17993	0.00586054	1
3	GO:0052803	BP	imidazole-containing compound metabolic process	3/531	13/17993	0.00586054	1
3	GO:0006656	BP	phosphatidylcholine biosynthetic process	3/531	13/17993	0.00586054	1
3	GO:0006067	BP	ethanol metabolic process	3/531	13/17993	0.00586054	1
6	GO:0006766	BP	vitamin metabolic process	6/531	56/17993	0.00597773	1
14	GO:0032102	BP	negative regulation of response to external stimulus	14/531	213/17993	0.00607235	1
5	GO:0055117	BP	regulation of cardiac muscle contraction	5/531	40/17993	0.00616321	1
5	GO:0034308	BP	primary alcohol metabolic process	5/531	40/17993	0.00616321	1
6	GO:0006805	BP	xenobiotic metabolic process	6/531	57/17993	0.00651849	1
4	GO:0042558	BP	pteridine-containing compound metabolic process	4/531	26/17993	0.00669307	1
5	GO:0006576	BP	cellular biogenic amine metabolic process	5/531	41/17993	0.00685255	1
5	GO:0044106	BP	cellular amine metabolic process	5/531	41/17993	0.00685255	1
7	GO:0045454	BP	cell redox homeostasis	7/531	76/17993	0.00708098	1
24	GO:0051707	BP	response to other organism	24/531	460/17993	0.00726122	1
3	GO:0010719	BP	negative regulation of epithelial to mesenchymal transition	3/531	14/17993	0.00729713	1
3	GO:0009070	BP	serine family amino acid biosynthetic process	3/531	14/17993	0.00729713	1
28	GO:0043207	BP	response to external biotic stimulus	28/531	565/17993	0.00747777	1
4	GO:0090207	BP	regulation of triglyceride metabolic process	4/531	27/17993	0.00767703	1
4	GO:0060761	BP	negative regulation of response to cytokine stimulus	4/531	27/17993	0.00767703	1
9	GO:0046890	BP	regulation of lipid biosynthetic process	9/531	117/17993	0.00784292	1
13	GO:0006631	BP	fatty acid metabolic process	13/531	195/17993	0.0081494	1
2	GO:0035634	BP	response to stilbenoid	2/531	5/17993	0.00819329	1
2	GO:2000662	BP	regulation of interleukin-5 secretion	2/531	5/17993	0.00819329	1
2	GO:0097475	BP	motor neuron migration	2/531	5/17993	0.00819329	1
2	GO:0000052	BP	citrulline metabolic process	2/531	5/17993	0.00819329	1
2	GO:0035754	BP	B cell chemotaxis	2/531	5/17993	0.00819329	1
2	GO:0006578	BP	amino-acid betaine biosynthetic process	2/531	5/17993	0.00819329	1
2	GO:0002740	BP	negative regulation of cytokine secretion involved in immune response	2/531	5/17993	0.00819329	1
2	GO:1903299	BP	regulation of hexokinase activity	2/531	5/17993	0.00819329	1
2	GO:0016338	BP	calcium-independent cell-cell adhesion via plasma membrane cell-adhesion molecules	2/531	5/17993	0.00819329	1
2	GO:0006116	BP	NADH oxidation	2/531	5/17993	0.00819329	1
2	GO:0019430	BP	removal of superoxide radicals	2/531	5/17993	0.00819329	1
2	GO:0006678	BP	glucosylceramide metabolic process	2/531	5/17993	0.00819329	1
2	GO:0019556	BP	histidine catabolic process to glutamate and formamide	2/531	5/17993	0.00819329	1
2	GO:2000969	BP	positive regulation of AMPA receptor activity	2/531	5/17993	0.00819329	1
2	GO:0043606	BP	formamide metabolic process	2/531	5/17993	0.00819329	1
2	GO:0006566	BP	threonine metabolic process	2/531	5/17993	0.00819329	1
2	GO:1902950	BP	regulation of dendritic spine maintenance	2/531	5/17993	0.00819329	1
2	GO:0032908	BP	regulation of transforming growth factor beta1 production	2/531	5/17993	0.00819329	1
5	GO:0042440	BP	pigment metabolic process	5/531	43/17993	0.00838955	1
17	GO:0044057	BP	regulation of system process	17/531	297/17993	0.00861624	1
4	GO:0099601	BP	regulation of neurotransmitter receptor activity	4/531	28/17993	0.00875152	1
4	GO:0019319	BP	hexose biosynthetic process	4/531	28/17993	0.00875152	1
3	GO:0097150	BP	neuronal stem cell population maintenance	3/531	15/17993	0.00892393	1
3	GO:0019674	BP	NAD metabolic process	3/531	15/17993	0.00892393	1
3	GO:0098901	BP	regulation of cardiac muscle cell action potential	3/531	15/17993	0.00892393	1
3	GO:0042572	BP	retinol metabolic process	3/531	15/17993	0.00892393	1
3	GO:0033561	BP	regulation of water loss via skin	3/531	15/17993	0.00892393	1
3	GO:0061436	BP	establishment of skin barrier	3/531	15/17993	0.00892393	1
9	GO:0034330	BP	cell junction organization	9/531	120/17993	0.00919555	1
5	GO:0032231	BP	regulation of actin filament bundle assembly	5/531	44/17993	0.00924096	1
39	GO:0080134	BP	regulation of response to stress	39/531	862/17993	0.0094224	1
10	GO:0098742	BP	cell-cell adhesion via plasma-membrane adhesion molecules	10/531	142/17993	0.00951776	1
7	GO:0006022	BP	aminoglycan metabolic process	7/531	81/17993	0.00993915	1
185	GO:0044237	BP	cellular metabolic process	185/531	5346/17993	0.0105514	1
3	GO:0046189	BP	phenol-containing compound biosynthetic process	3/531	16/17993	0.0107459	1
3	GO:0002719	BP	negative regulation of cytokine production involved in immune response	3/531	16/17993	0.0107459	1
40	GO:0009605	BP	response to external stimulus	40/531	899/17993	0.0109631	1
73	GO:0009058	BP	biosynthetic process	73/531	1856/17993	0.0110495	1
5	GO:0009308	BP	amine metabolic process	5/531	46/17993	0.0111186	1
4	GO:0046148	BP	pigment biosynthetic process	4/531	30/17993	0.0111843	1
8	GO:0050707	BP	regulation of cytokine secretion	8/531	103/17993	0.0112302	1
10	GO:0001818	BP	negative regulation of cytokine production	10/531	146/17993	0.0114371	1
18	GO:0098542	BP	defense response to other organism	18/531	326/17993	0.0116612	1
70	GO:1901576	BP	organic substance biosynthetic process	70/531	1771/17993	0.0117068	1
28	GO:0009607	BP	response to biotic stimulus	28/531	581/17993	0.0118705	1
2	GO:0019405	BP	alditol catabolic process	2/531	6/17993	0.0120508	1
2	GO:2000665	BP	regulation of interleukin-13 secretion	2/531	6/17993	0.0120508	1
2	GO:0034115	BP	negative regulation of heterotypic cell-cell adhesion	2/531	6/17993	0.0120508	1
2	GO:0070587	BP	regulation of cell-cell adhesion involved in gastrulation	2/531	6/17993	0.0120508	1
2	GO:1900451	BP	positive regulation of glutamate receptor signaling pathway	2/531	6/17993	0.0120508	1
2	GO:0030728	BP	ovulation	2/531	6/17993	0.0120508	1
2	GO:0021517	BP	ventral spinal cord development	2/531	6/17993	0.0120508	1
2	GO:0032782	BP	bile acid secretion	2/531	6/17993	0.0120508	1
2	GO:1901552	BP	positive regulation of endothelial cell development	2/531	6/17993	0.0120508	1
2	GO:0006068	BP	ethanol catabolic process	2/531	6/17993	0.0120508	1
2	GO:0046950	BP	cellular ketone body metabolic process	2/531	6/17993	0.0120508	1
2	GO:0009448	BP	gamma-aminobutyric acid metabolic process	2/531	6/17993	0.0120508	1
2	GO:1903142	BP	positive regulation of establishment of endothelial barrier	2/531	6/17993	0.0120508	1
5	GO:0044703	BP	multi-organism reproductive process	5/531	47/17993	0.0121483	1
3	GO:0006584	BP	catecholamine metabolic process	3/531	17/17993	0.012767	1
3	GO:0009712	BP	catechol-containing compound metabolic process	3/531	17/17993	0.012767	1
24	GO:0006955	BP	immune response	24/531	480/17993	0.0128145	1
28	GO:0032101	BP	regulation of response to external stimulus	28/531	590/17993	0.0129104	1
9	GO:1902905	BP	positive regulation of supramolecular fiber organization	9/531	127/17993	0.0130319	1
20	GO:0055114	BP	oxidation-reduction process	20/531	383/17993	0.0134951	1
4	GO:0032233	BP	positive regulation of actin filament bundle assembly	4/531	32/17993	0.0140141	1
7	GO:0048469	BP	cell maturation	7/531	87/17993	0.0143825	1
5	GO:0046889	BP	positive regulation of lipid biosynthetic process	5/531	49/17993	0.0143977	1
10	GO:0043903	BP	regulation of symbiosis, encompassing mutualism through parasitism	10/531	152/17993	0.0148474	1
15	GO:0098609	BP	cell-cell adhesion	15/531	263/17993	0.0149534	1
3	GO:0072350	BP	tricarboxylic acid metabolic process	3/531	18/17993	0.0149902	1
3	GO:0070830	BP	bicellular tight junction assembly	3/531	18/17993	0.0149902	1
3	GO:0120192	BP	tight junction assembly	3/531	18/17993	0.0149902	1
4	GO:0051057	BP	positive regulation of small GTPase mediated signal transduction	4/531	33/17993	0.0155841	1
4	GO:0060420	BP	regulation of heart growth	4/531	33/17993	0.0155841	1
4	GO:0050766	BP	positive regulation of phagocytosis	4/531	33/17993	0.0155841	1
5	GO:0001889	BP	liver development	5/531	50/17993	0.0156205	1
34	GO:0051241	BP	negative regulation of multicellular organismal process	34/531	764/17993	0.0160307	1
8	GO:0042593	BP	glucose homeostasis	8/531	110/17993	0.0162179	1
8	GO:0033500	BP	carbohydrate homeostasis	8/531	110/17993	0.0162179	1
2	GO:0071635	BP	negative regulation of transforming growth factor beta production	2/531	7/17993	0.0165437	1
2	GO:0071267	BP	L-methionine salvage	2/531	7/17993	0.0165437	1
2	GO:0071265	BP	L-methionine biosynthetic process	2/531	7/17993	0.0165437	1
2	GO:0051918	BP	negative regulation of fibrinolysis	2/531	7/17993	0.0165437	1
2	GO:0019953	BP	sexual reproduction	2/531	7/17993	0.0165437	1
2	GO:0043102	BP	amino acid salvage	2/531	7/17993	0.0165437	1
2	GO:0060620	BP	regulation of cholesterol import	2/531	7/17993	0.0165437	1
2	GO:0032736	BP	positive regulation of interleukin-13 production	2/531	7/17993	0.0165437	1
2	GO:1902224	BP	ketone body metabolic process	2/531	7/17993	0.0165437	1
2	GO:0030431	BP	sleep	2/531	7/17993	0.0165437	1
2	GO:0070072	BP	vacuolar proton-transporting V-type ATPase complex assembly	2/531	7/17993	0.0165437	1
2	GO:0097284	BP	hepatocyte apoptotic process	2/531	7/17993	0.0165437	1
2	GO:0046459	BP	short-chain fatty acid metabolic process	2/531	7/17993	0.0165437	1
2	GO:2000551	BP	regulation of T-helper 2 cell cytokine production	2/531	7/17993	0.0165437	1
2	GO:1904251	BP	regulation of bile acid metabolic process	2/531	7/17993	0.0165437	1
2	GO:0034310	BP	primary alcohol catabolic process	2/531	7/17993	0.0165437	1
2	GO:0098911	BP	regulation of ventricular cardiac muscle cell action potential	2/531	7/17993	0.0165437	1
2	GO:0032375	BP	negative regulation of cholesterol transport	2/531	7/17993	0.0165437	1
2	GO:0032372	BP	negative regulation of sterol transport	2/531	7/17993	0.0165437	1
2	GO:0070857	BP	regulation of bile acid biosynthetic process	2/531	7/17993	0.0165437	1
2	GO:2000909	BP	regulation of sterol import	2/531	7/17993	0.0165437	1
2	GO:0010898	BP	positive regulation of triglyceride catabolic process	2/531	7/17993	0.0165437	1
2	GO:0038026	BP	reelin-mediated signaling pathway	2/531	7/17993	0.0165437	1
2	GO:0072172	BP	mesonephric tubule formation	2/531	7/17993	0.0165437	1
2	GO:0015697	BP	quaternary ammonium group transport	2/531	7/17993	0.0165437	1
3	GO:0014742	BP	positive regulation of muscle hypertrophy	3/531	19/17993	0.0174179	1
3	GO:0009065	BP	glutamine family amino acid catabolic process	3/531	19/17993	0.0174179	1
3	GO:0010613	BP	positive regulation of cardiac muscle hypertrophy	3/531	19/17993	0.0174179	1
3	GO:0002067	BP	glandular epithelial cell differentiation	3/531	19/17993	0.0174179	1
3	GO:0043113	BP	receptor clustering	3/531	19/17993	0.0174179	1
11	GO:0002009	BP	morphogenesis of an epithelium	11/531	168/17993	0.0176605	1
35	GO:1901362	BP	organic cyclic compound biosynthetic process	35/531	793/17993	0.0176739	1
5	GO:0046620	BP	regulation of organ growth	5/531	52/17993	0.0182696	1
94	GO:0048583	BP	regulation of response to stimulus	94/531	2541/17993	0.0191154	1
6	GO:0010906	BP	regulation of glucose metabolic process	6/531	72/17993	0.0194373	1
5	GO:0014066	BP	regulation of phosphatidylinositol 3-kinase signaling	5/531	53/17993	0.0196986	1
5	GO:0099175	BP	regulation of postsynapse organization	5/531	53/17993	0.0196986	1
14	GO:0006163	BP	purine nucleotide metabolic process	14/531	246/17993	0.0199488	1
3	GO:0060421	BP	positive regulation of heart growth	3/531	20/17993	0.0200516	1
3	GO:0043094	BP	cellular metabolic compound salvage	3/531	20/17993	0.0200516	1
3	GO:0002724	BP	regulation of T cell cytokine production	3/531	20/17993	0.0200516	1
3	GO:0090279	BP	regulation of calcium ion import	3/531	20/17993	0.0200516	1
3	GO:0120193	BP	tight junction organization	3/531	20/17993	0.0200516	1
4	GO:0051187	BP	cofactor catabolic process	4/531	36/17993	0.0209396	1
4	GO:0051492	BP	regulation of stress fiber assembly	4/531	36/17993	0.0209396	1
5	GO:0007417	BP	central nervous system development	5/531	54/17993	0.0211989	1
5	GO:0007043	BP	cell-cell junction assembly	5/531	54/17993	0.0211989	1
8	GO:0035023	BP	regulation of Rho protein signal transduction	8/531	116/17993	0.0216247	1
2	GO:0072079	BP	nephron tubule formation	2/531	8/17993	0.0216312	1
2	GO:0051917	BP	regulation of fibrinolysis	2/531	8/17993	0.0216312	1
2	GO:0072376	BP	protein activation cascade	2/531	8/17993	0.0216312	1
2	GO:0032754	BP	positive regulation of interleukin-5 production	2/531	8/17993	0.0216312	1
2	GO:2000463	BP	positive regulation of excitatory postsynaptic potential	2/531	8/17993	0.0216312	1
2	GO:0048875	BP	chemical homeostasis within a tissue	2/531	8/17993	0.0216312	1
2	GO:0044130	BP	negative regulation of growth of symbiont in host	2/531	8/17993	0.0216312	1
2	GO:0046598	BP	positive regulation of viral entry into host cell	2/531	8/17993	0.0216312	1
2	GO:0060441	BP	epithelial tube branching involved in lung morphogenesis	2/531	8/17993	0.0216312	1
2	GO:0044146	BP	negative regulation of growth of symbiont involved in interaction with host	2/531	8/17993	0.0216312	1
2	GO:0044144	BP	modulation of growth of symbiont involved in interaction with host	2/531	8/17993	0.0216312	1
2	GO:0044126	BP	regulation of growth of symbiont in host	2/531	8/17993	0.0216312	1
2	GO:0034505	BP	tooth mineralization	2/531	8/17993	0.0216312	1
5	GO:0044070	BP	regulation of anion transport	5/531	55/17993	0.0227718	1
5	GO:0006942	BP	regulation of striated muscle contraction	5/531	55/17993	0.0227718	1
3	GO:0051180	BP	vitamin transport	3/531	21/17993	0.0228918	1
3	GO:0002701	BP	negative regulation of production of molecular mediator of immune response	3/531	21/17993	0.0228918	1
3	GO:0046596	BP	regulation of viral entry into host cell	3/531	21/17993	0.0228918	1
4	GO:0006099	BP	tricarboxylic acid cycle	4/531	37/17993	0.0229458	1
4	GO:0060191	BP	regulation of lipase activity	4/531	37/17993	0.0229458	1
11	GO:0006954	BP	inflammatory response	11/531	181/17993	0.0230554	1
24	GO:0006952	BP	defense response	24/531	510/17993	0.0233352	1
13	GO:0048729	BP	tissue morphogenesis	13/531	226/17993	0.0257772	1
3	GO:0002888	BP	positive regulation of myeloid leukocyte mediated immunity	3/531	22/17993	0.0259389	1
3	GO:0010470	BP	regulation of gastrulation	3/531	22/17993	0.0259389	1
3	GO:0050706	BP	regulation of interleukin-1 beta secretion	3/531	22/17993	0.0259389	1
72	GO:0032501	BP	multicellular organismal process	72/531	1902/17993	0.0262171	1
18	GO:0050778	BP	positive regulation of immune response	18/531	361/17993	0.0272326	1
2	GO:0070508	BP	cholesterol import	2/531	9/17993	0.0272745	1
2	GO:0021819	BP	layer formation in cerebral cortex	2/531	9/17993	0.0272745	1
2	GO:0019464	BP	glycine decarboxylation via glycine cleavage system	2/531	9/17993	0.0272745	1
2	GO:0098962	BP	regulation of postsynaptic neurotransmitter receptor activity	2/531	9/17993	0.0272745	1
2	GO:0006546	BP	glycine catabolic process	2/531	9/17993	0.0272745	1
2	GO:0050713	BP	negative regulation of interleukin-1 beta secretion	2/531	9/17993	0.0272745	1
2	GO:0050711	BP	negative regulation of interleukin-1 secretion	2/531	9/17993	0.0272745	1
2	GO:0009086	BP	methionine biosynthetic process	2/531	9/17993	0.0272745	1
2	GO:0009437	BP	carnitine metabolic process	2/531	9/17993	0.0272745	1
2	GO:0035376	BP	sterol import	2/531	9/17993	0.0272745	1
2	GO:0070070	BP	proton-transporting V-type ATPase complex assembly	2/531	9/17993	0.0272745	1
2	GO:0042417	BP	dopamine metabolic process	2/531	9/17993	0.0272745	1
2	GO:0000003	BP	reproduction	2/531	9/17993	0.0272745	1
2	GO:0033194	BP	response to hydroperoxide	2/531	9/17993	0.0272745	1
2	GO:1901550	BP	regulation of endothelial cell development	2/531	9/17993	0.0272745	1
2	GO:0048265	BP	response to pain	2/531	9/17993	0.0272745	1
2	GO:0060561	BP	apoptotic process involved in morphogenesis	2/531	9/17993	0.0272745	1
2	GO:1903140	BP	regulation of establishment of endothelial barrier	2/531	9/17993	0.0272745	1
13	GO:0009150	BP	purine ribonucleotide metabolic process	13/531	232/17993	0.028115	1
23	GO:0007155	BP	cell adhesion	23/531	487/17993	0.0283312	1
7	GO:0006109	BP	regulation of carbohydrate metabolic process	7/531	100/17993	0.0285475	1
3	GO:0032781	BP	positive regulation of ATPase activity	3/531	23/17993	0.0291921	1
3	GO:0050704	BP	regulation of interleukin-1 secretion	3/531	23/17993	0.0291921	1
17	GO:0090407	BP	organophosphate biosynthetic process	17/531	327/17993	0.0294969	1
1	GO:0006593	BP	ornithine catabolic process	1/531	1/17993	0.0295115	1
1	GO:0086036	BP	regulation of cardiac muscle cell membrane potential	1/531	1/17993	0.0295115	1
1	GO:0019428	BP	allantoin biosynthetic process	1/531	1/17993	0.0295115	1
1	GO:0046099	BP	guanine biosynthetic process	1/531	1/17993	0.0295115	1
1	GO:0044524	BP	protein sulfhydration	1/531	1/17993	0.0295115	1
1	GO:0006642	BP	triglyceride mobilization	1/531	1/17993	0.0295115	1
1	GO:0090425	BP	acinar cell differentiation	1/531	1/17993	0.0295115	1
1	GO:0018352	BP	protein-pyridoxal-5-phosphate linkage	1/531	1/17993	0.0295115	1
1	GO:0032416	BP	negative regulation of sodium:proton antiporter activity	1/531	1/17993	0.0295115	1
1	GO:2000878	BP	positive regulation of oligopeptide transport	1/531	1/17993	0.0295115	1
1	GO:1904975	BP	response to bleomycin	1/531	1/17993	0.0295115	1
1	GO:1904976	BP	cellular response to bleomycin	1/531	1/17993	0.0295115	1
1	GO:0070178	BP	D-serine metabolic process	1/531	1/17993	0.0295115	1
1	GO:0086072	BP	AV node cell-bundle of His cell adhesion involved in cell communication	1/531	1/17993	0.0295115	1
1	GO:0097291	BP	renal phosphate ion absorption	1/531	1/17993	0.0295115	1
1	GO:0106001	BP	intestinal hexose absorption	1/531	1/17993	0.0295115	1
1	GO:0002353	BP	plasma kallikrein-kinin cascade	1/531	1/17993	0.0295115	1
1	GO:0000053	BP	argininosuccinate metabolic process	1/531	1/17993	0.0295115	1
1	GO:0018272	BP	protein-pyridoxal-5-phosphate linkage via peptidyl-N6-pyridoxal phosphate-L-lysine	1/531	1/17993	0.0295115	1
1	GO:0001985	BP	negative regulation of heart rate involved in baroreceptor response to increased systemic arterial blood pressure	1/531	1/17993	0.0295115	1
1	GO:0005985	BP	sucrose metabolic process	1/531	1/17993	0.0295115	1
1	GO:0005986	BP	sucrose biosynthetic process	1/531	1/17993	0.0295115	1
1	GO:0072181	BP	mesonephric duct formation	1/531	1/17993	0.0295115	1
1	GO:2000971	BP	negative regulation of detection of glucose	1/531	1/17993	0.0295115	1
1	GO:0061114	BP	branching involved in pancreas morphogenesis	1/531	1/17993	0.0295115	1
1	GO:2001262	BP	positive regulation of semaphorin-plexin signaling pathway	1/531	1/17993	0.0295115	1
1	GO:0055130	BP	D-alanine catabolic process	1/531	1/17993	0.0295115	1
1	GO:2000979	BP	positive regulation of forebrain neuron differentiation	1/531	1/17993	0.0295115	1
1	GO:2000970	BP	regulation of detection of glucose	1/531	1/17993	0.0295115	1
1	GO:0035565	BP	regulation of pronephros size	1/531	1/17993	0.0295115	1
1	GO:2000764	BP	positive regulation of semaphorin-plexin signaling pathway involved in outflow tract morphogenesis	1/531	1/17993	0.0295115	1
1	GO:2000763	BP	positive regulation of transcription from RNA polymerase II promoter involved in norepinephrine biosynthetic process	1/531	1/17993	0.0295115	1
1	GO:0006579	BP	amino-acid betaine catabolic process	1/531	1/17993	0.0295115	1
1	GO:0031077	BP	post-embryonic camera-type eye development	1/531	1/17993	0.0295115	1
1	GO:0070409	BP	carbamoyl phosphate biosynthetic process	1/531	1/17993	0.0295115	1
1	GO:0070408	BP	carbamoyl phosphate metabolic process	1/531	1/17993	0.0295115	1
1	GO:1900211	BP	regulation of mesenchymal cell apoptotic process involved in metanephros development	1/531	1/17993	0.0295115	1
1	GO:1900212	BP	negative regulation of mesenchymal cell apoptotic process involved in metanephros development	1/531	1/17993	0.0295115	1
1	GO:0014042	BP	positive regulation of neuron maturation	1/531	1/17993	0.0295115	1
1	GO:0034146	BP	toll-like receptor 5 signaling pathway	1/531	1/17993	0.0295115	1
1	GO:0061032	BP	visceral serous pericardium development	1/531	1/17993	0.0295115	1
1	GO:0046127	BP	pyrimidine deoxyribonucleoside catabolic process	1/531	1/17993	0.0295115	1
1	GO:0006867	BP	asparagine transport	1/531	1/17993	0.0295115	1
1	GO:0032263	BP	GMP salvage	1/531	1/17993	0.0295115	1
1	GO:1901392	BP	regulation of transforming growth factor beta1 activation	1/531	1/17993	0.0295115	1
1	GO:1901390	BP	positive regulation of transforming growth factor beta activation	1/531	1/17993	0.0295115	1
1	GO:1901394	BP	positive regulation of transforming growth factor beta1 activation	1/531	1/17993	0.0295115	1
1	GO:0061017	BP	hepatoblast differentiation	1/531	1/17993	0.0295115	1
1	GO:0031179	BP	peptide modification	1/531	1/17993	0.0295115	1
1	GO:0002194	BP	hepatocyte cell migration	1/531	1/17993	0.0295115	1
1	GO:0015911	BP	long-chain fatty acid import across plasma membrane	1/531	1/17993	0.0295115	1
1	GO:0046144	BP	D-alanine family amino acid metabolic process	1/531	1/17993	0.0295115	1
1	GO:0009087	BP	methionine catabolic process	1/531	1/17993	0.0295115	1
1	GO:0009080	BP	pyruvate family amino acid catabolic process	1/531	1/17993	0.0295115	1
1	GO:0070953	BP	regulation of neutrophil mediated killing of fungus	1/531	1/17993	0.0295115	1
1	GO:2000427	BP	positive regulation of apoptotic cell clearance	1/531	1/17993	0.0295115	1
1	GO:0071281	BP	cellular response to iron ion	1/531	1/17993	0.0295115	1
1	GO:0006214	BP	thymidine catabolic process	1/531	1/17993	0.0295115	1
1	GO:0001970	BP	positive regulation of activation of membrane attack complex	1/531	1/17993	0.0295115	1
1	GO:0046619	BP	optic placode formation involved in camera-type eye formation	1/531	1/17993	0.0295115	1
1	GO:1900150	BP	regulation of defense response to fungus	1/531	1/17993	0.0295115	1
1	GO:0042128	BP	nitrate assimilation	1/531	1/17993	0.0295115	1
1	GO:2001148	BP	regulation of dipeptide transmembrane transport	1/531	1/17993	0.0295115	1
1	GO:0006178	BP	guanine salvage	1/531	1/17993	0.0295115	1
1	GO:0033514	BP	L-lysine catabolic process to acetyl-CoA via L-pipecolate	1/531	1/17993	0.0295115	1
1	GO:0140298	BP	endocytic iron import into cell	1/531	1/17993	0.0295115	1
1	GO:0046436	BP	D-alanine metabolic process	1/531	1/17993	0.0295115	1
1	GO:0033396	BP	beta-alanine biosynthetic process via 3-ureidopropionate	1/531	1/17993	0.0295115	1
1	GO:0046083	BP	adenine metabolic process	1/531	1/17993	0.0295115	1
1	GO:0046084	BP	adenine biosynthetic process	1/531	1/17993	0.0295115	1
1	GO:0001743	BP	optic placode formation	1/531	1/17993	0.0295115	1
1	GO:0061986	BP	negative regulation of transcription by glucose	1/531	1/17993	0.0295115	1
1	GO:0061987	BP	negative regulation of transcription from RNA polymerase II promoter by glucose	1/531	1/17993	0.0295115	1
1	GO:0032898	BP	neurotrophin production	1/531	1/17993	0.0295115	1
1	GO:0097466	BP	ubiquitin-dependent glycoprotein ERAD pathway	1/531	1/17993	0.0295115	1
1	GO:0061144	BP	alveolar secondary septum development	1/531	1/17993	0.0295115	1
1	GO:1903718	BP	cellular response to ammonia	1/531	1/17993	0.0295115	1
1	GO:1903717	BP	response to ammonia	1/531	1/17993	0.0295115	1
1	GO:0090472	BP	dibasic protein processing	1/531	1/17993	0.0295115	1
1	GO:0001951	BP	intestinal D-glucose absorption	1/531	1/17993	0.0295115	1
1	GO:0071831	BP	intermediate-density lipoprotein particle clearance	1/531	1/17993	0.0295115	1
1	GO:2000880	BP	positive regulation of dipeptide transport	1/531	1/17993	0.0295115	1
1	GO:0043000	BP	Golgi to plasma membrane CFTR protein transport	1/531	1/17993	0.0295115	1
1	GO:0003290	BP	atrial septum secundum morphogenesis	1/531	1/17993	0.0295115	1
1	GO:0061296	BP	negative regulation of mesenchymal cell apoptotic process involved in mesonephric nephron morphogenesis	1/531	1/17993	0.0295115	1
1	GO:0061295	BP	regulation of mesenchymal cell apoptotic process involved in mesonephric nephron morphogenesis	1/531	1/17993	0.0295115	1
1	GO:0006524	BP	alanine catabolic process	1/531	1/17993	0.0295115	1
1	GO:0046219	BP	indolalkylamine biosynthetic process	1/531	1/17993	0.0295115	1
1	GO:0002894	BP	positive regulation of type II hypersensitivity	1/531	1/17993	0.0295115	1
1	GO:0002892	BP	regulation of type II hypersensitivity	1/531	1/17993	0.0295115	1
1	GO:0000255	BP	allantoin metabolic process	1/531	1/17993	0.0295115	1
1	GO:0060677	BP	ureteric bud elongation	1/531	1/17993	0.0295115	1
1	GO:1905492	BP	positive regulation of branching morphogenesis of a nerve	1/531	1/17993	0.0295115	1
1	GO:0071421	BP	manganese ion transmembrane transport	1/531	1/17993	0.0295115	1
1	GO:0039020	BP	pronephric nephron tubule development	1/531	1/17993	0.0295115	1
1	GO:0035499	BP	carnosine biosynthetic process	1/531	1/17993	0.0295115	1
1	GO:1990697	BP	protein depalmitoleylation	1/531	1/17993	0.0295115	1
1	GO:1905802	BP	regulation of cellular response to manganese ion	1/531	1/17993	0.0295115	1
1	GO:0019518	BP	L-threonine catabolic process to glycine	1/531	1/17993	0.0295115	1
1	GO:1902691	BP	respiratory basal cell differentiation	1/531	1/17993	0.0295115	1
1	GO:0036088	BP	D-serine catabolic process	1/531	1/17993	0.0295115	1
1	GO:0110097	BP	regulation of calcium import into the mitochondrion	1/531	1/17993	0.0295115	1
1	GO:0097053	BP	L-kynurenine catabolic process	1/531	1/17993	0.0295115	1
1	GO:0097052	BP	L-kynurenine metabolic process	1/531	1/17993	0.0295115	1
1	GO:0090089	BP	regulation of dipeptide transport	1/531	1/17993	0.0295115	1
1	GO:0090088	BP	regulation of oligopeptide transport	1/531	1/17993	0.0295115	1
1	GO:0070965	BP	positive regulation of neutrophil mediated killing of fungus	1/531	1/17993	0.0295115	1
1	GO:0036179	BP	osteoclast maturation	1/531	1/17993	0.0295115	1
1	GO:0001798	BP	positive regulation of type IIa hypersensitivity	1/531	1/17993	0.0295115	1
1	GO:0001796	BP	regulation of type IIa hypersensitivity	1/531	1/17993	0.0295115	1
1	GO:0003165	BP	Purkinje myocyte development	1/531	1/17993	0.0295115	1
1	GO:0072733	BP	response to staurosporine	1/531	1/17993	0.0295115	1
1	GO:0072734	BP	cellular response to staurosporine	1/531	1/17993	0.0295115	1
1	GO:1903929	BP	primary palate development	1/531	1/17993	0.0295115	1
1	GO:0034213	BP	quinolinate catabolic process	1/531	1/17993	0.0295115	1
1	GO:0036510	BP	trimming of terminal mannose on C branch	1/531	1/17993	0.0295115	1
1	GO:0010987	BP	negative regulation of high-density lipoprotein particle clearance	1/531	1/17993	0.0295115	1
1	GO:0072719	BP	cellular response to cisplatin	1/531	1/17993	0.0295115	1
1	GO:0072718	BP	response to cisplatin	1/531	1/17993	0.0295115	1
1	GO:0032532	BP	regulation of microvillus length	1/531	1/17993	0.0295115	1
1	GO:1990700	BP	nucleolar chromatin organization	1/531	1/17993	0.0295115	1
1	GO:0060738	BP	epithelial-mesenchymal signaling involved in prostate gland development	1/531	1/17993	0.0295115	1
1	GO:0002254	BP	kinin cascade	1/531	1/17993	0.0295115	1
1	GO:0097118	BP	neuroligin clustering involved in postsynaptic membrane assembly	1/531	1/17993	0.0295115	1
1	GO:0060715	BP	syncytiotrophoblast cell differentiation involved in labyrinthine layer development	1/531	1/17993	0.0295115	1
1	GO:1902896	BP	terminal web assembly	1/531	1/17993	0.0295115	1
1	GO:2001150	BP	positive regulation of dipeptide transmembrane transport	1/531	1/17993	0.0295115	1
1	GO:0006168	BP	adenine salvage	1/531	1/17993	0.0295115	1
1	GO:0032902	BP	nerve growth factor production	1/531	1/17993	0.0295115	1
1	GO:0021978	BP	telencephalon regionalization	1/531	1/17993	0.0295115	1
46	GO:0006793	BP	phosphorus metabolic process	46/531	1140/17993	0.0297279	1
23	GO:0022610	BP	biological adhesion	23/531	494/17993	0.0300598	1
5	GO:1905954	BP	positive regulation of lipid localization	5/531	60/17993	0.0317599	1
5	GO:0072527	BP	pyrimidine-containing compound metabolic process	5/531	60/17993	0.0317599	1
3	GO:0051181	BP	cofactor transport	3/531	24/17993	0.0326505	1
3	GO:0098900	BP	regulation of action potential	3/531	24/17993	0.0326505	1
3	GO:0006739	BP	NADP metabolic process	3/531	24/17993	0.0326505	1
3	GO:0061098	BP	positive regulation of protein tyrosine kinase activity	3/531	24/17993	0.0326505	1
3	GO:0050795	BP	regulation of behavior	3/531	24/17993	0.0326505	1
3	GO:0051496	BP	positive regulation of stress fiber assembly	3/531	24/17993	0.0326505	1
13	GO:0009259	BP	ribonucleotide metabolic process	13/531	241/17993	0.0330028	1
2	GO:2001057	BP	reactive nitrogen species metabolic process	2/531	10/17993	0.0334365	1
2	GO:0055091	BP	phospholipid homeostasis	2/531	10/17993	0.0334365	1
2	GO:0042159	BP	lipoprotein catabolic process	2/531	10/17993	0.0334365	1
2	GO:2001256	BP	regulation of store-operated calcium entry	2/531	10/17993	0.0334365	1
2	GO:0097202	BP	activation of cysteine-type endopeptidase activity	2/531	10/17993	0.0334365	1
2	GO:0009713	BP	catechol-containing compound biosynthetic process	2/531	10/17993	0.0334365	1
2	GO:0018401	BP	peptidyl-proline hydroxylation to 4-hydroxy-L-proline	2/531	10/17993	0.0334365	1
2	GO:0042423	BP	catecholamine biosynthetic process	2/531	10/17993	0.0334365	1
41	GO:0002376	BP	immune system process	41/531	1002/17993	0.0340312	1
19	GO:0031347	BP	regulation of defense response	19/531	395/17993	0.0343434	1
8	GO:0031348	BP	negative regulation of defense response	8/531	127/17993	0.0346368	1
45	GO:0006796	BP	phosphate-containing compound metabolic process	45/531	1120/17993	0.0354576	1
13	GO:0019693	BP	ribose phosphate metabolic process	13/531	245/17993	0.0357205	1
6	GO:0002700	BP	regulation of production of molecular mediator of immune response	6/531	83/17993	0.0359582	1
3	GO:0060043	BP	regulation of cardiac muscle cell proliferation	3/531	25/17993	0.0363124	1
12	GO:0062012	BP	regulation of small molecule metabolic process	12/531	212/17993	0.0364883	1
24	GO:0019725	BP	cellular homeostasis	24/531	532/17993	0.0368724	1
4	GO:0001906	BP	cell killing	4/531	43/17993	0.0373891	1
6	GO:0050728	BP	negative regulation of inflammatory response	6/531	84/17993	0.0378001	1
12	GO:0051056	BP	regulation of small GTPase mediated signal transduction	12/531	215/17993	0.0379155	1
157	GO:0006807	BP	nitrogen compound metabolic process	157/531	4613/17993	0.0385168	1
9	GO:0051495	BP	positive regulation of cytoskeleton organization	9/531	142/17993	0.0390457	1
6	GO:0061138	BP	morphogenesis of a branching epithelium	6/531	85/17993	0.0397012	1
2	GO:2000310	BP	regulation of NMDA receptor activity	2/531	11/17993	0.0400817	1
2	GO:0042036	BP	negative regulation of cytokine biosynthetic process	2/531	11/17993	0.0400817	1
2	GO:0033147	BP	negative regulation of intracellular estrogen receptor signaling pathway	2/531	11/17993	0.0400817	1
2	GO:0034340	BP	response to type I interferon	2/531	11/17993	0.0400817	1
2	GO:0006825	BP	copper ion transport	2/531	11/17993	0.0400817	1
2	GO:0042178	BP	xenobiotic catabolic process	2/531	11/17993	0.0400817	1
2	GO:0098869	BP	cellular oxidant detoxification	2/531	11/17993	0.0400817	1
2	GO:0045603	BP	positive regulation of endothelial cell differentiation	2/531	11/17993	0.0400817	1
2	GO:0007216	BP	G protein-coupled glutamate receptor signaling pathway	2/531	11/17993	0.0400817	1
2	GO:2000136	BP	regulation of cell proliferation involved in heart morphogenesis	2/531	11/17993	0.0400817	1
2	GO:0002068	BP	glandular epithelial cell development	2/531	11/17993	0.0400817	1
2	GO:0061003	BP	positive regulation of dendritic spine morphogenesis	2/531	11/17993	0.0400817	1
3	GO:0001960	BP	negative regulation of cytokine-mediated signaling pathway	3/531	26/17993	0.0401758	1
3	GO:0050891	BP	multicellular organismal water homeostasis	3/531	26/17993	0.0401758	1
5	GO:0009746	BP	response to hexose	5/531	64/17993	0.0403485	1
5	GO:0034284	BP	response to monosaccharide	5/531	64/17993	0.0403485	1
6	GO:0010675	BP	regulation of cellular carbohydrate metabolic process	6/531	86/17993	0.0416619	1
6	GO:0010951	BP	negative regulation of endopeptidase activity	6/531	86/17993	0.0416619	1
16	GO:0019439	BP	aromatic compound catabolic process	16/531	319/17993	0.0421075	1
6	GO:1901657	BP	glycosyl compound metabolic process	6/531	87/17993	0.0436826	1
3	GO:0010677	BP	negative regulation of cellular carbohydrate metabolic process	3/531	27/17993	0.0442382	1
23	GO:0050776	BP	regulation of immune response	23/531	510/17993	0.0448856	1
12	GO:1902903	BP	regulation of supramolecular fiber organization	12/531	226/17993	0.0452082	1
6	GO:0010466	BP	negative regulation of peptidase activity	6/531	88/17993	0.0457636	1
9	GO:0043270	BP	positive regulation of ion transport	9/531	151/17993	0.0459112	1
2	GO:2000311	BP	regulation of AMPA receptor activity	2/531	12/17993	0.0471764	1
2	GO:0032692	BP	negative regulation of interleukin-1 production	2/531	12/17993	0.0471764	1
2	GO:0032691	BP	negative regulation of interleukin-1 beta production	2/531	12/17993	0.0471764	1
2	GO:1904019	BP	epithelial cell apoptotic process	2/531	12/17993	0.0471764	1
2	GO:0010804	BP	negative regulation of tumor necrosis factor-mediated signaling pathway	2/531	12/17993	0.0471764	1
2	GO:0072337	BP	modified amino acid transport	2/531	12/17993	0.0471764	1
2	GO:0045723	BP	positive regulation of fatty acid biosynthetic process	2/531	12/17993	0.0471764	1
2	GO:0051968	BP	positive regulation of synaptic transmission, glutamatergic	2/531	12/17993	0.0471764	1
2	GO:0016114	BP	terpenoid biosynthetic process	2/531	12/17993	0.0471764	1
2	GO:0002739	BP	regulation of cytokine secretion involved in immune response	2/531	12/17993	0.0471764	1
9	GO:0051604	BP	protein maturation	9/531	154/17993	0.0489391	1
4	GO:0032370	BP	positive regulation of lipid transport	4/531	47/17993	0.0493515	1
4	GO:1990266	BP	neutrophil migration	4/531	47/17993	0.0493515	1
7	GO:0042627	CC	chylomicron	7/531	15/17993	9.8208e-08	0.00184199
10	GO:0034364	CC	high-density lipoprotein particle	10/531	24/17993	2.64595e-07	0.00496275
10	GO:1990777	CC	lipoprotein particle	10/531	34/17993	4.30868e-07	0.00808135
10	GO:0034358	CC	plasma lipoprotein particle	10/531	34/17993	4.30868e-07	0.00808135
8	GO:0034385	CC	triglyceride-rich plasma lipoprotein particle	8/531	19/17993	6.93791e-07	0.0130127
8	GO:0034361	CC	very-low-density lipoprotein particle	8/531	19/17993	6.93791e-07	0.0130127
10	GO:0032994	CC	protein-lipid complex	10/531	37/17993	9.4438e-07	0.0177128
5	GO:0005579	CC	membrane attack complex	5/531	8/17993	1.14304e-06	0.0214389
61	GO:0005615	CC	extracellular space	61/531	826/17993	1.44332e-06	0.027071
75	GO:0044421	CC	extracellular region part	75/531	1404/17993	2.19393e-06	0.0411493
12	GO:0005923	CC	bicellular tight junction	12/531	91/17993	1.45974e-05	0.273789
12	GO:0070160	CC	tight junction	12/531	93/17993	1.82715e-05	0.342701
4	GO:0034366	CC	spherical high-density lipoprotein particle	4/531	8/17993	4.77695e-05	0.895964
40	GO:0005576	CC	extracellular region	40/531	692/17993	4.92503e-05	0.923738
74	GO:0044459	CC	plasma membrane part	74/531	1622/17993	0.000151736	1
20	GO:0005911	CC	cell-cell junction	20/531	276/17993	0.000214602	1
5	GO:0046930	CC	pore complex	5/531	20/17993	0.000235779	1
4	GO:0016327	CC	apicolateral plasma membrane	4/531	14/17993	0.000593039	1
40	GO:0005739	CC	mitochondrion	40/531	779/17993	0.000699469	1
34	GO:0005887	CC	integral component of plasma membrane	34/531	635/17993	0.000763073	1
2	GO:0034363	CC	intermediate-density lipoprotein particle	2/531	2/17993	0.000869335	1
4	GO:0009925	CC	basal plasma membrane	4/531	17/17993	0.00131421	1
35	GO:0031226	CC	intrinsic component of plasma membrane	35/531	685/17993	0.00169	1
2	GO:0016222	CC	procollagen-proline 4-dioxygenase complex	2/531	3/17993	0.00255688	1
2	GO:1990712	CC	HFE-transferrin receptor complex	2/531	3/17993	0.00255688	1
33	GO:0044432	CC	endoplasmic reticulum part	33/531	661/17993	0.0031843	1
3	GO:0044322	CC	endoplasmic reticulum quality control compartment	3/531	12/17993	0.00460819	1
15	GO:0043235	CC	receptor complex	15/531	239/17993	0.00579034	1
8	GO:0005581	CC	collagen trimer	8/531	93/17993	0.00619755	1
7	GO:0005777	CC	peroxisome	7/531	76/17993	0.00708098	1
4	GO:0014704	CC	intercalated disc	4/531	28/17993	0.00875152	1
3	GO:0030057	CC	desmosome	3/531	15/17993	0.00892393	1
8	GO:0016323	CC	basolateral plasma membrane	8/531	101/17993	0.0100409	1
5	GO:0045177	CC	apical part of cell	5/531	45/17993	0.0101501	1
22	GO:0005789	CC	endoplasmic reticulum membrane	22/531	432/17993	0.0133438	1
3	GO:0034451	CC	centriolar satellite	3/531	18/17993	0.0149902	1
27	GO:0098590	CC	plasma membrane region	27/531	569/17993	0.0158817	1
2	GO:0034362	CC	low-density lipoprotein particle	2/531	7/17993	0.0165437	1
7	GO:0042579	CC	microbody	7/531	91/17993	0.018037	1
4	GO:0005902	CC	microvillus	4/531	36/17993	0.0209396	1
2	GO:0005796	CC	Golgi lumen	2/531	8/17993	0.0216312	1
16	GO:0009986	CC	cell surface	16/531	302/17993	0.0237265	1
2	GO:0045240	CC	dihydrolipoyl dehydrogenase complex	2/531	9/17993	0.0272745	1
1	GO:0070701	CC	mucus layer	1/531	1/17993	0.0295115	1
1	GO:0032144	CC	4-aminobutyrate transaminase complex	1/531	1/17993	0.0295115	1
1	GO:0032002	CC	interleukin-28 receptor complex	1/531	1/17993	0.0295115	1
4	GO:0044291	CC	cell-cell contact zone	4/531	42/17993	0.0346915	1
2	GO:0034663	CC	endoplasmic reticulum chaperone complex	2/531	11/17993	0.0400817	1
5	GO:0055037	CC	recycling endosome	5/531	65/17993	0.0426948	1
5	GO:0005788	CC	endoplasmic reticulum lumen	5/531	66/17993	0.0451217	1
2	GO:0045239	CC	tricarboxylic acid cycle enzyme complex	2/531	12/17993	0.0471764	1
2	GO:0043034	CC	costamere	2/531	12/17993	0.0471764	1
2	GO:0099524	CC	postsynaptic cytosol	2/531	12/17993	0.0471764	1
3	GO:0045095	CC	keratin filament	3/531	28/17993	0.0484966	1
9	GO:0016324	CC	apical plasma membrane	9/531	154/17993	0.0489391	1
12	GO:0030170	MF	pyridoxal phosphate binding	12/531	61/17993	1.79966e-07	0.00337544
12	GO:0070279	MF	vitamin B6 binding	12/531	61/17993	1.79966e-07	0.00337544
14	GO:0004867	MF	serine-type endopeptidase inhibitor activity	14/531	77/17993	3.63406e-07	0.00681604
24	GO:0004252	MF	serine-type endopeptidase activity	24/531	149/17993	4.24269e-07	0.00795759
25	GO:0061134	MF	peptidase regulator activity	25/531	165/17993	4.32049e-07	0.00810351
25	GO:0004866	MF	endopeptidase inhibitor activity	25/531	135/17993	4.89236e-07	0.00917611
7	GO:0120020	MF	cholesterol transfer activity	7/531	19/17993	6.93791e-07	0.0130127
7	GO:0120015	MF	sterol transfer activity	7/531	19/17993	6.93791e-07	0.0130127
25	GO:0008236	MF	serine-type peptidase activity	25/531	171/17993	7.5195e-07	0.0141036
18	GO:0019842	MF	vitamin binding	18/531	124/17993	7.59629e-07	0.0142476
29	GO:0004857	MF	enzyme inhibitor activity	29/531	277/17993	7.737e-07	0.0145115
40	GO:0050662	MF	coenzyme binding	40/531	278/17993	8.27143e-07	0.0155139
25	GO:0061135	MF	endopeptidase regulator activity	25/531	141/17993	9.11845e-07	0.0171026
20	GO:0016705	MF	oxidoreductase activity, acting on paired donors, with incorporation or reduction of molecular oxygen	20/531	190/17993	9.1816e-07	0.017221
25	GO:0017171	MF	serine hydrolase activity	25/531	174/17993	9.82226e-07	0.0184226
25	GO:0016825	MF	hydrolase activity, acting on acid phosphorus-nitrogen bonds	25/531	174/17993	9.82226e-07	0.0184226
18	GO:0016614	MF	oxidoreductase activity, acting on CH-OH group of donors	18/531	142/17993	1.00806e-06	0.0189072
55	GO:0048037	MF	cofactor binding	55/531	523/17993	1.02609e-06	0.0192454
18	GO:0004497	MF	monooxygenase activity	18/531	143/17993	1.11337e-06	0.0208823
5	GO:0060228	MF	phosphatidylcholine-sterol O-acyltransferase activator activity	5/531	8/17993	1.14304e-06	0.0214389
25	GO:0030414	MF	peptidase inhibitor activity	25/531	144/17993	1.22853e-06	0.0230423
76	GO:0016491	MF	oxidoreductase activity	76/531	806/17993	1.77071e-06	0.0332115
16	GO:0016616	MF	oxidoreductase activity, acting on the CH-OH group of donors, NAD or NADP as acceptor	16/531	132/17993	1.77206e-06	0.0332367
19	GO:0016829	MF	lyase activity	19/531	187/17993	2.9149e-06	0.0546719
262	GO:0003824	MF	catalytic activity	262/531	6158/17993	5.01723e-06	0.0941032
14	GO:0005319	MF	lipid transporter activity	14/531	112/17993	5.42817e-06	0.101811
7	GO:0015248	MF	sterol transporter activity	7/531	26/17993	7.5674e-06	0.141934
30	GO:0004175	MF	endopeptidase activity	30/531	422/17993	1.17271e-05	0.219954
18	GO:0005506	MF	iron ion binding	18/531	190/17993	1.4015e-05	0.262865
40	GO:0008233	MF	peptidase activity	40/531	654/17993	1.5206e-05	0.285204
16	GO:0020037	MF	heme binding	16/531	162/17993	2.49627e-05	0.4682
38	GO:0070011	MF	peptidase activity, acting on L-amino acid peptides	38/531	617/17993	2.61104e-05	0.489727
16	GO:0046906	MF	tetrapyrrole binding	16/531	168/17993	3.90649e-05	0.732701
41	GO:0030234	MF	enzyme regulator activity	41/531	720/17993	6.42561e-05	1
6	GO:0016769	MF	transferase activity, transferring nitrogenous groups	6/531	25/17993	7.04865e-05	1
7	GO:0120013	MF	lipid transfer activity	7/531	37/17993	8.93938e-05	1
3	GO:0070326	MF	very-low-density lipoprotein particle receptor binding	3/531	4/17993	9.99957e-05	1
10	GO:0050660	MF	flavin adenine dinucleotide binding	10/531	80/17993	0.000118764	1
9	GO:0005496	MF	steroid binding	9/531	66/17993	0.000131461	1
6	GO:0070325	MF	lipoprotein particle receptor binding	6/531	28/17993	0.000139079	1
59	GO:0042802	MF	identical protein binding	59/531	1219/17993	0.000205338	1
4	GO:0016840	MF	carbon-nitrogen lyase activity	4/531	11/17993	0.000209806	1
3	GO:0070653	MF	high-density lipoprotein particle receptor binding	3/531	5/17993	0.000244494	1
8	GO:0051287	MF	NAD binding	8/531	58/17993	0.000285643	1
11	GO:0046943	MF	carboxylic acid transmembrane transporter activity	11/531	107/17993	0.00032053	1
11	GO:0005342	MF	organic acid transmembrane transporter activity	11/531	108/17993	0.000347581	1
52	GO:0005215	MF	transporter activity	52/531	1065/17993	0.000352154	1
6	GO:0008395	MF	steroid hydroxylase activity	6/531	34/17993	0.000427307	1
5	GO:0008483	MF	transaminase activity	5/531	23/17993	0.000475612	1
3	GO:0016714	MF	oxidoreductase activity, acting on paired donors, with incorporation or reduction of molecular oxygen, reduced pteridine as one donor, and incorporation of one atom of oxygen	3/531	6/17993	0.000478256	1
52	GO:0046914	MF	transition metal ion binding	52/531	1092/17993	0.000604959	1
5	GO:0005343	MF	organic acid:sodium symporter activity	5/531	26/17993	0.000864303	1
2	GO:0003939	MF	L-iditol 2-dehydrogenase activity	2/531	2/17993	0.000869335	1
2	GO:0046526	MF	D-xylulose reductase activity	2/531	2/17993	0.000869335	1
2	GO:0004505	MF	phenylalanine 4-monooxygenase activity	2/531	2/17993	0.000869335	1
2	GO:0008396	MF	oxysterol 7-alpha-hydroxylase activity	2/531	2/17993	0.000869335	1
2	GO:0031320	MF	hexitol dehydrogenase activity	2/531	2/17993	0.000869335	1
11	GO:0031406	MF	carboxylic acid binding	11/531	121/17993	0.000913209	1
12	GO:0008514	MF	organic anion transmembrane transporter activity	12/531	142/17993	0.00103762	1
6	GO:0015485	MF	cholesterol binding	6/531	40/17993	0.00105015	1
6	GO:0008028	MF	monocarboxylic acid transmembrane transporter activity	6/531	41/17993	0.00119996	1
11	GO:0043177	MF	organic acid binding	11/531	126/17993	0.00127413	1
6	GO:0032934	MF	sterol binding	6/531	43/17993	0.00154808	1
3	GO:0003756	MF	protein disulfide isomerase activity	3/531	9/17993	0.00187967	1
3	GO:0016864	MF	intramolecular oxidoreductase activity, transposing S-S bonds	3/531	9/17993	0.00187967	1
5	GO:0071949	MF	FAD binding	5/531	31/17993	0.00197746	1
5	GO:0016597	MF	amino acid binding	5/531	31/17993	0.00197746	1
5	GO:0004364	MF	glutathione transferase activity	5/531	31/17993	0.00197746	1
6	GO:0016830	MF	carbon-carbon lyase activity	6/531	47/17993	0.00246908	1
2	GO:0034191	MF	apolipoprotein A-I receptor binding	2/531	3/17993	0.00255688	1
2	GO:0047150	MF	betaine-homocysteine S-methyltransferase activity	2/531	3/17993	0.00255688	1
2	GO:0061609	MF	fructose-1-phosphate aldolase activity	2/531	3/17993	0.00255688	1
2	GO:0004591	MF	oxoglutarate dehydrogenase (succinyl-transferring) activity	2/531	3/17993	0.00255688	1
2	GO:0016841	MF	ammonia-lyase activity	2/531	3/17993	0.00255688	1
2	GO:0004157	MF	dihydropyrimidinase activity	2/531	3/17993	0.00255688	1
3	GO:0016846	MF	carbon-sulfur lyase activity	3/531	10/17993	0.00262666	1
6	GO:0016903	MF	oxidoreductase activity, acting on the aldehyde or oxo group of donors	6/531	48/17993	0.00275278	1
4	GO:0016638	MF	oxidoreductase activity, acting on the CH-NH2 group of donors	4/531	21/17993	0.0030099	1
461	GO:0003674	MF	molecular_function	461/531	14766/17993	0.00334945	1
7	GO:0043178	MF	alcohol binding	7/531	67/17993	0.00353052	1
3	GO:0140161	MF	monocarboxylate:sodium symporter activity	3/531	11/17993	0.00353299	1
5	GO:0001540	MF	amyloid-beta binding	5/531	37/17993	0.00438853	1
3	GO:0015355	MF	secondary active monocarboxylate transmembrane transporter activity	3/531	12/17993	0.00460819	1
2	GO:0070061	MF	fructose binding	2/531	4/17993	0.00501377	1
2	GO:0005332	MF	gamma-aminobutyric acid:sodium symporter activity	2/531	4/17993	0.00501377	1
95	GO:0036094	MF	small molecule binding	95/531	2466/17993	0.00579755	1
43	GO:0022857	MF	transmembrane transporter activity	43/531	958/17993	0.00585521	1
3	GO:0005537	MF	mannose binding	3/531	13/17993	0.00586054	1
7	GO:0051213	MF	dioxygenase activity	7/531	75/17993	0.00659181	1
4	GO:0016702	MF	oxidoreductase activity, acting on single donors with incorporation of molecular oxygen, incorporation of two atoms of oxygen	4/531	26/17993	0.00669307	1
5	GO:0050661	MF	NADP binding	5/531	41/17993	0.00685255	1
14	GO:0030246	MF	carbohydrate binding	14/531	220/17993	0.00720376	1
4	GO:0016701	MF	oxidoreductase activity, acting on single donors with incorporation of molecular oxygen	4/531	27/17993	0.00767703	1
54	GO:0098772	MF	molecular function regulator	54/531	1284/17993	0.00787882	1
2	GO:0034190	MF	apolipoprotein receptor binding	2/531	5/17993	0.00819329	1
2	GO:0001758	MF	retinal dehydrogenase activity	2/531	5/17993	0.00819329	1
2	GO:0015185	MF	gamma-aminobutyric acid transmembrane transporter activity	2/531	5/17993	0.00819329	1
2	GO:0004656	MF	procollagen-proline 4-dioxygenase activity	2/531	5/17993	0.00819329	1
2	GO:0004303	MF	estradiol 17-beta-dehydrogenase activity	2/531	5/17993	0.00819329	1
3	GO:0051184	MF	cofactor transmembrane transporter activity	3/531	15/17993	0.00892393	1
3	GO:0015037	MF	peptide disulfide oxidoreductase activity	3/531	15/17993	0.00892393	1
6	GO:0003707	MF	steroid hormone receptor activity	6/531	61/17993	0.00904002	1
6	GO:0048029	MF	monosaccharide binding	6/531	61/17993	0.00904002	1
14	GO:0016746	MF	transferase activity, transferring acyl groups	14/531	232/17993	0.0101311	1
13	GO:0033218	MF	amide binding	13/531	206/17993	0.01035	1
6	GO:0016765	MF	transferase activity, transferring alkyl or aryl (other than methyl) groups	6/531	63/17993	0.0105325	1
25	GO:0008289	MF	lipid binding	25/531	503/17993	0.0105926	1
3	GO:0004559	MF	alpha-mannosidase activity	3/531	16/17993	0.0107459	1
3	GO:0010181	MF	FMN binding	3/531	16/17993	0.0107459	1
3	GO:0015923	MF	mannosidase activity	3/531	16/17993	0.0107459	1
5	GO:0004180	MF	carboxypeptidase activity	5/531	46/17993	0.0111186	1
4	GO:0015020	MF	glucuronosyltransferase activity	4/531	30/17993	0.0111843	1
2	GO:0004571	MF	mannosyl-oligosaccharide 1,2-alpha-mannosidase activity	2/531	6/17993	0.0120508	1
2	GO:0008172	MF	S-methyltransferase activity	2/531	6/17993	0.0120508	1
2	GO:0050291	MF	sphingosine N-acyltransferase activity	2/531	6/17993	0.0120508	1
2	GO:0015924	MF	mannosyl-oligosaccharide mannosidase activity	2/531	6/17993	0.0120508	1
4	GO:0008374	MF	O-acyltransferase activity	4/531	31/17993	0.0125483	1
15	GO:0008509	MF	anion transmembrane transporter activity	15/531	257/17993	0.0134348	1
4	GO:0042165	MF	neurotransmitter binding	4/531	32/17993	0.0140141	1
6	GO:0016209	MF	antioxidant activity	6/531	67/17993	0.0140266	1
3	GO:0090482	MF	vitamin transmembrane transporter activity	3/531	18/17993	0.0149902	1
4	GO:0004869	MF	cysteine-type endopeptidase inhibitor activity	4/531	33/17993	0.0155841	1
2	GO:0016812	MF	hydrolase activity, acting on carbon-nitrogen (but not peptide) bonds, in cyclic amides	2/531	7/17993	0.0165437	1
2	GO:0008035	MF	high-density lipoprotein particle binding	2/531	7/17993	0.0165437	1
2	GO:0004332	MF	fructose-bisphosphate aldolase activity	2/531	7/17993	0.0165437	1
2	GO:0016842	MF	amidine-lyase activity	2/531	7/17993	0.0165437	1
2	GO:0016725	MF	oxidoreductase activity, acting on CH or CH2 groups	2/531	7/17993	0.0165437	1
5	GO:0016229	MF	steroid dehydrogenase activity	5/531	52/17993	0.0182696	1
6	GO:0019199	MF	transmembrane receptor protein kinase activity	6/531	72/17993	0.0194373	1
5	GO:0015171	MF	amino acid transmembrane transporter activity	5/531	54/17993	0.0211989	1
5	GO:0016667	MF	oxidoreductase activity, acting on a sulfur group of donors	5/531	54/17993	0.0211989	1
2	GO:0016624	MF	oxidoreductase activity, acting on the aldehyde or oxo group of donors, disulfide as acceptor	2/531	8/17993	0.0216312	1
2	GO:0016594	MF	glycine binding	2/531	8/17993	0.0216312	1
2	GO:0005542	MF	folic acid binding	2/531	8/17993	0.0216312	1
2	GO:0019798	MF	procollagen-proline dioxygenase activity	2/531	8/17993	0.0216312	1
2	GO:0035256	MF	G protein-coupled glutamate receptor binding	2/531	8/17993	0.0216312	1
2	GO:0030976	MF	thiamine pyrophosphate binding	2/531	8/17993	0.0216312	1
3	GO:0045499	MF	chemorepellent activity	3/531	21/17993	0.0228918	1
3	GO:0033764	MF	steroid dehydrogenase activity, acting on the CH-OH group of donors, NAD or NADP as acceptor	3/531	21/17993	0.0228918	1
7	GO:0015293	MF	symporter activity	7/531	96/17993	0.0234654	1
5	GO:0004714	MF	transmembrane receptor protein tyrosine kinase activity	5/531	56/17993	0.0244183	1
14	GO:0016741	MF	transferase activity, transferring one-carbon groups	14/531	259/17993	0.0256813	1
5	GO:0015370	MF	solute:sodium symporter activity	5/531	57/17993	0.0261394	1
2	GO:0004029	MF	aldehyde dehydrogenase (NAD) activity	2/531	9/17993	0.0272745	1
2	GO:0015556	MF	C4-dicarboxylate transmembrane transporter activity	2/531	9/17993	0.0272745	1
2	GO:0031545	MF	peptidyl-proline 4-dioxygenase activity	2/531	9/17993	0.0272745	1
4	GO:0097110	MF	scaffold protein binding	4/531	39/17993	0.0272982	1
28	GO:0005509	MF	calcium ion binding	28/531	625/17993	0.0292816	1
1	GO:0004991	MF	parathyroid hormone receptor activity	1/531	1/17993	0.0295115	1
1	GO:0034386	MF	4-aminobutyrate:2-oxoglutarate transaminase activity	1/531	1/17993	0.0295115	1
1	GO:0004855	MF	xanthine oxidase activity	1/531	1/17993	0.0295115	1
1	GO:0004856	MF	xylulokinase activity	1/531	1/17993	0.0295115	1
1	GO:0047704	MF	bile-salt sulfotransferase activity	1/531	1/17993	0.0295115	1
1	GO:0072582	MF	17-beta-hydroxysteroid dehydrogenase (NADP+) activity	1/531	1/17993	0.0295115	1
1	GO:0008890	MF	glycine C-acetyltransferase activity	1/531	1/17993	0.0295115	1
1	GO:0030343	MF	vitamin D3 25-hydroxylase activity	1/531	1/17993	0.0295115	1
1	GO:0004375	MF	glycine dehydrogenase (decarboxylating) activity	1/531	1/17993	0.0295115	1
1	GO:0016034	MF	maleylacetoacetate isomerase activity	1/531	1/17993	0.0295115	1
1	GO:0044540	MF	L-cystine L-cysteine-lyase (deaminating)	1/531	1/17993	0.0295115	1
1	GO:0004854	MF	xanthine dehydrogenase activity	1/531	1/17993	0.0295115	1
1	GO:0033791	MF	3alpha,7alpha,12alpha-trihydroxy-5beta-cholestanoyl-CoA 24-hydroxylase activity	1/531	1/17993	0.0295115	1
1	GO:0004585	MF	ornithine carbamoyltransferase activity	1/531	1/17993	0.0295115	1
1	GO:0015067	MF	amidinotransferase activity	1/531	1/17993	0.0295115	1
1	GO:0015068	MF	glycine amidinotransferase activity	1/531	1/17993	0.0295115	1
1	GO:0015265	MF	urea channel activity	1/531	1/17993	0.0295115	1
1	GO:0017113	MF	dihydropyrimidine dehydrogenase (NADP+) activity	1/531	1/17993	0.0295115	1
1	GO:0031714	MF	C5a anaphylatoxin chemotactic receptor binding	1/531	1/17993	0.0295115	1
1	GO:0031715	MF	C5L2 anaphylatoxin chemotactic receptor binding	1/531	1/17993	0.0295115	1
1	GO:0031073	MF	cholesterol 26-hydroxylase activity	1/531	1/17993	0.0295115	1
1	GO:0002054	MF	nucleobase binding	1/531	1/17993	0.0295115	1
1	GO:0005008	MF	hepatocyte growth factor-activated receptor activity	1/531	1/17993	0.0295115	1
1	GO:0002058	MF	uracil binding	1/531	1/17993	0.0295115	1
1	GO:0070643	MF	vitamin D 25-hydroxylase activity	1/531	1/17993	0.0295115	1
1	GO:0004087	MF	carbamoyl-phosphate synthase (ammonia) activity	1/531	1/17993	0.0295115	1
1	GO:0047730	MF	carnosine synthase activity	1/531	1/17993	0.0295115	1
1	GO:0004502	MF	kynurenine 3-monooxygenase activity	1/531	1/17993	0.0295115	1
1	GO:0003837	MF	beta-ureidopropionase activity	1/531	1/17993	0.0295115	1
1	GO:0050459	MF	ethanolamine-phosphate phospho-lyase activity	1/531	1/17993	0.0295115	1
1	GO:0004123	MF	cystathionine gamma-lyase activity	1/531	1/17993	0.0295115	1
1	GO:0008336	MF	gamma-butyrobetaine dioxygenase activity	1/531	1/17993	0.0295115	1
1	GO:0072555	MF	17-beta-ketosteroid reductase activity	1/531	1/17993	0.0295115	1
1	GO:0042132	MF	fructose 1,6-bisphosphate 1-phosphatase activity	1/531	1/17993	0.0295115	1
1	GO:0120153	MF	calcium-dependent carbohydrate binding	1/531	1/17993	0.0295115	1
1	GO:0045142	MF	triplex DNA binding	1/531	1/17993	0.0295115	1
1	GO:0004353	MF	glutamate dehydrogenase [NAD(P)+] activity	1/531	1/17993	0.0295115	1
1	GO:0106137	MF	IkappaB kinase complex binding	1/531	1/17993	0.0295115	1
1	GO:0030412	MF	formimidoyltetrahydrofolate cyclodeaminase activity	1/531	1/17993	0.0295115	1
1	GO:0008112	MF	nicotinamide N-methyltransferase activity	1/531	1/17993	0.0295115	1
1	GO:0008113	MF	peptide-methionine (S)-S-oxide reductase activity	1/531	1/17993	0.0295115	1
1	GO:0008115	MF	sarcosine oxidase activity	1/531	1/17993	0.0295115	1
1	GO:0004496	MF	mevalonate kinase activity	1/531	1/17993	0.0295115	1
1	GO:0004144	MF	diacylglycerol O-acyltransferase activity	1/531	1/17993	0.0295115	1
1	GO:0050031	MF	L-pipecolate oxidase activity	1/531	1/17993	0.0295115	1
1	GO:0052854	MF	medium-chain-(S)-2-hydroxy-acid oxidase activity	1/531	1/17993	0.0295115	1
1	GO:0052852	MF	very-long-chain-(S)-2-hydroxy-acid oxidase activity	1/531	1/17993	0.0295115	1
1	GO:0080146	MF	L-cysteine desulfhydrase activity	1/531	1/17993	0.0295115	1
1	GO:0070891	MF	lipoteichoic acid binding	1/531	1/17993	0.0295115	1
1	GO:0016639	MF	oxidoreductase activity, acting on the CH-NH2 group of donors, NAD or NADP as acceptor	1/531	1/17993	0.0295115	1
1	GO:0004454	MF	ketohexokinase activity	1/531	1/17993	0.0295115	1
1	GO:0008743	MF	L-threonine 3-dehydrogenase activity	1/531	1/17993	0.0295115	1
1	GO:0008887	MF	glycerate kinase activity	1/531	1/17993	0.0295115	1
1	GO:0032145	MF	succinate-semialdehyde dehydrogenase binding	1/531	1/17993	0.0295115	1
1	GO:0102773	MF	dihydroceramide kinase activity	1/531	1/17993	0.0295115	1
1	GO:0004777	MF	succinate-semialdehyde dehydrogenase (NAD+) activity	1/531	1/17993	0.0295115	1
1	GO:0003867	MF	4-aminobutyrate transaminase activity	1/531	1/17993	0.0295115	1
1	GO:0002061	MF	pyrimidine nucleobase binding	1/531	1/17993	0.0295115	1
1	GO:0009013	MF	succinate-semialdehyde dehydrogenase [NAD(P)+] activity	1/531	1/17993	0.0295115	1
1	GO:0004055	MF	argininosuccinate synthase activity	1/531	1/17993	0.0295115	1
1	GO:0004058	MF	aromatic-L-amino-acid decarboxylase activity	1/531	1/17993	0.0295115	1
1	GO:1990699	MF	palmitoleyl hydrolase activity	1/531	1/17993	0.0295115	1
1	GO:0071916	MF	dipeptide transmembrane transporter activity	1/531	1/17993	0.0295115	1
1	GO:0030731	MF	guanidinoacetate N-methyltransferase activity	1/531	1/17993	0.0295115	1
1	GO:0045134	MF	uridine-diphosphatase activity	1/531	1/17993	0.0295115	1
1	GO:0003845	MF	11-beta-hydroxysteroid dehydrogenase [NAD(P)] activity	1/531	1/17993	0.0295115	1
1	GO:0052853	MF	long-chain-(S)-2-hydroxy-long-chain-acid oxidase activity	1/531	1/17993	0.0295115	1
1	GO:0038021	MF	leptin receptor activity	1/531	1/17993	0.0295115	1
1	GO:0016726	MF	oxidoreductase activity, acting on CH or CH2 groups, NAD or NADP as acceptor	1/531	1/17993	0.0295115	1
1	GO:0016727	MF	oxidoreductase activity, acting on CH or CH2 groups, oxygen as acceptor	1/531	1/17993	0.0295115	1
1	GO:0000334	MF	3-hydroxyanthranilate 3,4-dioxygenase activity	1/531	1/17993	0.0295115	1
1	GO:0004341	MF	gluconolactonase activity	1/531	1/17993	0.0295115	1
1	GO:0030407	MF	formimidoyltransferase activity	1/531	1/17993	0.0295115	1
1	GO:0030409	MF	glutamate formimidoyltransferase activity	1/531	1/17993	0.0295115	1
1	GO:0004362	MF	glutathione-disulfide reductase activity	1/531	1/17993	0.0295115	1
1	GO:0008812	MF	choline dehydrogenase activity	1/531	1/17993	0.0295115	1
1	GO:0016404	MF	15-hydroxyprostaglandin dehydrogenase (NAD+) activity	1/531	1/17993	0.0295115	1
1	GO:0004607	MF	phosphatidylcholine-sterol O-acyltransferase activity	1/531	1/17993	0.0295115	1
1	GO:0033735	MF	aspartate dehydrogenase activity	1/531	1/17993	0.0295115	1
1	GO:0030429	MF	kynureninase activity	1/531	1/17993	0.0295115	1
1	GO:0016642	MF	oxidoreductase activity, acting on the CH-NH2 group of donors, disulfide as acceptor	1/531	1/17993	0.0295115	1
1	GO:0047749	MF	cholestanetriol 26-monooxygenase activity	1/531	1/17993	0.0295115	1
1	GO:0047298	MF	(S)-3-amino-2-methylpropionate transaminase activity	1/531	1/17993	0.0295115	1
1	GO:0070524	MF	11-beta-hydroxysteroid dehydrogenase (NADP+) activity	1/531	1/17993	0.0295115	1
5	GO:0038024	MF	cargo receptor activity	5/531	60/17993	0.0317599	1
4	GO:0016620	MF	oxidoreductase activity, acting on the aldehyde or oxo group of donors, NAD or NADP as acceptor	4/531	41/17993	0.0321108	1
4	GO:0016879	MF	ligase activity, forming carbon-nitrogen bonds	4/531	41/17993	0.0321108	1
2	GO:0055102	MF	lipase inhibitor activity	2/531	10/17993	0.0334365	1
2	GO:0016742	MF	hydroxymethyl-, formyl- and related transferase activity	2/531	10/17993	0.0334365	1
7	GO:0008238	MF	exopeptidase activity	7/531	106/17993	0.0374881	1
6	GO:0015294	MF	solute:cation symporter activity	6/531	84/17993	0.0378001	1
10	GO:0042277	MF	peptide binding	10/531	174/17993	0.039268	1
2	GO:0070330	MF	aromatase activity	2/531	11/17993	0.0400817	1
5	GO:0042626	MF	ATPase-coupled transmembrane transporter activity	5/531	66/17993	0.0451217	1
4	GO:0030145	MF	manganese ion binding	4/531	46/17993	0.0461853	1
4	GO:0005044	MF	scavenger receptor activity	4/531	46/17993	0.0461853	1
2	GO:0017154	MF	semaphorin receptor activity	2/531	12/17993	0.0471764	1
2	GO:0005283	MF	amino acid:sodium symporter activity	2/531	12/17993	0.0471764	1
3	GO:0005504	MF	fatty acid binding	3/531	28/17993	0.0484966	1
