# Supplementary material for: Integrated Analysis of lncRNA and mRNA in Subcutaneous Adipose Tissue of Ningxiang Pig
Source: Biology (Basel). 2021 Jul 29;10(8):726. doi: 10.3390/biology10080726 (PMC8389317; doi:10.3390/biology10080726)
Supplement: Supplementary file 1 [file biology-10-00726-s001.zip › Table S4. Total differentially expressed mRNAs of subcutaneous adipose tissue.xls]

gene_id	gene_name	description	N30D_L_vs_N90D_L_fc(N90D_L/N30D_L)	N30D_L_vs_N90D_L_log2fc(N90D_L/N30D_L)	N30D_L_vs_N90D_L_pvalue	N30D_L_vs_N90D_L_padjust	N30D_L_vs_N90D_L_significant	N30D_L_vs_N90D_L_regulate	N30D_L_vs_N150D_L_fc(N150D_L/N30D_L)	N30D_L_vs_N150D_L_log2fc(N150D_L/N30D_L)	N30D_L_vs_N150D_L_pvalue	N30D_L_vs_N150D_L_padjust	N30D_L_vs_N150D_L_significant	N30D_L_vs_N150D_L_regulate	N30D_L_vs_N210D_L_fc(N210D_L/N30D_L)	N30D_L_vs_N210D_L_log2fc(N210D_L/N30D_L)	N30D_L_vs_N210D_L_pvalue	N30D_L_vs_N210D_L_padjust	N30D_L_vs_N210D_L_significant	N30D_L_vs_N210D_L_regulate	N90D_L_vs_N150D_L_fc(N150D_L/N90D_L)	N90D_L_vs_N150D_L_log2fc(N150D_L/N90D_L)	N90D_L_vs_N150D_L_pvalue	N90D_L_vs_N150D_L_padjust	N90D_L_vs_N150D_L_significant	N90D_L_vs_N150D_L_regulate	N90D_L_vs_N210D_L_fc(N210D_L/N90D_L)	N90D_L_vs_N210D_L_log2fc(N210D_L/N90D_L)	N90D_L_vs_N210D_L_pvalue	N90D_L_vs_N210D_L_padjust	N90D_L_vs_N210D_L_significant	N90D_L_vs_N210D_L_regulate	N150D_L_vs_N210D_L_fc(N210D_L/N150D_L)	N150D_L_vs_N210D_L_log2fc(N210D_L/N150D_L)	N150D_L_vs_N210D_L_pvalue	N150D_L_vs_N210D_L_padjust	N150D_L_vs_N210D_L_significant	N150D_L_vs_N210D_L_regulate	N30D_M_vs_N90D_M_fc(N90D_M/N30D_M)	N30D_M_vs_N90D_M_log2fc(N90D_M/N30D_M)	N30D_M_vs_N90D_M_pvalue	N30D_M_vs_N90D_M_padjust	N30D_M_vs_N90D_M_significant	N30D_M_vs_N90D_M_regulate	N30D_M_vs_N150D_M_fc(N150D_M/N30D_M)	N30D_M_vs_N150D_M_log2fc(N150D_M/N30D_M)	N30D_M_vs_N150D_M_pvalue	N30D_M_vs_N150D_M_padjust	N30D_M_vs_N150D_M_significant
MSTRG.10020			1.05835078743	0.0818178839871	0.871594078334	0.905607276296	no	up	0.801564596224	-0.31910930639	0.550691558127	0.63561670825	no	down	0.966399906235	-0.0493077802013	0.922687776507	0.949027440239	no	down	0.75737137983	-0.400927190377	0.459182195617	0.65528689812	no	down	0.913118710459	-0.131125664188	0.799141318769	0.900813342797	no	down	1.20564195423	0.269801526188	0.619543253126	0.798870173192	no	up	0.948463314721	-0.0763361216661	0.880737362016	0.965425838783	no	down	0.353708804342	-1.49936596456	0.00755900764963	0.0319318835944	yes
MSTRG.10047			2.28902812133	1.1947351869	0.00424936010041	0.0095626480187	yes	up	2.95187606392	1.56163215035	0.000227332459497	0.000634522455971	yes	up	1.18334033633	0.242865061782	0.583163199649	0.671930347959	no	up	1.28957614649	0.36689696345	0.366466349575	0.57312812068	no	up	0.516961904184	-0.951870125122	0.0254504412134	0.0790322621969	no	down	0.400877377881	-1.31876708857	0.00224689224473	0.0169450492611	yes	down	1.12255049598	0.166780343549	0.688407577938	0.887623311465	no	up	0.957546433482	-0.0625856467736	0.883106314538	0.944451041308	no
MSTRG.10050			4.91712766147	2.29781581177	5.11000323484e-14	4.8480809399e-13	yes	up	3.99930658146	1.99974988045	1.86535489798e-10	1.19394826165e-09	yes	up	3.55921093624	1.83155743654	2.91323562734e-09	1.65223035551e-08	yes	up	0.813342027462	-0.298065931324	0.303955914832	0.509968367959	no	down	0.723839440682	-0.466258375231	0.10088403651	0.225475177385	no	down	0.889957012232	-0.168192443907	0.566554664295	0.76118074247	no	down	1.03930665129	0.0556213895904	0.857590048504	0.954651301274	no	up	0.25504144106	-1.97119640877	3.6839685142e-07	9.85313681003e-06	yes
MSTRG.10053			0.971626692768	-0.0415259702949	0.919499395997	0.943063741965	no	down	0.96116515873	-0.0571437417162	0.89721141291	0.928094542665	no	down	0.518452065558	-0.947717486713	0.0377246329586	0.0677881154085	no	down	0.989232969703	-0.0156177714213	0.972871712413	0.995282251778	no	down	0.533591830501	-0.906191516418	0.0551429281825	0.143965236134	no	down	0.539399561927	-0.890573744997	0.0749589907355	0.218187108763	no	down	0.938759655904	-0.0911722528967	0.793764696349	0.928793368611	no	down	0.264560639604	-1.91832965637	4.30772565549e-06	7.41050157129e-05	yes
MSTRG.10070			1.39970062185	0.485118286058	0.0177771923171	0.0344068924295	no	up	0.757545777174	-0.400595024114	0.0558439647872	0.0922574308065	no	down	0.283450009856	-1.81883377557	2.20370037723e-17	2.51556162344e-16	yes	down	0.541219861839	-0.885713310172	2.36946575758e-05	0.000354683535632	no	down	0.20250759729	-2.30395206162	6.4399699388e-27	4.59146004896e-24	yes	down	0.374168820415	-1.41823875145	9.56082832566e-11	6.06789597722e-09	yes	down	1.21500986913	0.280968032416	0.176483835948	0.477994920019	no	up	0.622753704927	-0.683266395421	0.00130070492263	0.00782858570551	no
MSTRG.10085			5.60833940371	2.48757366055	1.89340331917e-19	2.6392479286e-18	yes	up	9.43859552036	3.23857219999	7.49471211071e-32	1.8845759509e-30	yes	up	4.10295181403	2.036662211	1.61699941156e-13	1.4055346737e-12	yes	up	1.68295726077	0.75099853944	0.00600698779651	0.0313011007894	no	up	0.731580512284	-0.450911449551	0.0994465977338	0.223119671037	no	down	0.434699400476	-1.20190998899	1.12002935456e-05	0.000209491831312	yes	down	1.23668767446	0.306481193598	0.296143697416	0.620031421856	no	up	0.821103248097	-0.28436445248	0.342855944827	0.525633807927	no
MSTRG.10095			2.48346914508	1.31235682267	6.36553370712e-09	3.6221260379e-08	yes	up	3.47775882662	1.79815788903	1.79983472413e-15	1.83653942814e-14	yes	up	1.41034671298	0.496049871571	0.0284395486045	0.0529471395967	no	up	1.40036321108	0.485801066357	0.0313351143371	0.107478812842	no	up	0.567893793156	-0.816306951098	0.000303676773354	0.00209226123374	no	down	0.405533213571	-1.30210801745	8.39366316029e-09	3.51187875566e-07	yes	down	1.11652626646	0.159017191194	0.484007259408	0.771170332428	no	up	1.82872211813	0.870835868277	0.000122433989884	0.00114854742891	no
MSTRG.10186			2.38188981985	1.25210667935	0.362145861833	0.45656480435	no	up	0.407847997061	-1.29389652785	0.444080577267	0.534757330281	no	down	2.8066943795	1.48887197757	0.269180412071	0.363243387198	no	up	0.171228741843	-2.5460032072	0.113066414495	1.0	no	down	1.17834769522	0.23676529822	0.848639577611	0.93164715708	no	up	6.88171671732	2.78276850542	0.0789738026233	1.0	no	up	1.74145656014	0.800294485988	0.570775181731	1.0	no	up	1.9097923678	0.933415797306	0.506999704435	1.0	no
MSTRG.10199			0.253603037387	-1.97935607024	1.55251747084e-06	6.4576407333e-06	yes	down	0.330090237682	-1.59906762296	0.000104074972344	0.000309042627622	yes	down	0.337736865876	-1.56602842868	0.000143712018531	0.000433931495376	yes	down	1.30160206709	0.380288447281	0.356257902109	0.562816949936	no	up	1.33175402533	0.413327641563	0.315896206499	0.508402472628	no	up	1.0231652661	0.0330391942814	0.936110014355	0.983488771863	no	up	1.17796773642	0.236300025459	0.566011399498	0.823774709893	no	up	0.846874352429	-0.239780156704	0.56030556107	0.718812280958	no
MSTRG.10215			2.18438629487	1.12722801029	0.000643122799412	0.00172617315793	yes	up	1.27282576999	0.348034950291	0.333820192306	0.424029076747	no	up	1.21179527422	0.27714598444	0.420747605596	0.520822447365	no	up	0.58269261851	-0.779193059998	0.026387264394	0.094569600961	no	down	0.554753194097	-0.85008202585	0.0110634427832	0.0410432466154	no	down	0.952051178399	-0.0708889658514	0.845611513727	0.938446504053	no	down	2.17734683787	1.12257123822	0.000809126067741	0.0186436247759	yes	up	0.900043717802	-0.151933015751	0.676733663669	0.810355389025	no
MSTRG.10219			12.0825796176	3.59485659626	3.71453151282e-11	2.68511947509e-10	yes	up	11.0122254788	3.46103414987	1.93906204499e-10	1.23670880475e-09	yes	up	3.08934995957	1.62730330778	0.0027954777508	0.00661982563115	yes	up	0.911413442104	-0.133822446387	0.804702107639	0.905271800354	no	down	0.25568629029	-1.96755328848	0.00028254180819	0.0019734868678	yes	down	0.280538204154	-1.83373084209	0.000718518305696	0.00681721459131	yes	down	1.86145576647	0.896431334022	0.103512464114	0.362069201341	no	up	1.11087472367	0.151696129304	0.784199172011	0.884987087423	no
MSTRG.1022			1.2030150775	0.266654724056	0.306102100541	0.397548605817	no	up	1.37524291514	0.45968647065	0.0779484565608	0.123249588758	no	up	1.42595098763	0.511924394744	0.049335278266	0.0857895100763	no	up	1.14316349052	0.193031746595	0.45935893882	0.655356832351	no	up	1.18531431094	0.245269670688	0.346497485382	0.54078778933	no	up	1.03687208415	0.0522379240936	0.8412290422	0.935994360742	no	up	1.08183039776	0.113474340676	0.675586370371	0.882464505812	no	up	1.14678439307	0.19759417576	0.466261474296	0.641560380817	no
MSTRG.10239			0.229438571592	-2.12382014745	9.17769132674e-14	8.51424376095e-13	yes	down	0.652121915379	-0.616786390752	0.0295786255961	0.0528325654619	no	down	0.869009477579	-0.202556183461	0.473426368312	0.571322687616	no	down	2.84225058958	1.5070337567	1.4040934931e-07	4.53998285051e-06	yes	up	3.78754745356	1.92126396399	1.65096479475e-11	6.76193027637e-10	yes	up	1.33258744582	0.414230207291	0.144418333948	0.336772942098	no	up	0.419370710699	-1.25370198931	9.1966671719e-06	0.000763684028882	yes	down	0.782099641481	-0.354575672632	0.208911716109	0.375168746405	no
MSTRG.10264			2.33956165908	1.22623825139	1.3947332434e-08	7.57579428203e-08	yes	up	1.73837540118	0.797739664974	0.000308447433767	0.000838837454721	no	up	0.746367488023	-0.422041951529	0.0612235751482	0.103433161408	no	down	0.743034659692	-0.428498586411	0.04954075465	0.149890903021	no	down	0.319020225488	-1.64828020291	1.31851839096e-13	8.40446325366e-12	yes	down	0.42934770448	-1.2197816165	8.19378629986e-08	2.70049946367e-06	yes	down	1.28789503078	0.365015012129	0.0885324132485	0.332168124126	no	up	0.624320791427	-0.67964058298	0.0020656409447	0.0113443068789	no
MSTRG.10303			2.99676874905	1.58340776004	0.000330806817279	0.000936337484578	yes	up	2.22184670149	1.15175927999	0.0143137757054	0.0275972395361	yes	up	4.0192791552	2.00693678188	3.65028214045e-06	1.41992229907e-05	yes	up	0.741414132203	-0.431648480047	0.3275941401	0.53533259533	no	down	1.34120430763	0.423529021845	0.291400271009	0.481953365145	no	up	1.80898130933	0.855177501891	0.0484096430267	0.163008344488	no	up	0.966520378874	-0.0491279432158	0.914847568367	0.979213031521	no	down	0.547374941584	-0.869398704173	0.0868228744552	0.200945159537	no
MSTRG.10327			1.85433378348	0.890900955089	0.00172045279183	0.00422702185612	no	up	1.82670870093	0.869246590598	0.00257106520122	0.00583200775249	no	up	0.363930444563	-1.45826535016	2.87217059776e-06	1.13470884097e-05	yes	down	0.9851024218	-0.0216543644904	0.939687183181	0.977243631414	no	down	0.196259404755	-2.34916630525	3.28268034062e-14	2.30626264806e-12	yes	down	0.199227410686	-2.32751194076	1.11864161905e-13	1.41038935943e-11	yes	down	1.55146646393	0.633632512309	0.0330956975768	0.190877029686	no	up	1.38447424109	0.469338211818	0.117634605512	0.249967170125	no
MSTRG.10344			1.12801984684	0.173792451324	0.405713696241	0.500640298246	no	up	0.890773515873	-0.166869429764	0.438521846534	0.529330129964	no	down	1.11557744587	0.157790672159	0.450089217374	0.548769795987	no	up	0.789678939043	-0.340661881088	0.116073200015	0.270808635803	no	down	0.98896969676	-0.016001779165	0.939359066064	0.987152637937	no	down	1.25236934641	0.324660101923	0.134049369928	0.320673814271	no	up	1.03086531778	0.0438558573713	0.83284041101	0.944900982018	no	up	0.895688106382	-0.158931645764	0.447401036264	0.625760316466	no
MSTRG.10349			0.56563448937	-0.822058004219	5.78626863196e-05	0.000187445873718	no	down	0.293579734017	-1.76817571336	1.13038489473e-15	1.1747183877e-14	yes	down	0.379771834147	-1.39679518319	1.97681565059e-11	1.41506694756e-10	yes	down	0.519027286232	-0.946117709141	2.70413827723e-05	0.000395638175047	no	down	0.671408553199	-0.574737178974	0.00703373092258	0.0285652574387	no	down	1.29359008863	0.371380530167	0.10468834456	0.273491203017	no	up	1.1007480483	0.138484286287	0.508162308177	0.788002898518	no	up	0.829390834017	-0.269875991448	0.205108661947	0.370598109162	no
MSTRG.10373			2.87031761524	1.52121038728	9.07524784144e-07	3.91159946602e-06	yes	up	2.31536258719	1.2112381381	0.000111394791855	0.000328945015973	yes	up	0.626641957413	-0.674286724914	0.0370496702214	0.0667273157998	no	down	0.806657275452	-0.309972249177	0.316450739272	0.523313696123	no	down	0.218317984772	-2.19549711219	6.31851024011e-12	2.8686632576e-10	yes	down	0.270645280735	-1.88552486301	5.31359403357e-09	2.3477333159e-07	yes	down	1.29207062716	0.369684932781	0.243080715534	0.560090767294	no	up	1.08572325423	0.118656413797	0.710125102502	0.834522258047	no
MSTRG.10424			2.7976886329	1.48423540755	0.000549099301179	0.00149216725064	yes	up	2.30239706368	1.20313665728	0.00568902056878	0.011996293881	yes	up	0.759538255854	-0.396805463746	0.37332686655	0.474028458532	no	down	0.822964012725	-0.281098750266	0.512350274917	0.699288888738	no	down	0.271487772772	-1.88104087129	1.89422275062e-05	0.000187451711001	yes	down	0.329890212177	-1.59994212103	0.000326522576951	0.00355552189841	yes	down	1.19270493004	0.254237170756	0.570051289598	0.826698813953	no	up	1.00937211208	0.0134581321073	0.976273810474	0.997563440139	no
MSTRG.1043			2.15412901559	1.1071046587	0.00014207357996	0.000428603105191	yes	up	1.06701202162	0.0935764305473	0.760539334024	0.81899122909	no	up	1.27551171292	0.351076147157	0.235530601138	0.325887862916	no	up	0.495333387133	-1.01352822815	0.000832564210174	0.00669830888751	yes	down	0.592124103844	-0.756028511539	0.00964003581858	0.0367103243339	no	down	1.19540519421	0.25749971661	0.403222921865	0.628678380792	no	up	2.07693893389	1.05445879872	0.000404490622989	0.0116730343329	yes	up	1.87209879794	0.904656573566	0.00256300977513	0.0135556876704	no
MSTRG.10445			0.734914105564	-0.444352452719	0.951203644118	1.0	no	down	1.13783961568	0.18629721672	0.979531334635	1.0	no	up	0.715947244348	-0.482074810641	0.947067025698	1.0	no	down	1.0	0.0	1.0	1.0	no	no_change	1.0	0.0	1.0	1.0	no	no_change	1.0	0.0	1.0	1.0	no	no_change	1.0	0.0	1.0	1.0	no	no_change	1.0	0.0	1.0	1.0	no
MSTRG.10508			1.73057821295	0.791254145137	0.00038974936696	0.0010873442484	no	up	1.20962132201	0.274555475303	0.220024597798	0.299762606841	no	up	1.14514226177	0.195526836407	0.381414335933	0.4822474486	no	up	0.698969461744	-0.516698669834	0.0209144486736	0.0796955036068	no	down	0.66171078152	-0.59572730873	0.00762050080945	0.0304788366054	no	down	0.94669483824	-0.0790286388957	0.72426554296	0.868115004471	no	down	1.74056783534	0.799558041472	0.000318671494313	0.00999684280309	no	up	0.933871431847	-0.0987041503106	0.657061409996	0.797408102797	no
MSTRG.10510			6.7040245024	2.74502742192	0.000416381770265	0.00115511587802	yes	up	6.19181305281	2.63036191337	0.000996741556833	0.00244582562253	yes	up	7.94530038941	2.99010176484	0.000107446004007	0.000332213068223	yes	up	0.923596423401	-0.114665508557	0.864998008944	0.937617713694	no	down	1.18515384103	0.245074342914	0.702680396917	0.839022576234	no	up	1.2831944895	0.35973985147	0.590111323439	0.778133625114	no	up	1.54971802108	0.632005733824	0.34348353252	0.664488387067	no	up	0.712650468786	-0.488733438403	0.497836846034	0.667364370834	no
MSTRG.10515			3.60288227009	1.84915151018	0.165391485474	0.237897787894	no	up	1.68757591237	0.754952400499	0.615388465718	0.694474109174	no	up	0.194225126371	-2.36419824456	0.169089408438	0.247250303957	no	down	0.468396074549	-1.09419910968	0.432289689547	1.0	no	down	0.0539082633877	-4.21334975474	0.00950001220319	0.036255994233	yes	down	0.115091193793	-3.11915064506	0.0774333958963	1.0	no	down	1.83056399067	0.872288206538	0.530250670828	1.0	no	up	0.70785299865	-0.498478311045	0.756306365277	1.0	no
MSTRG.10552			1.07194524629	0.100231216502	0.684005417708	0.754994512091	no	up	2.37477378843	1.24779009456	3.818178447e-07	1.63705023715e-06	yes	up	3.32612097141	1.73384064057	1.4903347402e-12	1.18421842275e-11	yes	up	2.21538720998	1.14755887806	3.13865409545e-06	6.54414604185e-05	yes	up	3.10288327031	1.63360942406	2.8460718127e-11	1.10457424182e-09	yes	up	1.40060539139	0.486050546008	0.0472350780956	0.160313695181	no	up	1.43568262336	0.521736857575	0.037337434479	0.206159106934	no	up	4.08713606899	2.03109027438	2.91896899444e-16	1.5919014528e-13	yes
MSTRG.10583			2.4148974056	1.27196189897	2.52703567445e-06	1.01832607773e-05	yes	up	3.10914796574	1.63651927681	1.69365750354e-09	9.65830605286e-09	yes	up	0.855690659707	-0.224838751957	0.424759170861	0.524470894047	no	down	1.28748656507	0.364557377845	0.172191758592	0.352450217804	no	up	0.354338307592	-1.49680065092	6.71552632925e-08	1.2758408768e-06	yes	down	0.27521709135	-1.86135802877	2.3582660189e-11	1.65926537195e-09	yes	down	1.2177732078	0.284245477709	0.30809127192	0.631716636575	no	up	1.89927977463	0.925452438266	0.00075312231686	0.0050504955956	no
MSTRG.10584			2.02680645936	1.0192083318	0.0919020451403	0.144064688025	no	up	1.33463841027	0.416448929646	0.52833261768	0.615067274415	no	up	0.443953927387	-1.17151813043	0.112720852049	0.175223062394	no	down	0.658493268611	-0.602759402152	0.349134211596	0.556656845007	no	down	0.219041105448	-2.19072646223	0.00247115702081	0.0121661822636	yes	down	0.332639855089	-1.58796706007	0.0394204783997	0.142167999082	no	down	1.22190317716	0.289129971437	0.671966678745	0.880639499054	no	up	0.655023583548	-0.610381244337	0.423568688402	0.604989626585	no
MSTRG.10621			1.41527638387	0.501083818921	0.377412870855	0.472204418717	no	up	1.52012689196	0.604191757062	0.309908287825	0.398222655859	no	up	0.960812504368	-0.0576731679564	0.922733669527	0.949027440239	no	down	1.07408482844	0.103107938141	0.8625813752	0.936511224326	no	up	0.678886834629	-0.558756986877	0.347927510608	0.542096687917	no	down	0.632060724306	-0.661864925019	0.286834540075	0.514658421189	no	down	1.39270052018	0.477885060882	0.389804137853	0.70352462127	no	up	2.38705793046	1.25523357898	0.0187547778797	0.0638436056361	no
MSTRG.1065			1.97866753456	0.984529224042	0.0149036192957	0.0293614638664	no	up	2.80760883956	1.48934195112	0.00024357436637	0.00067593258145	yes	up	1.15696843256	0.210349501608	0.612814506631	0.698204079277	no	up	1.41893915502	0.504812727079	0.206165877193	0.396827066491	no	up	0.584720986399	-0.774179722434	0.0585025774965	0.150517858435	no	down	0.412083199149	-1.27899244951	0.00184690647876	0.0145670485249	yes	down	1.13148092681	0.178212265539	0.660954180378	0.87521017866	no	up	1.44045529049	0.526524882166	0.19098876357	0.351845664893	no
MSTRG.1067			2.59068270877	1.37333233373	8.64686452412e-12	6.63684777071e-11	yes	up	1.42436578525	0.510319686191	0.0113153033734	0.0222958411498	no	up	1.07055195282	0.0983548099706	0.625297476446	0.709270106482	no	up	0.549803254729	-0.863012647537	1.8154451449e-05	0.000284035786089	no	down	0.413231596904	-1.27497752376	2.36916925648e-10	7.47647675201e-09	yes	down	0.751599037202	-0.41196487622	0.0409892024446	0.146031321283	no	down	1.6326992038	0.707259024115	0.000442097818006	0.0124404269718	no	up	0.873276019415	-0.19549037127	0.332163647649	0.514331489906	no
MSTRG.10698			0.968227966149	-0.0465813295029	0.968490960809	0.980254008916	no	down	1.14309861565	0.192949870899	0.873633418069	0.909767534933	no	up	0.581275570256	-0.78270581837	0.529947014589	0.624506871038	no	down	1.18060896361	0.239531200401	0.847726151428	0.929945363783	no	up	0.60034990785	-0.736124488867	0.56508537602	0.743293036379	no	down	0.508508681837	-0.975655689268	0.456709418351	0.675752023669	no	down	0.437483459733	-1.19269962197	0.433704789087	1.0	no	down	1.10307721928	0.141533788188	0.914349614727	0.96336340372	no
MSTRG.10705			0.661531700598	-0.596117802783	0.00625458467723	0.0135464395856	no	down	0.680419587681	-0.555503421489	0.0111252920321	0.0219565130523	no	down	0.807313070896	-0.308799844877	0.156084597865	0.231027236452	no	down	1.02855174902	0.0406143812942	0.853296780772	0.932032869561	no	up	1.22036943984	0.287317957907	0.188622971293	0.35486632109	no	up	1.18649298979	0.246703576613	0.260669422991	0.48551812218	no	up	1.11752146085	0.16030253715	0.472903495892	0.763542840238	no	up	1.60616775946	0.683622585941	0.00210405259097	0.0115169080249	no
MSTRG.10730			0.531263942238	-0.912499296851	1.26957876649e-05	4.60078217421e-05	no	down	1.17174322532	0.228656453592	0.273865363067	0.359596494439	no	up	1.18616267301	0.246301877884	0.23840977002	0.329040199256	no	up	2.20557642286	1.14115575044	4.83516029979e-08	1.80224844031e-06	yes	up	2.23271820032	1.15880117473	2.97015625951e-08	6.18029141437e-07	yes	up	1.01230597914	0.0176454242915	0.932711321064	0.982328097991	no	up	0.835420040862	-0.259426342211	0.215978056273	0.530851208648	no	down	1.50805271399	0.592686858902	0.00465681639957	0.0218426864456	no
MSTRG.10736			0.149714983891	-2.73970947734	1.57004216248e-29	3.7129375464e-28	yes	down	0.185428498924	-2.43106510283	1.68174786686e-23	2.86551231178e-22	yes	down	0.225590863059	-2.14821945838	6.88817090075e-19	8.67689464137e-18	yes	down	1.23854335822	0.308644374517	0.208334815832	0.399283600309	no	up	1.50680217301	0.591490018959	0.0153397904765	0.0532036139534	no	up	1.21659218711	0.282845644442	0.247415388873	0.470445440617	no	up	0.682631626015	-0.550820839493	0.0245956320387	0.160558769455	no	down	1.27149372421	0.346524341247	0.155127704106	0.304423164839	no
MSTRG.10816			42239.4408493	15.3663031165	8.41283388458e-27	1.75457261406e-25	yes	up	54944.525137	15.7456881127	4.6554852363e-28	9.88989611513e-27	yes	up	36888.0445116	15.1708656913	3.63942402926e-26	6.95903058321e-25	yes	up	1.30078722711	0.379384996262	0.642561830416	0.79872735699	no	up	0.873308068712	-0.195437425224	0.81103601991	0.908270939842	no	down	0.671368883789	-0.574822421485	0.481931030126	0.694426672259	no	down	0.565581322055	-0.822193617993	0.427147976873	0.734382268695	no	down	0.343526657388	-1.54150603955	0.173865281698	0.329545398923	no
MSTRG.10832			1.90169686363	0.927287294467	0.486880236166	0.578510249132	no	up	1.18568630708	0.245722371538	0.860552350524	0.899185299106	no	up	1.58593565939	0.665334242816	0.619850620068	0.704429303282	no	up	0.623488595769	-0.681564922929	0.622536495597	0.785055420977	no	down	0.833958182147	-0.261953051651	0.843444947854	0.928372991377	no	down	1.33756766011	0.419611871278	0.763047308358	0.889850812267	no	up	0.495188353227	-1.01395071196	0.407690920592	0.719179859922	no	down	2.17279350448	1.11955107179	0.360584793857	0.544443218086	no
MSTRG.10852			2.42630869573	1.27876311413	5.72622378953e-06	2.1971259308e-05	yes	up	1.98387431745	0.988320630896	0.000586262166	0.00150783722642	no	up	0.684910214599	-0.546013218409	0.0659591363628	0.110411685001	no	down	0.817651241551	-0.290442483231	0.304987098841	0.511013881452	no	down	0.282284861694	-1.82477633254	4.57305916373e-10	1.35432906003e-08	yes	down	0.345238712239	-1.53433384931	2.65429513126e-07	7.68314150014e-06	yes	down	1.2269078809	0.295026932159	0.318432243447	0.640185083512	no	up	1.3606680397	0.44431513746	0.132237711253	0.272033135847	no
MSTRG.10853			2.27862547612	1.18816381704	0.00303526746934	0.00706260108605	yes	up	4.1352088198	2.04796018446	3.07248887368e-07	1.33947469385e-06	yes	up	2.08244721601	1.05827992792	0.00834360294954	0.0177419683472	yes	up	1.81478214087	0.859796367423	0.0303085999292	0.10489634456	no	up	0.913905000112	-0.129883889112	0.744210138844	0.865882766466	no	down	0.503589372812	-0.989680256535	0.012736695846	0.0639592537189	no	down	0.900113341974	-0.151821418325	0.707379089597	0.896179309361	no	down	2.35537909019	1.23595927535	0.00192192468469	0.0107254286166	yes
MSTRG.11042			0.770865888685	-0.375448205641	0.824329351402	0.870452002989	no	down	0.612771849573	-0.706578072779	0.676124449109	0.746185824875	no	down	1.4088308608	0.494498417227	0.754705930106	0.820607387421	no	up	0.79491369195	-0.331129867138	0.853293707905	0.932032869561	no	down	1.82759528146	0.869946622868	0.606385718063	0.772427545838	no	up	2.29911158905	1.20107649001	0.476863502658	0.691322961341	no	up	0.382155219649	-1.38776935942	0.0737646367478	0.300463767108	no	down	0.45614158556	-1.13244639094	0.139899970819	0.28302864017	no
MSTRG.11053			2.14910957747	1.10373904388	0.000767551861674	0.00202468226324	yes	up	2.20583874143	1.14132732609	0.000662676308653	0.00168850985508	yes	up	0.694083152392	-0.526819584307	0.138479787078	0.208443958345	no	down	1.0263965898	0.037588282204	0.90880960848	0.959636743573	no	up	0.32296312839	-1.63055862819	2.97193067433e-06	3.67199393331e-05	yes	down	0.314657250032	-1.66814691039	2.7325951406e-06	6.11125384658e-05	yes	down	1.65265454236	0.724785186753	0.0376271982067	0.20688242052	no	up	2.94845961746	1.55996143493	4.21033588147e-06	7.27712864948e-05	yes
MSTRG.11067			66.2378107513	6.0495830855	1.34165096506e-16	1.52821189808e-15	yes	up	77.6762828725	6.27940225844	1.00543968568e-17	1.18486164224e-16	yes	up	65.9572781748	6.04345995993	1.43085907923e-16	1.53805648244e-15	yes	up	1.17268795559	0.229819172944	0.696958709375	0.83666504483	no	up	0.995764766781	-0.00612312556604	0.991704632311	1.0	no	down	0.849130207261	-0.23594229851	0.689262396339	0.848168271854	no	down	0.837359218096	-0.256081438671	0.754083063526	0.912831451341	no	down	1.47984126332	0.565442431996	0.461264623392	0.63736550005	no
MSTRG.11078			2.83449211736	1.50309025707	1.15785427096e-12	9.66133277672e-12	yes	up	3.09877436617	1.6316977105	1.55646588762e-14	1.46184699897e-13	yes	up	1.44517735943	0.531246558384	0.0128578910297	0.0261050941051	no	up	1.09323795511	0.128607453431	0.540350793399	0.722493238776	no	up	0.509854076003	-0.971843698688	4.20559894036e-06	4.98508495086e-05	no	down	0.466370631955	-1.10045115212	2.15366691657e-07	6.39159347467e-06	yes	down	1.06068562175	0.0849971169921	0.701467916075	0.893717396082	no	up	0.987933475323	-0.0175141968551	0.937426425812	0.97677805836	no
MSTRG.11081			2.7116563393	1.43917435067	0.00103661291649	0.0026677538292	yes	up	2.9501657829	1.56079602819	0.000401740789018	0.00106924772711	yes	up	1.93160861869	0.949802805829	0.0311578481761	0.0573471962416	no	up	1.08795710582	0.121621677513	0.780340508396	0.891009775279	no	up	0.712335331984	-0.489371544843	0.261479073485	0.448776048912	no	down	0.654745787468	-0.610993222357	0.163162393661	0.363457794213	no	down	2.95334219738	1.56234852811	0.00346475597605	0.0491154203784	yes	up	2.74604894575	1.4573573404	0.00685756181289	0.0296454435993	yes
MSTRG.11105			0.0951996093185	-3.39290053678	4.047799564e-26	8.0579257091e-25	yes	down	0.202025385876	-2.30739150598	5.53537276745e-13	4.53174164192e-12	yes	down	0.17567800806	-2.50899449346	3.848796139e-15	3.75805681448e-14	yes	down	2.12212410663	1.0855090308	0.000788381659909	0.00641704413477	yes	up	1.84536480052	0.883906043319	0.0061511037908	0.0257019205498	no	up	0.869583826297	-0.201602987478	0.530807628853	0.732208511241	no	down	0.748644299318	-0.417647675937	0.189394886866	0.49548098204	no	down	1.72729449902	0.788514079423	0.0131026195457	0.0488522468517	no
MSTRG.1117			2.20193682203	1.13877307569	2.86871296456e-10	1.89378342139e-09	yes	up	2.40578502215	1.2665077309	3.57641400882e-12	2.73701186995e-11	yes	up	0.801236655155	-0.319699671489	0.0869743383209	0.140541975874	no	down	1.09257677063	0.127734655213	0.47825357423	0.671234340343	no	up	0.363878130898	-1.45847274718	2.98675410771e-15	2.40564922902e-13	yes	down	0.333045824036	-1.58620740239	1.70353718249e-17	4.84888628943e-15	yes	down	1.09745326819	0.134159508156	0.473900586212	0.764496587217	no	up	1.53801059095	0.621065437927	0.0008027085368	0.00531685578551	no
MSTRG.11201			2.58346136348	1.36930530794	6.26627185245e-05	0.000201546755488	yes	up	2.0755400998	1.05348680534	0.00221628082841	0.00509703222718	yes	up	2.28022118146	1.1891737726	0.000513729779047	0.00140119486332	yes	up	0.80339506104	-0.315818502605	0.356331407175	0.562843849348	no	down	0.882622520971	-0.180131535338	0.596705417394	0.765928085582	no	down	1.09861581652	0.135686967267	0.692105509021	0.849889628483	no	up	0.806517190852	-0.310222810244	0.384529580662	0.699559598705	no	down	0.952875685374	-0.069640086202	0.844706470347	0.920909328209	no
MSTRG.11210			1.49780461883	0.582849443669	0.127986949037	0.191174906633	no	up	3.10937624328	1.6366251974	1.49424912058e-05	5.10177124405e-05	yes	up	0.745431422045	-0.423852460857	0.290385512861	0.386644603576	no	down	2.07595583843	1.05377575374	0.00519888614645	0.0279525687313	yes	up	0.497682683492	-1.00670190453	0.0118495936845	0.0434236966355	yes	down	0.23973664289	-2.06047765826	1.86705172628e-07	5.64805696134e-06	yes	down	1.08617781531	0.119260302282	0.778797309727	0.923129648832	no	up	1.63715647928	0.711192221072	0.0846991265181	0.197426551773	no
MSTRG.11212			2.21018335693	1.14416606064	2.97615383827e-05	0.000101669851618	yes	up	3.05150732531	1.60952205368	4.75516825928e-09	2.5598958783e-08	yes	up	1.15176145166	0.20384194235	0.466597385288	0.564748437794	no	up	1.38065799643	0.465355993045	0.0860386329974	0.221951508224	no	up	0.52111579252	-0.940324118288	0.000664942645815	0.00403535495963	no	down	0.377440172635	-1.40568011133	3.92054581356e-07	1.09777448281e-05	yes	down	1.06623315398	0.0925229477701	0.741291974902	0.909238002667	no	up	2.0562497208	1.04001548296	0.000151063584709	0.00135734964956	yes
MSTRG.11223			9.28631163117	3.21510569585	1.96004542334e-07	9.33971133499e-07	yes	up	2.33749596611	1.2249638753	0.0804340469093	0.126550423046	no	up	5.57078447828	2.47788050229	8.07027754762e-05	0.000255414113941	yes	up	0.251714142164	-1.99014182055	0.00114946692207	0.00860314167253	yes	down	0.59989204536	-0.73722519356	0.162629705823	0.319086707904	no	down	2.38322741902	1.252916627	0.0442636647709	0.153765243117	no	up	0.836833037617	-0.256988285529	0.655233390278	0.872820132996	no	down	0.56110797277	-0.833649682715	0.170641677945	0.325150928926	no
MSTRG.11250			9.17195222262	3.19722883983	1.98035658414e-10	1.32597788678e-09	yes	up	10.6695322887	3.41542503023	1.84990458578e-11	1.32566408593e-10	yes	up	8.79127069685	3.13607170866	4.44760769292e-10	2.75637026276e-09	yes	up	1.16327822363	0.2181961904	0.585554187287	0.7573823301	no	up	0.958495038295	-0.0611571311692	0.876312607618	0.948526547585	no	down	0.8239602692	-0.279353321569	0.485505746791	0.696743056915	no	down	0.918599891207	-0.122491482193	0.739206362592	0.908719577817	no	down	0.682589912001	-0.550909001889	0.140841405688	0.284192086035	no
MSTRG.11282			1.11932871956	0.162633782907	0.5735738874	0.658003416713	no	up	0.916174750335	-0.126305291984	0.667461060532	0.738687508008	no	down	0.954324009221	-0.0674489259997	0.815950029677	0.868883427054	no	down	0.818503746329	-0.288939074891	0.327666991378	0.535338345973	no	down	0.852586012083	-0.230082708907	0.429152643265	0.622311742588	no	down	1.0416397187	0.0588563659843	0.842378554235	0.936836928472	no	up	0.81335537013	-0.298042264473	0.289435889753	0.612846173837	no	down	1.2934750861	0.371252266234	0.186140892637	0.345156546832	no
MSTRG.11284			1.30908516048	0.388558952593	0.139246229435	0.205543280164	no	up	1.48427279004	0.569756264918	0.0304553873991	0.0541875006485	no	up	2.02427983997	1.01740874449	0.000104937622644	0.000325222495333	yes	up	1.13382447136	0.181197312325	0.491482938654	0.681967092576	no	up	1.54633166816	0.628849791898	0.0165539687578	0.0565307607924	no	up	1.3638192747	0.447652479573	0.0886082216785	0.243545814078	no	up	1.40357071145	0.489101748199	0.0835690692218	0.322326965532	no	up	1.50338778754	0.588217189558	0.0374226800549	0.108039855229	no
MSTRG.11288			0.581384507506	-0.782435467243	0.0291547323589	0.0531267204994	no	down	0.418159133121	-1.2578760213	0.000512466548164	0.00133352237731	yes	down	0.284735457088	-1.81230593697	5.38554465062e-07	2.36460194303e-06	yes	down	0.719247120835	-0.475440554058	0.191249366805	0.377634076603	no	down	0.489754118681	-1.02987046972	0.00458823076403	0.0202244629312	yes	down	0.680926074633	-0.554429915665	0.130503720997	0.315080696908	no	down	3.11310617133	1.63835478023	2.00245404769e-05	0.00139022834295	yes	up	1.37801993225	0.462596755933	0.242621429364	0.41608791607	no
MSTRG.11316			0.624741802196	-0.678668029362	0.0327061153927	0.0586868681309	no	down	0.412040864169	-1.27914067105	5.9656818783e-05	0.000184888307733	yes	down	0.521813465954	-0.938393919965	0.00315741023704	0.00738114377006	no	down	0.659537848629	-0.600472641684	0.0598061662769	0.17178825905	no	down	0.835246599667	-0.259725890603	0.414444749446	0.607713393269	no	down	1.26641192981	0.340746751081	0.285642470598	0.513611179928	no	up	2.26874576365	1.18189494922	0.000235000466291	0.00811020742564	yes	up	0.8438590547	-0.244926041531	0.450216046368	0.628308671893	no
MSTRG.11337			18.5240242347	4.2113256445	0.136846723122	1.0	no	up	4.31657155995	2.10988590563	0.484526251357	1.0	no	up	9.85567326458	3.30095442858	0.250633698143	1.0	no	up	0.233025583709	-2.10143973887	0.457889496264	1.0	no	down	0.53204817375	-0.910371215922	0.733694052595	1.0	no	down	2.28321785651	1.19106852295	0.67849295941	1.0	no	up	0.46860161658	-1.09356616367	0.706259125189	1.0	no	down	0.256887197237	-1.960793104	0.499190078844	1.0	no
MSTRG.11362			2.32994577379	1.22029637857	0.333161374533	0.426306597964	no	up	141.17515738	7.14134242939	4.23032126124e-09	2.28985594025e-08	yes	up	1.26415703554	0.338175688452	0.794265767535	0.852469432048	no	up	60.591606452	5.92104605082	5.87976281991e-07	1.54452600867e-05	yes	up	0.542569294857	-0.88212069012	0.486817628458	0.675638849856	no	down	0.00895452896247	-6.80316674094	2.68779421226e-08	9.88119414315e-07	yes	down	0.700002596472	-0.514567821529	0.676922962983	0.883509900064	no	down	98.1445387838	6.61683608659	1.59845098732e-08	7.41397988321e-07	yes
MSTRG.11363			1.53993882956	0.6228730444	0.543017779469	0.630692183829	no	up	644.692009818	9.3324662929	6.19201237536e-20	8.56626891003e-19	yes	up	1.7267995313	0.788100606322	0.441353248544	0.540256935225	no	up	418.647804343	8.7095932485	1.42811870733e-17	3.94538794647e-15	yes	up	1.12134293788	0.165227561922	0.871737914417	0.945725589073	no	up	0.0026784875646	-8.54436568658	5.5560867836e-17	1.44967564329e-14	yes	down	0.876785618235	-0.189703960676	0.852385629484	0.95306906442	no	down	201.629397677	7.65556218968	5.58552947237e-14	1.76435319764e-11	yes
MSTRG.11364			2.13082598741	1.09141278113	6.9867477999e-08	3.50247122782e-07	yes	up	1.66179431169	0.732741823828	0.00036738597134	0.000985796520891	no	up	0.55905818843	-0.838929644036	7.15884811297e-05	0.000229032021583	no	down	0.77988269409	-0.3586709573	0.0788213836635	0.208760540463	no	down	0.262366890461	-1.93034242516	3.40672715756e-20	6.42936252775e-18	yes	down	0.336418402985	-1.57167146786	1.53266116102e-13	1.84567772891e-11	yes	down	1.55205864939	0.634183075296	0.00227732656334	0.0365667412161	no	up	1.32512141509	0.406124553577	0.0524081070138	0.139336660659	no
MSTRG.11387			3661.09380794	11.8380590248	0.0	0.0	yes	up	787.151751254	9.62049798266	6.94943484216e-214	2.07577512846e-211	yes	up	1322.89961419	10.3694878742	2.36652310017e-248	9.33072727935e-246	yes	up	0.215004529397	-2.21756104219	1.12127256961e-23	9.15835934462e-21	yes	down	0.36133999389	-1.46857115068	2.96923833771e-11	1.15005710263e-09	yes	down	1.68061572891	0.748989891512	0.000707319475033	0.00672795121923	no	up	0.853937925712	-0.227796893334	0.539032618709	0.80878764933	no	down	1.05525496353	0.0775916152178	0.829749209902	0.91139288816	no
MSTRG.11389			1.00980654804	0.0140789376149	0.935455363841	0.954803653157	no	up	0.752037218867	-0.411124031194	0.0198691999221	0.0370003028308	no	down	0.671530150547	-0.574475919258	0.00102907735995	0.00264880938427	no	down	0.744733949614	-0.425202968809	0.0164530017257	0.0667964654402	no	down	0.665008710679	-0.588554856873	0.000811311704524	0.00477315107338	no	down	0.89294802664	-0.163351888064	0.359863989975	0.588782870203	no	down	0.994110983497	-0.00852117025974	0.961276203502	0.995679720097	no	down	0.667263596948	-0.583671296169	0.00100649926397	0.00640004908225	no
MSTRG.11396			1.22830666948	0.296670801182	0.00827749306707	0.0173802074107	no	up	1.08259813529	0.114497808207	0.318091588849	0.406987122441	no	up	0.798071025374	-0.325410948195	0.00427557338961	0.00970955578882	no	down	0.881374466317	-0.182172992975	0.113519272389	0.266938672061	no	down	0.649732713502	-0.622081749377	5.2930181121e-08	1.03232622754e-06	no	down	0.737181230377	-0.439908756403	0.000161829968011	0.00200934420295	no	down	1.24480969278	0.315925199109	0.00441394324933	0.0576057000336	no	up	0.986446183318	-0.0196877496435	0.860174194985	0.930480938401	no
MSTRG.11399			4.8404752929	2.27514871466	3.84817840983e-07	1.74793379871e-06	yes	up	5.47571114253	2.45304634283	4.63125050558e-08	2.23337750653e-07	yes	up	2.89828882087	1.5352013698	0.000634337824552	0.00170256444836	yes	up	1.13123418904	0.177897628171	0.68895055534	0.831190029536	no	up	0.598761205355	-0.73994734486	0.0962896026419	0.218057062695	no	down	0.529299071011	-0.917844973031	0.039420185402	0.142167999082	no	down	0.809024567746	-0.305744581074	0.496314897612	0.780191116651	no	down	4.26536970974	2.09267079554	2.54222938952e-06	4.87185623e-05	yes
MSTRG.11408			1.21365154951	0.279354270066	0.077721953643	0.124678967302	no	up	0.629625267051	-0.667434657095	5.79098667808e-05	0.000180153876237	no	down	0.812262489463	-0.299982073079	0.061036316661	0.103160845669	no	down	0.51878586346	-0.946788927161	1.30956428269e-08	5.73460946729e-07	no	down	0.669271579467	-0.579336343146	0.000312835950369	0.00214591717816	no	down	1.29007289251	0.367452584016	0.0289579492162	0.11416663882	no	up	1.34658697343	0.42930741371	0.00730443375143	0.0788476859633	no	up	0.670700981845	-0.57625838086	0.00047669083576	0.00346978657209	no
MSTRG.11433			0.206342642872	-2.27688609479	2.89862076496e-13	2.54207060253e-12	yes	down	0.199212037939	-2.32762326601	9.35891457375e-14	8.20736841223e-13	yes	down	0.210353981524	-2.24910896957	5.56105102301e-13	4.63750253248e-12	yes	down	0.965442892301	-0.0507371712174	0.871292558554	0.940638119465	no	down	1.01944018259	0.027777125215	0.929199117103	0.982159180992	no	up	1.0559300718	0.0785142964324	0.802010578869	0.912572424872	no	up	0.75765487826	-0.400387263386	0.197955919025	0.506475346364	no	down	0.782772775026	-0.353334515235	0.255913401029	0.430778153276	no
MSTRG.11434			1.6669309639	0.737194356214	3.32811000775e-05	0.000112693258837	no	up	1.03645936658	0.0516635580466	0.772417141175	0.829245304205	no	up	1.32842893647	0.409721053766	0.0211968675121	0.0407245927428	no	up	0.62177701958	-0.685530798168	0.000123042138148	0.00140943268735	no	down	0.796930985889	-0.327473302448	0.0653287486218	0.163321871555	no	down	1.28169900269	0.358057495719	0.0450700879163	0.155526574503	no	up	0.888943837229	-0.169835821289	0.339202412969	0.65986321494	no	down	1.42196393351	0.507884873106	0.00419869284683	0.0200794183364	no
MSTRG.11446			1.41581013293	0.501627805922	0.029726150833	0.0540194848991	no	up	1.74364608022	0.802107236144	0.000514984580728	0.00133954427028	no	up	1.52572918253	0.609498906021	0.00824176655798	0.0175519267499	no	up	1.23155360996	0.300479430222	0.193283451824	0.380244166435	no	up	1.07763685755	0.107871100099	0.640088607215	0.795924403391	no	up	0.875022287975	-0.192608330123	0.40418895555	0.629661971885	no	down	1.08320199319	0.115302298724	0.619410621137	0.85376858601	no	up	1.34723688659	0.430003544242	0.0637276657387	0.160503521484	no
MSTRG.11461			2.50316397612	1.32375280153	0.000233002427008	0.000678767663423	yes	up	2.41062740778	1.26940868185	0.000454384690716	0.00119548108805	yes	up	0.64066188439	-0.642364933692	0.0828759274238	0.134870070434	no	down	0.96303215881	-0.0543441196832	0.879724290607	0.944275976662	no	down	0.255940837476	-1.96611773522	8.84463536142e-08	1.62151648293e-06	yes	down	0.265765618661	-1.91177361554	2.35532215261e-07	6.94616671255e-06	yes	down	1.51834926807	0.602503694149	0.108538978358	0.370975666973	no	up	2.45090754994	1.2933160657	0.00049757842672	0.00359469020345	yes
MSTRG.11512			1.98871839503	0.991839003239	3.24210731049e-05	0.000109935821256	no	up	1.6519453437	0.724165954505	0.00340520799186	0.00751822940436	no	up	1.19957726587	0.262526085933	0.283591583064	0.378955091745	no	up	0.830658250977	-0.267673048734	0.271499381502	0.473763875847	no	down	0.603191114876	-0.729312917306	0.00247009442999	0.0121661822636	no	down	0.72616038445	-0.461639868572	0.0642427367803	0.196812237193	no	down	1.25543581403	0.328188270625	0.169486627772	0.469065424896	no	up	0.548635319449	-0.866080593456	0.000723993691294	0.00489637815363	no
MSTRG.11522			3.18743960365	1.67239800571	9.47954190691e-10	5.90171997762e-09	yes	up	1.5824888743	0.662195356808	0.0175720081614	0.0331433762814	no	up	1.48108874358	0.566658086328	0.0402278176175	0.0717563514758	no	up	0.496476504993	-1.0102026489	0.000248033325269	0.00250648415735	yes	down	0.464664096499	-1.10573991938	5.118410783e-05	0.000452592593352	yes	down	0.935923637527	-0.0955372704798	0.731599015067	0.872512639477	no	down	1.35637500285	0.439756101748	0.105162014692	0.364676464458	no	up	0.870416570878	-0.200222072196	0.46419699771	0.639680571271	no
MSTRG.11530			0.281627200513	-1.82814141379	6.99950790831e-14	6.55671665377e-13	yes	down	0.558052714503	-0.84152668724	0.000401812748376	0.00106929488681	no	down	0.325230299916	-1.62046642326	1.35498945661e-11	9.87149377219e-11	yes	down	1.98152988591	0.986614726546	0.000151074843286	0.00166847897011	no	up	1.15482559683	0.207674990524	0.428047213483	0.621504665827	no	up	0.582794942957	-0.778939736021	0.00235639770812	0.0176153152984	no	down	0.782327253279	-0.354155871086	0.0922277643003	0.339693218727	no	down	1.18891966012	0.249651229918	0.233889095069	0.405553862461	no
MSTRG.11563			0.849329986709	-0.235602907784	0.547964635899	0.635058352863	no	down	0.612459276734	-0.707314174375	0.105111205865	0.159864396886	no	down	0.45917458467	-1.12288530389	0.00803186164464	0.017153084223	yes	down	0.721108740205	-0.471711266592	0.295725972102	0.500180796967	no	down	0.54063154705	-0.887282396102	0.0431232180493	0.119384709027	no	down	0.749722638081	-0.415571129511	0.385358578995	0.61324407158	no	down	1.00468292647	0.00674026500498	0.986013199701	1.0	no	up	0.467110720055	-1.09816353994	0.0097954741433	0.0390051905628	yes
MSTRG.11577			3.38245104396	1.75806905345	0.000157915523544	0.000473721961698	yes	up	1.98423912324	0.98858589726	0.0367774056179	0.0640709045585	no	up	0.470812225329	-1.08677631234	0.0279069814685	0.0520884522506	no	down	0.586627595626	-0.769483156188	0.0991738295549	0.244082216955	no	down	0.139192620739	-2.84484536578	5.49956923475e-09	1.36426169805e-07	yes	down	0.237275951177	-2.0753622096	2.81835007449e-05	0.00046321543744	yes	down	0.954889413908	-0.0665944311042	0.893463184681	0.97040760859	no	down	0.506862940168	-0.980332411311	0.0612460652105	0.15605855002	no
MSTRG.11588			1.22074878618	0.287766343474	0.198094013145	0.276908703292	no	up	0.927143885027	-0.109134844379	0.638115861381	0.714014542686	no	down	0.905414292351	-0.143350014564	0.526214130205	0.620590174854	no	down	0.759487861483	-0.396901187854	0.088762659834	0.226870112604	no	down	0.741687644992	-0.431116358039	0.0579498269963	0.149535411485	no	down	0.976562869015	-0.0342151701848	0.884571353154	0.957252858927	no	down	1.0388676007	0.0550118005562	0.813595332685	0.937571764333	no	up	0.647120748133	-0.627893160909	0.00969242958449	0.0386873643611	no
MSTRG.11590			0.536493391872	-0.898367693844	1.38373551689e-05	4.9844514783e-05	no	down	0.586766127938	-0.769142503471	0.000271736789258	0.000747071539684	no	down	0.548388725239	-0.866729184982	2.62297177514e-05	8.96329789827e-05	no	down	1.09370616084	0.129225190373	0.553211275269	0.734183095485	no	up	1.0221723763	0.0316385088618	0.881924301227	0.951650202401	no	up	0.934595061181	-0.0975866815114	0.653577616783	0.8249754155	no	down	1.16179287776	0.216352890719	0.308970739915	0.632608813521	no	up	0.808619063006	-0.306467879677	0.160616633784	0.312142812103	no
MSTRG.11619			1.0125917073	0.0180525743394	0.982495720042	0.990522814015	no	up	1.8401096744	0.879791756498	0.279930651782	0.366218917595	no	up	0.0247196394621	-5.3381984882	0.000142804441424	0.000431455441876	yes	down	1.81722767542	0.861739182159	0.299766482493	0.504968897068	no	up	0.024412247586	-5.35625106254	0.000150855006265	0.00114780983028	yes	down	0.0134337859346	-6.2179902447	1.01082454269e-05	0.000192394628763	yes	down	0.360044725541	-1.47375196247	0.131607503434	1.0	no	down	0.248640273335	-2.00786810005	0.0603421784186	0.154511397737	no
MSTRG.11621			1.01479712078	0.0211913312473	0.950237498678	0.96645384105	no	up	1.31141100935	0.391119911506	0.254824547816	0.33883792902	no	up	1.00134982611	0.00194607429452	0.995423796481	1.0	no	up	1.29228885508	0.369928580259	0.289359706444	0.493611075873	no	up	0.986748785157	-0.0192452569528	0.955519935601	0.996681590914	no	down	0.763566737636	-0.389173837212	0.264665551434	0.490821742161	no	down	1.23292269695	0.302082347001	0.416534429694	0.726084918605	no	up	0.819688867973	-0.286851689804	0.462715322433	0.638743778051	no
MSTRG.11652			1.32212146201	0.402854721922	0.160156890669	0.231336395691	no	up	0.938054531527	-0.0922563021287	0.753457437683	0.812652364946	no	down	1.14845775515	0.19969778962	0.487367415415	0.584639237404	no	up	0.709507075167	-0.495111024051	0.0923565615241	0.232699887982	no	down	0.868647690963	-0.203156932302	0.480535753557	0.669924192929	no	down	1.2242974332	0.291954091749	0.322115730872	0.55146093132	no	up	0.892718491098	-0.16372278575	0.56769212211	0.824864105554	no	down	0.584073636978	-0.775777826798	0.00760372009264	0.0320616238935	no
MSTRG.11654			0.40746469526	-1.2952530323	1.25881256592e-05	4.56435145866e-05	yes	down	0.579522872043	-0.787062493652	0.00797272825298	0.0162639036402	no	down	0.676756298204	-0.563291686004	0.0573242615754	0.0978857074662	no	down	1.42226523864	0.508190538652	0.0871480792499	0.223931584843	no	up	1.6608955477	0.731961346299	0.0136478349244	0.04852750493	no	up	1.16778186134	0.223770807647	0.450922972325	0.670695872874	no	up	0.617222079375	-0.69613842372	0.0188578842998	0.139167480972	no	down	1.14313419429	0.192994773699	0.514763887764	0.682317261448	no
MSTRG.11659			0.585295097638	-0.77276390001	0.10628861444	0.163078681809	no	down	0.429950555934	-1.21775733463	0.0124485747223	0.0243077656571	yes	down	0.667104973117	-0.584014298576	0.221106421512	0.308878400914	no	down	0.734587659573	-0.444993434623	0.36565151037	0.572220935812	no	down	1.13977543261	0.188749601434	0.695369468245	0.833542702766	no	up	1.55158532513	0.633743036057	0.19658422211	0.40890696261	no	up	0.843836932979	-0.244963862201	0.599952859596	0.844125088479	no	down	2.27270201342	1.1844085368	0.0112149507449	0.0433113643756	yes
MSTRG.11692			1.48844050564	0.573801556858	0.165732286905	0.238334567677	no	up	0.647346839461	-0.62738919952	0.179561569673	0.252884468105	no	down	1.05489079331	0.0770936528634	0.855124200779	0.896812574284	no	up	0.43491616696	-1.20119075638	0.0100536430138	0.0461553611087	yes	down	0.708722175534	-0.496707903995	0.238459445817	0.420081603017	no	down	1.62956042883	0.704482852384	0.137214985465	0.32571654245	no	up	1.10149618092	0.13946449297	0.728892988493	0.903715563269	no	up	0.513603938989	-0.961271827906	0.0240729232671	0.0773483036086	no
MSTRG.11720			0.30443311937	-1.71580277628	8.3094071671e-09	4.64583467809e-08	yes	down	0.849150041838	-0.235908599425	0.427777895702	0.518679711906	no	down	0.297805376439	-1.74755829499	4.39087859211e-09	2.44317754911e-08	yes	down	2.78928272848	1.47989417686	6.82971107952e-07	1.75277257295e-05	yes	up	0.978229231611	-0.0317555187111	0.915215916838	0.973633954083	no	down	0.350709959095	-1.51164969557	3.9210405513e-07	1.09777448281e-05	yes	down	1.17665555772	0.234692062179	0.431596688929	0.737597447357	no	up	1.255665409	0.328452087576	0.271049569516	0.447660611476	no
MSTRG.11755			0.755768432155	-0.403983835253	0.169598478128	0.242986804403	no	down	0.756584631095	-0.402426624432	0.190856634798	0.266507132626	no	down	0.468259995831	-1.09461830323	0.000384119228703	0.00107259581794	yes	down	1.00107995903	0.00155721082132	0.996103472783	1.0	no	up	0.619581310767	-0.690634467981	0.0306310427072	0.0913455460556	no	down	0.618912910183	-0.692191678803	0.0370553564093	0.136092471951	no	down	1.18260452276	0.24196769968	0.394024956951	0.706849811579	no	up	0.846458194674	-0.240489277595	0.409283136649	0.591129392712	no
MSTRG.11760			0.954639612493	-0.0669718930444	0.714009318442	0.780504223737	no	down	0.760618027826	-0.394755961405	0.0350678833168	0.0613586803682	no	down	1.02398745498	0.0341980407835	0.851193161921	0.894383434288	no	up	0.79675934025	-0.327784068361	0.0826748646966	0.215712501138	no	down	1.07264295508	0.101169933828	0.582266341871	0.755654761749	no	up	1.34625714554	0.428954002189	0.0228322676373	0.097152203813	no	up	0.859981764534	-0.217622026346	0.225583897997	0.541503646318	no	down	0.909884402636	-0.13624482687	0.448135628296	0.626500789471	no
MSTRG.11769			0.363358755196	-1.46053342614	0.00738754469417	0.01572600192	yes	down	0.309413977483	-1.69238972425	0.00352624725971	0.00776286303495	yes	down	0.205973590173	-2.27946872723	7.55832679947e-05	0.000240507435178	yes	down	0.851538522351	-0.231856298105	0.703911815307	0.841308522862	no	down	0.566860127153	-0.818935301089	0.17668360434	0.338592273126	no	down	0.665689352008	-0.587079002984	0.357223665677	0.586748018742	no	down	1.58692391154	0.666232956732	0.171408675022	0.471186201791	no	up	1.35950622328	0.443082755459	0.363052905696	0.546862804016	no
MSTRG.11771			2.4412767805	1.28763587038	0.000580496989693	0.00157189014652	yes	up	0.699264577579	-0.516089669988	0.193144519005	0.269162916437	no	down	1.62698848427	0.702204039736	0.0622777003741	0.105007063392	no	up	0.286433960772	-1.80372554037	4.46145211281e-06	8.66730500427e-05	yes	down	0.666449825463	-0.585431830646	0.116495160389	0.250366399183	no	down	2.32671371672	1.21829370972	0.00206055856899	0.0158906622648	yes	up	1.78473309528	0.835708337049	0.0438892998831	0.225298406066	no	up	0.990363447362	-0.013970026784	0.974335695653	0.996583535064	no
MSTRG.11781			2.20959307006	1.1437807	6.14676480189e-05	0.00019806699437	yes	up	1.62109620336	0.696969709607	0.0194534009203	0.0363132606517	no	up	0.826805239807	-0.27438056314	0.36642877386	0.466654175114	no	down	0.733662784034	-0.446810990389	0.126031658153	0.285428659442	no	down	0.374188917864	-1.41816126314	1.89834884168e-06	2.45751279101e-05	yes	down	0.510028484486	-0.971350272747	0.00172852090786	0.0138769204167	no	down	1.4495731452	0.535628133367	0.0668129973028	0.284322723703	no	up	1.65227205513	0.724451253505	0.0128412977858	0.048023150997	no
MSTRG.11785			1.94951114962	0.963112405802	0.000241302561594	0.000699981059475	no	up	1.61707648774	0.693387919925	0.0116993926901	0.022981449531	no	up	0.516361839341	-0.953545709712	0.00147235345666	0.00366674785808	no	down	0.829477937616	-0.269724485877	0.317433570016	0.524292864983	no	down	0.264867343509	-1.91665811551	8.24404220867e-11	2.87496037168e-09	yes	down	0.31931812951	-1.64693362964	7.65116724709e-08	2.54397925494e-06	yes	down	0.889139884312	-0.169517685362	0.560529902008	0.820476673293	no	down	0.919112317273	-0.121686922522	0.677293647524	0.810496206158	no
MSTRG.11793			0.131484715397	-2.92703299348	6.78170280171e-34	1.93978869143e-32	yes	down	0.0943906018949	-3.40521296657	4.95057311413e-44	1.97962674183e-42	yes	down	0.125306867858	-2.99646260638	2.01817466867e-35	5.87685308982e-34	yes	down	0.717882695412	-0.478179973087	0.0532333275043	0.157834799636	no	down	0.953014709574	-0.0694296128966	0.775982486773	0.886245201447	no	down	1.32753542559	0.40875036019	0.0985518752842	0.261638222441	no	up	1.19774867533	0.260325217896	0.2873702121	0.610311046998	no	up	0.927202780067	-0.109043202849	0.657610433377	0.797674837784	no
MSTRG.11799			1.07409581699	0.103122697725	0.676881829003	0.748937322329	no	up	1.39628881648	0.481597387823	0.0521534278238	0.0869473721875	no	up	2.0867256086	1.06124090757	1.60724978848e-05	5.6916332549e-05	yes	up	1.29996672028	0.378474690098	0.128082596161	0.288197347166	no	up	1.9427741693	0.958118209845	0.000103168383492	0.000829830891179	no	up	1.49447992706	0.579643519747	0.0190806849276	0.0849004611676	no	up	0.978817362264	-0.0308884027158	0.90532636229	0.974932150998	no	down	2.38379192088	1.2532583097	8.28801920702e-07	1.94672820374e-05	yes
MSTRG.11847			0.992757607613	-0.0104865835612	0.966944160292	0.979165140093	no	down	0.496769100853	-1.00935265449	0.000109974765151	0.0003250438561	yes	down	0.504669219276	-0.98658999825	0.000120273878917	0.000368408832965	no	down	0.500393144353	-0.998866070924	0.00013860215526	0.00155356807202	no	down	0.508350895935	-0.976103414688	0.000152116868422	0.00115558394519	no	down	1.01590299882	0.0227626562356	0.931679697671	0.981854302729	no	up	1.40737124329	0.493002939952	0.0516312111183	0.247329688841	no	up	0.620604554245	-0.688253810907	0.0076211565333	0.0321071936723	no
MSTRG.11850			1.36044416796	0.444077750219	0.178070089835	0.253071187104	no	up	0.538748137637	-0.892317117835	0.00703465773572	0.0145292029965	no	down	0.411862968867	-1.27976367743	0.000109217120091	0.000337371718186	yes	down	0.396009002299	-1.33639486805	5.43136439412e-05	0.000718546559915	yes	down	0.302741544687	-1.72384142765	1.87430124655e-07	3.16771720773e-06	yes	down	0.764481471201	-0.387446559594	0.243361038395	0.465961995766	no	down	1.94898171055	0.962720552254	0.00355434990402	0.0499078000719	no	up	1.61941188256	0.695469968567	0.0352964360259	0.103184402343	no
MSTRG.11878			1.6293169458	0.704267274002	0.068181006483	0.111350163298	no	up	1.18378750197	0.243410130485	0.54902914678	0.634180617544	no	up	1.12784747137	0.173571972725	0.659140639103	0.739254952358	no	up	0.72655446506	-0.460857143517	0.253746644324	0.454189908009	no	down	0.692221040406	-0.530695301277	0.174700313522	0.33571312597	no	down	0.952744871438	-0.0698381577593	0.865016458488	0.949193877872	no	down	1.03878888839	0.05490248714	0.897688313091	0.972247876708	no	up	0.834311178735	-0.261342519028	0.552850470784	0.713193456923	no
MSTRG.11881			2.26931070988	1.18225415371	0.0234126378383	0.0438076670283	yes	up	0.743183496153	-0.428209630684	0.446318094801	0.536899860929	no	down	0.495371743157	-1.01341651772	0.0700883137958	0.116403766909	no	down	0.327493054572	-1.61046378439	0.00377744935579	0.02176116639	yes	down	0.21829172224	-2.19567067143	7.22632114771e-05	0.000607983750408	yes	down	0.666553745773	-0.585206887039	0.322696738982	0.551809661252	no	down	0.932926563991	-0.100164572155	0.860131717636	0.955527372663	no	down	0.597273105271	-0.743537335046	0.211997655253	0.378665082815	no
MSTRG.11888			2.01435841616	1.01032040589	0.00150252773137	0.00374200180854	yes	up	0.925570819042	-0.11158471433	0.756063786717	0.815106720515	no	down	1.53739444253	0.620487358444	0.0549791221375	0.094305961352	no	up	0.459486659184	-1.12190512022	0.00145856659469	0.0103686682957	yes	down	0.763217921001	-0.38983304745	0.21714215723	0.391934976717	no	down	1.6610230259	0.732072072774	0.040330254009	0.144376267498	no	up	0.616908462667	-0.696871657788	0.0443640768834	0.226910465702	no	down	1.02050047777	0.0292768578071	0.929290047601	0.971499170448	no
MSTRG.11893			0.725317779454	-0.463314881281	0.455839605587	0.549129341991	no	down	0.771223932817	-0.374778272546	0.55762214326	0.641999820839	no	down	0.679239861398	-0.558006968514	0.370349425473	0.470994357724	no	down	1.0632910907	0.0885366087355	0.892944770901	0.950995826076	no	up	0.936472096285	-0.0946920872325	0.882761249774	0.952034381641	no	down	0.880729749811	-0.183228695968	0.78110697501	0.899630656155	no	down	0.749604191491	-0.415799074886	0.51274718091	0.790442768515	no	down	2.92612869642	1.5489932232	0.00995594301495	0.0394811324625	yes
MSTRG.11904			5.75367127436	2.52448279765	7.78320536822e-12	5.99786642667e-11	yes	up	1.78903676256	0.839183033351	0.0265325713772	0.0479610409068	no	up	1.81008687813	0.856058943517	0.022048307098	0.0421713715077	no	up	0.31093829961	-1.6852997643	5.62504247332e-06	0.000105355979964	yes	down	0.314596853351	-1.66842385413	5.37855754199e-06	6.21845241341e-05	yes	down	1.01176617273	0.0168759101664	0.964213966332	0.996327902509	no	up	1.59109871315	0.6700233445	0.0684036647246	0.288391757201	no	up	0.436849053013	-1.19479323184	0.00173212329651	0.00985035102437	yes
MSTRG.11909			20.9813002634	4.39103218298	4.88858748658e-25	9.20795588226e-24	yes	up	16.0928983891	4.00835227893	1.19625388295e-20	1.73953026548e-19	yes	up	11.6028151757	3.5364029819	1.640971151e-16	1.75339323961e-15	yes	up	0.767011490567	-0.382679904044	0.276676115429	0.479575337188	no	down	0.55300744139	-0.854629201076	0.0146550849929	0.0513394697202	no	down	0.720989774196	-0.471949297032	0.185702349823	0.394995962836	no	down	0.988081013854	-0.017298760067	0.97631477024	0.998896041498	no	down	1.38345893284	0.468279819033	0.399203284279	0.582392255389	no
MSTRG.11910			1.43139208811	0.51741891042	0.943139712618	1.0	no	up	2.21617008842	1.14806861077	0.874254375914	1.0	no	up	2.72289233097	1.44513993624	0.841512414635	1.0	no	up	1.54826207776	0.630649700347	0.930725036952	1.0	no	up	1.90226867508	0.927721025818	0.897859549659	1.0	no	up	1.22864772212	0.297071325471	0.967212356109	1.0	no	up	1.0	0.0	1.0	1.0	no	no_change	1.0	0.0	1.0	1.0	no
MSTRG.11922			26.6385303945	4.73544258829	1.17069797605e-67	8.76884670777e-66	yes	up	29.4242492671	4.87893370157	1.08235017308e-71	8.40057138271e-70	yes	up	32.3302318921	5.01481195027	1.17175956423e-75	9.39027156471e-74	yes	up	1.10457479566	0.143491113279	0.596849980422	0.765196566367	no	up	1.21366424549	0.279369361982	0.3030261415	0.494511124438	no	up	1.09876148746	0.135878248703	0.6164426354	0.79639189818	no	up	0.875882760901	-0.191190320479	0.482432809576	0.77031315262	no	down	1.50394634591	0.588753099016	0.0303955686669	0.092343485248	no
MSTRG.11929			2.23464377625	1.16004487024	0.000237348775724	0.000690071580227	yes	up	2.89135704168	1.53174677224	1.27921176289e-06	5.10286942403e-06	yes	up	0.804916261731	-0.313089392491	0.329965776946	0.429312653558	no	down	1.29387827824	0.371701901994	0.237040713325	0.434740490142	no	up	0.360198914157	-1.47313426273	4.00999822547e-06	4.78268065925e-05	yes	down	0.278387016936	-1.84483616473	8.29649901397e-09	3.47897389456e-07	yes	down	1.23565049617	0.305270734548	0.360717090485	0.679780566561	no	up	0.963258129184	-0.0540056386757	0.873403719483	0.938226667247	no
MSTRG.11931			2.04924497314	1.03509245892	0.000264186845565	0.000760975127506	yes	up	3.72591417155	1.8975944414	2.21004107383e-11	1.56947945711e-10	yes	up	1.08846877819	0.122300025625	0.667360967172	0.746166608938	no	up	1.81818875752	0.862501982478	0.00231845666847	0.0148094277368	no	up	0.531156007435	-0.912792433299	0.00131576589617	0.0071792782033	no	down	0.292134689118	-1.77529441578	4.0701939169e-10	2.25553577943e-08	yes	down	1.05982953878	0.0838322427771	0.769318921662	0.919561656829	no	up	2.41814467202	1.27390056029	7.55977999213e-06	0.000115804957555	yes
MSTRG.11937			5.15761902618	2.36670521063	7.57688997397e-12	5.84290188477e-11	yes	up	2.14032801699	1.09783191449	0.00150843313105	0.00358496090965	yes	up	1.58572177682	0.665139664859	0.0545068100471	0.093593524368	no	up	0.414983736899	-1.26887329615	0.000242157646308	0.00245635720493	yes	down	0.307452289278	-1.70156554578	8.52659322173e-07	1.2042327184e-05	yes	down	0.740877923495	-0.432692249627	0.211015027717	0.426924899227	no	down	2.15704620067	1.10905707718	0.00135158156231	0.0259140210502	yes	up	1.41294469919	0.498705001581	0.149804759564	0.29709601645	no
MSTRG.11944			1.0	0.0	1.0	1.0	no	no_change	4.31643388931	2.10983989228	0.771385596899	1.0	no	up	1.0	0.0	1.0	1.0	no	no_change	3.01554968834	1.59242100722	0.82641242533	1.0	no	up	1.0	0.0	1.0	1.0	no	no_change	0.323056102964	-1.63014336514	0.822368187599	1.0	no	down	1.0	0.0	1.0	1.0	no	no_change	8.24057146515	3.04274438854	0.672993289226	1.0	no
MSTRG.11945			1.76014718089	0.815696069917	0.00377717480044	0.00859463533197	no	up	2.24994298314	1.16988844189	3.33350707491e-05	0.000107679433844	yes	up	2.4041007316	1.2654973461	6.80442596615e-06	2.54298490041e-05	yes	up	1.27826979901	0.354192371974	0.208495162313	0.399509396084	no	up	1.3658521047	0.449801276185	0.109329705145	0.2390340745	no	up	1.06851629113	0.0956089042113	0.733864359167	0.87366133405	no	up	0.622970236755	-0.682764856697	0.0142280933988	0.117286570402	no	down	0.696154005513	-0.522521595692	0.0606402539532	0.155014663412	no
MSTRG.12046			1.07053346112	0.0983298900134	0.696068823681	0.765544469854	no	up	1.62187793306	0.697665242491	0.00558245319904	0.0117980791559	no	up	2.09292219318	1.06551867872	2.21884118245e-05	7.67003946533e-05	yes	up	1.5150184389	0.599335352477	0.0173919515168	0.0693536831236	no	up	1.95502734775	0.967188788705	0.000119935932668	0.000939668988137	no	up	1.29043138853	0.367853436228	0.143542337844	0.335479765954	no	up	1.32600619226	0.407087512647	0.105858088511	0.366415206247	no	up	3.91427436193	1.96874488185	4.56117866962e-15	2.03817937576e-12	yes
MSTRG.12047			0.259493402744	-1.94623023434	0.212631851071	0.293901280471	no	down	2.27189058891	1.18389335833	0.315866312293	0.40469152405	no	up	1.18675968838	0.247027827587	0.838187658126	0.885247588787	no	up	8.75509960902	3.13012359266	0.0446360019152	0.138921791249	no	up	4.57337132981	2.19325806192	0.165382195067	0.322913810228	no	up	0.522366567378	-0.936865530741	0.437293492035	0.65841111977	no	down	0.534574755221	-0.903536385585	0.280122410983	0.603263875166	no	down	0.89837923259	-0.154603516866	0.853378372415	0.926174110599	no
MSTRG.12077			1.56633156004	0.647389633697	0.0881092419228	0.138956489187	no	up	1.08142320363	0.112931217151	0.778835758233	0.834636232758	no	up	0.676525795515	-0.563783150557	0.161151851199	0.237422284921	no	down	0.690417808861	-0.534458416547	0.181988808736	0.36569063653	no	down	0.431917362055	-1.21117278425	0.00250441480447	0.012311027831	yes	down	0.625588385049	-0.676714367708	0.108871877776	0.280181589085	no	down	1.30099339438	0.379613636982	0.289479979667	0.612846173837	no	up	0.525072876151	-0.929410423033	0.01299476834	0.0485079769268	no
MSTRG.1211			1.61952074812	0.695566951013	0.0058989437855	0.0128703012434	no	up	2.21750802727	1.14893932702	5.4190299535e-06	1.97278803267e-05	yes	up	2.11763462389	1.08245368858	1.82732008324e-05	6.39286390791e-05	yes	up	1.36923718318	0.453372376006	0.0727112086298	0.197820321918	no	up	1.30756869051	0.38688673757	0.125628545017	0.264879462385	no	up	0.954961424196	-0.0664856384359	0.792403664856	0.906400421409	no	down	0.929360180072	-0.105690263298	0.675627946793	0.882464505812	no	down	1.48850202967	0.573861188789	0.0230826205482	0.0749152685674	no
MSTRG.12124			0.765724761079	-0.3851021847	0.137783197082	0.203633515841	no	down	0.512616854858	-0.964047179621	0.000232108643864	0.000646571966249	no	down	0.637965102458	-0.648450586082	0.0125604071812	0.02555844506	no	down	0.669453151986	-0.578944994921	0.0275508169362	0.0977468643934	no	down	0.833151982128	-0.263348401382	0.312318157045	0.504584517256	no	down	1.24452619225	0.315596593538	0.230198812364	0.450470300944	no	up	1.23097846032	0.299805517748	0.249558762305	0.567644503977	no	up	0.563720949343	-0.826946912097	0.00165866932428	0.00951126156187	no
MSTRG.12126			2.28315663156	1.19102983627	0.0208582384728	0.0395626259336	yes	up	1.99128164056	0.993697285702	0.0604570579323	0.0987203213847	no	up	3.89723464564	1.96245079625	0.000110815274828	0.00034177289236	yes	up	0.872161643682	-0.197332550566	0.703619797891	0.841173572813	no	down	1.70695018983	0.771420959983	0.120345461461	0.256664096292	no	up	1.95714888655	0.968753510549	0.0579571275305	0.184556554082	no	up	1.59776620705	0.676056321533	0.261856417214	0.581445498442	no	up	1.87900364865	0.909967868188	0.127804515459	0.26502620574	no
MSTRG.12143			1.75445700628	0.811024594311	0.00016777367284	0.000501575276001	no	up	1.7675773315	0.821773334313	0.000153179722492	0.000441618170401	no	up	2.10344367534	1.07275318707	6.03278723621e-07	2.62945760722e-06	yes	up	1.00747828255	0.0107487400023	0.960386799077	0.989405181856	no	up	1.19891434661	0.261728592756	0.221995648333	0.398830856788	no	up	1.19001507762	0.250979852754	0.244974794492	0.467984656009	no	up	0.640974049188	-0.641662146569	0.00249843485647	0.03900782163	no	down	0.673983901233	-0.569213963255	0.00732539257889	0.0311244242667	no
MSTRG.12154			2.92578442561	1.54882347434	0.0738016291668	0.119384988358	no	up	3.54637441887	1.82634486103	0.0375198683294	0.065197592265	no	up	2.83254490158	1.50209882587	0.0830303534194	0.135076777299	no	up	1.2121106353	0.277521386693	0.739025155464	0.863769230092	no	up	0.968131786056	-0.0467246484741	0.954613347028	0.996059782659	no	down	0.798715692992	-0.324246035167	0.697199596812	0.85266970015	no	down	5.32571493751	2.41297520939	0.0406698345188	0.216242105186	no	up	0.498277348104	-1.00497910489	0.533698701312	0.698326777201	no
MSTRG.12168			2.30227166837	1.20305808173	0.000342945160973	0.00096784846045	yes	up	1.57874126038	0.658774747546	0.0657084906258	0.106230702329	no	up	0.926434408641	-0.110239257521	0.759889234969	0.825265061789	no	down	0.685731958602	-0.54428333418	0.117277580825	0.272704125929	no	down	0.402400125654	-1.31329733925	0.000177696275716	0.0013273780782	yes	down	0.586818392531	-0.769014005066	0.0384126855777	0.139605477126	no	down	1.37330617912	0.457653310738	0.191454353735	0.498353120694	no	up	0.896218422131	-0.158077712914	0.66767575948	0.804593103422	no
MSTRG.12195			0.530451098962	-0.914708336278	0.479400037097	0.571456481151	no	down	2.2386062698	1.16260080664	0.29521664922	0.382066985733	no	up	0.185091786374	-2.43368721923	0.113660284058	0.176528815908	no	down	4.22019348096	2.07730914292	0.107950702059	0.258372007758	no	up	0.348932798399	-1.51897888296	0.364266693253	0.558117467899	no	down	0.0826817064131	-3.59628802588	0.0193370602119	0.0857770987347	no	down	0.320154914666	-1.64315793809	0.249481788925	1.0	no	down	2.51526644834	1.33071123635	0.209724750743	0.376133701044	no
MSTRG.1220			1.80323454669	0.850587060299	0.00802636210187	0.016921199262	no	up	1.53762544214	0.620704112803	0.0535826388277	0.0890319134704	no	up	1.68744976846	0.754844557051	0.0186576950868	0.0363025859594	no	up	0.852704072776	-0.229882947497	0.474378313363	0.667991229655	no	down	0.935790505762	-0.0957425032483	0.765265735706	0.879007575817	no	down	1.09743876644	0.134140444248	0.676396703829	0.839618638703	no	up	1.86065560083	0.895811043602	0.00671042505335	0.0746386082756	no	up	1.90892169105	0.932757920837	0.00478766054313	0.0223249500664	no
MSTRG.12235			1.88482190165	0.914428208508	0.0021728944167	0.00523245152884	no	up	2.15182129859	1.10555827197	0.000242112385351	0.000672348720215	yes	up	0.772536441628	-0.372325106316	0.228820199823	0.318166273051	no	down	1.14165762649	0.191130063463	0.522126947559	0.707669546312	no	up	0.409872381551	-1.28675331482	2.75044523868e-05	0.000260946628116	yes	down	0.359015147835	-1.47788337829	1.82361431645e-06	4.30382142574e-05	yes	down	1.43239433808	0.518428721146	0.0945140516395	0.344381222744	no	up	1.24169187709	0.312307216597	0.318926311592	0.501033180816	no
MSTRG.12319			1.44239663592	0.528467937115	0.0410774844713	0.0715020866328	no	up	2.27986306953	1.18894717753	4.17809169082e-06	1.5485410715e-05	yes	up	2.07049502942	1.04997573928	3.29234002368e-05	0.000110986989102	yes	up	1.58060758931	0.660479240415	0.0105238266663	0.047604287925	no	up	1.43545469939	0.521507802161	0.0390566525706	0.11054853139	no	up	0.908166396962	-0.138971438254	0.581821058982	0.772008081229	no	down	0.915310083559	-0.127667520641	0.639800815917	0.865180852758	no	down	1.08656465853	0.119774027957	0.657302190399	0.797602965082	no
MSTRG.12320			1.5749168612	0.655275671726	0.39918847239	0.494267581752	no	up	5.59160083803	2.48326137617	0.000428376240148	0.00113310199896	yes	up	3.08247546248	1.62408941035	0.0227994261908	0.0434814634735	yes	up	3.55041016817	1.82798570445	0.00820735809837	0.0396333979229	yes	up	1.95723059319	0.968813738619	0.166310400431	0.324200021093	no	up	0.551268867676	-0.859171965829	0.165007680847	0.365888653772	no	down	0.727999385895	-0.45799086145	0.320573262214	0.642435947226	no	down	1.26216901589	0.335905113215	0.464520998281	0.639986117448	no
MSTRG.12330			1.84468023684	0.883370756285	0.0298210376093	0.0541689235613	no	up	2.20586120056	1.14134201506	0.00512263997852	0.0109046241806	yes	up	3.31549086257	1.72922247896	1.94698714654e-05	6.78862833515e-05	yes	up	1.19579597401	0.257971258777	0.525821476944	0.710588240351	no	up	1.79732551819	0.845851722673	0.0361869332675	0.104343688646	no	up	1.50303693711	0.587880463896	0.146528806059	0.340144840217	no	up	1.01118651956	0.0160491357429	0.967861312441	0.997854083433	no	up	2.32331294343	1.21618349402	0.00225610042099	0.0121929250186	yes
MSTRG.12387			0.259695456197	-1.94510732299	2.05687859566e-06	8.39408797253e-06	yes	down	0.269002608291	-1.89430793344	3.96172644154e-06	1.47305686663e-05	yes	down	0.0953916447619	-3.38999328191	2.15794923984e-16	2.28228601471e-15	yes	down	1.03583871751	0.0507993895481	0.901901275717	0.955568925558	no	up	0.367321192903	-1.44488595892	0.000487094096569	0.00311100244159	yes	down	0.354612341375	-1.49568534847	0.000315230706459	0.00345704848309	yes	down	0.912459029455	-0.132168313354	0.748699305282	0.910999460103	no	down	1.15836002483	0.21208372078	0.606803565574	0.758287164919	no
MSTRG.12435			1.43162976507	0.517658444312	0.00748666991314	0.0159141338149	no	up	1.63102801506	0.705781562457	0.000268442314307	0.000738703487472	no	up	1.52094833525	0.604971147311	0.00177247827021	0.00434880356179	no	up	1.13928059813	0.188123118145	0.331402434793	0.539496723091	no	up	1.0623894336	0.0873127029985	0.651880600458	0.803356855503	no	up	0.932509019589	-0.100810415146	0.602668489593	0.787324773678	no	down	0.765818408261	-0.384925755687	0.0474172499737	0.236019125033	no	down	1.64503133008	0.718115060755	0.000210284789226	0.00178362389972	no
MSTRG.12439			2.2841605239	1.19166404251	3.88346288648e-06	1.53033082016e-05	yes	up	1.65477099264	0.726631573143	0.00617648742597	0.0129287824502	no	up	0.574250373938	-0.800248203836	0.00375439073548	0.00863943725448	no	down	0.724454772478	-0.465032469368	0.0754179542432	0.202805852908	no	down	0.251405436671	-1.99191224635	2.66419442988e-13	1.57318229372e-11	yes	down	0.347027097097	-1.52687977698	4.62804025739e-08	1.61602907575e-06	yes	down	1.54852370945	0.630893472288	0.0197004270048	0.142225597621	no	up	1.01127720907	0.0161785198274	0.953697896428	0.986377958703	no
MSTRG.12479			3.52833930316	1.8189893045	0.000218713661665	0.000639951054425	yes	up	4.47661534952	2.16240836086	1.31924402483e-05	4.53884410218e-05	yes	up	1.84957811659	0.887196233711	0.0809352870353	0.131984303798	no	up	1.26875987962	0.34341905636	0.462636401372	0.657420688265	no	up	0.52420642055	-0.931793070793	0.0523704911838	0.138372348494	no	down	0.413164404843	-1.27521212715	0.00850238944339	0.0472981605222	yes	down	0.910050384865	-0.135981672672	0.797746457759	0.930063661007	no	down	1.94784751128	0.961880739363	0.0547004978203	0.143597624383	no
MSTRG.1249			2.78796471174	1.47921230062	0.757114598841	1.0	no	up	1.0	0.0	1.0	1.0	no	no_change	1.0	0.0	1.0	1.0	no	no_change	0.79491548632	-0.331126610526	0.944805287701	1.0	no	down	0.50017033051	-0.99950861373	0.834466870215	1.0	no	down	1.0	0.0	1.0	1.0	no	no_change	0.668657976059	-0.580659645486	0.903371315282	1.0	no	down	2.30112942878	1.20234213133	0.800609918405	1.0	no
MSTRG.12503			1.17889424003	0.237434298282	0.651224956054	0.72639242114	no	up	2.08398192202	1.05934276268	0.042293604671	0.0724204049756	no	up	1.10355968075	0.142164652989	0.787100135031	0.846714616502	no	up	1.76774289945	0.8219084644	0.118638255908	0.274906460401	no	up	0.936097270876	-0.0952696452933	0.857702954229	0.936622524899	no	down	0.529543787826	-0.917178109693	0.0822829085567	0.232097105127	no	down	1.31074235301	0.39038412906	0.469866783064	0.762223169632	no	up	4.4491776359	2.15353870007	3.15673127939e-05	0.000378003096534	yes
MSTRG.12519			1.6043007295	0.681944603319	0.0368030208643	0.0649604026809	no	up	1.43133886428	0.517365265318	0.128186675267	0.189563582343	no	up	2.03661393514	1.02617252589	0.0014496883963	0.00361441217208	yes	up	0.892188626462	-0.164579338001	0.626206740996	0.787942656474	no	down	1.26947142621	0.344227922567	0.28193920668	0.471818632409	no	up	1.42287335722	0.508807260568	0.127282487703	0.310516187687	no	up	1.26746223481	0.341942761455	0.391073875046	0.704690080128	no	up	0.591570747786	-0.757377379616	0.0982117214402	0.21908400688	no
MSTRG.12563			0.222885614543	-2.16562458953	0.000142172412858	0.000428834056333	yes	down	2.45060130879	1.29313578954	0.0203287487042	0.0377898115941	yes	up	1.79025494153	0.840165049329	0.131499167342	0.199444113324	no	up	10.9948832445	3.45876037907	1.2152136404e-09	7.38802700599e-08	yes	up	8.03216908008	3.00578963886	1.2591980867e-07	2.21568219094e-06	yes	up	0.730537005392	-0.452970740211	0.415956579185	0.640137650247	no	down	0.58103107045	-0.783312781541	0.161832806089	0.458823638204	no	down	3.51081626066	1.81180649443	0.00112142574248	0.00696934905967	yes
MSTRG.12625			0.731523493438	-0.451023896522	0.281635941855	0.371284199473	no	down	1.92026231299	0.941303400424	0.024534240219	0.0447219613202	no	up	0.69163695453	-0.531913139885	0.204200269563	0.289234738452	no	down	2.62501796622	1.39232729695	0.000889912094997	0.00706290182367	yes	up	0.945474698672	-0.0808892433634	0.847026022086	0.930824394882	no	down	0.36017837243	-1.47321654031	0.000437978436764	0.00453575684292	yes	down	2.08050608993	1.05693451136	0.0114550742309	0.102638207665	no	up	2.56540773854	1.35918814187	0.00114728585374	0.00708918183015	yes
MSTRG.12661			0.766086155585	-0.384421445237	0.131350946081	0.195407063352	no	down	1.43436601736	0.52041321375	0.0408413016955	0.0702371467536	no	up	1.91648981305	0.938466329626	0.000215669306498	0.000631754042837	no	up	1.87232990297	0.904834658987	0.000394414187589	0.00364998272318	no	up	2.50166355191	1.32288777486	2.01761135042e-07	3.38097267786e-06	yes	up	1.33612326969	0.418053115876	0.100042544458	0.264457313585	no	up	1.26722181852	0.341669080496	0.179367512607	0.481275572833	no	up	0.823879439461	-0.279494855558	0.273609238009	0.450507311007	no
MSTRG.12719			0.0435823101987	-4.52011351733	6.55030951154e-93	7.88084113107e-91	yes	down	0.0154722883384	-6.01416960383	1.57976483793e-149	3.38516130598e-147	yes	down	0.0150598929561	-6.05314467423	2.15698632719e-157	4.77784589373e-155	yes	down	0.355013037809	-1.4940560865	1.62278037647e-10	1.21456383077e-08	yes	down	0.34555058893	-1.53303115691	2.28899221328e-11	9.13050637135e-10	yes	down	0.973346193316	-0.0389750704056	0.870345219831	0.951595000567	no	down	1.87282604671	0.90521690428	3.42053124273e-05	0.0019863628291	no	up	0.665601522491	-0.587269361396	0.00729434456839	0.0310140837404	no
MSTRG.12731			2.42948937342	1.28065312212	0.00428824842284	0.00964242286412	yes	up	5.27201788749	2.39835526529	6.85781171693e-08	3.23046356482e-07	yes	up	0.891217636502	-0.166150312118	0.723627439274	0.794740464504	no	down	2.17001068009	1.11770214317	0.0102048925872	0.046644552833	yes	up	0.36683331331	-1.44680343424	0.00169570601046	0.00890407547772	yes	down	0.169046777822	-2.56450557741	2.03402576897e-08	7.86238849708e-07	yes	down	1.03240175371	0.0460044972055	0.920838520374	0.981378650297	no	up	0.794800187708	-0.331335881578	0.483998538426	0.656860227466	no
MSTRG.12756			1.41515863576	0.500963784644	0.153927181376	0.223843999879	no	up	1.43353494719	0.51957707551	0.140462120428	0.205207517572	no	up	0.441116437348	-1.18076857422	0.000905877525965	0.00235879930615	yes	down	1.01298533675	0.018613290866	0.957888223223	0.987985446285	no	up	0.311708119642	-1.68173235887	2.29236871038e-06	2.90890558173e-05	yes	down	0.307712370885	-1.70034564973	1.90472931778e-06	4.46719662469e-05	yes	down	1.41240883607	0.498157751785	0.166681599851	0.465400741961	no	up	0.516703871914	-0.952590400267	0.010424518845	0.0409580977395	no
MSTRG.12783			0.299520450807	-1.73927358346	3.86772777181e-15	3.97935647287e-14	yes	down	0.55627634422	-0.846126338932	0.000131139090228	0.000382550462379	no	down	0.587731809904	-0.766770111231	0.000525469402027	0.00143002537156	no	down	1.8572232471	0.893147244525	5.5313819709e-05	0.000728699450949	no	up	1.96224267265	0.972503472226	1.1207525759e-05	0.000119130243435	no	up	1.05654647373	0.0793562277013	0.719957443537	0.865940235244	no	up	0.844273012154	-0.244218496914	0.270063620468	0.591757564446	no	down	0.839018901307	-0.253224783013	0.252847141048	0.427186690441	no
MSTRG.12834			0.16097007277	-2.63513560456	6.85768264232e-18	8.67348165997e-17	yes	down	0.545191603857	-0.875164750585	0.00409415219505	0.00891157296822	no	down	0.51333831118	-0.962018159905	0.00158599119036	0.00392446721813	no	down	3.3869128247	1.75997085397	9.24280901282e-09	4.19409203176e-07	yes	up	3.1890295031	1.67311744465	4.62091081802e-08	9.16092000483e-07	yes	up	0.941574132008	-0.0868534093208	0.775957202151	0.896805927598	no	down	0.644219851303	-0.634374977576	0.0377712502453	0.207405179629	no	down	1.30215817533	0.380904705731	0.211561751095	0.378198325649	no
MSTRG.1285			1.0	0.0	1.0	1.0	no	no_change	74.4764533993	6.21871246766	0.385954732937	0.476885716397	no	up	9.86289281911	3.3020108559	0.64661195359	0.727876894482	no	up	52.030785504	5.7012935826	0.426705856718	1.0	no	up	6.89042022408	2.78459197084	0.69902868743	0.836366600349	no	up	0.132429679032	-2.91670161176	0.681771875562	1.0	no	down	1.0	0.0	1.0	1.0	no	no_change	1.0	0.0	1.0	1.0	no
MSTRG.12882			1.0	0.0	1.0	1.0	no	no_change	1.0	0.0	1.0	1.0	no	no_change	1.0	0.0	1.0	1.0	no	no_change	1.0	0.0	1.0	1.0	no	no_change	1.0	0.0	1.0	1.0	no	no_change	1.0	0.0	1.0	1.0	no	no_change	1.0	0.0	1.0	1.0	no	no_change	2.7084266254	1.43745500696	0.843073664732	1.0	no
MSTRG.12911			0.378860890573	-1.40025987531	1.12011853217e-07	5.50058207761e-07	yes	down	0.241746683952	-2.04843199455	1.73479549393e-13	1.49018554977e-12	yes	down	0.284123943158	-1.81540768216	1.03713669278e-11	7.62630091811e-11	yes	down	0.638088253411	-0.648172119246	0.0229649327	0.0855142171859	no	down	0.749942657656	-0.415147806849	0.130038668982	0.271295586638	no	down	1.17529613442	0.233024312397	0.418186915837	0.642254692684	no	up	0.816563500892	-0.292363012089	0.262732356636	0.582484844337	no	down	0.375301956581	-1.41387628337	1.50144146004e-07	4.64857699626e-06	yes
MSTRG.12939			1.78545921887	0.836295182142	0.000509772755704	0.00139153793921	no	up	2.57209597905	1.36294447856	1.48289791741e-08	7.57746229754e-08	yes	up	2.29751924513	1.20007694627	6.05211645304e-07	2.63613397603e-06	yes	up	1.44057951695	0.526649296416	0.0285693215227	0.10022470105	no	up	1.28679457971	0.363781764131	0.130240267376	0.271451401797	no	up	0.89324786627	-0.162867532285	0.498177297618	0.70656194976	no	down	0.809185894086	-0.305456924162	0.208059382776	0.519998313566	no	down	0.991487609012	-0.0123333522144	0.959421516687	0.989424883015	no
MSTRG.12964			0.478677707148	-1.06287347608	0.000724356855897	0.00192382305133	yes	down	0.328695227561	-1.6051775853	3.45916337911e-07	1.4954812907e-06	yes	down	0.342257923321	-1.54684415442	8.78741261639e-07	3.73270959534e-06	yes	down	0.686673355897	-0.542304109226	0.0853656185338	0.220588515788	no	down	0.715007024999	-0.483970678338	0.124271454752	0.2627515535	no	down	1.04126222295	0.0583334308884	0.853255580214	0.94267580157	no	up	1.43639341487	0.522450944113	0.0962240193441	0.347629534589	no	up	1.37122921782	0.455469755484	0.147022081482	0.293075278634	no
MSTRG.12984			2.26462871696	1.17927454161	0.262747673374	0.350546255854	no	up	4.38060035866	2.13112860387	0.0405540535137	0.0698055191627	no	up	1.93923750055	0.955489502713	0.368047823588	0.468320841296	no	up	1.93435697687	0.951854062257	0.342796625553	0.550926290328	no	up	0.856315865832	-0.2237850389	0.827185758001	0.918247266104	no	down	0.442687609408	-1.17563910116	0.245491179506	0.468530567944	no	down	1.37904366081	0.4636681336	0.647292267223	1.0	no	up	0.701561473296	-0.511358571464	0.635398210858	0.780864678101	no
MSTRG.12988			2.26723955201	1.18093683141	0.137090661844	0.202745558275	no	up	3.49995135804	1.80733487177	0.0229193135757	0.0421091656878	yes	up	1.36890751101	0.453024975508	0.585973898231	0.67448411454	no	up	1.54370602565	0.626398040358	0.408090506153	0.611381682486	no	up	0.603777183488	-0.727911855906	0.360570698134	0.554347571206	no	down	0.391121867412	-1.35430989626	0.0890066071267	0.244331624677	no	down	1.98751706431	0.990967247057	0.208777130907	0.52063662558	no	up	0.884195275646	-0.177563069056	0.838401304816	0.916981093996	no
MSTRG.12990			1.63800639585	0.711940990217	0.0146452931863	0.0288943213934	no	up	1.26545946928	0.33966130089	0.250271413223	0.333751649887	no	up	0.781162925244	-0.356304615754	0.228037476391	0.317167405784	no	down	0.772560761966	-0.372279689326	0.206795106571	0.397264840171	no	down	0.47689858063	-1.06824560597	0.000293803502124	0.00203956632379	yes	down	0.617295886755	-0.695965916645	0.019838809788	0.0875127586427	no	down	1.12615728729	0.171408338744	0.56625052216	0.823867031297	no	up	0.594615314979	-0.749971472948	0.0145662515053	0.0527871503337	no
MSTRG.13008			3.9975270596	1.99910779946	3.50351681553e-09	2.05242540167e-08	yes	up	2.45133308347	1.29356652877	0.000331807998165	0.000898401713477	yes	up	1.46345931728	0.549382640808	0.129434574428	0.196903557395	no	up	0.613212380285	-0.705541270697	0.0349098314645	0.11595051165	no	down	0.366091159724	-1.44972515865	1.64703784831e-05	0.000165563856815	yes	down	0.59700549352	-0.744183887957	0.0379459470819	0.138417973181	no	down	1.06039995689	0.0846085166671	0.823829041781	0.941722229892	no	up	0.828469566403	-0.271479393465	0.494811353287	0.665353306685	no
MSTRG.13018			0.0623610233793	-4.00321158611	2.45024740647e-09	1.46073900819e-08	yes	down	0.679833772112	-0.556746062445	0.368921422818	0.459990951201	no	down	0.120900799501	-3.04810430992	2.04042488968e-06	8.22595833849e-06	yes	down	10.9015813929	3.44646552367	3.53809036571e-07	1.00251230181e-05	yes	up	1.9387237885	0.955107276191	0.170674170077	0.3302983587	no	up	0.177838766564	-2.49135824748	0.00011984480608	0.00157551051575	yes	down	0.694140196393	-0.526701019672	0.386956330506	0.701523998157	no	down	5.92700318305	2.56730283229	2.43789987227e-05	0.000304463282616	yes
MSTRG.13042			0.66978609809	-0.578227662743	0.00586969853872	0.0128108499853	no	down	0.703886556499	-0.506585162564	0.0159680292119	0.0304678404843	no	down	0.695994473642	-0.522852244102	0.0127140553328	0.0258370154448	no	down	1.05091246072	0.0716425001784	0.733745084871	0.860596923937	no	up	1.03912947078	0.0553754186406	0.79223854564	0.896671684123	no	up	0.988787848291	-0.0162670815378	0.938424317178	0.984778297109	no	down	0.731145364015	-0.451769828115	0.0315022739143	0.185565323414	no	down	1.15930556781	0.213260879596	0.309390329493	0.491020463153	no
MSTRG.1306			5.01605074544	2.3265519434	0.0014367485268	0.00359041613149	yes	up	1.04536619111	0.0640084060001	0.941362419012	0.960311447782	no	up	1.53794565997	0.621004529645	0.426114224452	0.525847625718	no	up	0.208404229575	-2.2625435374	0.00569948994146	0.0300844669964	yes	down	0.306604884603	-1.70554741375	0.0181801200977	0.0609699149617	no	down	1.4712027929	0.556996123644	0.518939077287	0.722400404784	no	up	0.824347102227	-0.278676163764	0.699568964689	0.893363851591	no	down	2.27774585275	1.18760678241	0.0821510087626	0.192762375966	no
MSTRG.13063			0.883340826977	-0.17895790218	0.585425445413	0.668888878455	no	down	0.535889014699	-0.899993852642	0.00918748701458	0.0184761929007	no	down	0.74864690869	-0.417642647485	0.205379125283	0.290656430426	no	down	0.606661662558	-0.721035950462	0.0391884885943	0.126335389044	no	down	0.847517612485	-0.238684745305	0.475033233307	0.665483597677	no	down	1.3970185769	0.482351205157	0.169684786865	0.372537634694	no	up	0.815715823414	-0.293861456853	0.365539230986	0.684443756565	no	down	0.440819269161	-1.18174080629	0.000402035730797	0.00301009261297	yes
MSTRG.13064			0.876632007459	-0.189956739595	0.359035556348	0.453446690704	no	down	1.11648319457	0.15896153572	0.442875333455	0.533637572504	no	up	1.06112016075	0.0855880356205	0.67934483043	0.756516069994	no	up	1.27360532706	0.348918275315	0.0922709524711	0.232546567363	no	up	1.21045108064	0.275544775215	0.183465266634	0.347985652056	no	up	0.950413016437	-0.0733735000994	0.723255633296	0.867953166581	no	down	1.0397653159	0.0562579362603	0.785853169744	0.925591787559	no	up	0.835514034803	-0.259264032285	0.210668983887	0.377252121375	no
MSTRG.13082			0.00486627756756	-7.68296567217	2.78864152549e-09	1.65330984364e-08	yes	down	0.00753435467048	-7.05230033668	4.87819724116e-08	2.34386498689e-07	yes	down	0.00474068428597	-7.72068896716	2.33269267966e-09	1.33760045046e-08	yes	down	1.0	0.0	1.0	1.0	no	no_change	1.0	0.0	1.0	1.0	no	no_change	1.0	0.0	1.0	1.0	no	no_change	0.626100923869	-0.675532864839	0.207375309314	0.519584263612	no	down	1.70019786108	0.765702650242	0.148099005391	0.294510135436	no
MSTRG.13100			0.319163823264	-1.64763096136	5.32931608471e-20	7.63313501716e-19	yes	down	0.610130416296	-0.71281044101	7.08842233635e-05	0.000216686552859	no	down	0.452926916228	-1.14264981747	1.75362637112e-10	1.13720362764e-09	yes	down	1.91165279967	0.934820520346	2.61709142286e-07	7.74246920784e-06	no	up	1.41910480829	0.504981143889	0.00532449165259	0.0228429829089	no	up	0.742344430192	-0.429839376458	0.0173625513556	0.0794766392739	no	down	0.619225443885	-0.691463342053	0.000111018066064	0.00471339859428	no	down	0.771157038743	-0.374903413806	0.0358774910623	0.104617462001	no
MSTRG.13119			0.292550532255	-1.77324225194	9.95561221421e-05	0.000308558259738	yes	down	0.15280274932	-2.71025759344	4.08453170964e-09	2.21702803205e-08	yes	down	0.247336834879	-2.01545098439	9.90265025949e-06	3.60785154714e-05	yes	down	0.522312327178	-0.937015341495	0.0429772460529	0.135101759235	no	down	0.845449956877	-0.242208732449	0.597058309984	0.766188746733	no	down	1.61866743878	0.694806609045	0.133752325599	0.320248685789	no	up	1.80048400769	0.848384785241	0.0608240691774	0.269939673006	no	up	1.34941767012	0.432336958624	0.339404207534	0.522583787396	no
MSTRG.13120			1.13136333235	0.178062318893	0.4870565898	0.578623634986	no	up	1.23790827081	0.307904414589	0.23489920112	0.31629006563	no	up	0.336016313468	-1.57339681787	7.58199157544e-09	4.12107477028e-08	yes	down	1.09417393636	0.129842095696	0.61847039848	0.782396289956	no	up	0.297001240769	-1.75145913676	1.57682039173e-10	5.16220961579e-09	yes	down	0.271438782172	-1.88130123246	1.0317328392e-11	8.28296287058e-10	yes	down	1.04762422194	0.0671213214915	0.80625765955	0.933584846369	no	up	1.06477816522	0.0905528921696	0.741498151507	0.856610608094	no
MSTRG.13131			0.670232110201	-0.577267288503	0.488568428421	0.579943407973	no	down	3.82793334545	1.93656570887	0.00639102820533	0.0133243036455	yes	up	0.0452318006019	-4.4665187614	0.000933402312371	0.00242438645403	yes	down	5.71135474888	2.51383299737	0.00172147524487	0.0116918416305	yes	up	0.0674867704986	-3.8892514729	0.00546783242156	0.0233745889662	yes	down	0.0118162456135	-6.40308447026	1.48289690442e-06	3.58990995443e-05	yes	down	1.10011852664	0.137658967919	0.865435373056	0.957880508633	no	up	2.24424193449	1.16622821021	0.122401652716	0.257064560074	no
MSTRG.13151			1.21217102883	0.277593267324	0.132964503416	0.197375593057	no	up	1.2142579002	0.280074872853	0.131087871872	0.193129534869	no	up	0.640910426416	-0.641805354884	0.000555888743094	0.00150512164282	no	down	1.00172159813	0.00248160552902	0.989338337284	1.0	no	up	0.528729371658	-0.919398622209	7.81547266028e-07	1.11691053237e-05	no	down	0.52782067657	-0.921880227738	8.07494791775e-07	2.11019508385e-05	no	down	1.0237104717	0.0338077464816	0.856623025999	0.954389538483	no	up	0.919908772233	-0.12043729934	0.520962850172	0.687598903393	no
MSTRG.13155			4.48382505991	2.16472999132	2.00048010026e-11	1.48569606211e-10	yes	up	3.28113230986	1.71419377092	1.15014938588e-07	5.27426029153e-07	yes	up	0.882751207465	-0.179921205521	0.579561202451	0.668899335233	no	down	0.731770813095	-0.4505362204	0.16215027442	0.338386475811	no	down	0.196874587137	-2.34465119684	4.37999940061e-13	2.501928441e-11	yes	down	0.269038589151	-1.89411497644	5.17271805295e-09	2.29185569205e-07	yes	down	1.17088017633	0.227593443168	0.484939138942	0.771495807671	no	up	1.20129112379	0.264585819609	0.417016674566	0.598524284742	no
MSTRG.13161			0.855369293408	-0.22538067753	0.437568346227	0.531465118612	no	down	0.513847638148	-0.960587448063	0.00400771488879	0.00873693368547	no	down	0.470287557376	-1.08838493226	0.000493419589631	0.00135044756213	yes	down	0.600731920245	-0.735206770533	0.0325958210429	0.110691448683	no	down	0.54980645319	-0.863004254732	0.00759176345194	0.0303828370998	no	down	0.915227632595	-0.127797484199	0.724668394789	0.868363334874	no	down	1.66348563851	0.73420941095	0.0741466568544	0.301281930226	no	up	0.834604811834	-0.260834856542	0.58190054848	0.737173278157	no
MSTRG.13183			2.05953661446	1.04231977468	0.00132139176692	0.00332116353482	yes	up	2.40133205086	1.26383491002	0.0001062396863	0.000314806730153	yes	up	2.06589105367	1.04676417459	0.00125405434492	0.00317361070036	yes	up	1.16595744596	0.221515135349	0.494257540237	0.684339781169	no	up	1.00308537327	0.00444439991684	0.989002091064	1.0	no	up	0.8603104485	-0.217070735432	0.502787366411	0.709718610603	no	down	0.985973781729	-0.020378810833	0.949799190968	0.991869411554	no	down	0.690994542602	-0.533253778474	0.102687878133	0.225987341174	no
MSTRG.1319			0.384487402748	-1.37899176404	2.16557210647e-07	1.02249848049e-06	yes	down	0.52562264529	-0.92790066256	0.000497868342583	0.00129913653285	no	down	0.423617626512	-1.23916547451	3.06115816481e-06	1.20382350012e-05	yes	down	1.36707377546	0.451091101475	0.0939163347881	0.235508360141	no	up	1.10177244686	0.139826289526	0.602319944341	0.769948796638	no	up	0.805934885621	-0.311264811949	0.246964228533	0.470126058791	no	down	0.51576288235	-0.955220143738	0.000389773304567	0.0113644746633	no	down	1.10059252114	0.138280430256	0.603689584013	0.755533508338	no
MSTRG.13206			2.62308618478	1.39126520994	0.000770886806422	0.0020325848336	yes	up	1.19636429721	0.258656762242	0.565561857526	0.649056145027	no	up	1.37133261475	0.455578537165	0.28623012082	0.381988938657	no	up	0.456090350425	-1.13260844769	0.00968080779232	0.0448160806275	yes	down	0.52279357907	-0.93568667277	0.0238714875269	0.0752088600479	no	down	1.14625003266	0.196921774923	0.662088064989	0.830017358973	no	up	1.69269783716	0.759324461278	0.0578029019378	0.263179182582	no	up	0.317807173284	-1.6537764065	0.000347552301832	0.00266981371986	yes
MSTRG.13207			0.883608022331	-0.178521577819	0.511188336355	0.600902263974	no	down	0.874411024657	-0.193616504128	0.490912396035	0.581007803051	no	down	0.775005722933	-0.367721131061	0.178921888208	0.259106724368	no	down	0.989591541225	-0.0150949263085	0.95808648551	0.988120379731	no	down	0.877092221151	-0.189199553241	0.499074130003	0.68695751575	no	down	0.886317419473	-0.174104626933	0.546855074933	0.745336786692	no	down	1.32615119855	0.407245270895	0.135930997221	0.418361191613	no	up	0.736326190987	-0.441583076068	0.122394284762	0.257064560074	no
MSTRG.13251			5.07586130199	2.34365264805	0.206092957299	1.0	no	up	2.24234438469	1.16500786776	0.568459729664	0.651736848537	no	up	0.385743400412	-1.37428662059	0.518432885921	0.613358093564	no	down	0.441766283845	-1.17864478028	0.524126150784	1.0	no	down	0.0759956542274	-3.71793926864	0.0558376679346	1.0	no	down	0.172026831849	-2.53929448836	0.232167758889	1.0	no	down	1.28807765997	0.365219578142	0.858916161172	1.0	no	up	2.58891572513	1.37234800313	0.476878922908	1.0	no
MSTRG.1328			1.82990536113	0.871769037274	0.00557455919002	0.0122402491625	no	up	4.18593092037	2.06554850327	3.85495832833e-11	2.6637451274e-10	yes	up	1.10850775805	0.148618867144	0.640506230727	0.722406306571	no	up	2.28751224478	1.19377946599	0.000122334782172	0.00140651781455	yes	up	0.605773271992	-0.72315017013	0.0223379108862	0.0715958682249	no	down	0.264817499174	-1.91692963612	1.09940962323e-09	5.52232865829e-08	yes	down	0.98701604143	-0.018854562684	0.95383160136	0.99280110327	no	down	1.90540070659	0.930094429015	0.00358800303014	0.0176756664467	no
MSTRG.13300			1.29973889145	0.378221824915	0.0607773855423	0.100642122296	no	up	0.967892471505	-0.0470813154075	0.822422583203	0.869668980597	no	down	1.71373198872	0.777141503393	9.96331944441e-05	0.000310197219721	no	up	0.744682241848	-0.425303140323	0.0432877700047	0.135714961166	no	down	1.31852020432	0.398919678478	0.0465286627993	0.126597421751	no	up	1.77058096759	0.824222818801	7.73316239031e-05	0.00109065456955	no	up	0.860522769218	-0.216714728765	0.286269969293	0.609613749899	no	down	0.411775666835	-1.28006951595	2.51470358537e-09	1.57241926237e-07	yes
MSTRG.13307			423.51570979	8.72627167531	6.98093697369e-168	1.86643106588e-165	yes	up	1440.63491486	10.4924890593	7.33670813772e-242	2.78145892744e-239	yes	up	1074.05975643	10.0688585461	6.68333112948e-223	2.15992114568e-220	yes	up	3.40160915299	1.76621738397	1.02363228754e-09	6.43142346277e-08	yes	up	2.5360564711	1.34258687074	3.461741603e-06	4.22273537655e-05	yes	up	0.745546109809	-0.423630513222	0.142988119105	0.33456743994	no	down	1.16289017938	0.217714858512	0.579862133911	0.831598359415	no	up	0.932539616175	-0.100763079605	0.805286595973	0.897206015861	no
MSTRG.13312			3.64783441256	1.86704024222	6.17497855837e-16	6.70436194296e-15	yes	up	2.12232002586	1.08564221747	6.64095767085e-06	2.38426223863e-05	yes	up	1.22891865471	0.297389423171	0.219802673052	0.307546582774	no	up	0.581802731658	-0.781398024747	0.000740764259498	0.00611423434927	no	down	0.336889923095	-1.56965081905	1.62526231908e-11	6.68510676118e-10	yes	down	0.579044931836	-0.788252794303	0.001180245463	0.0101940649507	no	down	1.73823419874	0.797622474899	0.00021212625388	0.0075019180391	no	up	0.798284091632	-0.325025833841	0.138782816301	0.281545784238	no
MSTRG.13346			0.430478910267	-1.21598553508	1.43171743853e-07	6.93705222906e-07	yes	down	0.559784751516	-0.837055906317	0.000295415372055	0.000806846584191	no	down	0.485341963882	-1.04292649037	6.34785153996e-06	2.38111976566e-05	yes	down	1.30037671571	0.37892962876	0.102145510774	0.248820742402	no	up	1.12744655384	0.173059044711	0.454864368992	0.647169540999	no	up	0.867015335032	-0.205870584048	0.374300507349	0.60320917312	no	down	0.776646014901	-0.364670907982	0.113248621051	0.379361605815	no	down	0.657817435639	-0.604240847163	0.00869271359362	0.0355013833591	no
MSTRG.13347			0.997387432799	-0.00377406989976	0.988276131356	0.994943545243	no	down	0.687463265817	-0.540645468838	0.0384216092274	0.0665650412434	no	down	0.668698297362	-0.580572650949	0.0246598304713	0.0466683208133	no	down	0.689264014374	-0.536871398938	0.0405819580027	0.129655214802	no	down	0.670449892762	-0.57679858105	0.0262086828096	0.0808637353413	no	down	0.972704041965	-0.0399271821114	0.879657140684	0.955042474859	no	down	0.903309817169	-0.146707206811	0.56392184089	0.822646117446	no	down	0.37334423973	-1.42142162279	3.3393857359e-08	1.36794536872e-06	yes
MSTRG.13392			1.65645674398	0.728100529976	0.00072021539135	0.00191308766158	no	up	2.94516777678	1.55834982211	4.37556143422e-13	3.62893639521e-12	yes	up	1.83806473337	0.878187576677	4.46972792963e-05	0.0001479701367	no	up	1.77799256605	0.830249292138	0.000112159236722	0.00130799013856	no	up	1.10963642127	0.150087046701	0.485029155622	0.674089325371	no	up	0.624095084791	-0.680162245438	0.00154210915965	0.0127061678391	no	down	0.787092059209	-0.345395709984	0.138238840753	0.422275783296	no	down	0.336064973583	-1.57318790949	3.42563089512e-10	2.81439388473e-08	yes
MSTRG.13394			0.82180912441	-0.28312474629	0.254120798908	0.34075386381	no	down	0.507122709895	-0.979593212477	0.000104646702902	0.00031045975937	no	down	0.523216201716	-0.934520879408	0.000182845287257	0.000542699788164	no	down	0.617080894861	-0.696468466186	0.00604289355096	0.0314377729849	no	down	0.636663899408	-0.651396133117	0.00944139036314	0.0361038467403	no	down	1.03173490658	0.0450723330689	0.859780670868	0.946433826492	no	up	1.11674546583	0.159300397068	0.531676933862	0.806123339514	no	up	0.858392954404	-0.220289860229	0.391248801442	0.574963446796	no
MSTRG.13405			0.932118626795	-0.101414522628	0.661423116658	0.735466439213	no	down	0.564870057535	-0.824009066141	0.00055561432128	0.00143556759236	no	down	0.521076840619	-0.940431959609	6.28107647162e-05	0.000202593490775	no	down	0.606006619004	-0.722594543513	0.00263145764586	0.0163582274438	no	down	0.559024168855	-0.839017436982	0.00039043592765	0.00258900847649	no	down	0.922472051171	-0.116422893469	0.632621822237	0.808739949136	no	down	1.9231137138	0.943444071824	3.16024305628e-05	0.00188266848999	no	up	1.09223621304	0.127284895206	0.576231846499	0.732646889834	no
MSTRG.13408			0.0144236223639	-6.11542265972	2.47740101433e-69	1.92298264217e-67	yes	down	0.00576704238772	-7.43795265843	3.75815386878e-81	3.47832137883e-79	yes	down	0.0057803154181	-7.43463606534	3.46636391115e-90	3.52246897652e-88	yes	down	0.399833151631	-1.32252999871	0.0010444866825	0.00802852979441	yes	down	0.400753380271	-1.31921340563	0.000581953059713	0.00361490687301	yes	down	1.00230153161	0.00331659308773	0.993733418542	1.0	no	up	0.831362190814	-0.26645095718	0.422646442854	0.730947497902	no	down	0.497206561289	-1.00808276013	0.00245216629415	0.013063721627	yes
MSTRG.13426			1.70553698186	0.770226037837	0.0115308606807	0.0233667103588	no	up	1.20133955666	0.264643984073	0.390932760611	0.481828599105	no	up	0.566109206545	-0.820847708716	0.00823257240979	0.0175342407613	no	down	0.704376140441	-0.505582053763	0.10057977144	0.246072169384	no	down	0.331924322115	-1.59107374655	2.8791991715e-07	4.65361746862e-06	yes	down	0.471231637556	-1.08549169279	0.000537224427723	0.00537110063821	yes	down	0.939909809359	-0.0894057677066	0.771439154373	0.920423952323	no	down	0.549415520916	-0.864030427952	0.00565707512866	0.0254401751184	no
MSTRG.13428			2.24342857522	1.16570525319	0.107908950476	0.165279598644	no	up	10.5325607019	3.39678432544	2.08432241753e-06	8.06800159813e-06	yes	up	0.867130928048	-0.205678252554	0.782665480299	0.843505399162	no	down	4.69485002473	2.23107907225	0.00162386698085	0.0111784408583	yes	up	0.386520407926	-1.37138350574	0.0631386536953	0.159044632771	no	down	0.0823285953524	-3.60246257799	7.72965701379e-07	2.03945697558e-05	yes	down	1.54185783532	0.624669749864	0.3694146099	0.687370024611	no	up	2.8799034413	1.52602044115	0.0280225440641	0.0868992941432	no
MSTRG.13447			5.42454235172	2.43950142793	0.012838884193	0.0256991287007	yes	up	2.14425046399	1.10047343287	0.289464088101	0.376343403866	no	up	0.507880420036	-0.977439239088	0.398756371511	0.499148079749	no	down	0.395286887808	-1.33902799505	0.173141020774	0.353777160785	no	down	0.0936264088481	-3.41694066701	0.0020525033918	0.0104139932241	yes	down	0.236856854442	-2.07791267196	0.0733684035392	0.215291913291	no	down	1.33263660217	0.414283424291	0.661151341867	0.875381147525	no	up	1.04645562389	0.0655111338147	0.945423078117	0.981496298886	no
MSTRG.13455			0.355099231062	-1.49370585856	5.21651403363e-20	7.48270455643e-19	yes	down	0.404749280767	-1.304899578	1.64784192604e-15	1.68668513655e-14	yes	down	0.314476075538	-1.66897782982	1.59429058375e-24	2.81629431614e-23	yes	down	1.13982021182	0.188806280558	0.253578744008	0.4539801099	no	up	0.885600553392	-0.175271971259	0.287658852681	0.478024250182	no	down	0.776965125032	-0.364078251817	0.0278902700128	0.111241318994	no	down	1.14409714039	0.194209550376	0.234799491545	0.55128252069	no	up	0.949388827686	-0.0749290225127	0.647598947541	0.790455860524	no
MSTRG.13458			1.09947586447	0.136815934718	0.703151613591	0.771395028303	no	up	3.14537636233	1.65323265417	2.29843699096e-06	8.85381229305e-06	yes	up	0.829554960904	-0.269590526972	0.459809257766	0.558479434883	no	down	2.86079618841	1.51641671946	1.89095898927e-05	0.000294069168646	yes	up	0.754500383054	-0.406406461689	0.27097404635	0.459552360198	no	down	0.263737901396	-1.92282318115	9.45153772086e-08	3.04556754072e-06	yes	down	0.779104960839	-0.360110393967	0.304472447329	0.628588783616	no	down	1.11530007028	0.15743191792	0.649428370792	0.791681228377	no
MSTRG.13465			1.5608681705	0.642348693753	0.291881525599	0.382329842664	no	up	1.62874041752	0.703756690909	0.257362054468	0.341589950971	no	up	1.10644915813	0.145937160128	0.813518627318	0.86718428782	no	up	1.04348365115	0.0614079971566	0.920989249669	0.96625176166	no	up	0.708867782072	-0.496411533625	0.420646268936	0.614000657948	no	down	0.679328115289	-0.557819530781	0.374558061285	0.603468931329	no	down	0.885317275337	-0.175733521583	0.751576782588	0.911716718573	no	down	1.04985939332	0.0701961220444	0.899375513556	0.954378198224	no
MSTRG.13466			1.0298871074	0.0424862029159	0.823767228686	0.870001599396	no	up	1.70851777321	0.772745255783	5.01422067357e-05	0.000157681203316	no	up	1.06383620981	0.0892760479368	0.639500250159	0.721643270271	no	up	1.65893694653	0.730259052867	0.000136403737711	0.00153441953092	no	up	1.0329639066	0.0467898450209	0.806941838311	0.90622661382	no	up	0.622666165074	-0.683469207846	0.000352269637267	0.00378888253239	no	down	1.25020988584	0.322170315564	0.115041161186	0.38289078731	no	up	0.991082510117	-0.0129229244766	0.950374078326	0.984393269575	no
MSTRG.13473			1.842361221	0.881555949953	0.030686332427	0.0555598099341	no	up	2.32873808039	1.21954838477	0.00286847061558	0.00642748689652	yes	up	1.24060902365	0.311048523596	0.448219796566	0.547031825017	no	up	1.26399647031	0.33799243482	0.406975189834	0.610541719269	no	up	0.673379904823	-0.570507426357	0.162750903081	0.31921970237	no	down	0.532738754133	-0.908499861177	0.0266382168364	0.107943386861	no	down	0.940580827347	-0.0883761700634	0.829398876878	0.944098685377	no	down	1.20888221667	0.273673687352	0.503227359635	0.671886638674	no
MSTRG.13495			2.70626052552	1.43630073096	0.0153655543435	0.0301700245932	yes	up	3.46717144357	1.79375917622	0.00281847494565	0.00633201311437	yes	up	1.33062383462	0.412102781147	0.512402362519	0.607828399705	no	up	1.28116691312	0.357458445266	0.527600717084	0.711829005397	no	up	0.491683569292	-1.02419794981	0.0857516413894	0.200500315407	no	down	0.383777917036	-1.38165639508	0.0221559272928	0.0950612874694	no	down	0.981527984178	-0.0268986941761	0.969783043807	0.998063472788	no	down	2.94987457044	1.56065361195	0.013590900975	0.0502317725971	no
MSTRG.13498			1.90724192668	0.931487855861	0.0022598971354	0.00542499312339	no	up	2.25618063859	1.17388258013	0.000134190489117	0.000390296739814	yes	up	0.586255952804	-0.770397428155	0.0165205173802	0.0325750629759	no	down	1.18295461474	0.242394724274	0.426519782091	0.627534409762	no	up	0.307384157512	-1.70188528402	9.47555235812e-08	1.72731423195e-06	yes	down	0.259844421487	-1.94428000829	1.41857221347e-09	6.88612341144e-08	yes	down	0.97685510569	-0.0337835079293	0.917771633374	0.98002009166	no	down	0.952712221862	-0.069887598266	0.831935279625	0.912906460111	no
MSTRG.13500			0.836804988898	-0.257036642159	0.332850319056	0.426083055972	no	down	1.08556869644	0.118451024776	0.655720110331	0.728807930037	no	up	0.446815451497	-1.16224901781	1.29680883689e-05	4.65670116766e-05	yes	down	1.29727799289	0.375487666935	0.158443836823	0.333467148985	no	up	0.533954096145	-0.905212375653	0.000700901062549	0.00422427847654	no	down	0.411595740522	-1.28070004259	1.66387508313e-06	3.96669509032e-05	yes	down	0.509043965223	-0.974137830199	0.000216649492248	0.0076300257769	no	down	0.834315193245	-0.261335577134	0.321024588389	0.503348881831	no
MSTRG.13512			6.13829664759	2.61783836911	2.12122711551e-47	9.32274474283e-46	yes	up	3.75142399428	1.90743832882	1.15441073397e-25	2.19038048215e-24	yes	up	4.29533488875	2.10277061646	4.22648776251e-31	1.03120024443e-29	yes	up	0.611150651338	-0.710400040298	7.73304161212e-05	0.000967840904232	no	down	0.699760069503	-0.51506775265	0.00398691666124	0.0179990960902	no	down	1.14498784869	0.195332287648	0.277898815198	0.504556935732	no	up	1.24938212548	0.321214794977	0.0802020981587	0.31486061247	no	up	1.13444526678	0.181987005434	0.323107790875	0.504874868794	no
MSTRG.13513			172.277562734	7.42859100834	1.36719913145e-72	1.13442169312e-70	yes	up	193.586059219	7.59683125282	1.02455653311e-75	8.55852012446e-74	yes	up	214.782803917	7.74673468171	7.58829183954e-79	6.47599936471e-77	yes	up	1.12368700919	0.168240244479	0.56887427658	0.74561307192	no	up	1.24672534547	0.318143673372	0.280186751487	0.469948154233	no	up	1.1094952022	0.149903428893	0.611411451119	0.793782945644	no	up	1.50921770287	0.59380092793	0.269727898194	0.591309727086	no	up	0.581927112249	-0.781089631414	0.247268004799	0.42113945486	no
MSTRG.13519			2.79837966635	1.48459171147	0.000324233689908	0.000919083865518	yes	up	2.10690033659	1.07512207149	0.010755743607	0.0213104250721	yes	up	2.53420640341	1.34153403239	0.00117943930481	0.00299980214875	yes	up	0.752900102131	-0.409469639979	0.322358371713	0.529695209886	no	down	0.905597776416	-0.143057679074	0.724341769922	0.854490689484	no	down	1.20281266247	0.266411960905	0.520282232532	0.723305204799	no	up	0.902231794531	-0.148429967548	0.738859369182	0.908660835837	no	down	0.78179469713	-0.355138295947	0.432620630652	0.611955109185	no
MSTRG.13524			1.53667550135	0.619812544328	0.017530783508	0.0339778073428	no	up	0.855482934332	-0.2251890196	0.396133276585	0.486868542058	no	down	0.589882627819	-0.7615001728	0.00402775084086	0.00919655780366	no	down	0.556710205622	-0.845001563928	0.00144094718516	0.0102908338787	no	down	0.383869351272	-1.38131271713	1.78436790864e-07	3.02368681702e-06	yes	down	0.689531730145	-0.5363111532	0.0461689310043	0.157928591561	no	down	0.858957009097	-0.21934216878	0.392347193348	0.705858268407	no	down	0.377595450345	-1.40508671314	4.62733954547e-08	1.7847892171e-06	yes
MSTRG.13527			49.8480419902	5.63946493218	8.52867420755e-23	1.4338600742e-21	yes	up	84.2305820141	6.39627222972	7.14604905972e-29	1.58645508067e-27	yes	up	32.7838661917	5.03491409596	1.95748317598e-18	2.39390963593e-17	yes	up	1.68974705226	0.756807297538	0.131037638787	0.292847142786	no	up	0.65767610688	-0.604550836219	0.228930137513	0.408664560258	no	down	0.38921571486	-1.36135813376	0.00672262981666	0.0397267454343	yes	down	0.898826102455	-0.153886073023	0.770167035021	0.919862386261	no	down	3.17945655403	1.66878019513	0.00118236732715	0.00724486682296	yes
MSTRG.13535			0.414763388168	-1.26963954413	1.3525325829e-09	8.28652203082e-09	yes	down	0.372592323585	-1.42433014374	1.97067990606e-11	1.40965107649e-10	yes	down	0.465103532473	-1.10437619768	1.25539267711e-07	5.91228170964e-07	yes	down	0.898325007013	-0.154690599614	0.47202199531	0.665971100555	no	down	1.12137075196	0.165263346453	0.435140250918	0.628719426431	no	up	1.24829070014	0.319953946067	0.135945861423	0.323890799326	no	up	0.895708477327	-0.158898834423	0.448205506979	0.748851098552	no	down	0.972354510775	-0.0404456928976	0.846892439138	0.921666808487	no
MSTRG.13546			2.27630600346	1.18669451195	6.45989982607e-06	2.45708499608e-05	yes	up	0.966119365487	-0.0497266476918	0.850197689697	0.891445329101	no	down	0.96374798348	-0.0532721585122	0.839593075131	0.886051016456	no	down	0.424424204839	-1.23642115964	2.64178714446e-06	5.60516761262e-05	yes	down	0.423382437166	-1.23996667046	2.45008606341e-06	3.08665947124e-05	yes	down	0.997545456502	-0.00354551082043	0.98925816268	1.0	no	down	2.42662343662	1.27895024847	1.16314754648e-06	0.000143822769616	yes	up	0.729118310064	-0.45577516306	0.0833614920963	0.194912559048	no
MSTRG.13629			2.37200930178	1.24610966739	2.49744606603e-05	8.6343097649e-05	yes	up	3.61658334403	1.8546273989	3.55467974928e-10	2.20160089781e-09	yes	up	1.67508650232	0.744235599003	0.0121386072703	0.0248082628786	no	up	1.52469188941	0.608517731507	0.0383155969906	0.12420997499	no	up	0.706188842119	-0.50187406839	0.0887020596918	0.20582384873	no	down	0.463168228955	-1.1103917999	0.000166072182952	0.00204982393491	yes	down	1.08957302139	0.123762886737	0.684238800428	0.886477162613	no	up	2.19149225468	1.13191358	0.000162876291779	0.00144296737993	yes
MSTRG.13630			2.24590642762	1.16729782123	0.00168827628898	0.0041543293574	yes	up	2.73150428333	1.44969568536	0.000104440550364	0.000309941443607	yes	up	0.927838133758	-0.108054953321	0.776768330854	0.839263996189	no	down	1.21621464266	0.282397864127	0.444879832049	0.642935035378	no	up	0.413124127678	-1.27535277455	0.00072177424362	0.00432974577428	yes	down	0.339680277795	-1.55775063868	3.96653781198e-05	0.000624605023771	yes	down	1.0094999714	0.0136408697959	0.971932301321	0.998337196096	no	up	3.01749879377	1.59335319427	2.21479206636e-05	0.000280575413836	yes
MSTRG.13636			0.962766284188	-0.0547424749754	0.78653983559	0.841159252288	no	down	0.851895134131	-0.231252245165	0.256350448444	0.340476503445	no	down	0.934842872641	-0.0972041961021	0.630627426169	0.714042219258	no	down	0.884841054492	-0.17650977019	0.387891978455	0.592819614973	no	down	0.970996687352	-0.0424617211267	0.834191991712	0.922522745331	no	down	1.09736848491	0.134048049063	0.512010561275	0.716722466247	no	up	0.895823568562	-0.158713471783	0.437869331861	0.742121709027	no	down	1.13080546226	0.177350757114	0.384747329649	0.568430951099	no
MSTRG.13661			0.395999201501	-1.33643057365	0.833150563436	1.0	no	down	0.613112159943	-0.705777076775	0.911416364883	1.0	no	down	0.385779086211	-1.37415316051	0.828513198221	1.0	no	down	1.0	0.0	1.0	1.0	no	no_change	1.0	0.0	1.0	1.0	no	no_change	1.0	0.0	1.0	1.0	no	no_change	4.96784862571	2.31262121417	0.71527493131	1.0	no	up	1.0	0.0	1.0	1.0	no
MSTRG.13685			2.83166808481	1.50165216921	2.27374580271e-05	7.91780150186e-05	yes	up	5.37524492538	2.42633049323	7.00990354097e-12	5.2544957569e-11	yes	up	1.25309475616	0.325495512088	0.364255645171	0.464334677588	no	up	1.89826094174	0.924678324013	0.00829723996649	0.0399770075973	no	up	0.442528827048	-1.17615665713	0.00093113423003	0.00536175110024	yes	down	0.233123285275	-2.10083498114	3.13737477844e-09	1.44104456205e-07	yes	down	1.19284943814	0.254411957069	0.480800350201	0.769583196966	no	up	2.44829618056	1.2917780974	0.000292181744051	0.00231333696316	yes
MSTRG.13686			1.83437779186	0.875290793955	0.00259926641414	0.00615292912572	no	up	4.09956840993	2.03547203519	2.19978785957e-12	1.71274162178e-11	yes	up	1.31097367586	0.390638716767	0.180243427317	0.260621895711	no	up	2.23485501631	1.16018124123	6.03537233435e-05	0.000786272570548	yes	up	0.714669399989	-0.484652077187	0.0956355581887	0.217019554454	no	down	0.319783339311	-1.64483331842	1.42864064671e-08	5.73471008314e-07	yes	down	0.982404901981	-0.0256103354357	0.930898089833	0.985576886074	no	down	2.61164124836	1.38495673273	2.08634602608e-06	4.15477668955e-05	yes
MSTRG.13687			20.9777230966	4.39078619247	2.57119055301e-08	1.35641047261e-07	yes	up	14.6800290657	3.87578291953	1.53839865683e-06	6.07897196248e-06	yes	up	5.7478781157	2.52302946963	0.00224824608094	0.00541700357365	yes	up	0.699791345233	-0.515003272931	0.369379272407	0.576007222665	no	down	0.273999141338	-1.86775672283	0.00187367906206	0.00968537109148	yes	down	0.39154405553	-1.3527534499	0.0301568266775	0.117641729823	no	down	2.53665104256	1.34292506698	0.440317054613	0.744179638755	no	up	1.0	0.0	1.0	1.0	no
MSTRG.137			26.1619552172	4.70939845976	2.46972426987e-38	8.16876154552e-37	yes	up	35.3714749792	5.1445144751	2.3302496878e-45	9.69167560028e-44	yes	up	48.0452311837	5.58632133569	2.07577373229e-53	1.03599502173e-51	yes	up	1.35201955227	0.435116015343	0.199249740657	0.38808767527	no	up	1.8364541482	0.876922875928	0.00948137295756	0.0362053505309	no	up	1.35830443067	0.441806860585	0.191501868334	0.402102530354	no	up	0.831906510023	-0.265506688041	0.508263557217	0.788002898518	no	down	1.77702190322	0.829461463852	0.0301389079781	0.0917996563701	no
MSTRG.13728			1.17599644368	0.233883697336	0.32510673787	0.418028502037	no	up	1.74595976543	0.804020313328	0.00073036929767	0.00184596158132	no	up	1.20938602269	0.274274810455	0.247684343824	0.339345969431	no	up	1.48466415423	0.570136615992	0.017254874571	0.0690121510946	no	up	1.02839258503	0.0403911131197	0.865615197669	0.941683670819	no	up	0.692676914234	-0.529745502872	0.0266653119175	0.10799972013	no	down	0.818480307792	-0.288980388259	0.250799274107	0.568857693623	no	down	1.83586272863	0.8764581894	0.000305041614439	0.00239856970736	no
MSTRG.138			1589.9301243	10.6347476467	0.0	0.0	yes	up	3105.73897201	11.6007208653	0.0	0.0	yes	up	3560.25989745	11.7977668458	0.0	0.0	yes	up	1.95338079614	0.965973218632	5.55745931045e-07	1.46838861612e-05	no	up	2.23925557673	1.16301919913	1.66272309109e-09	4.50808725401e-08	yes	up	1.14634872072	0.1970459805	0.307105592273	0.536067273937	no	up	1.14120390916	0.190556593956	0.488463954148	0.7740485859	no	up	1.33778096621	0.419841924023	0.122335153998	0.257000614195	no
MSTRG.13812			2.08527229256	1.0602357815	0.0767441395359	0.123398319919	no	up	2.01470790686	1.01057069142	0.100184547957	0.153329569011	no	up	0.586664445587	-0.769392533813	0.244275202557	0.33544450705	no	down	0.966160589221	-0.0496650900741	0.93434070596	0.974008874297	no	down	0.281337093329	-1.82962831531	0.00486409852152	0.0211985276295	yes	down	0.291190819071	-1.77996322524	0.00736821725954	0.0425643694458	yes	down	1.69215732877	0.758863709643	0.250273112817	0.568466952415	no	up	1.48899484355	0.574338757819	0.391928086686	0.575703580673	no
MSTRG.13813			2.04378801457	1.03124556506	0.256490188301	0.343354389763	no	up	4.09636181828	2.03434314951	0.0222647065518	0.0410326656971	yes	up	1.15124725885	0.20319772123	0.83350892476	0.881735209005	no	up	2.00429877712	1.00309758445	0.239866409159	0.438258283128	no	up	0.563290933624	-0.828047843835	0.374886402064	0.568339306825	no	down	0.281041399643	-1.83114542828	0.0453276029946	0.156013988614	no	down	0.9428304669	-0.0849297158749	0.937455331164	1.0	no	down	4.21296321756	2.07483532011	0.025251227267	0.080122572698	no
MSTRG.13842			1.70623980524	0.770820425974	0.0269597901123	0.0496722779156	no	up	2.72998712042	1.44889414479	3.18480568578e-05	0.000103129532342	yes	up	5.0504738735	2.33641875873	1.32485934739e-11	9.66985456289e-11	yes	up	1.60000201146	0.678073718817	0.0509594959392	0.153063372253	no	up	2.96000237363	1.56559833276	5.47595085422e-06	6.30832160046e-05	yes	up	1.84999915777	0.887524613939	0.00993608068503	0.0529079398381	no	up	1.13795739432	0.186446543447	0.606979244573	0.847449657729	no	up	3.18071678976	1.66935192038	2.50781207562e-06	4.81106021335e-05	yes
MSTRG.13845			1.93939138306	0.955603979008	0.197983122967	0.27679389332	no	up	1.35175985861	0.434838878272	0.562279470067	0.646229666699	no	up	3.53880886328	1.8232638416	0.0136434280718	0.0275467575795	yes	up	0.697002095821	-0.520765100736	0.486336516113	0.677682559317	no	down	1.82470072529	0.867659862595	0.238963548951	0.420710473506	no	up	2.61792717156	1.38842496333	0.0623614131477	0.193192860718	no	up	11.7666735571	3.55663462249	0.000342016202209	0.0104017135825	yes	up	2.74079468076	1.4545942566	0.174988474574	0.331092000689	no
MSTRG.13849			2.02758881894	1.01976511338	0.000645897050251	0.00173289452506	yes	up	2.89648541769	1.5343034018	2.9168533332e-07	1.27613951644e-06	yes	up	0.998503160629	-0.00216110055131	0.994285766461	1.0	no	down	1.42853688609	0.514538288425	0.0841670658514	0.218272018095	no	up	0.492458407396	-1.02192621393	0.000673229092801	0.00408178268864	yes	down	0.344729220638	-1.53646450235	3.2532707519e-07	9.20420848571e-06	yes	down	1.08832455995	0.122108861005	0.686543853753	0.88691015653	no	up	2.23134136683	1.15791124445	0.0001123634518	0.0010697974255	yes
MSTRG.13874			0.593248630528	-0.753291229822	0.740530612424	0.802568082939	no	down	2.95175626749	1.56157360005	0.470385030463	0.560786797929	no	up	0.830423573517	-0.268080696335	0.904152497275	0.933804606626	no	down	4.97558041534	2.31486482988	0.305349562446	1.0	no	up	1.39979012303	0.485210533487	0.834248101336	0.922522745331	no	up	0.281332026856	-1.82965429639	0.407616740745	1.0	no	down	1.28439108453	0.361084555887	0.885575760615	1.0	no	up	0.391104283176	-1.35437475906	0.598248567718	1.0	no
MSTRG.13889			2170.49296231	11.0838070294	1.2790721066e-93	1.54856214164e-91	yes	up	2813.15601205	11.4579738485	6.56685537244e-100	7.94226912959e-98	yes	up	3341.70079902	11.7063668514	3.21337779492e-104	3.8627152347e-102	yes	up	1.29609082402	0.374166819131	0.354331304286	0.561156056421	no	up	1.53960453088	0.622559821956	0.123238157127	0.261069057412	no	up	1.18788321184	0.248393002826	0.538596900939	0.739031581407	no	up	1.27245306139	0.347612438733	0.554510775902	0.817722562241	no	up	2.06447011429	1.04577153391	0.0621579645152	0.157662476517	no
MSTRG.13932			0.598030579424	-0.741708838465	0.00116442096799	0.00296280720962	no	down	0.348375224908	-1.52128606616	7.63522454893e-11	5.11975567203e-10	yes	down	0.573770707753	-0.801453777631	0.000451051079119	0.00124329152318	no	down	0.582537477003	-0.7795772277	0.000937888584595	0.00738130496448	no	down	0.959433727128	-0.0597449391663	0.795350705838	0.898450858951	no	down	1.64699056285	0.719832288534	0.00225564628112	0.016990605869	no	up	1.52302633909	0.60694089189	0.00949668778889	0.0915096606146	no	up	0.633846130256	-0.657795434425	0.00638754021381	0.028016788187	no
MSTRG.13945			3.52292977975	1.81677571883	7.16925122105e-19	9.67120434514e-18	yes	up	2.56309830898	1.35788881502	4.24225511637e-11	2.91400060502e-10	yes	up	1.9158668867	0.937997326953	5.03628283068e-06	1.91966898152e-05	no	up	0.727547373697	-0.458886903811	0.0247920520844	0.0903479127949	no	down	0.543827724784	-0.878778391873	1.66573852521e-05	0.000167094667067	no	down	0.747480843783	-0.419891488062	0.0407528446972	0.145437488693	no	down	1.68031507333	0.748731775929	0.000513056076465	0.0136973898515	no	up	0.807753737634	-0.30801257375	0.166758495032	0.320405056756	no
MSTRG.13973			6.86907689308	2.78011623423	1.76060981668e-14	1.71951998839e-13	yes	up	9.70269283754	3.27838520134	1.65377633891e-19	2.20884463044e-18	yes	up	12.1238326624	3.59977393965	2.19582226929e-23	3.61943480073e-22	yes	up	1.41251772088	0.498268967111	0.156351940477	0.330186944192	no	up	1.76498718111	0.819657705418	0.0191419290882	0.0634329721032	no	up	1.24953277048	0.321388738306	0.358708632325	0.587814058519	no	up	0.876755943564	-0.189752789288	0.654785289513	0.872501678192	no	down	0.324899734831	-1.62193352868	0.00113848657932	0.00705145795123	yes
MSTRG.13974			4.42572477232	2.14591373538	1.49874049355e-09	9.14445467538e-09	yes	up	10.7232265827	3.42266716807	5.36166967127e-22	8.36895929529e-21	yes	up	9.83706408746	3.29822780149	1.53247685229e-20	2.13205706888e-19	yes	up	2.42293118853	1.2767534327	0.000321858299941	0.0030754984856	yes	up	2.22270127347	1.15231406611	0.00116829998883	0.00648307142838	yes	up	0.917360461574	-0.124439366582	0.725885545973	0.869285769532	no	down	0.918937447492	-0.121961434967	0.73181479416	0.904963840184	no	down	0.795903841659	-0.329333954999	0.35492368341	0.53860323066	no
MSTRG.13979			4.3105231848	2.1078629854	6.6040732236e-12	5.12201488937e-11	yes	up	2.67164346799	1.41772749236	5.1318605657e-06	1.87455066134e-05	yes	up	2.08347546077	1.05899210804	0.00062719237829	0.00168516100722	yes	up	0.619795638127	-0.690135493036	0.0239401360665	0.0882270243582	no	down	0.483346306573	-1.04887087736	0.000568157085333	0.00354407773579	yes	down	0.779847867328	-0.35873538432	0.244626220424	0.467597494595	no	down	5.42548758416	2.43975279722	5.09244449138e-16	1.48636437087e-12	yes	up	1.93650239482	0.953453285507	0.00163148846829	0.00938330622999	no
MSTRG.13980			0.49659372434	-1.00986206519	0.000182028493525	0.000540581379258	yes	down	0.607624408541	-0.718748270186	0.00810212324434	0.0164937275546	no	down	0.791778860787	-0.336830544626	0.2078065028	0.293333624245	no	down	1.22358454962	0.291113795005	0.29053837919	0.494926912538	no	up	1.59441978821	0.673031520565	0.0131583835259	0.0471604697212	no	up	1.30307283522	0.381917725561	0.161926425655	0.361792320688	no	up	1.04630694857	0.065306148163	0.805540960427	0.933241955247	no	up	0.516634136495	-0.952785122501	0.000373483988742	0.00284348305074	no
MSTRG.13994			2.49229782787	1.31747647972	1.64330048061e-10	1.1107280285e-09	yes	up	2.11610177652	1.08140901731	1.88293253367e-07	8.4306454619e-07	yes	up	0.665604541568	-0.587262817546	0.00530273523386	0.0118215676128	no	down	0.849056542463	-0.236067462412	0.252432740479	0.452671901449	no	down	0.267064607659	-1.90473929727	9.28953402665e-20	1.59663866083e-17	yes	down	0.314542782845	-1.66867183486	2.43364205633e-15	4.71323707941e-13	yes	down	1.31019872112	0.389785645529	0.0649869383795	0.280276387489	no	up	1.19476291015	0.256724356874	0.226030127764	0.396391114269	no
MSTRG.13995			0.915448154119	-0.127449912758	0.750258200469	0.810919166706	no	down	1.22580419586	0.293728548173	0.463249221805	0.553820959862	no	up	0.821496755044	-0.283673218423	0.478681872226	0.576289125439	no	down	1.3390208832	0.421178460931	0.292997093751	0.497698806807	no	up	0.897371141498	-0.156223305665	0.696490089563	0.834314513011	no	down	0.670169638692	-0.577401766596	0.149429670985	0.344442992097	no	down	1.08111764064	0.112523516912	0.778504302687	0.923129648832	no	up	0.651648911069	-0.617833202031	0.122504644964	0.257207248144	no
MSTRG.14025			0.922320572299	-0.116659817461	0.649953136317	0.725388203858	no	down	0.795167696087	-0.330668946692	0.204762378335	0.282364684282	no	down	1.37375307367	0.458122709098	0.0728896384806	0.120508749833	no	up	0.862138089476	-0.214009129231	0.414727526545	0.617261235436	no	down	1.48945292442	0.574782526559	0.0253756984891	0.0788255923698	no	up	1.72762686466	0.788791655789	0.00249051893828	0.0183910726315	no	up	0.682853229888	-0.550352570935	0.0353588048186	0.199090351142	no	down	0.995906361774	-0.00591799291048	0.981800866848	1.0	no
MSTRG.14029			1.33910794616	0.421272261716	0.272872434587	0.361712874659	no	up	1.18832532015	0.248929847523	0.517085478798	0.604866974961	no	up	0.967092585445	-0.0482740809153	0.900016544113	0.930459182477	no	down	0.887400693546	-0.172342414193	0.65377739386	0.806425615302	no	down	0.722191656184	-0.469546342632	0.221687138713	0.398531697818	no	down	0.813828140361	-0.297203928438	0.439262821835	0.660634966855	no	down	1.69363878217	0.760126210715	0.0478271319877	0.23697136392	no	up	0.895558188529	-0.159140921107	0.678651296198	0.811696722656	no
MSTRG.14035			1.01113877354	0.0159810132296	0.928596220363	0.949762352796	no	up	0.732046270385	-0.449993255196	0.0129747728219	0.0252502143544	no	down	0.949366884484	-0.0749623678759	0.674396786011	0.752325233445	no	down	0.72398199885	-0.465974268425	0.0103875982145	0.0471823320667	no	down	0.938908594273	-0.0909433811055	0.611708376553	0.775921603101	no	down	1.29686731958	0.37503088732	0.0392581657455	0.141745896924	no	up	1.07611087344	0.105826728752	0.561258585722	0.820570664937	no	up	0.886852762503	-0.173233490293	0.344979387743	0.527885021535	no
MSTRG.14047			0.172747618121	-2.53326227631	1.96079274131e-10	1.31425000941e-09	yes	down	0.272981476659	-1.87312503546	2.49886095172e-06	9.56925889708e-06	yes	down	0.34010161427	-1.55596224117	7.55794108599e-05	0.000240507435178	yes	down	1.58023294115	0.660137240848	0.104186072713	0.25209164889	no	up	1.96877744521	0.977300035138	0.0149634580713	0.052168717762	no	up	1.24587799301	0.31716279429	0.42949956263	0.651355264474	no	up	0.7332419459	-0.447638775716	0.253493774073	0.572100257499	no	down	0.780557106197	-0.357423910072	0.36190865006	0.545769903792	no
MSTRG.14109			1.32407111409	0.404980609453	0.179449916719	0.254710789495	no	up	1.34374377606	0.426258072455	0.158182040374	0.226957841626	no	up	1.06111536492	0.0855815152076	0.776759887645	0.839263996189	no	up	1.01485770799	0.0212774630023	0.943850714091	0.979872909622	no	up	0.801403605611	-0.319399094245	0.290042250955	0.480574395841	no	down	0.789670905887	-0.340676557247	0.259700169144	0.484337077091	no	down	0.953380293922	-0.0688762892354	0.820167023166	0.940429183562	no	down	0.992000583472	-0.0115871257147	0.969497564107	0.993783755988	no
MSTRG.14113			3.92670541626	1.97331937024	4.50130875511e-11	3.21402795015e-10	yes	up	5.4987766812	2.45911069641	2.28881608587e-16	2.49016116538e-15	yes	up	5.75987854344	2.52603839038	3.21568569699e-17	3.62251587603e-16	yes	up	1.40035375672	0.485791326172	0.10350197791	0.251148044047	no	up	1.46684763252	0.552719020143	0.0636736434045	0.160140793773	no	up	1.04748362725	0.0669276939714	0.822373318895	0.925361215008	no	up	1.24862931359	0.320345240903	0.289943895727	0.613036644236	no	up	1.76927800297	0.823160753507	0.0064130768403	0.0281153340012	no
MSTRG.14114			2.15922142318	1.110511196	0.0377165183003	0.066371969767	no	up	4.4331426113	2.14832977381	5.22819342134e-05	0.000163861057406	yes	up	2.51949403403	1.33313404012	0.0122448990219	0.0249944024972	yes	up	2.05312089057	1.03781857781	0.0476700640516	0.145590932088	no	up	1.16685301793	0.22262284412	0.671646663436	0.817863002845	no	up	0.568331374589	-0.815195733688	0.118209996793	0.295540723948	no	down	0.235378040017	-2.08694836685	6.13330864429e-05	0.00303771185538	yes	down	0.259788911158	-1.94458824285	0.000185316249413	0.00160901959224	yes
MSTRG.14141			1.6132614128	0.689980231668	0.00533423602053	0.0117716431727	no	up	1.89644519754	0.923297682006	0.000196705924337	0.000555328740136	no	up	0.542419431727	-0.882519232131	0.000407757941109	0.00113314632803	no	down	1.17553496445	0.233317450339	0.346514686026	0.554197623887	no	up	0.336225380105	-1.5724994638	2.93459200021e-10	9.08213762121e-09	yes	down	0.286019038373	-1.80581691414	4.91508544106e-13	5.07334038987e-11	yes	down	1.2510202528	0.323105145519	0.195517313964	0.503047281068	no	up	1.28801320333	0.365147382492	0.143640064666	0.288271401549	no
MSTRG.14170			1.6988559716	0.764563546537	0.000129337166819	0.000393137606388	no	up	1.60610871546	0.683569550356	0.000636330060021	0.00162494958591	no	up	0.45897934313	-1.12349886986	2.39411811307e-08	1.23102880754e-07	yes	down	0.945406051078	-0.0809939961809	0.685523001032	0.829038839669	no	down	0.270169661704	-1.8880624164	6.35649670946e-21	1.35958401841e-18	yes	down	0.28577103076	-1.80706842022	3.12203644802e-19	1.33296765256e-16	yes	down	1.23670379244	0.306499996394	0.127604338041	0.404741062829	no	up	1.07961737204	0.110520096399	0.58332415006	0.738211076414	no
MSTRG.14248			1.95460223345	0.966875045276	0.491926388408	0.583089140128	no	up	18.5868218669	4.21620820195	0.00249381403744	0.00567177803143	yes	up	37.2243803241	5.21817592729	0.000178732597562	0.000531132714552	yes	up	9.5092605282	3.24933315667	0.0192848142718	0.0747963158896	no	up	19.0444785579	4.25130088201	0.00217449842484	0.0109321218799	yes	up	2.00272970768	1.00196772534	0.465876015525	0.683105434565	no	up	7.0691699134	2.82154081869	0.0675320297735	0.286356091205	no	up	0.156561051483	-2.67520274447	0.163794182231	0.316280903526	no
MSTRG.14251			1.01074774759	0.015422988627	0.961522280626	0.974908091932	no	up	10.3974177753	3.37815337082	3.0116378381e-26	5.87254484079e-25	yes	up	5.2392315287	2.38935521805	6.59795955079e-14	5.91237157202e-13	yes	up	10.2868572303	3.36273038219	5.67602411085e-26	5.9238771637e-23	yes	up	5.18352036024	2.37393222943	1.01104640675e-13	6.5752173412e-12	yes	up	0.503897375475	-0.988798152766	0.00188263600031	0.014785618688	no	down	0.816277387565	-0.292868602419	0.359678177749	0.678752124973	no	down	3.4354687321	1.78050695242	2.34171278216e-08	1.01424396884e-06	yes
MSTRG.14257			650.813161842	9.34609961769	6.7215563926e-67	4.93854811289e-65	yes	up	1430.58615582	10.48239067	1.11889049629e-83	1.07076734194e-81	yes	up	2189.85600623	11.0966202933	1.50218769001e-93	1.59215742585e-91	yes	up	2.19815185018	1.13629105232	0.0265369751435	0.0949568790564	no	up	3.36479981448	1.75052067564	0.00063190398998	0.00387640274287	yes	up	1.5307403873	0.614229623322	0.230448656737	0.450851654948	no	up	0.722652249546	-0.468626525925	0.361387870344	0.680669839954	no	down	0.766451285493	-0.383733995646	0.454839362925	0.63196662886	no
MSTRG.14279			0.494713690357	-1.01533427072	0.618819938224	1.0	no	down	0.754378729488	-0.406639096625	0.842355136035	0.885238506946	no	down	0.479791963494	-1.05951910217	0.603839643242	0.690232053513	no	down	1.52487942863	0.608695174091	0.782278946826	1.0	no	up	0.969837651244	-0.044184831452	0.983977064663	1.0	no	down	0.636009400503	-0.652880005543	0.767024250787	1.0	no	down	5.88173376962	2.55624148366	0.233371991139	1.0	no	up	9.7953866765	3.29210244454	0.118509105724	1.0	no
MSTRG.14295			1.62170573807	0.697512063245	0.0442277466853	0.0764052879559	no	up	3.43545895606	1.78050284705	2.13960607899e-07	9.50861006339e-07	yes	up	1.25968754047	0.333065924431	0.341126583771	0.440981604752	no	up	2.11842313646	1.08299078381	0.00152100742228	0.0107097621571	yes	up	0.776767024313	-0.364446138814	0.295262979264	0.486627769763	no	down	0.366672271911	-1.44743692262	2.69502654905e-05	0.000446855858345	yes	down	1.10954862531	0.149972894178	0.681608253121	0.885267115822	no	up	2.38999800311	1.25700941281	0.00037539092451	0.00285256620819	yes
MSTRG.14301			0.380587938584	-1.39369825377	0.00664890998152	0.0143247361102	yes	down	0.395487167714	-1.33829721024	0.00958775416587	0.0192047333495	yes	down	0.491014429158	-1.02616267408	0.0450340639184	0.0792750724249	no	down	1.03914792777	0.0554010435332	0.915360263863	0.96276568596	no	up	1.29014711025	0.367535579698	0.476840121568	0.666751822488	no	up	1.24154326421	0.312134536165	0.548130204813	0.746496594724	no	up	1.27493193021	0.350420222327	0.488112925493	0.773648907918	no	up	0.862730513811	-0.213018111501	0.673424043274	0.808295360109	no
MSTRG.14343			3.60769826989	1.85107868373	3.07351804592e-36	9.46643558142e-35	yes	up	9.68261964316	3.27539742301	3.68394570233e-110	5.07869269761e-108	yes	up	10.5642187161	3.40111417062	5.65086739667e-119	8.569323066e-117	yes	up	2.68387734195	1.42431873927	1.25669280479e-22	8.74378927064e-20	yes	up	2.92824341888	1.55003548689	1.41931451451e-26	9.42131186357e-24	yes	up	1.09104964415	0.125716747618	0.385599003559	0.613418823004	no	up	1.0228551354	0.0326018339987	0.838069802429	0.946816501314	no	up	4.54518196164	2.18433805237	3.69035495105e-46	1.69027482646e-42	yes
MSTRG.14374			837.509331815	9.70996145532	0.0	0.0	yes	up	2055.30105423	11.0051340156	0.0	0.0	yes	up	2013.69995986	10.9756330233	0.0	0.0	yes	up	2.4540634667	1.29517256029	4.2588336015e-17	1.11120066719e-14	yes	up	2.40439107167	1.26567156796	2.09637646654e-16	2.06949984517e-14	yes	up	0.979759123715	-0.0295009923298	0.848053041847	0.939802055459	no	down	0.930185588056	-0.104409507423	0.755839674428	0.913521980936	no	down	1.35877899074	0.442310816739	0.159262504866	0.310409399112	no
MSTRG.1439			1.78789505909	0.838262059687	0.0243792585443	0.045457257553	no	up	2.84052825714	1.50615925476	5.18724598992e-05	0.000162732920823	yes	up	0.84771820861	-0.238343319018	0.531741819053	0.625948421855	no	down	1.58875558311	0.667897195074	0.0710970633811	0.194641421259	no	up	0.474143157509	-1.0766053787	0.00451038090613	0.0199375301284	yes	down	0.298436815926	-1.74450257378	4.13395391335e-06	8.79506888066e-05	yes	down	1.23026444053	0.298968450554	0.437714814657	0.742042858575	no	up	2.43575133678	1.28436685758	0.00067607762075	0.00461301308755	yes
MSTRG.14409			2.29454644916	1.19820901193	2.27743789513e-12	1.85216220875e-11	yes	up	2.01897118273	1.01362031888	3.37965912338e-09	1.85900111491e-08	yes	up	0.574129998592	-0.800550655741	3.86745766762e-06	1.49878239551e-05	no	down	0.879899896324	-0.184588693059	0.280132698895	0.483514597708	no	down	0.250215025632	-1.99875966768	6.096523182e-31	1.06689155685e-27	yes	down	0.284367604403	-1.81417097462	1.35025783268e-25	2.81843818275e-22	yes	down	1.23855409867	0.308656885275	0.0748222110034	0.302503163341	no	up	1.2354926144	0.30508638647	0.0785514685706	0.186441437451	no
MSTRG.14413			1.81434489625	0.859448729741	0.303437981481	0.394567761653	no	up	2.47883109702	1.30965997219	0.117273244521	0.175556495941	no	up	1.96832444285	0.976968042586	0.241655482525	0.332588395874	no	up	1.36624028989	0.450211242451	0.589388382315	0.75990495436	no	up	1.08486784785	0.117519312845	0.887728691675	0.955267332704	no	up	0.794053473519	-0.332691929606	0.689747010027	0.848518442973	no	down	0.60386965782	-0.727690910088	0.373833452755	0.691196102344	no	down	1.71373209891	0.777141596161	0.342235294168	0.525173701249	no
MSTRG.14449			0.603091313182	-0.729551639858	0.000969340257941	0.00250976874349	no	down	0.471470889275	-1.08475939969	1.11931651708e-06	4.50606612574e-06	yes	down	0.595538002248	-0.747734523145	0.000719993895809	0.00191087232929	no	down	0.781757055639	-0.355207759835	0.112370632717	0.265100427756	no	down	0.987475676123	-0.0181828832867	0.934744131269	0.9846142012	no	down	1.26314904228	0.337024876549	0.131937045227	0.317399069233	no	up	0.827379609229	-0.273378692097	0.212081910963	0.524903761271	no	down	0.568198854064	-0.815532172967	0.000198850367825	0.00170160559969	no
MSTRG.14468			1.43139206295	0.517418885061	0.943192501169	1.0	no	up	3.9824298979	1.99364896643	0.783031545363	1.0	no	up	1.39445031098	0.479696527139	0.94732778633	1.0	no	up	2.78220761522	1.47623008137	0.838429564586	1.0	no	up	0.974191730608	-0.0377223579221	0.99585496997	1.0	no	down	0.350150623296	-1.5139524393	0.834360009628	1.0	no	down	0.361167040827	-1.46926185269	0.839133636827	1.0	no	down	0.385633277748	-1.37469854236	0.849358994503	1.0	no
MSTRG.14491			6.41962093122	2.68248811093	1.32031086691e-15	1.40264813399e-14	yes	up	12.6016853344	3.65554478583	1.08892073854e-27	2.27645635627e-26	yes	up	14.5995490767	3.86785190544	6.38840923167e-31	1.54718795569e-29	yes	up	1.96299524059	0.973056674899	0.00305000607912	0.018417683768	no	up	2.27420734544	1.18536379451	0.000298211454078	0.00206233299601	yes	up	1.15853940877	0.212307119614	0.516580284284	0.720130396301	no	up	1.43367997236	0.519723019987	0.131740252665	0.411391145476	no	up	1.10412328239	0.14290126719	0.681655811926	0.813855726966	no
MSTRG.14516			4.66771629098	2.22271687509	0.0197728338265	0.0377231963489	yes	up	0.555771316779	-0.847436715564	0.497134686044	0.586611192953	no	down	0.826829300548	-0.274338580088	0.798305274681	0.855128786408	no	down	0.119067073089	-3.07015359066	0.0103922671068	0.0471909910245	yes	down	0.177137865501	-2.49705545518	0.0138937364833	0.0491824985847	yes	down	1.48771495683	0.573098135476	0.658230494973	0.827900246288	no	up	2.65665559129	1.40961120903	0.184097538725	1.0	no	up	0.215271298851	-2.21577211057	0.149779881546	0.29709601645	no
MSTRG.14541			0.908803941952	-0.137959002318	0.765941671632	0.824076524643	no	down	1.58571029853	0.665129221833	0.150005186352	0.21684621078	no	up	1.48262259712	0.568151405239	0.215258471753	0.302208055272	no	up	1.74483210881	0.803088224151	0.0851653745942	0.220252853404	no	up	1.63139983079	0.706110407557	0.12721145529	0.267046948129	no	up	0.934989574383	-0.0969778165935	0.833589753716	0.93174374447	no	down	0.895938679922	-0.158528100551	0.748932917329	0.910999460103	no	down	1.18005378674	0.238852618989	0.625768305523	0.773074924172	no
MSTRG.14579			2.64689152325	1.40429907051	0.0001282305812	0.000390081967145	yes	up	5.4718423524	2.45202666577	1.37507792534e-11	1.00030576458e-10	yes	up	5.24105798462	2.38985807037	2.65254505939e-11	1.87092212167e-10	yes	up	2.06727110059	1.04772759526	0.00267427742104	0.0165859939359	yes	up	1.98008038432	0.985558999856	0.00423951935857	0.0189396026114	no	up	0.957823279087	-0.0621685954016	0.855083772989	0.943419496057	no	down	1.33059975467	0.412076672834	0.350896997285	0.671736369534	no	up	2.83289492255	1.50227709041	0.000293154365417	0.00231931788103	yes
MSTRG.14611			0.0355268729063	-4.81494548228	3.60982817539e-37	1.13730265755e-35	yes	down	0.033464754198	-4.90121377217	3.38791256168e-38	1.09490669247e-36	yes	down	0.0280386143195	-5.15644113728	2.85368662625e-42	1.04567989126e-40	yes	down	0.941956087333	-0.0862682898937	0.820998736529	0.915905725749	no	down	0.789222693295	-0.341495655002	0.36939119794	0.563230143394	no	down	0.83785508041	-0.255227365108	0.503772636194	0.710394006131	no	down	0.833978022731	-0.261918729101	0.486555530263	0.772982870051	no	down	1.42149526374	0.507409292133	0.177529607647	0.334071481276	no
MSTRG.14623			1.47130001184	0.557091455609	0.156427779566	0.22690338005	no	up	2.20244223983	1.13910418423	0.00377481683703	0.00826760794636	yes	up	1.57026715595	0.65101003159	0.0972920826544	0.154603910805	no	up	1.49693619392	0.582012728622	0.13874603274	0.304495674188	no	up	1.06726510115	0.0939185759802	0.81086673859	0.908197167502	no	up	0.712966327813	-0.488094152642	0.213836025283	0.430795383061	no	down	0.924495537231	-0.113261739487	0.786791406741	0.925758831485	no	down	1.7911716979	0.840903637625	0.0399696139744	0.113655641413	no
MSTRG.14630			2.01043320322	1.0075064033	0.371518795086	0.466275707745	no	up	1.63622340371	0.71036974181	0.532793956296	0.619054638676	no	up	3.29310135655	1.71944691653	0.125487266583	0.191578717062	no	up	0.813866086714	-0.297136661486	0.793255475113	0.898663690596	no	down	1.63800585429	0.711940513235	0.523898757697	0.708170148562	no	up	2.01262330626	1.00907717472	0.371265823591	0.60074072024	no	up	0.733066629217	-0.447983762459	0.710028841051	0.896888737979	no	down	1.08869070338	0.122594143153	0.917680658207	0.964978897952	no
MSTRG.14653			1.50728107251	0.59194847076	0.424759185073	0.51911715527	no	up	2.65375271766	1.40803394357	0.0551173933168	0.091210673041	no	up	2.17707315223	1.1223898846	0.119671915791	0.184025908572	no	up	1.76062233253	0.816085472812	0.264122873895	0.465504485316	no	up	1.44437105456	0.530441413836	0.4599592916	0.65171620516	no	up	0.820375288826	-0.285644058976	0.687509977973	0.847144329411	no	down	1.118202202	0.161181091079	0.833643444418	0.94511577757	no	up	0.283935654518	-1.81636407159	0.0663118273118	0.16524502713	no
MSTRG.14656			3.31274562322	1.72802742702	0.000331873892641	0.000938856757991	yes	up	2.71426957216	1.44056401151	0.00390014880636	0.00852033838304	yes	up	3.11375559325	1.63865570798	0.000678239427397	0.00181004630726	yes	up	0.819341380496	-0.28746341551	0.543176997409	0.725262667026	no	down	0.939931992188	-0.089371719036	0.844241570212	0.928984236114	no	down	1.14717993569	0.198091696474	0.675713084794	0.839047260951	no	up	2.00540136305	1.00389100802	0.175081757772	0.47690705526	no	up	1.64546424792	0.718494680422	0.350786649236	0.534450079056	no
MSTRG.14664			1.32184652693	0.402554682379	0.215650592098	0.297411799533	no	up	1.73579684436	0.795598106314	0.0153038886753	0.0293169625249	no	up	0.463700461962	-1.10873493089	0.00169957315333	0.00418085664398	yes	down	1.31316064989	0.393043423935	0.232657675829	0.429673298689	no	up	0.350797503729	-1.51128961327	2.01014091024e-05	0.000197424553684	yes	down	0.267139823113	-1.9043330372	9.71719452423e-08	3.11514021045e-06	yes	down	1.12604716248	0.171267253393	0.627284439647	0.857209944848	no	up	3.635977684	1.86234334494	2.04599738018e-08	9.14261414691e-07	yes
MSTRG.14701			0.368795751144	-1.43910606016	0.00285866423472	0.00669456040368	yes	down	3.1006184788	1.63255601786	0.000494002680159	0.00128956155146	yes	up	0.266505895906	-1.90776064483	9.35648500809e-05	0.000292923210178	yes	down	8.40741377627	3.07166207801	1.74285294114e-10	1.27895450595e-08	yes	up	0.722638194933	-0.468654584673	0.34909051742	0.543293108605	no	down	0.0859524955192	-3.54031666268	3.64544275799e-13	3.91333072294e-11	yes	down	0.782695818775	-0.353476356985	0.456121653575	0.75433064055	no	down	5.05421957635	2.33748834232	5.68470166459e-07	1.42280627318e-05	yes
MSTRG.14747			1.52464589999	0.608474214708	0.00970526022401	0.0200435853784	no	up	1.28029091582	0.356471665792	0.147668532263	0.213959829857	no	up	0.809027071286	-0.305740116637	0.214138464362	0.300871333935	no	down	0.83973000933	-0.252002548916	0.304422167935	0.510431528635	no	down	0.530632766134	-0.914214331345	0.000193590487079	0.00142345946381	no	down	0.631908780488	-0.662211782429	0.0096270981505	0.0517170906077	no	down	0.720504990855	-0.472919671071	0.0501520087544	0.243328849926	no	down	0.643041002689	-0.637017362793	0.00948513252334	0.0380256264683	no
MSTRG.14750			1.73026735391	0.790994974488	0.475948873532	0.568151793098	no	up	29.6750690734	4.89117948286	2.02145057653e-06	7.84215264086e-06	yes	up	0.303958950896	-1.71805159141	0.234456414192	0.324629424735	no	down	17.1505686715	4.10018450837	4.92512928614e-05	0.000663726533496	yes	up	0.175671667276	-2.5090465659	0.0796034371948	0.190261970447	no	down	0.010242906264	-6.60923107427	1.4065616592e-06	3.4183269508e-05	yes	down	1.48434324315	0.569824742859	0.574658587224	0.829050968112	no	up	9.3691351352	3.22791587886	0.00090958121946	0.00588225821452	yes
MSTRG.14762			0.210948148966	-2.24503966668	3.05688458522e-24	5.48927502476e-23	yes	down	0.505952179265	-0.982927061741	8.10221832968e-06	2.87744788599e-05	no	down	0.517530951177	-0.950282948654	1.52809998797e-05	5.434775963e-05	no	down	2.39846702493	1.26211260494	1.31907715514e-08	5.74946251427e-07	yes	up	2.45335620964	1.29475671803	5.08633097644e-09	1.27158274411e-07	yes	up	1.02288511125	0.0326441130866	0.882461810188	0.95613945982	no	up	0.945074781512	-0.081499604022	0.70933212341	0.896887613615	no	down	1.25296901357	0.325350736674	0.136725010683	0.278543191452	no
MSTRG.14803			3.06107683056	1.6140392558	6.42877748958e-06	2.44573056669e-05	yes	up	2.35829044028	1.23774140744	0.000699780516814	0.00177356531369	yes	up	1.15913291044	0.213046000543	0.563930470508	0.654644668347	no	up	0.770412038253	-0.376297848362	0.29154553736	0.496147700412	no	down	0.378668349278	-1.40099325526	0.000103782508291	0.000834160035322	yes	down	0.491514060627	-1.02469540689	0.00539642623051	0.0336718287934	yes	down	1.15474617313	0.207575765049	0.583423102546	0.833602172498	no	up	1.76090012399	0.816313083665	0.0281097915598	0.0870961425954	no
MSTRG.14805			871.445154364	9.76726605893	0.0	0.0	yes	up	2223.17273677	11.1184043324	0.0	0.0	yes	up	1973.093381	10.9462435211	0.0	0.0	yes	up	2.55113328204	1.35113827343	4.23520730148e-11	3.78590526732e-09	yes	up	2.26416243308	1.17897746214	8.64713048325e-09	2.0626674325e-07	yes	up	0.887512404395	-0.172160811288	0.400645712406	0.626267397437	no	down	0.939199466518	-0.0904965059151	0.702602273535	0.894422673306	no	down	1.45720598325	0.543204823876	0.0189706895059	0.0643906667853	no
MSTRG.14807			641.012277746	9.32420817981	2.46469359901e-158	6.24280944486e-156	yes	up	1071.00985861	10.0647560448	3.80887864098e-184	1.00117644704e-181	yes	up	1233.12385326	10.268101994	1.39667916687e-191	3.62291224944e-189	yes	up	1.67081021034	0.740547864965	0.0311108989517	0.106904947449	no	up	1.92371331419	0.943893814172	0.00600330869178	0.0251827614549	no	up	1.15136554845	0.203345949207	0.553900635135	0.751033924136	no	up	0.912898707202	-0.13147330338	0.710483985892	0.896999444678	no	down	1.88607736668	0.915388856414	0.0091457789606	0.0370104289569	no
MSTRG.14876			1.09677394826	0.133266208207	0.546823544101	0.634003085222	no	up	1.24710171599	0.318579138916	0.149853425405	0.216663764461	no	up	1.20882770103	0.273608626233	0.216037078487	0.303128467281	no	up	1.13706358358	0.18531293071	0.40229100405	0.606390018622	no	up	1.10216667979	0.140342418027	0.525771227842	0.709754287234	no	up	0.969309628501	-0.0449705126829	0.838930038565	0.934709667546	no	down	0.655855103444	-0.608550976131	0.00590711357956	0.06920228495	no	down	0.896457325366	-0.157693187698	0.475591955042	0.64985980074	no
MSTRG.1489			42.1659268607	5.39800576195	1.11962901817e-09	6.92127764926e-09	yes	up	68.6281672171	6.10072892149	5.7444808496e-12	4.33729205166e-11	yes	up	9.54202991057	3.25429620862	0.000295963729211	0.000845230907962	yes	up	1.62757402307	0.702723159541	0.357664537091	0.564344531648	no	up	0.2262971698	-2.14370955333	0.00594801182426	0.0249943740705	yes	down	0.139039556169	-2.84643271287	0.000258842024542	0.00293217967533	yes	down	1.19428936464	0.256152429862	0.772825055203	0.921169183446	no	up	2.02227459046	1.01597890397	0.239328954338	0.412022718702	no
MSTRG.14917			0.412306200607	-1.27821193704	0.0691474417278	0.112737211253	no	down	0.133541203682	-2.90464314566	0.000526780621136	0.00136698080362	yes	down	0.0969173265335	-3.36710158121	3.74896130038e-05	0.000125372388593	yes	down	0.323888419542	-1.62643120863	0.0588467117573	0.169840886015	no	down	0.235061530462	-2.08888964417	0.0129276960101	0.0464981592293	yes	down	0.725748487069	-0.462458435545	0.628496400286	0.805274408388	no	down	0.726564215357	-0.460837782806	0.510427959108	0.788604663724	no	down	0.158434962465	-2.65803735916	0.00102972590501	0.00652112281564	yes
MSTRG.14922			10.5077095198	3.39337631847	6.29874977455e-38	2.05162323452e-36	yes	up	13.9368606155	3.80083371459	5.35144722065e-47	2.35487568098e-45	yes	up	8.20064824132	3.03573795578	1.46617796222e-30	3.51205739335e-29	yes	up	1.32634620221	0.407457396127	0.100486091945	0.24589445399	no	up	0.78044108717	-0.357638362691	0.149738308261	0.300941137595	no	down	0.58841431134	-0.765095758817	0.00209649274027	0.0160749359801	no	down	1.77500371346	0.827822042858	0.00405998607405	0.0543685091655	no	up	0.762052363593	-0.392037960554	0.210996926595	0.377648755812	no
MSTRG.14951			0.956198430155	-0.0646180577531	0.691988198872	0.762057942122	no	down	0.655366825993	-0.609625447924	0.000247067733964	0.000685048285142	no	down	0.739791163568	-0.434810026586	0.00793402864475	0.0169606853939	no	down	0.685387891598	-0.545007390171	0.0011125446052	0.00839367990096	no	down	0.773679542067	-0.370191968833	0.0245332064158	0.0767036257112	no	down	1.12881997414	0.174815421338	0.29753061065	0.525420991403	no	up	1.41281417026	0.498571718132	0.00208608855626	0.0344617877549	no	up	0.884636463371	-0.176843385727	0.278199557674	0.455668986007	no
MSTRG.14960			2.08759519176	1.0618419842	0.00112195355184	0.00286630469447	yes	up	0.938718791074	-0.0912350557352	0.785944755103	0.840609532449	no	down	0.950152963463	-0.0737683057967	0.823449328292	0.874378815293	no	down	0.449665143309	-1.15307703993	0.000557418659907	0.00486149811747	yes	down	0.455142341396	-1.13561028999	0.000551474020467	0.00345681370694	yes	down	1.01218061522	0.0174667499385	0.958869135097	0.99348671956	no	up	1.32557100172	0.40661394752	0.209188454463	0.521145421981	no	up	0.387337255386	-1.36833782364	4.27862560571e-05	0.000485378945648	yes
MSTRG.14963			1.82141545989	0.865060034645	0.600933495519	0.682677473517	no	up	3.41016725214	1.76984249817	0.278234819036	0.364290444476	no	up	2.08559310947	1.06045772151	0.516663546007	0.611705311751	no	up	1.87226216492	0.904782463523	0.571167719198	1.0	no	up	1.14503975364	0.195397686868	0.902842366103	0.965420395392	no	up	0.611580885999	-0.709384776655	0.653111208033	1.0	no	down	0.140120120669	-2.83526395921	0.124087547887	1.0	no	down	0.38807199546	-1.36560376758	0.410951923962	1.0	no
MSTRG.14981			0.859622098039	-0.218225524731	0.457604988836	0.550762538145	no	down	0.532168348525	-0.91004538833	0.00289886541171	0.00648969256489	no	down	0.466055117792	-1.10142751026	0.000242346697788	0.000703315589606	yes	down	0.619072438621	-0.691819863599	0.0249817113176	0.0908804083679	no	down	0.542162793226	-0.88320198553	0.00358131273681	0.0164810275747	no	down	0.875766322975	-0.19138212193	0.543001982425	0.742489024553	no	down	1.05199355196	0.0731258618696	0.806007848932	0.933467876801	no	up	0.491567697971	-1.02453797883	0.000926919953126	0.00597961283846	yes
MSTRG.14989			1.3359537629	0.417870077286	0.161223939393	0.232668178523	no	up	0.842232978397	-0.247708728239	0.409092470318	0.500176690638	no	down	0.683983452816	-0.547966671572	0.0672098027004	0.112200359932	no	down	0.630435724487	-0.665578805526	0.0265923784855	0.0950826840936	no	down	0.511981381249	-0.965836748859	0.00125917154195	0.00691556410343	no	down	0.812107184544	-0.300257943333	0.31893398184	0.548219762362	no	down	1.22370392229	0.291254537187	0.337407561107	0.657806892064	no	up	0.96964918952	-0.0444652074667	0.884085263401	0.944836149493	no
MSTRG.14990			3.30186689767	1.72328196461	2.18880071885e-10	1.45844284658e-09	yes	up	1.70013125191	0.765646128227	0.00674150080836	0.0139749681321	no	up	3.10500338873	1.63459484297	1.784536028e-09	1.03562976909e-08	yes	up	0.51489999585	-0.957635836381	0.000506701085994	0.00449640368516	no	down	0.94037812091	-0.0886871216362	0.737119905107	0.861696615857	no	down	1.82633157601	0.868948714745	0.0016167525356	0.013175641472	no	up	0.914063650127	-0.129633465134	0.620362519648	0.854106351522	no	down	0.444274166748	-1.17047783963	1.28185762361e-05	0.000178321287185	yes
MSTRG.15016			1.25446363991	0.327070655452	0.11985348334	0.18095396068	no	up	0.603647875947	-0.728220862826	0.00061263974453	0.00156872060315	no	down	0.669972894382	-0.577825366378	0.00620402664591	0.0136380666032	no	down	0.481199978018	-1.05529151828	6.98591648138e-07	1.78311721494e-05	yes	down	0.534071194309	-0.90489602183	1.84083338271e-05	0.000182565907353	no	down	1.10987368809	0.150395496448	0.481217685296	0.694061837695	no	up	1.34524785186	0.427872003048	0.0407389406083	0.216242105186	no	up	0.672055574108	-0.573347556564	0.00621541627423	0.0274127687916	no
MSTRG.15035			973.727766597	9.92737467186	3.07499982422e-81	2.98958316243e-79	yes	up	1846.8974167	10.8508880208	1.05199216657e-96	1.20575427743e-94	yes	up	1635.23838865	10.675285255	1.09722889834e-93	1.16923083793e-91	yes	up	1.89672871624	0.9235133489	0.000220467509319	0.00226960568427	no	up	1.67935889757	0.747910583115	0.00275706839382	0.0133673905481	no	up	0.885397517946	-0.175602765785	0.48193845002	0.694426672259	no	down	0.648116520394	-0.625674886279	0.49594186725	0.77998841623	no	down	1.54953441789	0.63183480008	0.396490518728	0.580041772473	no
MSTRG.15037			66.0468977504	6.04541889398	1.18203412193e-95	1.4969840031e-93	yes	up	88.7883087264	6.47229781591	2.54210602501e-109	3.40918899163e-107	yes	up	82.3116363614	6.36302449314	8.29959975637e-106	1.02904597231e-103	yes	up	1.34432216729	0.426878921934	0.123490260562	0.281795681585	no	up	1.24626044773	0.317605599165	0.251589969373	0.436315937876	no	up	0.927054896552	-0.109273322769	0.693295907949	0.850343340257	no	down	1.53683649951	0.619963688193	0.0418912121683	0.219159090219	no	up	1.25653296606	0.329448521869	0.285546429391	0.464076357667	no
MSTRG.15142			0.631761967846	-0.662547005622	0.015840824402	0.031024099068	no	down	1.29900656369	0.377408720535	0.169156062752	0.240445787086	no	up	1.23961472324	0.309891795423	0.258685593376	0.352069574582	no	up	2.05616455217	1.03995572616	0.000153953992816	0.00169529877435	yes	up	1.96215471386	0.972438801044	0.00039919122847	0.00263797842363	no	up	0.954279029752	-0.0675169251125	0.805726904067	0.915082861967	no	down	0.711630241217	-0.490800274661	0.0751743052305	0.303335359613	no	down	0.770605108327	-0.37593634526	0.172871714259	0.328239473204	no
MSTRG.15160			1.47205390718	0.557830504406	0.498374237186	0.588927840843	no	up	3.17733848337	1.66781878922	0.0370658930123	0.0645053861974	no	up	0.84514149308	-0.242735198137	0.782747680444	0.843505399162	no	down	2.15843894567	1.10998828482	0.163934642651	0.341011648416	no	up	0.574124010649	-0.800565702542	0.361903818097	0.555554106728	no	down	0.265990387081	-1.91055398736	0.0255433084631	0.104973887982	no	down	0.51287749719	-0.963313821299	0.17621810059	0.477994920019	no	down	0.513651005658	-0.961139625379	0.179411785065	0.336582074594	no
MSTRG.152			16.7245883671	4.06389879794	0.00837121307464	0.0175521023512	yes	up	14.8498639552	3.89237780894	0.012711043742	0.024773654605	yes	up	6.11451710643	2.61223856651	0.0998681318493	0.158149277153	no	up	0.887906095462	-0.171520989004	0.889072568357	0.949000227818	no	down	0.365600454387	-1.45166023143	0.249974441093	0.434532056262	no	down	0.411755765903	-1.28013924243	0.319978598697	0.549466293573	no	down	0.363321731555	-1.46068043387	0.448455835708	1.0	no	down	0.387934550785	-1.36611482192	0.478374808219	1.0	no
MSTRG.15227			2.40648426262	1.26692698872	3.8989469143e-06	1.53611805363e-05	yes	up	2.31775632328	1.21272889694	1.13378371446e-05	3.93441509361e-05	yes	up	0.962066752885	-0.0557910961992	0.84135359774	0.887307806443	no	down	0.963129640728	-0.054198091785	0.843308949794	0.928462799898	no	down	0.399781028211	-1.32271808492	1.74870287318e-06	2.28996804822e-05	yes	down	0.41508537512	-1.26851999314	5.24474346292e-06	0.000107907366182	yes	down	1.32498032772	0.405970939818	0.156518661978	0.450102672056	no	up	2.38661204085	1.25496406611	8.92852979778e-06	0.000132991540183	yes
MSTRG.15243			672.609014831	9.39362430489	5.9346333809e-222	2.59640210415e-219	yes	up	1475.8768661	10.5273566456	2.33535978484e-278	1.09617339996e-275	yes	up	1589.68005073	10.6345207133	3.72925834034e-284	1.70973485864e-281	yes	up	2.19425674286	1.13373234068	1.30722804268e-19	5.22501829994e-17	yes	up	2.3634533818	1.24089640838	3.07150175582e-23	9.85440146658e-21	yes	up	1.07710886134	0.107164067696	0.390436302465	0.617662010789	no	up	0.959360548865	-0.0598549811013	0.892666947733	0.970028744281	no	down	0.615124263982	-0.701050209767	0.173914556143	0.329570602306	no
MSTRG.15251			2.32604685977	1.21788016116	2.61358854332e-05	9.01156716082e-05	yes	up	3.1453757322	1.65323236515	1.1721367684e-08	6.05383920675e-08	yes	up	1.20522187579	0.269298764411	0.354586169622	0.454683995572	no	up	1.35224091423	0.435352203989	0.131896156749	0.294380563228	no	up	0.518141700683	-0.948581396752	0.00107208734461	0.00604501505091	no	down	0.383172624959	-1.38393360074	1.85458602901e-06	4.36048224542e-05	yes	down	1.27186267808	0.34694291249	0.237574170717	0.554339731673	no	up	2.22235908671	1.15209194488	8.06057004104e-05	0.000817253479369	yes
MSTRG.15285			1.55964634698	0.6412189321	1.40355617497e-05	5.05008022987e-05	no	up	1.04866209736	0.0685498838329	0.645721145313	0.720497313558	no	up	0.894487087299	-0.16086743902	0.278455867506	0.373230824857	no	down	0.672371720289	-0.572669048267	0.000121477924033	0.00140005170607	no	down	0.573519175697	-0.80208637112	6.38863905103e-08	1.22126416815e-06	no	down	0.852979324369	-0.229417322853	0.125647949741	0.308108913175	no	down	1.11097009501	0.151819982914	0.3194118561	0.641170380653	no	up	1.08496063579	0.117642700205	0.441482636824	0.620228769976	no
MSTRG.1531			2.75981405034	1.46457106494	1.13067652576e-09	6.98508444186e-09	yes	up	2.71418306243	1.44051802892	4.59673701205e-09	2.47731201355e-08	yes	up	2.1390803811	1.09699069627	6.28006506787e-06	2.35774524372e-05	yes	up	0.983465919413	-0.0240530360246	0.919222103021	0.965152382481	no	down	0.775081343193	-0.367580368678	0.116480566768	0.250362986856	no	down	0.788112051362	-0.343527332653	0.151619252832	0.346943223402	no	down	0.94041508066	-0.0886304204025	0.731692399389	0.904963840184	no	down	0.946598490904	-0.0791754727968	0.760735433263	0.870219397653	no
MSTRG.15328			1.58244822541	0.662158298289	0.128125996723	0.191344099063	no	up	1.94287756861	0.958194991645	0.0278454263687	0.0500405410603	no	up	1.7512850244	0.808413903775	0.0630973091967	0.106261776312	no	up	1.22776691041	0.296036693356	0.496617887481	0.68654526707	no	up	1.10669341105	0.146255605486	0.736584179543	0.861416975605	no	up	0.901387227223	-0.14978108787	0.730752439487	0.871779724913	no	down	1.01288424194	0.0184693043269	0.965867151717	0.997704365048	no	up	1.06023193682	0.0843799039425	0.844999780126	0.920909552299	no
MSTRG.15329			2.84571582257	1.50879159938	4.93330890475e-08	2.52838648606e-07	yes	up	2.27060804021	1.1830786848	2.01712822251e-05	6.74909466711e-05	yes	up	0.60388156113	-0.727662472366	0.00934449696242	0.0196645402559	no	down	0.797904000885	-0.325712914579	0.238986842452	0.436987232072	no	down	0.212207261294	-2.23645407175	1.10582592652e-15	9.72015939979e-14	yes	down	0.265955880731	-1.91074115717	8.71815585503e-12	7.15193344509e-10	yes	down	1.51653408073	0.600777919685	0.0310235328519	0.184036180571	no	up	1.11974039781	0.163164294596	0.55939669327	0.718199496664	no
MSTRG.1536			7.78497495367	2.96069239778	0.396742699233	1.0	no	up	1.0	0.0	1.0	1.0	no	no_change	5.2696243375	2.39770011827	0.49783860183	1.0	no	up	0.284677232203	-1.81260098046	0.603879762189	1.0	no	down	0.676896761886	-0.562992279511	0.869904994109	1.0	no	down	2.37776922533	1.24960870095	0.723864988201	1.0	no	up	2.53663938913	1.34291843919	0.708471245456	1.0	no	up	1.0	0.0	1.0	1.0	no
MSTRG.15383			0.886088575018	-0.174477174491	0.25695281068	0.343854126214	no	down	1.3674422878	0.451479946099	0.00335395630181	0.00741670157418	no	up	1.59445034564	0.673059169896	1.11530632727e-05	4.03804388169e-05	no	up	1.54323430677	0.62595712059	5.09389017159e-05	0.000684505155676	no	up	1.79942546445	0.847536344388	3.56725172432e-08	7.31305598437e-07	no	up	1.16600924212	0.221579223797	0.149654119732	0.344745836086	no	up	0.768330069018	-0.380201879466	0.0133272013573	0.11265608333	no	down	1.47761705334	0.563272421828	0.000231729349653	0.00191844257342	no
MSTRG.15403			0.656207359238	-0.607776321395	0.51289310438	0.602501510912	no	down	2.80445114387	1.48771845016	0.0696967585701	0.111807461832	no	up	1.00957202205	0.0137438350426	0.987367123571	0.99799812726	no	up	4.27372705348	2.09549477155	0.0217607500183	0.0820624849864	no	up	1.53849542807	0.621520156438	0.515807181149	0.701144544792	no	up	0.359989163749	-1.47397461511	0.0833825754654	0.234214273728	no	down	1.82020546287	0.864101309508	0.417686443056	1.0	no	up	2.15915470082	1.11046661442	0.291286668327	0.470893574158	no
MSTRG.15442			2.42662251076	1.27894969802	1.03368167997e-05	3.80030029402e-05	yes	up	2.2574125846	1.17467012228	6.46929613609e-05	0.000199025755348	yes	up	0.700758750925	-0.513010239451	0.0916541766438	0.147055460109	no	down	0.930269365997	-0.104279575742	0.718983936277	0.851341926535	no	down	0.288779465211	-1.79195993747	2.34472357216e-09	6.18300394028e-08	yes	down	0.310425642041	-1.68768036173	2.81766168714e-08	1.03182441432e-06	yes	down	1.50714882683	0.591821886163	0.0554151493391	0.25678847646	no	up	1.03884718872	0.0549834537651	0.862491150637	0.931868866593	no
MSTRG.15463			0.396638608287	-1.33410298042	5.46808157179e-06	2.10647529031e-05	yes	down	0.510639698131	-0.969622394842	0.00106290757212	0.00259333661842	no	down	0.349626457407	-1.51611373234	2.73156250958e-07	1.24021242086e-06	yes	down	1.28741803612	0.364480585581	0.233351612023	0.430411721498	no	up	0.881473588557	-0.18201075192	0.550087813344	0.7304905082	no	down	0.684683268236	-0.546491337501	0.0752551645675	0.218760731578	no	down	1.12258798792	0.166828527162	0.547721923178	0.81450861053	no	up	2.48234309268	1.3117025288	2.17626681975e-06	4.29648538843e-05	yes
MSTRG.15466			1.24085610332	0.311335822105	0.634815681072	0.712216253111	no	up	11.9633507795	3.58054962121	6.97588567483e-09	3.70481169702e-08	yes	up	1.66646119902	0.736787726907	0.252260148088	0.344392072325	no	up	9.64120718554	3.26921379911	1.63353299477e-07	5.16625435012e-06	yes	up	1.34299311142	0.425451904803	0.5123398368	0.697739077354	no	up	0.139297194384	-2.8437618943	3.33824190178e-06	7.30911566047e-05	yes	down	0.60520960841	-0.72449320268	0.255296920676	0.574944142017	no	down	3.55322703536	1.82912987339	0.00230241890712	0.0124066519992	yes
MSTRG.15499			2153.93318901	11.0727577855	3.84130421012e-24	6.8404353418e-23	yes	up	1807.69977787	10.81993938	4.09194034113e-23	6.83052598518e-22	yes	up	2494.24156849	11.2843854823	5.16889378718e-25	9.33146264839e-24	yes	up	0.839255268961	-0.252818405497	0.516384265219	0.703007087934	no	down	1.15799393464	0.211627696775	0.586129956379	0.7585464975	no	up	1.37978750622	0.464446102271	0.233040400834	0.453950328709	no	up	0.555357202484	-0.848512091917	0.426833436818	0.734296025709	no	down	0.396298043387	-1.33534225047	0.272762813161	0.449631810225	no
MSTRG.15527			2.51815852142	1.33236910548	3.00667651935e-07	1.3906516552e-06	yes	up	2.20423435682	1.14027762112	2.74841324925e-05	8.99140703545e-05	yes	up	0.868221690352	-0.203864629711	0.478133947612	0.575847437273	no	down	0.875335821026	-0.192091484364	0.460395387666	0.656118587523	no	down	0.34478436642	-1.53623373519	2.71746484899e-08	5.72332585811e-07	yes	down	0.393888103443	-1.34414225083	2.9456165302e-06	6.53321748954e-05	yes	down	1.04226538254	0.0597226646883	0.820733278555	0.940552820407	no	up	0.949878364237	-0.074185312546	0.781883867088	0.883870816864	no
MSTRG.15536			0.38971675424	-1.35950213941	0.202853411101	0.282535863085	no	down	0.237086383125	-2.07651528977	0.119261986125	0.17822605544	no	down	0.299915441762	-1.73737229065	0.120089979621	0.184510471378	no	down	0.608355634048	-0.71701315036	0.618795647403	0.782583977886	no	down	0.769572871832	-0.37787015124	0.76144703265	0.876736237265	no	down	1.26500492272	0.33914299912	0.818583496456	0.923434839899	no	up	0.993378810782	-0.00958412111955	0.991535149948	1.0	no	down	0.820007579164	-0.286290850557	0.756110547458	0.866827950403	no
MSTRG.15555			1.14343883384	0.193379193488	0.680021990902	0.751545718502	no	up	0.779327509239	-0.359698352404	0.470251517783	0.560661531393	no	down	0.536473141125	-0.898422151559	0.0688326098187	0.114579588784	no	down	0.681564668067	-0.553077545893	0.271153987856	0.473454671982	no	down	0.469175197876	-1.09180134505	0.0284387212284	0.0863202383778	no	down	0.688379576962	-0.538723799155	0.305664614021	0.534656931005	no	down	1.28633424902	0.363265570149	0.405489386234	0.717712737489	no	up	0.551737732417	-0.857945447551	0.0543989038379	0.142928770574	no
MSTRG.15573			2.15609426017	1.10842025124	0.00207060650802	0.00500617624709	yes	up	1.95982231094	0.970722857024	0.00785712107543	0.016044674216	no	up	0.485137368633	-1.04353478473	0.00662431561648	0.0144683977469	yes	down	0.908968752968	-0.137697394211	0.703170871727	0.840904449441	no	down	0.225007495078	-2.15195503597	1.58145258366e-08	3.55642082189e-07	yes	down	0.247541507168	-2.01425764176	1.76987916073e-07	5.38008898276e-06	yes	down	1.73743230145	0.796956764733	0.0321011033186	0.187903486599	no	up	2.22123713058	1.15136341758	0.00184573651108	0.0103792936217	yes
MSTRG.15623			7.11894437822	2.83166332922	9.76700739389e-21	1.4654317407e-19	yes	up	8.93406249625	3.15931634673	2.12274407373e-25	3.97414783186e-24	yes	up	3.6232740188	1.8572939172	9.64100240415e-10	5.76646606175e-09	yes	up	1.2549701222	0.327653017507	0.276670297441	0.479575337188	no	up	0.508962259895	-0.974369412026	0.00123352300917	0.00679019671904	no	down	0.405557272554	-1.30202242953	1.59097209806e-05	0.000282495291438	yes	down	0.981905720108	-0.0263435873157	0.933914548259	0.986254750172	no	down	1.75484510677	0.811343695172	0.00970571998807	0.0387235400482	no
MSTRG.15628			2.35692986251	1.23690882752	5.74828639478e-08	2.91196087104e-07	yes	up	2.65536624648	1.40891086123	6.6670980985e-10	3.97806210393e-09	yes	up	0.583669262548	-0.776777000518	0.000733353084473	0.0019437110389	no	down	1.12662081665	0.17200203371	0.450102554131	0.648040050729	no	up	0.247639639954	-2.01368582804	1.7637881377e-18	2.39105082047e-16	yes	down	0.219807442127	-2.18568786175	1.91297378384e-21	1.43748502013e-18	yes	down	1.38237150007	0.467145379319	0.0418662985203	0.219096415488	no	up	1.21056402635	0.275679385045	0.230580696425	0.402091880963	no
MSTRG.15643			1.9052982037	0.930016815737	0.0114133685984	0.0231563391145	no	up	2.21317068636	1.1461147204	0.00224490954456	0.00515565549412	yes	up	0.514641650924	-0.958359873047	0.0232731121595	0.0442606726908	no	down	1.1615875573	0.216097904663	0.556683778065	0.736936188762	no	up	0.27011081516	-1.88837668878	5.58929406848e-06	6.42351706378e-05	yes	down	0.232535906107	-2.10447459345	6.29063329466e-07	1.67863404934e-05	yes	down	1.92018914489	0.941248428109	0.0182376163439	0.136399656011	no	up	0.582376726162	-0.779975393405	0.0981859657347	0.219079902354	no
MSTRG.15644			0.57468023044	-0.799168674975	0.00786001587809	0.0166174552111	no	down	1.44545451189	0.531523208256	0.0740991238489	0.117881708163	no	up	0.603272632082	-0.729117959987	0.0151139498049	0.0301514274898	no	down	2.51523270738	1.33069188323	1.07657441046e-05	0.00018215877899	yes	up	1.04975358491	0.0700507149879	0.818226108545	0.913039973885	no	up	0.417358434403	-1.26064116824	2.94957488113e-05	0.000481413672605	yes	down	0.990911782474	-0.0131714700215	0.96706341628	0.997749818612	no	down	0.960103797423	-0.0587377099567	0.854649432508	0.926784980939	no
MSTRG.15663			4.894419091	2.29113763935	0.000573522422896	0.00155431601306	yes	up	4.44386374259	2.1518145816	0.00186522155076	0.00434799310058	yes	up	1.99183901035	0.994101046826	0.165338544949	0.242575282811	no	up	0.907945081932	-0.139323057746	0.815252032806	0.912278096753	no	down	0.406961270238	-1.29703659252	0.0379410309445	0.108154130858	no	down	0.448222341126	-1.15771353477	0.0762343485383	0.220804574721	no	down	1.35847063773	0.441983383183	0.415708941665	0.725317692019	no	up	0.406753540035	-1.29777319295	0.03800893459	0.109284634435	no
MSTRG.15695			2.46387790528	1.30093076666	0.00360056912647	0.00823561735796	yes	up	2.54788778277	1.34930173803	0.00364607014299	0.00800608451758	yes	up	3.25444596743	1.7024119618	9.97314153337e-05	0.000310453990508	yes	up	1.03409660735	0.0483709713707	0.912239196914	0.961295533627	no	up	1.32086332706	0.401481195142	0.328214557174	0.521765795455	no	up	1.27731134371	0.353110223771	0.410811398989	0.635499254069	no	up	0.942260404987	-0.0858022738328	0.866231429972	0.957985709421	no	down	1.17347423224	0.230786162756	0.642655303457	0.786564754802	no
MSTRG.15700			2.97559280494	1.57317711432	1.6156348395e-06	6.71002603244e-06	yes	up	4.84178187873	2.27553808769	3.67427297225e-12	2.8097213877e-11	yes	up	1.56816587414	0.649078169876	0.0542924559388	0.0932417001809	no	up	1.62716547462	0.702360973367	0.025875295962	0.0932106059334	no	up	0.527009566476	-0.924098944445	0.00451519549915	0.0199489358179	no	down	0.323881974326	-1.62645991781	5.54532694332e-07	1.49891384111e-05	yes	down	1.23601418889	0.305695304832	0.368586903279	0.686819030889	no	up	2.10048586286	1.07072307592	0.00123280198117	0.00749375086167	yes
MSTRG.15702			0.798868142055	-0.323970697494	0.455552864003	0.548944765701	no	down	1.10779283334	0.147688110391	0.737259951034	0.798546380676	no	up	0.271324221918	-1.88191024785	0.000319376780278	0.000906840536714	yes	down	1.38670298015	0.471658807885	0.30778665168	0.513323867051	no	up	0.339635801749	-1.55793955036	0.00403058288307	0.0181536547728	yes	down	0.244923250768	-2.02959835824	0.000204794555393	0.00243498134026	yes	down	0.783120264428	-0.352694214485	0.447069565321	0.748073614771	no	down	1.67841393849	0.747098564024	0.082123476518	0.19272245591	no
MSTRG.15710			1.78709846759	0.837619127823	0.00806538180677	0.0169978760434	no	up	1.10582760876	0.145126496444	0.66488245663	0.736707101506	no	up	1.3548276951	0.438109383516	0.170742718753	0.249325698662	no	up	0.618783815673	-0.69249263138	0.0369758675709	0.121060684025	no	down	0.758115861928	-0.399509744308	0.207030094639	0.379591325059	no	down	1.22517079911	0.292982887072	0.382457736239	0.61038578141	no	up	1.3748610995	0.45928587232	0.175264054462	0.477096751179	no	up	0.765998930962	-0.38458571618	0.28542277213	0.463954450199	no
MSTRG.15722			0.744250387517	-0.426140027241	0.181343431073	0.256983292708	no	down	0.988490350842	-0.016701211746	0.958360797084	0.972919550631	no	down	0.854828805181	-0.226292571551	0.476481681884	0.574236451685	no	down	1.3281690778	0.409438815495	0.204854513838	0.395234353185	no	up	1.14857690304	0.199847455689	0.533458731875	0.716275516447	no	up	0.864782144259	-0.209591359805	0.51507689616	0.718621208412	no	down	0.746954104047	-0.420908494306	0.193161375451	0.499768558172	no	down	0.540303190421	-0.888158893967	0.00673248927958	0.0292358227284	no
MSTRG.15728			1.78655886969	0.837183453591	0.0196586305721	0.037542523662	no	up	4.75024771004	2.24800274728	3.03763679867e-10	1.89506240029e-09	yes	up	4.75843580755	2.25048740892	2.59818968457e-10	1.65174819225e-09	yes	up	2.65888115451	1.41081929369	7.36191203198e-05	0.000929163161432	yes	up	2.66346432142	1.41330395533	6.82860732026e-05	0.000580869160031	yes	up	1.00172372011	0.00248466163952	0.994384226189	1.0	no	up	0.628868688007	-0.669169290722	0.0550076304518	0.255786236578	no	down	1.18603076531	0.246141433484	0.480291628354	0.653746130986	no
MSTRG.15730			0.594756898489	-0.749627994554	0.000412050928335	0.00114409063471	no	down	0.496285033476	-1.01075914711	2.21027977986e-06	8.53210408855e-06	yes	down	0.647846997717	-0.626274963411	0.00314412823009	0.00735620032375	no	down	0.834433421011	-0.26113115256	0.223338129442	0.418010692118	no	down	1.08926352828	0.123353031143	0.56244354133	0.740715479962	no	up	1.30539297786	0.384484183703	0.0727696623468	0.214242766684	no	up	1.02142010077	0.0305763555768	0.884774784327	0.966910834559	no	up	0.962273375202	-0.0554812829923	0.792654015231	0.889405574047	no
MSTRG.15767			0.220186328892	-2.18320319843	2.13910460383e-24	3.87373129103e-23	yes	down	0.325555468753	-1.61902472146	4.2656221041e-14	3.86632065104e-13	yes	down	0.284893046677	-1.81150768434	2.01337610967e-17	2.30230258852e-16	yes	down	1.478545332	0.564178476967	0.00946251418863	0.0440552147578	no	up	1.29387254926	0.371695514081	0.0858107205921	0.20061060194	no	up	0.87509832892	-0.192482962886	0.374039930955	0.602996150598	no	down	0.619392403021	-0.691074406726	0.00133212598269	0.0257018384359	no	down	1.02427435848	0.0346022022506	0.871592960806	0.937115882331	no
MSTRG.15790			0.699317284181	-0.515980931906	0.0734512527113	0.118898134434	no	down	0.883031914366	-0.17946251447	0.533937582095	0.620248266474	no	down	1.07216157759	0.100522340143	0.726901866039	0.797448157323	no	up	1.26270569074	0.336518417436	0.24445562122	0.443447595619	no	up	1.53315469507	0.616503272049	0.0325604807115	0.095805814061	no	up	1.21418213787	0.279984854613	0.332131123691	0.5615529916	no	up	0.830601126026	-0.267772267295	0.350385250436	0.671287733814	no	down	1.32791898409	0.409167131015	0.153520989223	0.302143951396	no
MSTRG.15813			1.53632381866	0.619482332162	0.00206597193231	0.00499622609259	no	up	1.06086029117	0.0852346746262	0.683154480553	0.752217796561	no	up	1.15766822221	0.211221848532	0.297971421011	0.394931329421	no	up	0.690518677305	-0.534247657535	0.010349703212	0.0470773667169	no	down	0.753531389771	-0.40826048363	0.0437642284554	0.120661901714	no	down	1.09125417536	0.125987173906	0.548846919583	0.747263074361	no	up	1.14322375738	0.193107802563	0.326870469366	0.647079369615	no	up	0.943119413572	-0.0844876448124	0.670249090896	0.806491106942	no
MSTRG.1589			0.0949148655973	-3.39722212946	3.66229829246e-08	1.89820253446e-07	yes	down	2.10787686276	1.07579059056	0.0796801813439	0.125544684704	no	up	0.448307094394	-1.15744076488	0.0595442449946	0.101104655875	no	down	22.2080793087	4.47301272002	4.16836677319e-13	5.43798181953e-11	yes	up	4.72325479863	2.23978136458	0.000286047716678	0.00199435659038	yes	up	0.212681823267	-2.23323135544	0.000277629953499	0.00310819803721	yes	down	0.23530571541	-2.08739173186	0.000702077199265	0.0171125003677	yes	down	6.20945048725	2.63446560107	1.7742833817e-05	0.000233357112966	yes
MSTRG.15893			34.8781996476	5.1242536675	0.00670617439817	0.0144319572012	yes	up	12.2508951517	3.61481526319	0.0652029350615	0.105534537094	no	up	13.0538931283	3.70640822806	0.0539940693436	0.092810104023	no	up	0.351247922068	-1.5094384043	0.343140804632	0.55111645276	no	down	0.374270841391	-1.41784543944	0.359265142656	0.553224061766	no	down	1.06554606554	0.0915929648678	0.955238261584	0.991771083349	no	up	0.360291332404	-1.47276414989	0.489267776197	1.0	no	down	0.749289827081	-0.416404230389	0.844997675486	1.0	no
MSTRG.15910			0.914887678441	-0.128333461549	0.935459579145	0.954803653157	no	down	1.42040976255	0.506307181221	0.749324223294	0.809168368647	no	up	0.377185181638	-1.40665509649	0.41027940415	0.510363968539	no	down	1.55255098087	0.634640642769	0.694905084424	0.834952792836	no	up	0.412274851358	-1.27832163494	0.462425538261	0.654199427612	no	down	0.26554673981	-1.91296227771	0.27140138462	0.498002189048	no	down	46.5186494722	5.53973730804	0.00313065689533	1.0	no	up	16.9519047545	4.08337548185	0.0342452487763	0.10091799949	no
MSTRG.15945			0.43117175022	-1.2136654371	0.129289794549	0.192755197613	no	down	0.312519767712	-1.6779806479	0.0511597782621	0.0855149964947	no	down	0.334037468395	-1.58191815855	0.0520170385284	0.0899135377071	no	down	0.724815036125	-0.464315210808	0.60412675531	0.770854310212	no	down	0.774720208884	-0.368252721451	0.665275476671	0.813889604443	no	down	1.06885228682	0.0960624893563	0.915757038939	0.972840697879	no	up	0.95509356322	-0.0662860250036	0.935095322699	0.986763518752	no	down	0.990853411129	-0.0132564569306	0.987029489873	1.0	no
MSTRG.15949			0.66075396134	-0.597814925776	0.0134902547136	0.0268716269905	no	down	0.566870345751	-0.818909294343	0.000730862819227	0.00184673540352	no	down	0.884024425947	-0.177841862481	0.46207251906	0.560641164497	no	down	0.857914411291	-0.221094368567	0.362417260348	0.569023874041	no	down	1.33790257444	0.419973063295	0.0828311086608	0.19599338072	no	up	1.55948257405	0.641067431862	0.00822944185203	0.0461531123699	no	up	0.843468483622	-0.245593931973	0.309172136963	0.632793864074	no	down	1.03543577241	0.0502380666443	0.835188320713	0.914895539032	no
MSTRG.15978			2.2874540688	1.19374277493	2.87573803427e-05	9.84841792558e-05	yes	up	3.74280442272	1.90411966332	2.50863736154e-11	1.76815434199e-10	yes	up	1.29505834273	0.373017093183	0.191602183379	0.274529067747	no	up	1.63623150898	0.710376888392	0.0127212412965	0.0550814948583	no	up	0.566157091587	-0.820725681744	0.00403384471655	0.0181598481744	no	down	0.346012827941	-1.53110257014	8.10503572781e-08	2.67847055821e-06	yes	down	1.1774135625	0.235621151108	0.410253922293	0.720955472938	no	up	2.15038742518	1.10459660681	0.000110853156748	0.00105965551802	yes
MSTRG.15980			0.709254184061	-0.495625338557	0.0135976601878	0.0270687651102	no	down	2.06848807044	1.04857663717	1.57236764906e-07	7.10303754205e-07	yes	up	1.62108955605	0.696963793815	0.000484982559569	0.00132809364903	no	up	2.91642702564	1.54420197572	1.51698134401e-14	2.76679723577e-12	yes	up	2.28562565083	1.19258913237	2.81950467413e-09	7.32462415344e-08	yes	up	0.783707471757	-0.351612843352	0.0784834474299	0.224947660748	no	down	0.541638166074	-0.88459869411	1.11536508978e-05	0.000878803935857	no	down	1.41951773006	0.505400868726	0.011487083403	0.0441946356629	no
MSTRG.16041			0.660918396045	-0.597455942502	0.124329394012	0.186573969672	no	down	0.386298364622	-1.37221252489	0.00259677029938	0.00588557480824	yes	down	0.737547609542	-0.439191914904	0.251647225795	0.34365291004	no	down	0.58448723312	-0.774756582391	0.103161745057	0.250516616164	no	down	1.11594353245	0.158264027598	0.696994278976	0.834658778867	no	up	1.90926930344	0.933020609989	0.047503421543	0.160862534744	no	up	0.566628415254	-0.819525143158	0.0122703173109	0.106901204892	no	down	1.22440262555	0.292078043632	0.367317719196	0.551292531612	no
MSTRG.16047			3.45271174871	1.78772989513	0.0156022244712	0.0305910390171	yes	up	3.99147162543	1.99692075529	0.0076166124415	0.0156182543865	yes	up	2.14972879096	1.10415466139	0.143199359233	0.214434650051	no	up	1.15603963375	0.209190860154	0.768312101624	0.882734600782	no	up	0.622620406053	-0.683575233742	0.339960630799	0.534529293709	no	down	0.538580501806	-0.892766093896	0.218568324413	0.436125692656	no	down	0.825096608652	-0.277365043816	0.705042255824	0.895807510242	no	down	0.69345700285	-0.528121662517	0.479430651517	0.653059402709	no
MSTRG.16051			2.67832531625	1.42133120474	6.15933529018e-22	9.81516592185e-21	yes	up	1.99154414476	0.993887458972	2.91008581551e-11	2.036057231e-10	no	up	0.929279703314	-0.105815197042	0.482355296158	0.579720313873	no	down	0.743578135439	-0.427443745767	0.0038730076768	0.0221486521207	no	down	0.346962968866	-1.52714640178	1.36519539289e-24	5.97272984388e-22	yes	down	0.466612656195	-1.09970265601	3.22699590456e-13	3.54516637796e-11	yes	down	1.0216259162	0.030867028334	0.840651610291	0.948060189159	no	up	0.879494134691	-0.185254138429	0.231774022696	0.403222093801	no
MSTRG.16058			1.80580516998	0.852642247487	0.0324726459862	0.0583059822063	no	up	0.933212163237	-0.0997229837431	0.825719740009	0.872219844319	no	down	0.820703544054	-0.285066911569	0.507938460166	0.604096211614	no	down	0.516784522911	-0.95236523123	0.0327904526017	0.11103126218	no	down	0.454480670284	-1.13770915906	0.00722013959597	0.0291929609793	yes	down	0.879439399083	-0.185343927826	0.696300704905	0.851996680932	no	down	1.28137531095	0.357693098586	0.327547860557	0.6476027962	no	up	0.839573501354	-0.252271461926	0.503202415383	0.671886638674	no
MSTRG.16060			1.68977809025	0.756833797327	0.220393697697	0.302811371502	no	up	1.35917114135	0.442727125885	0.519519711539	0.60710205058	no	up	1.47997210267	0.565569981445	0.366636215899	0.466813079132	no	up	0.804348895983	-0.314106671442	0.641357778533	0.797853385409	no	down	0.875838141827	-0.191263815882	0.754695915099	0.872651151228	no	down	1.08887840364	0.12284285556	0.857157601956	0.945097001428	no	up	1.22628976322	0.294299917499	0.536152444859	0.807504878145	no	up	0.368823998199	-1.43899556451	0.00910907791341	0.0368975052955	yes
MSTRG.16061			1.3490218044	0.431913666931	0.247217456332	0.332933453526	no	up	1.19860158637	0.261352188456	0.495485689955	0.585331069737	no	up	0.365107586266	-1.45360644925	0.000364065943907	0.0010203576938	yes	down	0.888496822259	-0.170561478475	0.657086595004	0.809399829271	no	down	0.270646171229	-1.88552011618	3.9135465268e-06	4.68506036324e-05	yes	down	0.304611299048	-1.7149586377	4.04733102275e-05	0.000635504139188	yes	down	1.51467664943	0.599009842512	0.112187861993	0.377675354165	no	up	0.960015938673	-0.0588697364981	0.878993458179	0.94126127461	no
MSTRG.16092			1.44967606963	0.535730565796	0.00153595285451	0.00381314063056	no	up	1.20943831879	0.274337193925	0.106478353623	0.161719126605	no	up	0.507779057537	-0.977727200118	1.04738710053e-08	5.61244612664e-08	no	down	0.834281771031	-0.261393371872	0.12400320425	0.282572076061	no	down	0.350270704038	-1.51345776591	8.04993030618e-19	1.17394816965e-16	yes	down	0.419847006372	-1.25206439404	3.00825396811e-13	3.36387256219e-11	yes	down	1.19723846271	0.259710532986	0.128230466017	0.40570775942	no	up	0.999946096815	-7.77679531083e-05	0.999637679448	1.0	no
MSTRG.16096			0.019495079841	-5.68074612655	4.05728571127e-34	1.16745515608e-32	yes	down	0.00686381727959	-7.18677313703	6.52134772991e-52	3.23833373167e-50	yes	down	0.0103405359637	-6.59554522539	4.86302440159e-45	1.96052480681e-43	yes	down	0.352079464951	-1.50602701048	0.00156550328743	0.0109126325631	yes	down	0.53041772837	-0.914799098841	0.051887626606	0.137615900607	no	down	1.50652844364	0.591227911639	0.216224172796	0.433398140723	no	up	1.0190937023	0.027286708651	0.953150864317	0.992585444837	no	up	0.626565133283	-0.674463605165	0.146553610184	0.292293565445	no
MSTRG.16097			0.835948174553	-0.258514591137	0.284150559419	0.373882315025	no	down	0.420486130003	-1.24986988182	4.89832449549e-07	2.07533997645e-06	yes	down	0.496000333465	-1.01158700434	3.28257721135e-05	0.000110676803736	yes	down	0.503005022086	-0.991355290678	7.2617728852e-05	0.000918650945598	no	down	0.593338616632	-0.753072413202	0.0021144769093	0.0106749752174	no	down	1.17958785813	0.238282877477	0.344386095558	0.574568134206	no	up	0.927562921404	-0.108482944347	0.65695258232	0.873649253446	no	down	0.600718389194	-0.73523926656	0.00296045939192	0.0151758747956	no
MSTRG.16198			0.875845074193	-0.19125239682	0.854794548488	0.893117404385	no	down	0.690271187755	-0.534764828119	0.633891953883	0.710394291334	no	down	0.430793436704	-1.21493182483	0.279786989974	0.37473474559	no	down	0.78812019168	-0.343512431299	0.765687024231	0.880629143946	no	down	0.491860317992	-1.02367942801	0.374985846025	0.568339306825	no	down	0.624093029444	-0.680166996707	0.578656760918	0.770079406492	no	down	0.180554505699	-2.46949367201	0.134348228873	1.0	no	down	0.722726133484	-0.468479032379	0.759250745476	0.86906365787	no
MSTRG.16224			2.15816562881	1.10980558896	1.06715960664e-06	4.54286210258e-06	yes	up	1.97333942278	0.980639127091	1.84398195414e-05	6.21087651527e-05	no	up	0.817733758185	-0.290296895081	0.208532667025	0.294190138667	no	down	0.914359582248	-0.129166461872	0.570819655069	0.746704132033	no	down	0.378902224774	-1.40010248404	1.10085541331e-09	3.05793170365e-08	yes	down	0.414390828433	-1.27093602217	3.87169818901e-08	1.38198998101e-06	yes	down	1.19721082364	0.259677227006	0.263620917462	0.583419422087	no	up	1.14074597326	0.1899775612	0.414743715804	0.596487667607	no
MSTRG.16282			1.40858090217	0.494242427617	0.421642867841	0.516160585433	no	up	1.49577583611	0.580893982468	0.354780017844	0.445571336674	no	up	0.58536802047	-0.772584163574	0.235763536328	0.326162277354	no	down	1.06190268078	0.0866515548512	0.890285209831	0.949738668478	no	up	0.415572878752	-1.26682659119	0.0520244214302	0.137728577798	no	down	0.391347424085	-1.35347814604	0.0415152151394	0.147266166678	no	down	0.836995308908	-0.256708557935	0.681193432653	0.885112810896	no	down	0.487825032626	-1.0355643033	0.114797942017	0.245331768149	no
MSTRG.16329			1.5016931835	0.586590080593	0.0538967188024	0.0907788815248	no	up	4.67540641413	2.22509177808	1.45751299892e-13	1.26023733599e-12	yes	up	5.32729628147	2.41340351967	7.9321267984e-16	8.06466981453e-15	yes	up	3.11342321154	1.63850169749	5.0818356174e-08	1.88298548143e-06	yes	up	3.54752644548	1.82681343908	1.03420879539e-09	2.89789218503e-08	yes	up	1.13942956175	0.188311741586	0.524623881408	0.726598660876	no	up	0.943984751268	-0.0831645397995	0.792730715002	0.928433235076	no	down	3.57545537484	1.83812699719	1.90816609153e-09	1.26207620805e-07	yes
MSTRG.16337			0.986335979725	-0.0198489333567	0.916752425452	0.941098772929	no	down	0.659887732267	-0.599707497505	0.00263482130587	0.00596358980757	no	down	0.954930694407	-0.066532063795	0.726132765391	0.796781773178	no	down	0.669029363048	-0.579858564148	0.00402226951179	0.022766602907	no	down	0.968159647459	-0.0466831304383	0.808122679365	0.906442231545	no	down	1.44711084585	0.53317543371	0.00818703657976	0.0459933221254	no	up	0.960839816418	-0.0576321584997	0.765642268575	0.91904522004	no	down	0.715929250104	-0.48211107104	0.0145131134959	0.0526524262095	no
MSTRG.16350			1.40445805376	0.490013536861	0.0097471663504	0.0201171815423	no	up	0.959258234258	-0.0600088509346	0.751814837003	0.811413429141	no	down	0.969550275152	-0.0446123849708	0.814015634574	0.867527207546	no	down	0.683009529327	-0.550022387796	0.00374847396647	0.0216406981973	no	down	0.690337651991	-0.534625921832	0.00481525571443	0.0210476095601	no	down	1.01072916606	0.0153964659639	0.935350379805	0.983140307891	no	up	1.25308000632	0.325478530412	0.0865295387735	0.328053448101	no	up	1.38597982095	0.470906252833	0.0131399227078	0.0489500861994	no
MSTRG.16356			2.004308389	1.00310450307	0.000387569218999	0.00108173226993	yes	up	1.25541561466	0.328165058152	0.249074348656	0.33242513773	no	up	0.987131669483	-0.0186855621398	0.947548939561	0.96712295079	no	down	0.626358509272	-0.674939444917	0.0175411787442	0.0698153779423	no	down	0.492504883431	-1.02179006521	0.000312913741251	0.00214591717816	yes	down	0.786298702963	-0.346850620292	0.22441927469	0.443970144727	no	down	0.812658706812	-0.299278505647	0.286309739917	0.609613749899	no	down	1.14920908314	0.20064130083	0.47439887051	0.648664953102	no
MSTRG.16368			1.87955229474	0.910389056012	8.80524578299e-07	3.80217544465e-06	no	up	1.82741423587	0.869803699266	3.73494918637e-06	1.39531529771e-05	no	up	0.588834457979	-0.764065996012	9.07624967652e-05	0.000284873724125	no	down	0.972260384022	-0.0405853567458	0.827747755091	0.91898051694	no	down	0.313284423969	-1.67445505202	5.50264116281e-18	6.87830145351e-16	yes	down	0.32222275958	-1.63386969528	9.17816171741e-17	2.2686966582e-14	yes	down	1.0550152183	0.0772638095581	0.687161768903	0.887050649248	no	up	1.15670482079	0.21002075043	0.273064289314	0.449793538775	no
MSTRG.16376			2.1267690272	1.08866336127	0.000939514575981	0.00243840576886	yes	up	1.60818476409	0.685433167043	0.0373265552828	0.0648902743249	no	up	1.71271168988	0.776282315116	0.0183393375575	0.0357643387683	no	up	0.756163336746	-0.403230194223	0.220546350692	0.414729856753	no	down	0.80531156321	-0.31238104615	0.342477492979	0.536820433178	no	down	1.06499683875	0.0908491480728	0.782549574286	0.900574543856	no	up	1.09104022259	0.125704289432	0.703330402561	0.894725933696	no	up	0.698912500719	-0.516816243979	0.117902709244	0.25035877794	no
MSTRG.16380			2.82878945663	1.50018480268	3.38511541709e-06	1.3457966084e-05	yes	up	1.88327738702	0.91324550946	0.00471155603818	0.0101136341177	no	up	2.3484256175	1.23169389934	0.000136690614809	0.000414253463542	yes	up	0.665753820104	-0.586939293224	0.0691641893165	0.190571789454	no	down	0.830187489563	-0.268490903347	0.405479272754	0.598854994668	no	down	1.24698869836	0.318448389877	0.324173563049	0.553528863428	no	up	1.41123703287	0.496960324879	0.126163696484	0.40171948489	no	up	0.600005857314	-0.736951510372	0.0241323231774	0.0775011225261	no
MSTRG.16394			0.0395253913367	-4.66107644315	2.07626135631e-57	1.21853753381e-55	yes	down	0.0655183875014	-3.93195633909	2.15736157769e-41	7.81805627619e-40	yes	down	0.0960087559733	-3.38069020453	3.29355669826e-31	8.12630497491e-30	yes	down	1.6576278004	0.72912010406	0.0129039923827	0.0557018384425	no	up	2.42903998484	1.28038623862	1.19581114597e-05	0.000126341188583	yes	up	1.46537116731	0.551266134557	0.0593313620698	0.187264611533	no	up	0.566913144496	-0.818800374892	0.00485214726046	0.0612028105676	no	down	0.748971555763	-0.41701716544	0.151343144026	0.299047970937	no
MSTRG.16396			0.0501843711484	-4.31661805224	1.23558810747e-61	8.14557228387e-60	yes	down	0.0668976043987	-3.90190164085	1.57532367188e-50	7.50143257666e-49	yes	down	0.103757554843	-3.26871170842	1.79118267064e-36	5.42417437312e-35	yes	down	1.33303661813	0.414716411387	0.115629132966	0.270208843376	no	up	2.0675272494	1.04790634382	6.24016521502e-05	0.000536743433374	yes	up	1.55099058892	0.63318993243	0.0157293271325	0.0740764952395	no	up	0.617509094709	-0.695467709939	0.00714624476615	0.0777005047103	no	down	0.714033813706	-0.485935698909	0.0601358770111	0.154112379734	no
MSTRG.164			1.47313940845	0.558893964227	0.264612641254	0.352560447407	no	up	1.43446417486	0.520511937853	0.307287898473	0.39539675155	no	up	1.21104154209	0.276248354335	0.583459659454	0.672139527054	no	up	0.973746385867	-0.0383820263741	0.939937540549	0.977243631414	no	down	0.822082102445	-0.282645609892	0.574428993918	0.750187118923	no	down	0.84424662764	-0.244263583518	0.633399676318	0.809514002266	no	down	0.618538238143	-0.693065309267	0.197747128368	0.506323511873	no	down	0.679786250927	-0.556846912061	0.299655310192	0.480162408091	no
MSTRG.16413			1.07898333746	0.109672585719	0.595988841349	0.678421453254	no	up	1.06520194358	0.0911269660162	0.666893612606	0.738313061095	no	up	1.11127850248	0.152220422305	0.460799880999	0.559544740007	no	up	0.987227426596	-0.0185456197028	0.930870817256	0.972004845365	no	down	1.02993110635	0.0425478365865	0.838309511509	0.925100785172	no	up	1.04325617239	0.0610934562893	0.774588416021	0.895942903627	no	up	0.936040277313	-0.0953574853463	0.652263808052	0.871140557479	no	down	0.49333446495	-1.01936201559	4.83837989079e-06	8.18503767121e-05	yes
MSTRG.16440			1.18445022884	0.244217577126	0.195590830429	0.273985293153	no	up	1.28104617352	0.357322476541	0.0589494613926	0.0965946040972	no	up	1.23210151481	0.301121126872	0.110399662615	0.172021731646	no	up	1.08155340117	0.113104899415	0.550395966725	0.731757864889	no	up	1.04023072038	0.0569035497458	0.763143807874	0.877745793842	no	up	0.96179321267	-0.056201349669	0.766584578406	0.891375375777	no	down	0.792532462909	-0.335458064218	0.0752498018977	0.303428689198	no	down	1.25212900225	0.324383205501	0.0847249585147	0.197461641642	no
MSTRG.16493			1.98605119569	0.989902812602	1.52529969967e-05	5.44850978265e-05	no	up	1.12631659783	0.171612413491	0.46303307012	0.553628938886	no	up	1.39770700203	0.483061963706	0.0356992849456	0.0646021391058	no	up	0.567113577069	-0.818290399111	0.000438280067292	0.00397947285846	no	down	0.703761818963	-0.506840848896	0.0267893290736	0.0823135809523	no	down	1.24095392426	0.311449550214	0.182887745922	0.391313120147	no	up	1.09602452388	0.132280079394	0.558930794713	0.819571916241	no	up	0.874665056039	-0.193197437373	0.395061372773	0.578755750085	no
MSTRG.16543			1.17094882836	0.227678029989	0.711134663315	0.778047530219	no	up	2.12435813996	1.08702700682	0.0731997076036	0.116582568727	no	up	0.477740577208	-1.06570067663	0.120485793964	0.184945646828	no	down	1.81421945052	0.859348976827	0.163478194776	0.340514621029	no	up	0.40799441072	-1.29337870662	0.0628058632199	0.158434394835	no	down	0.224887022683	-2.15272768345	0.00175540374762	0.0140395380833	yes	down	1.58200415782	0.661753391503	0.23177202646	0.547788059045	no	up	0.618421914097	-0.693336652083	0.238235555662	0.410619960281	no
MSTRG.16631			0.65174467537	-0.617621203623	0.0041004004802	0.00925354152917	no	down	0.931776862176	-0.101943588909	0.636241276862	0.712419659892	no	down	0.81470245025	-0.295654847727	0.167478312789	0.24514905393	no	down	1.42966547697	0.515677614715	0.017981264568	0.0710252388928	no	up	1.25003315108	0.321966355896	0.137181417086	0.282311554297	no	up	0.874353596147	-0.193711258819	0.37198429727	0.601281793883	no	down	0.90042493778	-0.151322081283	0.469887636391	0.762223169632	no	down	2.06635602523	1.04708884645	5.53741230651e-07	1.392004228e-05	yes
MSTRG.16641			2.32861944422	1.21947488566	2.02514397671e-08	1.08078795541e-07	yes	up	2.46866575982	1.30373151882	2.87393125387e-09	1.59192696653e-08	yes	up	0.601097636662	-0.734328747066	0.00141231668675	0.00352971743948	no	down	1.06014134939	0.0842566331609	0.697267458177	0.836934794538	no	up	0.258134766569	-1.95380363273	8.10839056292e-18	9.81676215951e-16	yes	down	0.243490895546	-2.03806026589	6.20681800445e-19	2.53481050069e-16	yes	down	1.15733556259	0.210807225976	0.376479672191	0.693515185616	no	up	1.60636262448	0.683797607358	0.00354867523472	0.0175196116883	no
MSTRG.16670			0.645212324247	-0.632154099109	0.000771451208077	0.00203374907635	no	down	0.790289060439	-0.33954765706	0.0710412057901	0.113659010789	no	down	0.790655675768	-0.338878545591	0.0713035254378	0.118193702218	no	down	1.22485115479	0.29260644205	0.12024319859	0.277016520371	no	up	1.2254193636	0.293275553518	0.11901290553	0.254329310774	no	up	1.0004639003	0.000669111468244	0.997163821623	1.0	no	up	0.97419424744	-0.0377186307138	0.841288590434	0.948234056245	no	down	0.539216436254	-0.891063621845	2.38857429244e-06	4.63080101712e-05	no
MSTRG.16687			7.4397754492	2.89525907789	6.49008479068e-11	4.57801876953e-10	yes	up	41.2834128498	5.36749033643	8.75908185124e-34	2.4049657328e-32	yes	up	8.21472906534	3.03821299361	7.12920663533e-12	5.32166526349e-11	yes	up	5.54901329101	2.47223125854	2.19619637335e-08	9.0082412816e-07	yes	up	1.1041635761	0.142953915723	0.746361556766	0.867547851443	no	up	0.198983768499	-2.32927734282	1.34481722742e-07	4.19663395918e-06	yes	down	0.651317184625	-0.618567803041	0.167322099127	0.466449786658	no	down	3.76012442811	1.91078040362	1.71189491186e-05	0.000226779657847	yes
MSTRG.16697			0.281290592601	-1.82986679049	4.20209184494e-27	8.89881936359e-26	yes	down	0.169561547003	-2.56011906082	6.75262422032e-43	2.58990727392e-41	yes	down	0.22871133303	-2.12840023941	3.36724172848e-35	9.69077422413e-34	yes	down	0.602798499001	-0.730252270331	0.00017353742136	0.00186716723807	no	down	0.813078499764	-0.298533448917	0.0983214509344	0.221108403094	no	down	1.34883962238	0.431718821414	0.0279520051401	0.111416585733	no	up	1.03710309743	0.05255931822	0.749169069526	0.910999460103	no	up	0.852441360504	-0.230327500422	0.164749699658	0.317523590093	no
MSTRG.16709			5.76768514384	2.52799241045	2.19271874528e-10	1.46054795317e-09	yes	up	1.82365347572	0.866831619656	0.0405406369204	0.0697885187085	no	up	2.02348076316	1.01683913365	0.0131000340699	0.0265420423077	yes	up	0.316184644313	-1.66116079079	3.91746804517e-05	0.000545137442197	yes	down	0.350830656094	-1.5111532768	0.00010637290305	0.000851561200725	yes	down	1.10957525106	0.150007513993	0.717981465241	0.864670799796	no	up	1.7656488836	0.82019847761	0.0371077628134	0.205493789493	no	up	0.861873507962	-0.21445194579	0.598908475294	0.751239365731	no
MSTRG.16712			1.6013625365	0.679299960201	0.26465037386	0.352586317171	no	up	0.692511569385	-0.530089921264	0.45133786469	0.542012345547	no	down	0.288629890166	-1.79270738355	0.0189138526276	0.0367538384131	yes	down	0.432451461552	-1.20938988146	0.0839070256905	0.217808122789	no	down	0.180240191454	-2.47200734375	0.00114300656942	0.00636105130422	yes	down	0.416787102087	-1.26261746229	0.131829691538	0.317262693471	no	down	0.871573869253	-0.198305151375	0.763899019323	0.918055645731	no	down	0.871047338163	-0.199176968856	0.764683543135	0.873154702011	no
MSTRG.16742			1.39962979541	0.485045282208	0.191884841578	0.269560183928	no	up	1.15384256934	0.206446395621	0.579710158025	0.661902354645	no	up	1.1800676262	0.238869538559	0.520648851883	0.61531511696	no	up	0.824391259116	-0.278598886587	0.454876572013	0.651703583259	no	down	0.843128397285	-0.246175743648	0.508006057178	0.69387093131	no	down	1.02272845322	0.0324231429381	0.930730334439	0.981459447812	no	up	1.33925444371	0.421430082993	0.257857362758	0.577791498032	no	up	1.33579236876	0.417695777394	0.262248919379	0.437629003997	no
MSTRG.16743			1.15125780261	0.203210934161	0.723576557641	0.788901718089	no	up	0.562912062091	-0.829018532251	0.221122054098	0.300925043109	no	down	1.3698343117	0.454001402564	0.421735136994	0.521835521312	no	up	0.488953960457	-1.03222946641	0.132444483765	0.295183541584	no	down	1.18985887313	0.250790468404	0.66288085329	0.811837156498	no	up	2.43347834226	1.28301993482	0.0585068866433	0.185817476328	no	up	0.772912554684	-0.371622894269	0.471135370065	0.763047723412	no	down	1.93447954443	0.951945473519	0.0571106770362	0.148108971795	no
MSTRG.16794			0.492628825464	-1.02142704736	4.43175302819e-14	4.2129010268e-13	yes	down	0.414658345672	-1.27000496568	7.19084725276e-20	9.85131082286e-19	yes	down	0.386272448242	-1.37230931714	8.56697096464e-24	1.4459697397e-22	yes	down	0.841725705517	-0.248577918319	0.0802761757164	0.211391678863	no	down	0.784104437815	-0.350882269778	0.0118622442744	0.0434535113762	no	down	0.931543889745	-0.102304351458	0.474938598704	0.689767889132	no	down	0.919194178395	-0.121558434009	0.382515869909	0.698843656872	no	down	0.945667483827	-0.0805951034614	0.563233277425	0.721507263019	no
MSTRG.16809			0.546551684646	-0.87157016412	2.89554877904e-07	1.34441181853e-06	no	down	0.560138441169	-0.83614465396	1.00057662317e-06	4.05621376705e-06	no	down	0.559828836625	-0.836942293249	8.25642662441e-07	3.52081320514e-06	no	down	1.02485905159	0.03542551016	0.837000586896	0.924267999739	no	up	1.02429258266	0.0346278708703	0.83957630795	0.925914862678	no	up	0.999447271386	-0.00079763928974	0.996301894646	1.0	no	down	1.11211504702	0.153306040915	0.371092768286	0.688759887671	no	up	0.677431580307	-0.561852851352	0.00117512468055	0.00721013371479	no
MSTRG.1683			1.20376039324	0.267548254322	0.488002898295	0.579379289021	no	up	1.51073598811	0.59525156128	0.131080411141	0.193129534869	no	up	1.23060673189	0.29936978977	0.435714785556	0.534694427159	no	up	1.2550138687	0.327703306958	0.41249595215	0.615096582647	no	up	1.02230206177	0.0318215354485	0.934946293017	0.984692961604	no	up	0.814574314492	-0.29588177151	0.457470942482	0.676377233233	no	down	1.11754053666	0.160327163378	0.680839573753	0.884963850962	no	up	1.1389265157	0.187674666401	0.63177025488	0.778233230663	no
MSTRG.16874			2.29539572313	1.19874289376	8.38071963604e-05	0.00026330806756	yes	up	0.809147547022	-0.305525294645	0.362552569982	0.453743103391	no	down	0.736899241484	-0.440460726243	0.173458324655	0.252552246104	no	down	0.352508954717	-1.50426818841	5.24858110385e-06	9.98985254478e-05	yes	down	0.321033638801	-1.63920362001	2.56457112013e-07	4.17664924387e-06	yes	down	0.910710591902	-0.134935431598	0.697968159641	0.852969773546	no	down	1.55992017102	0.641472200999	0.0266348911876	0.168200428145	no	up	0.630611847815	-0.665175819533	0.0251184889674	0.0798093477077	no
MSTRG.16895			0.876985280515	-0.189375466478	0.350376991252	0.444377196047	no	down	0.581558024411	-0.782004952451	0.000121029544199	0.000355161719907	no	down	0.651329399194	-0.61854074751	0.00230437739352	0.00553533519384	no	down	0.66313316464	-0.592629485974	0.00360889747462	0.0209832089007	no	down	0.742691369702	-0.429165281032	0.0346177981215	0.100730391135	no	down	1.11997319589	0.163464204942	0.42243860416	0.645891418646	no	up	1.36402703426	0.447872238067	0.0270741887467	0.169802575849	no	up	0.666205018295	-0.585961873506	0.00389029771534	0.0188629301418	no
MSTRG.170			15.8683600387	3.9880811313	0.000383158656996	0.00107035323569	yes	up	8.93335764693	3.15920252138	0.00697717596181	0.0144180342674	yes	up	1.39383232882	0.479057022524	0.727899469503	0.79832045295	no	up	0.562966659765	-0.82887860991	0.334281515179	0.542907628958	no	down	0.0878372009096	-3.50902410877	0.00178415685743	0.00931011642871	yes	down	0.156025582308	-2.68014549886	0.0221220401881	0.0949907764509	no	down	1.11061476276	0.151358478084	0.88739927586	1.0	no	up	1.34586695928	0.428535804691	0.683040526001	0.814463016217	no
MSTRG.17064			1.50961529896	0.59418094889	0.0705005137844	0.114710161994	no	up	1.66197623168	0.732899749932	0.0259907347878	0.0470765661161	no	up	0.77590175745	-0.366054100996	0.267331006874	0.361157177147	no	down	1.10092699301	0.138718801042	0.673383373964	0.821404479183	no	up	0.513973167857	-0.960235049886	0.00360786243587	0.0165732676447	no	down	0.46685490602	-1.09895385093	0.000886632659252	0.00810130405482	yes	down	1.43308919098	0.519128401214	0.113358326129	0.379654022268	no	up	0.892899816289	-0.163429781412	0.619196132684	0.768531423813	no
MSTRG.17066			1.55264456603	0.634727603378	0.00697319150656	0.0149414444013	no	up	0.729538447991	-0.454944082112	0.0568912867274	0.0936893180639	no	down	0.76393363428	-0.388480783398	0.100927609013	0.15945559257	no	down	0.469868290498	-1.08967168549	5.03382017763e-06	9.63968867043e-05	yes	down	0.492020937048	-1.02320838678	1.53889175812e-05	0.000156325416062	yes	down	1.04714650254	0.0664632987138	0.782134325197	0.900261959019	no	up	1.20017596072	0.263245938377	0.262815724376	0.582506655885	no	up	0.689801017802	-0.535747837389	0.0235096273085	0.0759915105715	no
MSTRG.17080			3.04087175019	1.60448497149	0.024521026696	0.0456861947248	yes	up	2.71910436592	1.44313152661	0.0486453212887	0.0819022857534	no	up	3.24674998604	1.69899629507	0.0169017608676	0.0332735484066	yes	up	0.894185808972	-0.161353444878	0.818544161004	0.914027561064	no	down	1.06770368919	0.0945113235745	0.889741244325	0.956363780962	no	up	1.194051257	0.255864768453	0.715128496251	0.863386657204	no	up	0.114697315337	-3.12409647159	0.010996195983	0.0998796568105	no	down	0.684702498363	-0.546450818298	0.504086991471	0.672740222227	no
MSTRG.17091			2.34295801689	1.228331103	0.150997622168	0.220171506343	no	up	2.61578150629	1.38724203894	0.106371304625	0.16159388914	no	up	1.92173113438	0.942406505605	0.271591459893	0.365790911871	no	up	1.11644403674	0.158910935942	0.852199338419	0.931538273684	no	up	0.820215778739	-0.285924597394	0.736876598258	0.861569151875	no	down	0.734668063734	-0.444835533336	0.602766779037	0.78734367341	no	down	1.00962287063	0.0138164966613	0.986708565569	1.0	no	up	1.390389977	0.475489587249	0.566428808328	0.724081928369	no
MSTRG.17117			0.83379764148	-0.262230803612	0.56193177575	0.647608231103	no	down	3.49840431049	1.80669703112	5.80076821404e-05	0.00018040123769	yes	up	0.710897501057	-0.492286531352	0.276917607576	0.371522642967	no	down	4.19574742894	2.06892783473	4.52988570317e-06	8.78208801029e-05	yes	up	0.852601957228	-0.23005572774	0.612822156024	0.776439027059	no	down	0.203206215738	-2.29898356247	3.61460015041e-07	1.01957775414e-05	yes	down	1.11494267053	0.156969529815	0.731047063292	0.904903646411	no	up	1.51061386786	0.595134936403	0.191229669528	0.352077055113	no
MSTRG.17118			0.817470181626	-0.290761987647	0.218622992669	0.300842991557	no	down	0.664731004862	-0.589157448202	0.0132234967037	0.0256926448012	no	down	0.432157008729	-1.21037253583	3.53815203599e-07	1.58850214615e-06	yes	down	0.813156271388	-0.298395460555	0.21080836056	0.402299673679	no	down	0.528651709191	-0.919610548182	0.000114312369568	0.000903330506642	no	down	0.650123140892	-0.621215087626	0.00957691104157	0.0515802324619	no	down	0.998348186964	-0.00238503283253	0.991960607218	1.0	no	down	0.962209536379	-0.0555769969647	0.8145030409	0.90299863094	no
MSTRG.17127			5.66050385672	2.50093047695	0.127944812081	0.191147662596	no	up	16.6929127891	4.06116381111	0.0113735797965	0.0224039520491	yes	up	9.74630222537	3.28485496009	0.0410574904329	0.0730973870129	no	up	2.94901535475	1.56023333415	0.244936364183	0.443933867587	no	up	1.72180824748	0.783924483142	0.560245870578	0.7393386583	no	up	0.58385869192	-0.776308851013	0.5500200244	0.747931681388	no	down	2.41964417592	1.27479490561	0.514790070665	1.0	no	up	9.42347526846	3.23625920718	0.0649503602567	1.0	no
MSTRG.17136			1.15706912493	0.210475055641	0.550531667576	0.637457720351	no	up	0.768047043486	-0.380733415028	0.287271390502	0.37403528118	no	down	0.405790858329	-1.30119173051	0.000295423265135	0.000843839297896	yes	down	0.663786654521	-0.591208470669	0.0991518533598	0.244082216955	no	down	0.350705804508	-1.51166678615	2.71526175285e-05	0.000257735644687	yes	down	0.528341150156	-0.920458315484	0.0117576410336	0.0602730768838	no	down	1.23289708677	0.302052379133	0.394702786431	0.70730799054	no	up	0.60296428389	-0.729855547124	0.0429532812478	0.120016328464	no
MSTRG.17139			0.778702455103	-0.360855920066	0.152034621752	0.221431979172	no	down	0.813258121971	-0.298214769421	0.240464608922	0.322396579181	no	down	0.547383560867	-0.86937598684	0.000608647144251	0.00163874211988	no	down	1.04437595726	0.0626411506443	0.80672805891	0.906736467314	no	up	0.702943155348	-0.508520066774	0.0466655097326	0.126915945515	no	down	0.673074816076	-0.571161217418	0.0266775215279	0.10799972013	no	down	0.947085407955	-0.0784335614044	0.75023921333	0.911304479693	no	down	0.75494390212	-0.405558649311	0.100151757421	0.222140477932	no
MSTRG.1717			0.865989753595	-0.207578139826	0.488950313316	0.580217823408	no	down	0.877647211435	-0.188286959905	0.540895196404	0.626510452521	no	down	0.834010270917	-0.26186294418	0.382975828432	0.483942406366	no	down	1.01346142699	0.019291179922	0.950971468529	0.983590266354	no	up	0.963071753973	-0.0542848043535	0.859246418248	0.937350875625	no	down	0.950279634061	-0.0735759842754	0.814688140142	0.920806894934	no	down	0.645749574203	-0.630953307834	0.0520339251786	0.24821878986	no	down	1.46280748827	0.548739917125	0.07473406799	0.179756184803	no
MSTRG.17183			1.13585631166	0.183780342264	0.736194587987	0.798858276142	no	up	0.989390803875	-0.0153876047957	0.978854853712	0.988633873973	no	down	0.622472921382	-0.683917015999	0.238794110978	0.329386167354	no	down	0.871052785216	-0.19916794706	0.735471885416	0.861548036501	no	down	0.548020832383	-0.867697358263	0.141051749324	0.288164862581	no	down	0.629147672431	-0.668529411203	0.282533934614	0.510157871556	no	down	1.29740371337	0.37562747315	0.510897234656	0.788912599617	no	up	0.57956190184	-0.786965334074	0.218924716394	0.387601090445	no
MSTRG.17236			1.28852441634	0.365719875191	0.448962919524	0.542668353689	no	up	0.922217308089	-0.116821352517	0.816705119314	0.865247459273	no	down	0.34325607178	-1.54264285478	0.00358990330774	0.00829675894592	yes	down	0.715715819112	-0.482541227708	0.340032059121	0.548776746128	no	down	0.266394697242	-1.90836272997	0.000329117870056	0.0022363286264	yes	down	0.372207362375	-1.42582150226	0.00960115027465	0.0516515489861	no	down	0.709596026312	-0.494930164216	0.328751069328	0.648467991898	no	down	2.80924806975	1.49018402681	0.00187624409928	0.0105121309306	yes
MSTRG.17277			3.70703460485	1.89026558265	4.96615422856e-16	5.43173118749e-15	yes	up	1.98348576872	0.988038046352	0.000106630938448	0.00031587112255	no	up	1.0887715157	0.122701228852	0.636502777789	0.719125208398	no	up	0.535059954965	-0.902227536301	0.000137755370185	0.00154592137652	no	down	0.293704168362	-1.7675643538	2.59882716382e-13	1.53930532011e-11	yes	down	0.54891823923	-0.865336817501	0.000997512879012	0.00889381914813	no	down	1.53184090692	0.615266470428	0.0199745195917	0.143619847998	no	up	1.21570340486	0.281791297424	0.305453285716	0.486358743985	no
MSTRG.17286			0.491021473712	-1.02614197597	0.275855884755	0.365214978097	no	down	1.13747029214	0.185828866235	0.839429513994	0.882822802821	no	up	0.958142877463	-0.0616872894084	0.94561584595	0.965549841356	no	down	2.31653879317	1.2119708422	0.209224437487	0.400253592936	no	up	1.95132581518	0.964454686558	0.31154595023	0.503632813396	no	up	0.842345408129	-0.247516155644	0.789851673263	0.904783063625	no	down	1.62166805978	0.697478543651	0.457492236428	0.755188676107	no	up	15.3797641831	3.94296147761	1.18445804769e-05	0.00016736722054	yes
MSTRG.17319			1.79806510377	0.846445258445	9.06629593016e-05	0.00028300015673	no	up	1.76748396906	0.821697129964	0.000167014577885	0.000478286663048	no	up	0.686560598306	-0.542541031446	0.0144034536367	0.0288801551052	no	down	0.982992198308	-0.0247481284814	0.909356549522	0.96000745341	no	down	0.381833003079	-1.38898628989	3.16915972703e-10	9.72987635491e-09	yes	down	0.388439505152	-1.36423816141	9.19972663057e-10	4.67097471573e-08	yes	down	1.33022752329	0.411673026666	0.0610718604292	0.270472500829	no	up	1.12868068104	0.174637385985	0.429960011449	0.609624741479	no
MSTRG.17324			2.91785647707	1.54490892201	0.0191603185726	0.0367366665858	yes	up	5.76200602472	2.52657116897	0.000125684625144	0.00036761820476	yes	up	0.772981206951	-0.371494755729	0.578089164735	0.667708565362	no	down	1.97473935747	0.981662246963	0.134279990097	0.297991891568	no	up	0.264914060382	-1.91640367774	0.00393714919468	0.0178036462292	yes	down	0.134151405541	-2.8980659247	1.2743026029e-05	0.000232662655589	yes	down	1.54182885523	0.624642633338	0.344646922529	0.665638908635	no	up	2.04476791601	1.03193710458	0.117927511388	0.250382423936	no
MSTRG.1735			1.44622171958	0.532288748148	0.0492474461428	0.083961857962	no	up	1.59244005608	0.671239066403	0.0136126444079	0.0263821934582	no	up	1.03722469985	0.0527284671959	0.846229243495	0.890877032269	no	up	1.101103679	0.138950318256	0.609475350489	0.775560789425	no	up	0.717196184937	-0.479560280952	0.0777252122893	0.186956183502	no	down	0.651343010304	-0.618510599208	0.0235838014991	0.0994489999915	no	down	1.29189804194	0.369492215394	0.173856346265	0.475250364004	no	up	1.13233495812	0.179300787621	0.510642881952	0.678320422419	no
MSTRG.17355			0.584992224147	-0.773510646703	0.0422414162762	0.0733622576071	no	down	0.366541458174	-1.4479517093	0.000338270036064	0.000913890022058	yes	down	0.314080144285	-1.67079535421	2.21077380471e-05	7.64349259663e-05	yes	down	0.626574923639	-0.674441062596	0.102411925081	0.249116246256	no	down	0.536896271986	-0.897284707508	0.0259781690306	0.0803082951402	no	down	0.856874815334	-0.222843644912	0.600006635573	0.785376799356	no	down	0.677313067758	-0.562105264186	0.115876794802	0.383572287613	no	down	1.24762387714	0.319183068514	0.371850804429	0.555962866046	no
MSTRG.17374			1.94191853362	0.957482678814	3.15615258784e-05	0.000107323683653	no	up	1.55487390527	0.636797587679	0.00753410929618	0.0154683847808	no	up	1.11027521536	0.1509173366	0.52303719119	0.617508395443	no	up	0.800689564654	-0.320685091135	0.172696076633	0.353213771978	no	down	0.571741397049	-0.806565342214	0.000541336108616	0.00340323974228	no	down	0.714061257057	-0.485880251079	0.0440384669921	0.153216600028	no	down	1.21925145336	0.285995692083	0.251245393377	0.569377520242	no	up	0.978604514289	-0.0312021569682	0.902870537115	0.956419402219	no
MSTRG.17387			0.91127499917	-0.134041607194	0.838748700306	0.881327100485	no	down	1.12545633604	0.170510086114	0.801562414444	0.853009524337	no	up	0.663231933311	-0.592414623457	0.387074501858	0.48790196481	no	down	1.23503479967	0.304551693308	0.666084344033	0.815874061877	no	up	0.727806572018	-0.458373016263	0.519707116904	0.704433319279	no	down	0.589300457132	-0.762924709571	0.296166318503	0.523847138632	no	down	0.834143586097	-0.261632350162	0.648527573667	0.86927636574	no	down	0.650610998229	-0.620132884318	0.290613805721	0.470264576454	no
MSTRG.17390			0.223353046654	-2.16260216098	4.04052020615e-12	3.20346021287e-11	yes	down	0.27190323834	-1.87883476107	2.79723793391e-09	1.55424883397e-08	yes	down	0.165311709204	-2.59673917901	2.49213801967e-16	2.62306507847e-15	yes	down	1.21736973107	0.283767399913	0.388739176293	0.593776255454	no	up	0.740136352204	-0.434137018028	0.188197661122	0.354273907354	no	down	0.607979920407	-0.717904417941	0.0316055716512	0.121718382337	no	down	0.84128081391	-0.249340652061	0.396233604878	0.708842053081	no	down	0.758705273326	-0.398388529783	0.175469402794	0.33172788449	no
MSTRG.17397			0.366682124006	-1.44739815945	3.54990041946e-22	5.73285092908e-21	yes	down	1.65382690768	0.72580824751	1.03498299708e-06	4.18880205388e-06	no	up	0.822802075837	-0.281382661262	0.0584643084568	0.0995392846461	no	down	4.51024688526	2.17320640696	8.08954736963e-48	7.59851184429e-44	yes	up	2.2439110662	1.16601549819	6.79060008791e-15	5.22876206769e-13	yes	up	0.49751402158	-1.00719090877	1.30897023244e-11	1.01194711056e-09	yes	down	0.840393247545	-0.250863524705	0.0953928153968	0.346102868456	no	down	0.956030227573	-0.0648718611163	0.666097616392	0.803765687276	no
MSTRG.17432			2.05987111596	1.04255407227	0.00385569386431	0.00875880421146	yes	up	0.754516356825	-0.406375918251	0.29125022485	0.378117018946	no	down	1.72648592971	0.787838576751	0.0295469179665	0.0547502529178	no	up	0.366292993274	-1.44892999052	0.000147815082756	0.00164019736837	yes	down	0.83815240494	-0.254715495522	0.477528284932	0.667471644275	no	down	2.28820212324	1.194214495	0.00182152059388	0.0144323432631	yes	up	1.5043397906	0.589130470503	0.10005738536	0.354745104226	no	up	0.420960322156	-1.24824383719	0.000997327919819	0.00636213259715	yes
MSTRG.17445			0.719212305835	-0.475510389086	0.563227324661	0.648801747336	no	down	0.609569441593	-0.714137514181	0.443009632865	0.533734150357	no	down	0.925241696603	-0.112097811483	0.886874187243	0.921171640006	no	down	0.847551462409	-0.238627125095	0.809605440164	0.908665778403	no	down	1.28646533033	0.363412577603	0.671686685306	0.817863002845	no	up	1.51786102365	0.602039702698	0.531369400048	0.732538750223	no	up	0.973220904863	-0.0391607850732	0.953170433136	0.992585444837	no	down	1.1710123518	0.227756293422	0.730574958241	0.848594176006	no
MSTRG.17464			0.876146512247	-0.190755952437	0.344503288331	0.438226941146	no	down	0.568067868314	-0.815864792919	6.74014347311e-05	0.000206616682365	no	down	0.591068776212	-0.758602084067	0.000182670024229	0.0005422612344	no	down	0.648370860779	-0.625108840482	0.00235430600108	0.0149874593481	no	down	0.674623214211	-0.56784613163	0.00527582140704	0.0226594292917	no	down	1.04048971818	0.0572627088518	0.781500617742	0.899808200839	no	up	1.40645905706	0.492067555475	0.0155382610871	0.12322946761	no	up	0.583227165397	-0.777870176198	0.000172758619236	0.00151731096022	no
MSTRG.175			0.113425614739	-3.14018161612	0.000818260284437	0.0021459823536	yes	down	2.15037308885	1.10458698853	0.228557009125	0.309313714416	no	up	0.14026100199	-2.83381415547	0.00240078224736	0.00574730069513	yes	down	18.9584433268	4.24476860465	6.08351457937e-06	0.000112595965407	yes	up	1.23659018567	0.306367460649	0.748155493758	0.868648599616	no	up	0.0652263566343	-3.938401144	2.45861099202e-05	0.000414609210917	yes	down	2.2386119362	1.16260445841	0.203355272298	0.513881900476	no	up	1.87619406063	0.907809058042	0.320596270949	0.502837452278	no
MSTRG.17506			1.83873457281	0.878713237156	0.0493101641893	0.0840538971614	no	up	0.869600589776	-0.201575176065	0.669495588328	0.740362148892	no	down	1.26539967516	0.339593130611	0.452169060099	0.550805617728	no	up	0.472934268293	-1.08028841322	0.0212980688367	0.0808732357423	no	down	0.68819050551	-0.539120106545	0.229303310014	0.409014892306	no	down	1.45515043347	0.541168306676	0.253229949932	0.477270078563	no	up	0.701287413063	-0.51192226061	0.250757293947	0.568857693623	no	down	0.77380969271	-0.369949294852	0.406015670085	0.588374425459	no
MSTRG.17541			1.26837000331	0.342975663518	0.234594505093	0.319035268318	no	up	2.03054866166	1.02186960155	0.000396648964921	0.00105683709886	yes	up	0.797966173284	-0.325600504668	0.2612548703	0.354777542184	no	down	1.60091192346	0.678893938034	0.0187110159173	0.0731844982348	no	up	0.629127282418	-0.668576168186	0.0211816841013	0.0686906029227	no	down	0.392980571385	-1.34747010622	3.38023318929e-06	7.38384426674e-05	yes	down	1.06296310352	0.088091520392	0.760684333683	0.91635132901	no	up	1.04219533052	0.0596256960137	0.836807082202	0.915838862188	no
MSTRG.17551			1.13893375716	0.187683839236	0.423585308412	0.517978477127	no	up	1.40350160604	0.48903071474	0.0375346686781	0.0652175619884	no	up	0.445339344588	-1.16702301907	9.31956398721e-07	3.94685036399e-06	yes	down	1.23229432547	0.301346875504	0.200841337971	0.390095675675	no	up	0.391014263813	-1.35470685831	1.31934802653e-08	3.01274608669e-07	yes	down	0.317305903086	-1.65605373381	4.17316635105e-12	3.62949551253e-10	yes	down	0.904187542293	-0.145306054244	0.532219372515	0.806123339514	no	down	0.664690897369	-0.58924449789	0.011518249541	0.0442635028653	no
MSTRG.17560			1.4653382547	0.55123373089	0.00156670411957	0.0038814741701	no	up	0.788659221834	-0.342526045819	0.05206298971	0.0868094252695	no	down	0.722826920588	-0.468277856704	0.00757914647575	0.0162868207568	no	down	0.538209672276	-0.893759776708	3.98545189819e-07	1.10591874977e-05	no	down	0.493283320948	-1.01951158759	6.08353869743e-09	1.48238126488e-07	yes	down	0.916526302587	-0.125751810885	0.478221176342	0.692504664978	no	down	1.69568234434	0.76186593218	1.24767189959e-05	0.000947783048385	no	up	0.622338225504	-0.684229232157	0.000103142078526	0.000998766395704	no
MSTRG.1757			2.04959490113	1.03533879174	0.000649977219463	0.00174262694633	yes	up	1.03721998849	0.0527219140622	0.862183254344	0.900390721199	no	up	1.53031947949	0.6138328708	0.043221283431	0.0764457546707	no	up	0.506060972302	-0.98261687768	0.00121389630603	0.00895689552437	no	down	0.746644850961	-0.421505920942	0.165064956438	0.322477677982	no	down	1.47540492515	0.561110956738	0.0646632783109	0.197648155295	no	up	1.00881434531	0.0126606960083	0.966764189289	0.997704365048	no	up	0.727074621717	-0.459824655287	0.130309381266	0.269032924744	no
MSTRG.17584			0.486174517931	-1.04045381612	0.0101685040665	0.0208949298976	yes	down	0.744381319343	-0.425886244258	0.2931130652	0.380009928143	no	down	0.71635692592	-0.481249503277	0.225314113684	0.313989682386	no	down	1.53109900229	0.614567571863	0.143514498649	0.31192664891	no	up	1.47345634026	0.559204312843	0.174923708609	0.335988963353	no	up	0.962352100066	-0.0553632590196	0.893228105324	0.960624180594	no	down	0.934369056294	-0.0979355979284	0.807571593087	0.934188936554	no	down	0.907023402491	-0.140788320073	0.727334609321	0.84643952089	no
MSTRG.17593			1.06657551437	0.0929861132128	0.888310573264	0.918527961361	no	up	1.61480797251	0.691362614712	0.296415619813	0.383434221062	no	up	1.10896724209	0.14921675019	0.821665791679	0.873134400938	no	up	1.51401185453	0.598376501499	0.366423763839	0.573111050494	no	up	1.03974564121	0.056230636977	0.932347772526	0.983112106767	no	up	0.68674867908	-0.542145864522	0.413108816887	0.637649122645	no	down	1.27404881068	0.349420550418	0.596206015515	0.841223546796	no	up	0.94293354204	-0.084772001557	0.897714580354	0.953446500346	no
MSTRG.17606			3.77888326639	1.91795995295	0.00152026794306	0.00378151672101	yes	up	2.77393867653	1.47193589435	0.0197520621339	0.0368010729522	yes	up	1.14439579147	0.194586097253	0.767068340264	0.831592712153	no	up	0.734063076571	-0.446024058595	0.450990415208	0.648572758179	no	down	0.302839677967	-1.72337385569	0.00535427917118	0.0229605422244	yes	down	0.41255266425	-1.2773497971	0.0475985573979	0.160998649492	no	down	0.678158551252	-0.560305484706	0.428038284187	0.734656880526	no	down	0.622525917399	-0.683794193248	0.345591990406	0.528661879337	no
MSTRG.1761			15.4474393787	3.94929580669	6.8851223118e-77	6.19339273375e-75	yes	up	26.4125063343	4.72314930304	3.52584002367e-109	4.69651420451e-107	yes	up	22.848416131	4.51402225496	5.76912254743e-100	6.61235359884e-98	yes	up	1.70983071606	0.773853496346	0.00022311646997	0.00229167086104	no	up	1.47910702679	0.564726448268	0.00704367472134	0.0285996073372	no	up	0.865060507392	-0.209127048078	0.318249794811	0.54763990335	no	down	0.77290653501	-0.371634130454	0.103834511212	0.362372604023	no	down	0.698271314821	-0.51814038726	0.0246519821434	0.0788080552868	no
MSTRG.17620			5.19863707756	2.37813344265	1.19253733424e-06	5.03870581304e-06	yes	up	7.73236041069	2.95090888413	1.67389986552e-09	9.55116120084e-09	yes	up	6.08986531503	2.60641032148	1.02016861999e-07	4.86257354318e-07	yes	up	1.48738223025	0.57277544149	0.242075354646	0.440895255542	no	up	1.17143497885	0.228276878839	0.641054286042	0.796610613021	no	up	0.787581668673	-0.344498562651	0.481686711894	0.694426672259	no	down	4.69491953622	2.23110043249	5.66424086208e-06	0.000530122874053	yes	up	0.798160441121	-0.325249317933	0.510152751518	0.677973457158	no
MSTRG.17625			0.0160897288748	-5.95771617411	3.30021718191e-63	2.22909406147e-61	yes	down	0.00541494480433	-7.52883765245	1.61557095976e-96	1.84100380929e-94	yes	down	0.00640266261816	-7.28711229405	2.30633180215e-92	2.36807422644e-90	yes	down	0.336546678099	-1.57112147834	1.48834373212e-05	0.000240619839515	yes	down	0.397934773667	-1.32939611994	0.000214514670055	0.00155509841619	yes	down	1.18240588769	0.241725358393	0.50808394535	0.713800614449	no	up	1.33079248698	0.412285626586	0.243765047917	0.560904633484	no	up	0.52369941777	-0.933189094036	0.00840029835192	0.0345536295702	no
MSTRG.1763			0.719817907392	-0.474296101287	0.176822097226	0.251647756113	no	down	0.886960722548	-0.173057876088	0.62358570222	0.701716338465	no	down	0.165345289669	-2.59644614804	1.98903272931e-12	1.56534096709e-11	yes	down	1.23220152408	0.301238225199	0.396672311498	0.60144358707	no	up	0.229704329346	-2.12215004676	1.13716834106e-08	2.63613501756e-07	yes	down	0.186417826027	-2.42338827196	8.28436732319e-11	5.31160834585e-09	yes	down	1.00356412809	0.00513280835742	0.988545723136	1.0	no	up	0.80253292729	-0.317367508805	0.378420445621	0.562764607322	no
MSTRG.17667			1.31796053693	0.398307173051	0.513009241631	0.602601165572	no	up	1.71766272039	0.780446777231	0.209319659258	0.287763442303	no	up	1.23352754168	0.302789927881	0.620592554869	0.705069250039	no	up	1.30327325612	0.38213960418	0.54217666961	0.724315951877	no	up	0.935936628693	-0.0955172451698	0.876984267074	0.949063814997	no	down	0.718143048128	-0.477656849349	0.448099223319	0.668253711937	no	down	0.463355508375	-1.10980857233	0.0740623269008	0.301207289838	no	down	0.92204821034	-0.117085909308	0.837525119312	0.916405740021	no
MSTRG.17673			1.59673288266	0.675122984576	0.0596505648324	0.099074492927	no	up	1.58911953503	0.668227649618	0.0726283824091	0.115877711425	no	up	1.22052032826	0.287496323983	0.431318010867	0.530639487032	no	up	0.995231921564	-0.00689533495864	0.985107529757	1.0	no	down	0.764386041966	-0.387626660593	0.284858986037	0.474888324345	no	down	0.768048155816	-0.380731325634	0.311356083494	0.540569264882	no	down	1.2412378016	0.311779539576	0.421124225449	0.730253288884	no	up	1.08948974116	0.123652611826	0.754874276288	0.865893539686	no
MSTRG.17680			9.24723594889	3.20902220036	0.00493273091238	0.0109546689044	yes	up	3.60242947401	1.84897018654	0.130799144496	0.192761780265	no	up	3.91903064437	1.97049685396	0.0943970824225	0.150732551667	no	up	0.389568244383	-1.36005201382	0.202787866094	0.392294599159	no	down	0.423805628626	-1.2385253464	0.222481568959	0.399549417153	no	down	1.0878854597	0.121526667415	0.912577026946	0.971412686749	no	up	1.29141601974	0.368953828634	0.763698490745	1.0	no	up	0.247160562186	-2.01647953481	0.206367495838	0.372131780634	no
MSTRG.17687			2.94861279054	1.56003638129	1.87349387819e-05	6.61253339844e-05	yes	up	4.54200113208	2.18332806563	2.11828577204e-09	1.19348058617e-08	yes	up	1.69436398537	0.760743829503	0.0403605085213	0.0719539758535	no	up	1.54038575246	0.623291684345	0.0785960166459	0.208369287145	no	up	0.574630887721	-0.799292551784	0.0268420077833	0.0824359683836	no	down	0.373043496931	-1.42258423613	8.16128663256e-05	0.00113991026527	yes	down	1.12245910917	0.166662889003	0.658548224958	0.874031122339	no	up	3.18945238555	1.67330874108	4.111642216e-06	7.14022720752e-05	yes
MSTRG.17692			1.19983252057	0.262833040335	0.280399052544	0.370059081412	no	up	0.700949704764	-0.512617164618	0.035726611677	0.0623618224367	no	down	0.612860211567	-0.70637005046	0.00376743771409	0.00866541443187	no	down	0.584206289415	-0.775450204953	0.00149321666198	0.0105417392755	no	down	0.510788131725	-0.969203090795	7.06792186598e-05	0.000597529626351	no	down	0.874328368215	-0.193752885842	0.428086578339	0.650192405297	no	down	1.54610713678	0.628640293611	0.00975179726701	0.0931728402161	no	up	0.720162043585	-0.473606531147	0.0517580693979	0.138149707086	no
MSTRG.17711			0.942312177898	-0.0857230064987	0.652154945178	0.727303325107	no	down	1.01116761255	0.0160221601946	0.933356517502	0.954428666863	no	up	0.683369850182	-0.54926149645	0.00408540059347	0.00931955418881	no	down	1.07307072567	0.101745166693	0.597492690915	0.765811400118	no	up	0.725205368465	-0.463538489952	0.0159732981672	0.0549278295319	no	down	0.675822526061	-0.565283656645	0.00353463361823	0.0241460462371	no	down	0.94212426419	-0.0860107340863	0.650111480127	0.870081906547	no	down	1.05038146056	0.0709133577193	0.708247195277	0.833187698996	no
MSTRG.17732			0.0149717230028	-6.06161592799	5.35189687748e-35	1.58498484448e-33	yes	down	0.00326764097464	-8.25753480563	2.34046298223e-54	1.23039699284e-52	yes	down	0.00302524234849	-8.3687335651	6.40400440584e-59	3.60710122448e-57	yes	down	0.218254169813	-2.19591887764	4.50222955657e-05	0.000612890467027	yes	down	0.202063740287	-2.3071176371	1.05031614579e-05	0.000112701147193	yes	down	0.925818464136	-0.111198759465	0.843145628691	0.936961477704	no	down	1.87566319579	0.907400793002	0.0627523392198	0.274612406712	no	up	0.507482081171	-0.978571212218	0.0466611462367	0.127670080675	no
MSTRG.17737			0.990651499802	-0.0135504723229	0.975236506963	0.985268329959	no	down	0.382841684998	-1.38518017137	0.00756769426399	0.0155308686988	yes	down	0.868627193735	-0.203190975559	0.644103655779	0.725716378238	no	down	0.386454454543	-1.37162969905	0.00915882948225	0.0429607417362	yes	down	0.876824184801	-0.189640503237	0.672667775969	0.81866692087	no	down	2.2688939783	1.18198919581	0.0254768590134	0.104821073681	no	up	1.33950678921	0.421701893416	0.306104989456	0.629768044417	no	up	0.455217342752	-1.13537257277	0.0100412852364	0.0397679175996	yes
MSTRG.17749			0.623336072289	-0.681917891353	2.72943352395e-05	9.3740580439e-05	no	down	0.680104835389	-0.556170945822	0.00089767330662	0.00222628400638	no	down	0.843012844357	-0.246373482285	0.12169149413	0.186563971948	no	down	1.0910724818	0.125746945531	0.469603572871	0.663555676567	no	up	1.35242108043	0.435544409068	0.0086635206717	0.0337255354763	no	up	1.23953367259	0.309797463537	0.069620335257	0.207931258845	no	up	0.661472307585	-0.596247335278	0.000321293644948	0.0100419083864	no	down	0.704011156923	-0.506329802516	0.00225824573969	0.0121973231713	no
MSTRG.17765			3.85775658958	1.94776211744	0.111962729396	0.170512859246	no	up	0.723316699612	-0.467300634545	0.732739784124	0.794699700736	no	down	0.720509142412	-0.472911358272	0.718187209602	0.789645435031	no	down	0.187496718058	-2.41506275199	0.0707335264393	0.193843913594	no	down	0.186768948657	-2.42067347572	0.0579936029293	0.149588216051	no	down	0.996118495257	-0.00561072372709	0.996835595806	1.0	no	down	1.0	0.0	1.0	1.0	no	no_change	2.70849225597	1.43748996591	0.477096223834	0.65113825364	no
MSTRG.17768			3.1118518047	1.63777335669	0.0007647811962	0.00201856933723	yes	up	3.44700271359	1.78534243444	0.000301720447931	0.0008223582069	yes	up	0.97203730274	-0.0409164153715	0.937841519664	0.960746607704	no	down	1.10770143629	0.14756907775	0.754530598441	0.873251097973	no	up	0.312366193426	-1.67868977206	0.000865310334462	0.00504611449209	yes	down	0.281994934007	-1.82625884981	0.000352346310236	0.00378888253239	yes	down	1.59582895354	0.674306026805	0.162047952573	0.459154624569	no	up	0.622959216848	-0.682790377187	0.192205103337	0.353163142939	no
MSTRG.17773			1.3981775031	0.483547527085	0.543276139705	0.630763913711	no	up	1.54867892924	0.631038076857	0.44137307896	0.532250359592	no	up	0.453375751187	-1.14122086432	0.210201307188	0.29616270511	no	down	1.10764114414	0.147490549772	0.85743331628	0.934540628895	no	up	0.324261941121	-1.62476839141	0.074826033886	0.181387879651	no	down	0.292749996546	-1.77225894118	0.0575410422873	0.183837758573	no	down	0.807592948453	-0.308299781143	0.694163106095	0.89039539467	no	down	1.62567618771	0.701039921065	0.350488308211	0.534084362865	no
MSTRG.17795			0.766376015747	-0.383875683219	0.454384624024	0.547742752361	no	down	0.843108743365	-0.246209374283	0.640644472993	0.716332887561	no	down	0.354255226248	-1.49713895783	0.00660450594476	0.0144283278142	yes	down	1.1001241245	0.137666308936	0.799971207531	0.902435543427	no	up	0.462247276753	-1.11326327461	0.0493555314363	0.132472668733	no	down	0.42017738404	-1.25092958355	0.0308524657456	0.119767180302	no	down	0.67181425272	-0.573865691828	0.213093330079	0.526363518743	no	down	0.262141913941	-1.93158004988	3.60532338289e-05	0.000419918179898	yes
MSTRG.17840			1.07885791534	0.109504875637	0.650599582057	0.725971778783	no	up	1.35580994278	0.43915495589	0.0704507388431	0.112860869946	no	up	1.264915529	0.339041045026	0.159563329324	0.235416215708	no	up	1.25670852807	0.329650080253	0.176341801556	0.357903747195	no	up	1.17245794003	0.229536169389	0.343071006957	0.537444407872	no	up	0.932959324965	-0.100113910864	0.680453491908	0.842649920829	no	down	0.91161865644	-0.133497644968	0.58641729256	0.83521829033	no	down	0.890127446538	-0.167916182039	0.494867340569	0.665379755362	no
MSTRG.17849			1.82668595087	0.869228622981	8.81599457159e-05	0.000275723632012	no	up	1.46839746652	0.554242530413	0.0136315456664	0.026412436471	no	up	1.08775862766	0.121358459796	0.587545051164	0.675976839139	no	up	0.803858739822	-0.314986092568	0.159266901103	0.334395203561	no	down	0.595482013284	-0.747870163185	0.000790860382851	0.00466968361323	no	down	0.740779422782	-0.432884070617	0.0552539212724	0.178719036677	no	down	1.23301451543	0.302189783691	0.167887460344	0.467227464799	no	up	0.688544870021	-0.538377422158	0.015049631079	0.0540595427327	no
MSTRG.17851			0.944664450674	-0.0821261267342	0.786950708225	0.841272901279	no	down	0.570177246877	-0.810517625713	0.00899447472757	0.0181233772907	no	down	0.306987631275	-1.70374756521	4.75306269897e-08	2.34665359498e-07	yes	down	0.603576483132	-0.728391498979	0.0194268759442	0.0752747845537	no	down	0.324970026189	-1.62162143848	2.28556490397e-07	3.77982168397e-06	yes	down	0.53840736886	-0.8932299395	0.00519364534055	0.0326971704019	no	down	1.48275465891	0.568279904837	0.064999836359	0.280276387489	no	up	1.05712060748	0.0801399839983	0.796329142361	0.891618053976	no
MSTRG.17860			0.562827160884	-0.829236143131	1.21033431564e-09	7.45804595902e-09	no	down	0.649810828454	-0.621908309935	5.46419188649e-06	1.98710715459e-05	no	down	0.482524048449	-1.05132724844	1.37987773358e-14	1.29414413129e-13	yes	down	1.15454774328	0.207327833195	0.131552477795	0.293768571905	no	up	0.857321895573	-0.222091105307	0.105640273044	0.23307452792	no	down	0.742560799728	-0.429418938503	0.00180906366422	0.0143639349095	no	down	0.848190170046	-0.237540331722	0.0817017165608	0.317907945619	no	down	0.730231815606	-0.453573567696	0.000905367336995	0.00586121377423	no
MSTRG.17866			0.262535137636	-1.92941756925	9.36198085211e-13	7.86635230917e-12	yes	down	0.407309782867	-1.29580162912	1.62674117454e-06	6.40366923219e-06	yes	down	0.434560748947	-1.20237022377	8.30000111056e-06	3.06015002606e-05	yes	down	1.5514486424	0.633615940126	0.0194772890752	0.0754278195356	no	up	1.65524795218	0.727047345482	0.00724058958698	0.0292633528342	no	up	1.0669047669	0.0934314053566	0.730003691017	0.871163088518	no	up	0.930202959458	-0.104382565056	0.699686713806	0.893363851591	no	down	0.695544101324	-0.523786102414	0.0533009467958	0.141075794026	no
MSTRG.17868			1.65149590099	0.723773388862	0.124051552925	0.186256328976	no	up	0.489134804848	-1.03169597023	0.0476045573793	0.0803765197135	no	down	1.30855383522	0.387973279533	0.412537278089	0.512428952193	no	up	0.296176820393	-1.7554693591	0.000719776590217	0.00599101596093	yes	down	0.792344585558	-0.335800109329	0.476374954931	0.66653713348	no	down	2.67524171711	1.41966924977	0.00650097594516	0.0387214122085	yes	up	1.22123006649	0.288335014012	0.536494658652	0.807504878145	no	up	0.315714601154	-1.663307111	0.000929754568135	0.00599367819944	yes
MSTRG.17872			1.51840966248	0.602561078167	0.360195671235	0.454553997068	no	up	1.75521680945	0.811649247398	0.218483051628	0.29823950144	no	up	1.27200559532	0.347105016789	0.598412068854	0.685479112458	no	up	1.15595734987	0.209088169231	0.751170235162	0.871186815517	no	up	0.837722274003	-0.255456061378	0.698215137574	0.835549011457	no	down	0.724699984908	-0.464544230609	0.481441328963	0.694171218505	no	down	0.84084504854	-0.250088130673	0.701410024878	0.893717396082	no	down	0.80591739029	-0.311296130485	0.633178809191	0.779387677781	no
MSTRG.17873			2.2052946364	1.14097141863	0.197341081555	0.27597644896	no	up	1.02585650045	0.036828937021	0.968311308725	0.980295236492	no	up	0.204240922541	-2.29165613547	0.0284911271122	0.0530381567412	no	down	0.465178885178	-1.10414248161	0.22878898897	0.424748487675	no	down	0.0926138934769	-3.4326275541	0.000939843714526	0.00540705065888	yes	down	0.199093072424	-2.32848507249	0.0301172557448	0.117577466006	no	down	1.75549859603	0.811880842416	0.368435990533	0.686819030889	no	up	1.49471645953	0.579871838119	0.523790426441	0.690425721501	no
MSTRG.17879			0.705888916358	-0.502486926162	0.199878379	0.279098998676	no	down	0.473599024097	-1.07826198675	0.0107665644	0.0213297206896	yes	down	0.423287628082	-1.24028977293	0.00230872228452	0.00554374556846	yes	down	0.670925712421	-0.575775060586	0.18479164124	0.369372437332	no	down	0.599651897449	-0.737802846771	0.0781120199074	0.187652113218	no	down	0.893767948296	-0.162027786185	0.717465980947	0.86433891685	no	down	0.817429313487	-0.290834114724	0.468362547734	0.761171181676	no	down	0.291602669417	-1.7779241683	8.51671352425e-05	0.000855922701469	yes
MSTRG.1788			2.20475654049	1.14061935546	0.0278282655929	0.0510427930123	no	up	4.34502972819	2.11936604783	4.10856246334e-05	0.000130977038167	yes	up	0.557392473355	-0.843234573476	0.119513905575	0.183854633985	no	down	1.9707526198	0.978746692369	0.0560389071738	0.163902679459	no	up	0.252813615979	-1.98385392893	0.000222443234906	0.00160243155547	yes	down	0.128282775544	-2.9626006213	3.18001251043e-08	1.14884067348e-06	yes	down	1.06224836957	0.0871211292741	0.872108169023	0.961441649307	no	up	2.10448180986	1.07346503977	0.0429608337662	0.120019127086	no
MSTRG.17900			1.25339219912	0.325837919206	0.115582710601	0.17515289137	no	up	0.82659032495	-0.274755617491	0.214901178851	0.293960716061	no	down	0.495769537852	-1.01225846594	5.50239975639e-06	2.08524238365e-05	yes	down	0.659482582967	-0.600593536697	0.00703078687854	0.0351371009046	no	down	0.395542223893	-1.33809638515	2.32421972984e-09	6.137342908e-08	yes	down	0.599776603824	-0.737502848449	0.00189721046176	0.014875206901	no	down	1.40677151373	0.492388026674	0.0148394078934	0.120104906696	no	up	1.01949440907	0.0278538636038	0.892343615098	0.949728556536	no
MSTRG.17957			1.5454355934	0.628013530601	0.578827069843	0.662884234308	no	up	0.901996160866	-0.148806801884	0.898706824879	0.929056441828	no	down	0.954292790689	-0.0674961212475	0.952978905289	0.971377156425	no	down	0.583651732054	-0.776820332485	0.505696900565	0.693786750457	no	down	0.617491142797	-0.695509651848	0.542790800249	0.723796266611	no	down	1.05797877207	0.0813106806368	0.945066941139	0.988290731625	no	up	1.35318820767	0.436362509962	0.707055926111	0.896179309361	no	up	1.82422255407	0.867281748181	0.452070353197	0.629790961974	no
MSTRG.17961			3.64027214469	1.86404630952	8.74674839365e-09	4.86632677971e-08	yes	up	1.6829968089	0.751032441204	0.0215342578355	0.039809298478	no	up	1.28641317449	0.363354086723	0.265114215916	0.358763155723	no	up	0.462327194783	-1.11301386832	0.000614063841407	0.00525788665664	yes	down	0.353383792026	-1.5006922228	3.6860387502e-06	4.44309617666e-05	yes	down	0.76435865338	-0.38767835448	0.235793304899	0.456388451019	no	down	2.44609074846	1.29047792796	5.59682932711e-05	0.00281336168549	yes	up	0.491124615246	-1.02583896243	0.00139659541588	0.00832369050567	yes
MSTRG.17969			2.76390895271	1.46671009198	0.0092512664137	0.0192069541052	yes	up	0.946062130486	-0.0799931624845	0.905424248649	0.934775262522	no	down	1.34443788987	0.427003107354	0.474337884096	0.572072497679	no	up	0.342291351369	-1.54670325447	0.0166670670604	0.0674219469848	no	down	0.486426258199	-1.03970698463	0.0662134872124	0.164976654005	no	down	1.42108836888	0.506996269839	0.452801397083	0.672383767733	no	up	1.16450063406	0.219711425086	0.672636159575	0.881105516795	no	up	0.265814320793	-1.91150926273	0.0024349209062	0.0129945196395	yes
MSTRG.18028			4.22668813661	2.079527668	7.16086645682e-09	4.03768832144e-08	yes	up	2.9009102333	1.53650565301	2.57370018775e-05	8.46761106497e-05	yes	up	2.17780411442	1.1228741947	0.00200494138623	0.00487366393195	yes	up	0.686331742382	-0.543022014987	0.12725621775	0.287021545534	no	down	0.515250722085	-0.956653473293	0.00694167742055	0.0282809080096	no	down	0.750731301305	-0.413631458306	0.250861983116	0.474782713562	no	down	1.28297156971	0.359489201067	0.345918489418	0.667046734918	no	up	0.827137051533	-0.273801699971	0.487117026204	0.659050020268	no
MSTRG.18039			1.02582901991	0.0367902897264	0.889747420218	0.919368596391	no	up	0.989937739696	-0.0145903024786	0.956194568092	0.971428802818	no	down	0.778888299097	-0.360511649648	0.174509197664	0.253876047727	no	down	0.965012414825	-0.051380592205	0.846675265287	0.929634364063	no	down	0.759276920406	-0.397301939374	0.13469477263	0.27847431781	no	down	0.786805339228	-0.345921347169	0.193152796647	0.404480938016	no	down	1.67487699218	0.744055143757	0.00501686329268	0.0623062054091	no	up	1.14155831162	0.191004555346	0.471504205758	0.646395432033	no
MSTRG.18091			27.6027768802	4.78674150645	0.365363208072	1.0	no	up	1.0	0.0	1.0	1.0	no	no_change	1.0	0.0	1.0	1.0	no	no_change	0.0802886896678	-3.63865942133	0.491398781377	1.0	no	down	0.0505186772141	-4.30703932582	0.415370485576	1.0	no	down	1.0	0.0	1.0	1.0	no	no_change	1.0	0.0	1.0	1.0	no	no_change	1.0	0.0	1.0	1.0	no
MSTRG.18093			2.74010375918	1.45423052458	7.70327657179e-07	3.35493380106e-06	yes	up	1.44691161597	0.532976798099	0.0812509788733	0.127674589527	no	up	0.642736892833	-0.637699810034	0.0414422665713	0.0736759710693	no	down	0.528049936475	-0.92125372648	0.00215724545866	0.0140034599815	no	down	0.234566625691	-2.09193033461	1.02030780289e-11	4.39394299902e-10	yes	down	0.444212960722	-1.17067660813	0.000237068919088	0.00273225565275	yes	down	1.63896025228	0.712780866927	0.0214106937715	0.148949799875	no	up	1.0964588004	0.132851603547	0.676270420971	0.809959494189	no
MSTRG.1811			3.91933809517	1.97061002999	0.5023372702	1.0	no	up	1.1378428054	0.186301261045	0.951312511726	1.0	no	up	2.52894499353	1.33853565763	0.655294685054	1.0	no	up	0.290315042432	-1.78430876895	0.543586938865	1.0	no	down	0.645247981196	-0.632074372358	0.826446661919	1.0	no	down	2.22257853328	1.15223439659	0.700767205913	1.0	no	up	1.30236030455	0.381128632589	0.900593510758	1.0	no	up	1.39058698865	0.475693995796	0.876108207841	1.0	no
MSTRG.1814			0.728044385597	-0.457901687144	0.237947137094	0.322751013886	no	down	0.765652475021	-0.385238384632	0.348875860899	0.439668779759	no	down	0.693918046339	-0.527162808341	0.175502753481	0.255152011956	no	down	1.05165631405	0.0726633025121	0.867060918112	0.938447562613	no	up	0.95312601823	-0.0692611211967	0.866881040293	0.942687833332	no	down	0.906309414489	-0.141924423709	0.744275460504	0.878840868459	no	down	1.0908153549	0.125406913652	0.736368148502	0.9072945845	no	up	0.506979874606	-0.979999616656	0.0182076913552	0.0624219897679	no
MSTRG.18159			3.82250956809	1.93452011279	5.92258669101e-06	2.26836176806e-05	yes	up	3.07740043785	1.62171218242	0.000236582306873	0.000658196951409	yes	up	2.32188101792	1.21529404487	0.00534863545989	0.0119117712897	yes	up	0.805073311926	-0.312807930373	0.451478216591	0.648903148221	no	down	0.607423206287	-0.719226067916	0.0796552887205	0.190338171285	no	down	0.754494276843	-0.406418137543	0.338816774854	0.568660049354	no	down	0.729029235458	-0.455951424362	0.218333715768	0.53322428223	no	down	1.29280982341	0.370510065559	0.315781181275	0.497389362111	no
MSTRG.18189			0.864212126307	-0.210542620451	0.255380923416	0.342107360874	no	down	1.29172241917	0.369296079698	0.0462499137251	0.0783577517339	no	up	1.31109028983	0.390767041938	0.0330786977341	0.060403246307	no	up	1.49468212705	0.579838700149	0.00195227825362	0.012923008905	no	up	1.51709314175	0.601309662388	0.00117402034228	0.0065073111399	no	up	1.01499383333	0.0214709622399	0.907839073873	0.968592093528	no	up	0.654873154357	-0.610712603965	0.00111203072095	0.0228336974702	no	down	1.94517219573	0.959897874966	1.56916030087e-07	4.80662433383e-06	no
MSTRG.18233			1.83746583545	0.877717425737	0.0117348237866	0.0237334900075	no	up	1.47869891057	0.564328323943	0.123599868049	0.183620783626	no	up	1.77446477783	0.827383937965	0.0175827448007	0.0344353497916	no	up	0.804749063655	-0.313389101794	0.385312908892	0.59034721319	no	down	0.965713072646	-0.050333487772	0.883227755008	0.952162869628	no	down	1.2000176406	0.263055614022	0.466388609772	0.683323695459	no	up	0.73634642393	-0.4415434339	0.24985913825	0.56811358485	no	down	0.688538986086	-0.538389750709	0.167992156957	0.322348586889	no
MSTRG.18290			19.9242749114	4.31645531718	4.50975026249e-41	1.6630784014e-39	yes	up	15.4114000244	3.94592602205	3.3873454856e-34	9.47207502171e-33	yes	up	22.606005269	4.49863416934	1.54406555984e-44	6.07579010912e-43	yes	up	0.773498663964	-0.370529295125	0.211408346374	0.403036045767	no	down	1.13459613309	0.182178852159	0.535448987973	0.718135094997	no	up	1.46683657768	0.552708147284	0.0620275503443	0.192584489434	no	up	0.59999334433	-0.736981597758	0.0245068215741	0.160195599284	no	down	0.377823064936	-1.40421731838	4.51874159496e-05	0.000505420419788	yes
MSTRG.18296			1.98916328186	0.992161705664	2.88556935343e-06	1.15578880677e-05	no	up	1.07929724298	0.110092243801	0.607787942481	0.686997964456	no	up	1.42687514801	0.512859104103	0.0158173466719	0.0313863283633	no	up	0.542588561141	-0.882069461863	3.75632526054e-05	0.000525829555473	no	down	0.717324294604	-0.479302601561	0.0237750029037	0.0749294050254	no	down	1.3220409459	0.402766860302	0.0603786557578	0.189361173133	no	up	0.711065829914	-0.49194496529	0.0194939873889	0.141506979581	no	down	1.06065550379	0.0849561513791	0.686199816522	0.8170978057	no
MSTRG.18307			2.92261414278	1.54725937035	1.41331052761e-13	1.29245737085e-12	yes	up	2.37705251995	1.24917377936	3.80826500407e-09	2.07622058325e-08	yes	up	0.912693251611	-0.131798030669	0.541137572142	0.634508183977	no	down	0.813330944089	-0.298085590994	0.153393942038	0.326459566686	no	down	0.312286606108	-1.67905740102	2.77813106923e-15	2.25649886424e-13	yes	down	0.383960069856	-1.38097181003	1.40359908782e-10	8.47846059931e-09	yes	down	1.28820548058	0.365362734886	0.0900608866688	0.335533622838	no	up	1.00254235177	0.00366318371613	0.986618367797	1.0	no
MSTRG.18353			0.543859306793	-0.878694611874	0.00603686292501	0.0131206516096	no	down	0.49678081228	-1.00931864308	0.00260379258755	0.00590081240038	yes	down	0.300143315651	-1.73627655614	2.51437781097e-07	1.14503220525e-06	yes	down	0.913436262052	-0.130624031201	0.707555589596	0.843998940006	no	down	0.551876766475	-0.857581944267	0.0141773631764	0.0499934495596	no	down	0.604176546742	-0.726957913066	0.0455715732626	0.156538229166	no	down	1.17263796258	0.229757667915	0.434763959279	0.738928611436	no	up	1.07112277569	0.0991238561151	0.736650710959	0.853114691721	no
MSTRG.18379			5.75783541171	2.52552654991	2.11431134189e-07	1.00001212116e-06	yes	up	3.92999536936	1.97452761259	5.67464206687e-05	0.000176757613693	yes	up	1.80579159979	0.852631405943	0.0836666172655	0.135905900388	no	up	0.6825473617	-0.550998937326	0.252456271238	0.452671901449	no	down	0.313623344654	-1.67289514397	0.000547106864175	0.00343167387923	yes	down	0.459489498096	-1.12189620664	0.0214371254309	0.092856315044	no	down	1.12589633153	0.171073995379	0.735346077178	0.906807983778	no	up	1.82366145471	0.866837931833	0.0829681484542	0.194207160832	no
MSTRG.18391			0.0409709294705	-4.60925556747	0.000352937423624	0.000993426729749	yes	down	0.692984135372	-0.52910577006	0.502216101494	0.591474295051	no	down	0.0399135147075	-4.64697886438	0.00031550463781	0.000897008714996	yes	down	16.914044771	4.08014979741	0.00308683985716	0.0186042263576	yes	up	1.0	0.0	1.0	1.0	no	no_change	0.0575965778582	-4.11787309432	0.00282364021986	0.0202771044229	yes	down	1.07268349187	0.101224454402	0.808544228606	0.934739591387	no	up	2.19960956639	1.13724746619	0.00625049434717	0.0275211023635	yes
MSTRG.18422			0.16042027477	-2.64007160608	3.33192540324e-15	3.44836365658e-14	yes	down	0.266448189542	-1.90807306456	1.23352645758e-08	6.36090520133e-08	yes	down	0.303939199027	-1.7181453437	2.80243506916e-07	1.2703427214e-06	yes	down	1.66093836907	0.731998541522	0.02944335343	0.10255609928	no	up	1.89464330156	0.921926262376	0.00601803061592	0.0252230698313	no	up	1.14070656494	0.189927720854	0.571381841205	0.764659080013	no	up	0.478841618974	-1.06237954395	0.00150800771523	0.0277078847989	yes	down	0.736249378288	-0.441733584201	0.186723919049	0.345936790464	no
MSTRG.18428			1.53420145297	0.617487932718	0.117953749907	0.178300105234	no	up	2.30795654414	1.20661606014	0.00227327682726	0.0052159426644	yes	up	1.31663138858	0.396851497229	0.317227849746	0.415674963768	no	up	1.50433734741	0.589128127424	0.13521626629	0.299398494134	no	up	0.858186769436	-0.220636435489	0.577227968777	0.752151012566	no	down	0.570474947601	-0.809764562913	0.0409691639252	0.145987616369	no	down	1.03551087038	0.0503426984794	0.90320441024	0.974230035623	no	up	1.63372968277	0.708169294626	0.0809203487355	0.190754208593	no
MSTRG.1843			5.06249482499	2.33984852813	0.013819424218	0.027450615643	yes	up	9.57054620928	3.25860126441	0.000521955322189	0.00135535132003	yes	up	8.3789893053	3.06677623293	0.000914232138302	0.00237898262599	yes	up	1.89048019606	0.918752736285	0.230800262024	0.427213630226	no	up	1.65511069047	0.726927704799	0.331821001607	0.525443276616	no	up	0.875497502658	-0.191825031486	0.794072850998	0.907222074978	no	down	1.65208414882	0.724287172227	0.373548618197	0.690820261164	no	up	1.06189618051	0.0866427235934	0.920078116446	0.96633519671	no
MSTRG.18444			3.58474375332	1.84186999507	1.90810778994e-06	7.82844734789e-06	yes	up	4.47156452648	2.16077969487	2.64961564999e-08	1.31387306788e-07	yes	up	3.13968398867	1.65061935819	2.04770071351e-05	7.11838685703e-05	yes	up	1.24738749383	0.318909699801	0.398435501765	0.603337847505	no	up	0.875846142634	-0.191250636881	0.611697055677	0.775921603101	no	down	0.702144399367	-0.510160336683	0.177684424385	0.384028945753	no	down	1.02262965741	0.0322837715262	0.936824807004	0.987362479746	no	up	1.43911799018	0.525184880378	0.190742530407	0.351568802775	no
MSTRG.18454			2.42396961155	1.27737161236	3.96685472226e-05	0.000132503823362	yes	up	3.4847487143	1.80105462691	7.1637621101e-09	3.80049532396e-08	yes	up	1.02971107731	0.0422395939154	0.894058758672	0.926096803724	no	up	1.43762062763	0.523683014547	0.0888349941529	0.227024105585	no	up	0.424803624769	-1.23513201845	8.28006438472e-05	0.000683202912155	yes	down	0.295490768987	-1.758815033	2.16464015722e-08	8.315936604e-07	yes	down	1.38815710382	0.47317085327	0.137329403226	0.42063678	no	up	1.94924145989	0.962912813737	0.00231562578677	0.0124631551232	no
MSTRG.18461			1.7012850126	0.766624852833	0.00176321880946	0.00432326609122	no	up	1.45895645569	0.544936824929	0.0312337320169	0.0554223035987	no	up	1.42391545633	0.509863490156	0.0387958409003	0.0694345172501	no	up	0.857561457886	-0.221688027904	0.377410267378	0.583807219534	no	down	0.83696467422	-0.256761362677	0.294390134098	0.48548017488	no	down	0.975982148595	-0.0350733347728	0.889627837851	0.959321011905	no	down	1.07101213773	0.0989748301705	0.690852572639	0.888905740836	no	up	0.818236611405	-0.289410003872	0.255084458023	0.429935819267	no
MSTRG.18482			1.70459624544	0.76943005967	0.503874432322	0.594009603907	no	up	0.871542674618	-0.198356788021	0.873850307155	0.909945328294	no	down	0.183851991557	-2.44338329042	0.103972480246	0.163388878084	no	down	0.511289800708	-0.967786847691	0.435255526359	0.634837757622	no	down	0.107856621208	-3.21281335009	0.0316726674982	0.0937421355075	no	down	0.210950073831	-2.2450265024	0.153306574711	0.34951666414	no	down	1.25413681362	0.326694740139	0.786512965565	1.0	no	up	0.251326082053	-1.99236769626	0.188945720981	0.349170320163	no
MSTRG.185			0.00448832582577	-7.79960687383	4.25145825749e-106	6.49528344894e-104	yes	down	0.00105240076371	-9.89210008411	9.65777955013e-83	9.10973521777e-81	yes	down	0.00148592125236	-9.39442662359	4.60439889918e-112	6.57761738394e-110	yes	down	0.23447512604	-2.09249321028	9.60369381434e-05	0.00115650635895	yes	down	0.331063588083	-1.59481974975	0.000346380547404	0.00234287615514	yes	down	1.41193479101	0.497673460524	0.389954202016	0.617320938485	no	up	0.505649718026	-0.983789771358	0.00224670009978	0.03621227373	no	down	0.428028344503	-1.22422175826	0.000145410060451	0.00131693513228	yes
MSTRG.18520			0.672155320153	-0.573133448606	0.156037908136	0.226423166863	no	down	0.663784390831	-0.591213390652	0.148682857775	0.215208065945	no	down	0.751582817953	-0.411996009419	0.306407260605	0.404074703028	no	down	0.987546138414	-0.0180799420457	0.96519073124	0.991728915104	no	down	1.11816836886	0.161137439188	0.692750709134	0.832687304696	no	up	1.13226949644	0.179217381234	0.664408750492	0.831828243035	no	up	0.900884690843	-0.150585635458	0.708571469962	0.896430224134	no	down	0.686008604846	-0.543701422148	0.180436677336	0.337807108673	no
MSTRG.18525			0.814514455449	-0.295987791938	0.194691832164	0.272954842045	no	down	0.829992640726	-0.268829550277	0.252171464896	0.335831132808	no	down	1.03533977623	0.0501043068851	0.823967836794	0.874738802464	no	up	1.01900295958	0.0271582416609	0.909920173262	0.960323616567	no	up	1.27111283207	0.346092098823	0.133630382675	0.276928072612	no	up	1.24740838102	0.318933857162	0.178752946855	0.385584207098	no	up	0.715937629517	-0.482094185479	0.0409385137999	0.216786003054	no	down	1.19931838152	0.262214700012	0.253208773271	0.427600510194	no
MSTRG.18532			432.949608382	8.75805530718	5.87787805674e-135	1.21665755476e-132	yes	up	221.718056469	7.79258245622	3.02789599535e-107	4.0061705807e-105	yes	up	232.000833853	7.85798618044	5.02369950959e-109	6.51560606132e-107	yes	up	0.51211053706	-0.965472850958	0.00610029697052	0.031656023652	no	down	0.535861054869	-0.900069126737	0.0105691272002	0.039652250751	no	down	1.04637771749	0.0654037242216	0.852624806543	0.942255992454	no	up	0.932704453779	-0.100508088423	0.787076113907	0.925758831485	no	down	0.952666475139	-0.0699568743317	0.851084222049	0.924709022494	no
MSTRG.18534			5642.94740429	12.4622331875	3.64601084332e-166	9.61448064849e-164	yes	up	2403.43621685	11.2308828019	2.49923403214e-135	4.73749035669e-133	yes	up	771.156385171	9.59087964814	3.19740500345e-99	3.62262311713e-97	yes	up	0.425918592653	-1.23135038556	0.0059999282563	0.0312920574631	yes	down	0.136658439273	-2.87135353937	1.48004394631e-10	4.90376006308e-09	yes	down	0.320855772983	-1.6400031538	0.000252576900204	0.0028722213361	yes	down	1.09861855354	0.135690561501	0.767121555656	0.919171122453	no	up	1.0470720011	0.0663606514998	0.885009300142	0.945267650346	no
MSTRG.18543			3.21987013202	1.68700250087	4.21624220994e-06	1.65132578924e-05	yes	up	1.54505086151	0.627654330968	0.106069233205	0.161197106337	no	up	0.297836525048	-1.74740740586	0.000111462030185	0.000343230625284	yes	down	0.479848813199	-1.0593481699	0.00488107987835	0.0265093861216	yes	down	0.0924995458936	-3.43440990673	7.75871995811e-15	5.88013225172e-13	yes	down	0.19276810393	-2.37506173683	2.43720029521e-07	7.16514002281e-06	yes	down	1.22551391994	0.293386871084	0.441471877556	0.74466105279	no	up	0.989519006322	-0.0152006765851	0.968803326775	0.993542199469	no
MSTRG.18567			0.301509049343	-1.72972679178	6.67931956199e-12	5.17620376684e-11	yes	down	0.222003573702	-2.17134519435	2.23531753758e-14	2.08059725853e-13	yes	down	0.128195797815	-2.96357912287	1.36035097997e-24	2.40952014548e-23	yes	down	0.736308161184	-0.441618402566	0.148180381733	0.318904416456	no	down	0.425180597712	-1.23385233109	6.9704844537e-05	0.000590849078528	yes	down	0.57744925308	-0.792233928527	0.0187438140516	0.0838184457922	no	down	1.13962186168	0.188555202659	0.443002743299	0.745580014224	no	up	0.520581953803	-0.941802793922	0.000439864095052	0.00324949600219	no
MSTRG.18574			0.463953154809	-1.1079489506	3.73075118802e-05	0.000125225737348	yes	down	0.540727485379	-0.88702640388	0.00112251400881	0.00272494042233	no	down	0.477606888173	-1.0661044512	6.9926429439e-05	0.000224005464732	yes	down	1.16547862596	0.220922546725	0.429282843854	0.63018734896	no	up	1.02942912064	0.0418444994003	0.879249681224	0.95039555652	no	up	0.883267266946	-0.179078047325	0.520867515926	0.723636825483	no	down	0.723864906636	-0.466207619557	0.0735796708638	0.300171329616	no	down	1.06784085024	0.0946966454474	0.715032417389	0.837982988807	no
MSTRG.18579			6.53040894552	2.70717333866	0.0219382486222	0.0413382229814	yes	up	11.6866526218	3.54678985645	0.00249456640949	0.00567191713918	yes	up	6.43976850358	2.68700882736	0.0228558309349	0.0435763879158	yes	up	1.78957439255	0.839616517788	0.360860058053	0.567166206598	no	up	0.986120250249	-0.0201645113072	0.982679293816	1.0	no	down	0.551036187349	-0.859781029095	0.348927731709	0.578494139253	no	down	0.899015749094	-0.153581705576	0.875064739274	1.0	no	down	1.39673261287	0.482055861111	0.60784883012	0.759251596852	no
MSTRG.18613			8.83644856522	3.14346665618	7.17133761717e-49	3.31050957148e-47	yes	up	10.350362233	3.37160935368	6.792614371e-56	3.67883515686e-54	yes	up	21.0936272364	4.39873529557	4.12357856421e-94	4.41805585951e-92	yes	up	1.17132603179	0.228142697509	0.282337409079	0.486203186998	no	up	2.38711594152	1.25526863939	3.13435123397e-09	8.07714340748e-08	yes	up	2.03796029178	1.02712594188	1.26606072385e-06	3.13273014505e-05	yes	up	0.831637541812	-0.265973209029	0.23075978554	0.546605299999	no	down	0.721319417603	-0.471289833833	0.0348915749184	0.102301227207	no
MSTRG.18616			943.20570515	9.88142863452	0.0	0.0	yes	up	1987.32877482	10.95661485	0.0	0.0	yes	up	2461.5996312	11.2653804173	0.0	0.0	yes	up	2.10699401411	1.07518621552	9.637693287e-08	3.30389974616e-06	yes	up	2.60982266939	1.38395178278	6.63875410174e-12	2.98588823501e-10	yes	up	1.2386474057	0.308765567262	0.125599112793	0.308108913175	no	up	1.06040772408	0.0846190840402	0.701954224813	0.894068012657	no	up	1.36901592159	0.453139225168	0.03883913084	0.111244380348	no
MSTRG.18617			1.33043219405	0.41189498477	0.00899684560763	0.0187259283678	no	up	1.17631862987	0.234278896463	0.139599183465	0.204052665739	no	up	0.545746068264	-0.873698263288	4.17242334127e-08	2.07505433274e-07	no	down	0.884162781939	-0.177616088307	0.262969850688	0.464256330705	no	down	0.410202091248	-1.28559324806	7.36730613783e-16	6.68965297892e-14	yes	down	0.46394408318	-1.10797715975	4.80135482909e-12	4.08815932444e-10	yes	down	1.10195345065	0.140063282047	0.380725776139	0.697101638938	no	up	0.842674690302	-0.246952300334	0.12443926834	0.260078922572	no
MSTRG.1863			2.34562043912	1.22996957991	4.05849582234e-06	1.59473452909e-05	yes	up	3.5398262204	1.82367853626	8.66503702804e-12	6.44856700531e-11	yes	up	2.11670626985	1.08182108398	5.28039935586e-05	0.000172604531423	yes	up	1.50912149355	0.593708956357	0.0231982282555	0.0861268608713	no	up	0.902407838263	-0.14814849593	0.571770107626	0.747983321223	no	down	0.597968978718	-0.741857452287	0.00466904785521	0.0302041091626	no	down	1.1182407282	0.161230796411	0.572452678615	0.827988613344	no	up	1.84535773922	0.883900522827	0.00147903244347	0.00867948539298	no
MSTRG.18632			475.391948494	8.89297365897	1.4036187305e-117	2.32928108294e-115	yes	up	4836.68733855	12.2398035643	5.12837382733e-221	1.60477399416e-218	yes	up	2743.26102419	11.4216761873	9.99523198965e-193	2.62728004592e-190	yes	up	10.1741044497	3.34682990532	8.81514382005e-22	5.01822096374e-19	yes	up	5.77052479092	2.52870252837	4.3040117621e-13	2.46584007204e-11	yes	up	0.56717766359	-0.818127376948	0.0190325394223	0.0847678613681	no	down	0.915862290597	-0.126797404434	0.75822793077	0.915298307364	no	down	1.00139575036	0.00201223816026	0.996095124305	1.0	no
MSTRG.18681			4.44442877588	2.15199800732	0.00274562757595	0.00645970799769	yes	up	9.73635522403	3.28338180472	3.76844228588e-06	1.40622887041e-05	yes	up	1.95692832666	0.968590917611	0.198031397383	0.282182143307	no	up	2.19068764851	1.1313837974	0.0799846838252	0.210890143206	no	up	0.440310425781	-1.18340708971	0.0874801117157	0.203503583145	no	down	0.200991878546	-2.31479088711	0.000710616039472	0.00675246986218	yes	down	1.71640610648	0.779390938904	0.368517067767	0.686819030889	no	up	9.66337504745	3.27252715529	2.79397709052e-05	0.000340348765129	yes
MSTRG.18688			0.557481537617	-0.843004067486	7.13400429684e-05	0.000227141221823	no	down	0.512911124192	-0.963219233568	7.43997060273e-06	2.65565056061e-05	no	down	0.423803074471	-1.23853404114	6.45693169356e-09	3.5319631356e-08	yes	down	0.920050422449	-0.120215166083	0.580241396035	0.753675922417	no	down	0.76021006235	-0.395529973652	0.0668209532581	0.166189063336	no	down	0.826269999775	-0.275314807569	0.207609800924	0.422578478457	no	down	0.804860778724	-0.31318884112	0.136464984939	0.418968122145	no	down	0.988689023415	-0.0164112795925	0.937717781618	0.976964883538	no
MSTRG.18689			0.805390257871	-0.312240073568	0.292107733873	0.382498469284	no	down	0.596134507023	-0.7462902093	0.0163327348788	0.0310884942937	no	down	0.721997604002	-0.469934045447	0.11425807381	0.177277165677	no	down	0.740180926199	-0.434050135732	0.170046126349	0.349429723211	no	down	0.896456838094	-0.157693971879	0.603198496516	0.770611299306	no	down	1.21113204402	0.276356163852	0.383994635669	0.611799103188	no	up	0.735291504299	-0.443611779044	0.118345412142	0.387845092219	no	down	0.421588828337	-1.24609145732	1.64324380885e-05	0.000219270719752	yes
MSTRG.18745			1.45998736416	0.54595588298	0.0442002221314	0.0763714456538	no	up	1.2377271186	0.307693278982	0.270220710787	0.355690340772	no	up	1.04570313461	0.0644733420076	0.814457996778	0.867846325453	no	up	0.847765637556	-0.238262603999	0.39290874963	0.597666702068	no	down	0.716241222545	-0.481482540973	0.0794620865267	0.190018032999	no	down	0.844857577161	-0.243219936974	0.388749623103	0.616395370326	no	down	0.938447338446	-0.0916523052863	0.759526360424	0.915886713097	no	down	0.942803715095	-0.0849706513828	0.777747643068	0.881812595455	no
MSTRG.18863			3.31466005029	1.72886091592	1.29742853617e-09	7.95651459742e-09	yes	up	3.29685055941	1.72108849359	1.5600902796e-09	8.92502024725e-09	yes	up	1.05028579588	0.0707819566513	0.804094205831	0.859928022879	no	up	0.994627053571	-0.00777242232083	0.978225661573	0.997686252484	no	down	0.316860788119	-1.65807895926	6.02216704888e-09	1.47302052975e-07	yes	down	0.318572460885	-1.65030653694	7.18374983912e-09	3.02587274614e-07	yes	down	1.26703012911	0.341450831187	0.232493541879	0.548722660642	no	up	1.98717374131	0.990718014899	0.000525029354519	0.00374866048485	no
MSTRG.18892			1.55108404492	0.633276860389	0.00119204579221	0.00302649452652	no	up	0.684094512011	-0.547732438503	0.00546953024367	0.0115805304719	no	down	0.930014742542	-0.104674508963	0.59301855793	0.680601741388	no	down	0.441042839847	-1.18100929889	2.07714357133e-09	1.20311583587e-07	yes	down	0.599590167658	-0.737951369353	0.000163824960813	0.00123285007649	no	down	1.35948282907	0.44305792954	0.0249081591669	0.103176855076	no	up	1.3117079257	0.391446514881	0.0456136624909	0.230948034025	no	up	1.12157836686	0.165530427846	0.398514243479	0.582031965575	no
MSTRG.18963			1.15702021667	0.210414072951	0.312222182573	0.404133742236	no	up	0.920612242898	-0.119334466304	0.567325847258	0.650729640206	no	down	0.736817025836	-0.440621696318	0.0345290107272	0.0627898641708	no	down	0.795675157297	-0.329748539255	0.114125730521	0.267856434692	no	down	0.636822948482	-0.651035769269	0.00179611715858	0.00934718986284	no	down	0.800355449886	-0.321287230014	0.124130575904	0.305744984782	no	down	1.14715422049	0.19805935664	0.340318614093	0.661047737959	no	up	0.636645680285	-0.651437418661	0.00172391802915	0.00981781231333	no
MSTRG.18983			0.820792814315	-0.284909994056	0.166880430686	0.239734947068	no	down	0.891918835034	-0.165015664586	0.425730207786	0.516609954223	no	down	1.01952962818	0.027903701596	0.892030562947	0.924676123564	no	up	1.0866552673	0.11989432947	0.564757775269	0.743225188526	no	up	1.24212786759	0.312813695652	0.130069934325	0.271331408296	no	up	1.14307444594	0.192919366182	0.35295674	0.582708965431	no	up	0.787817279839	-0.344067033782	0.0980591409689	0.351192471176	no	down	0.969751580888	-0.0443128722486	0.83090018467	0.912183694959	no
MSTRG.18984			1.26990353956	0.344718915674	0.0460050017933	0.0790680337414	no	up	0.971481745113	-0.0417412081683	0.814214549297	0.863490538751	no	down	1.57703819341	0.65721760038	0.000129570621677	0.000394677879441	no	up	0.765004360448	-0.386460123842	0.0300621512406	0.104273924152	no	down	1.24185667988	0.312498684707	0.0696636314946	0.171532382062	no	up	1.62333281232	0.698958808549	7.95491818688e-05	0.00111689905126	no	up	0.882476629126	-0.180370023291	0.29360282482	0.616999361426	no	down	0.770562576803	-0.376015973218	0.0295782203639	0.0904980920653	no
MSTRG.19018			0.38598129694	-1.37339715274	4.39547249028e-09	2.54398212381e-08	yes	down	0.351415430328	-1.50875055474	5.80593877474e-10	3.49811360041e-09	yes	down	0.394919737073	-1.3403686231	9.26356137404e-09	4.99295457701e-08	yes	down	0.910446783597	-0.135353401996	0.592707744841	0.761895088489	no	down	1.02315770273	0.0330285296449	0.89200770907	0.957676988265	no	up	1.12379737197	0.16838193164	0.504734932762	0.71105740134	no	up	0.980729229996	-0.0280732178337	0.904641374592	0.974724900495	no	down	1.05451453828	0.0765789852831	0.743762780392	0.858036515305	no
MSTRG.19045			1.16070211259	0.214997760459	0.261021915613	0.348548271057	no	up	0.641712628028	-0.640000721117	0.000856907723316	0.00213458160948	no	down	0.67139019166	-0.57477663403	0.00269354906657	0.00639381412382	no	down	0.552865908546	-0.854998481576	8.50912516419e-06	0.000149674555557	no	down	0.578434539215	-0.78977439449	3.76299609088e-05	0.000345322136222	no	down	1.0462474359	0.0652240870867	0.734492869532	0.874053563928	no	up	1.49157676216	0.576838226106	0.00256158094939	0.0395923186886	no	up	0.693832297637	-0.527341095779	0.00593676064249	0.0263678525409	no
MSTRG.19063			1.4591936537	0.545171360086	0.402148224089	0.496941411844	no	up	0.703695697009	-0.506976403703	0.506206390008	0.595326660555	no	down	0.393865791653	-1.3442239746	0.0852694087056	0.138149336228	no	down	0.482249696758	-1.05214776379	0.167193566031	0.345679202546	no	down	0.269920164917	-1.88939533468	0.0154503022067	0.0535021258281	no	down	0.559710388066	-0.837247570895	0.339049086621	0.568829943571	no	down	1.7369567595	0.796561839467	0.228413311731	0.544284920626	no	up	0.743249723561	-0.428081073339	0.559736201657	0.718383674294	no
MSTRG.19075			1.23071462233	0.299496268986	0.54813342838	0.635139258191	no	up	0.776998715258	-0.364015881701	0.495731837674	0.585446441497	no	down	0.679174353179	-0.558146113676	0.281067721268	0.376117910472	no	down	0.631339468274	-0.663512150687	0.217176140387	0.410491092998	no	down	0.55185364735	-0.857642382662	0.0998668931885	0.223721365516	no	down	0.874099711932	-0.194130231975	0.726701223541	0.869874422419	no	down	0.728579775496	-0.456841146742	0.42442957535	0.732610251317	no	down	0.791931259616	-0.336552886445	0.555386459874	0.715004942123	no
MSTRG.19148			2.126380042	1.08839946879	0.000258478496749	0.000745405712003	yes	up	0.940693918852	-0.0882027168713	0.772830004324	0.829603284481	no	down	0.761171044304	-0.393707413771	0.194086639646	0.27746367034	no	down	0.44239218779	-1.17660218566	0.000109035111857	0.00128020850709	yes	down	0.357965664307	-1.48210688256	8.98688877674e-07	1.26091551714e-05	yes	down	0.809159099522	-0.305504696899	0.323213444161	0.552391535845	no	down	1.29168928689	0.369259074539	0.227884920835	0.54402065374	no	up	0.454528469124	-1.13755743528	0.000409720788045	0.0030601282339	yes
MSTRG.19206			3.2458107327	1.69857887698	0.176904792875	0.251731021795	no	up	18.346121711	4.19740321083	0.000704158141268	0.00178406035175	yes	up	33.5394432022	5.0677868334	4.02242417252e-05	0.000133949442799	yes	up	5.65224630203	2.49882433386	0.0381149279925	0.123751648335	no	up	10.3331481606	3.36920795642	0.00499682584164	0.0216739291238	yes	up	1.82814895326	0.870383622568	0.460861634314	0.6790389539	no	up	0.775763289107	-0.366311589031	0.773775035686	0.921659129656	no	down	4.09042972206	2.03225241415	0.0966746075945	0.216790145133	no
MSTRG.19214			138.000189004	7.10852643269	3.30132209378e-80	3.10002196611e-78	yes	up	149.369890487	7.22274555328	1.16741491027e-82	1.09592464481e-80	yes	up	211.447558761	7.7241560938	1.93099094865e-94	2.08019429299e-92	yes	up	1.08238902834	0.114219120593	0.727756814915	0.857209826635	no	up	1.53222658814	0.615629661114	0.0602879900898	0.15373477404	no	up	1.41559693236	0.501410540521	0.126247884168	0.30889402428	no	up	1.05450658363	0.0765681023733	0.893659617259	0.970484897517	no	up	0.328606805028	-1.60556573791	0.0419963019593	0.118135152495	no
MSTRG.19250			1.17000141167	0.226510270501	0.420189028388	0.514642666951	no	up	2.26621965349	1.18028770125	2.49482554673e-05	8.22733202213e-05	yes	up	3.89790934414	1.96270053742	1.51164490097e-12	1.20018395399e-11	yes	up	1.93693753776	0.95377743075	0.000685315417955	0.00575260743597	no	up	3.33154242829	1.73619026692	4.47008764125e-10	1.32791955392e-08	yes	up	1.72000509224	0.78241283617	0.00479162331464	0.030848332964	no	up	1.3438324035	0.426353223145	0.129730364538	0.408140859614	no	up	4.10202363262	2.03633580351	2.57166360554e-13	6.37408774287e-11	yes
MSTRG.19270			0.156918315009	-2.67191434595	0.0575719319828	0.0961113251817	no	down	0.242953314265	-2.04124898167	0.146856124993	0.212939220956	no	down	1.11572748356	0.157984691924	0.880736530997	0.916922262995	no	up	1.0	0.0	1.0	1.0	no	no_change	7.11024384561	2.82989903788	0.0499235395771	0.133717564611	no	up	4.59235341955	2.19923367359	0.127588869432	0.310781773187	no	up	0.858689035655	-0.219792324339	0.607764399299	0.847857113079	no	down	1.41859773003	0.504465544178	0.237638749851	0.409921809248	no
MSTRG.19290			7.50034457941	2.90695687715	5.09049873229e-25	9.56020493625e-24	yes	up	4.58180478011	2.19591599012	1.4778710444e-14	1.39134430608e-13	yes	up	2.69730290627	1.43151754487	5.60288995937e-07	2.45456383687e-06	yes	up	0.610879237827	-0.711040887032	0.00940681670758	0.043872010593	no	down	0.359623864972	-1.47543933228	7.49171367474e-08	1.4015110616e-06	yes	down	0.588698784805	-0.764398445251	0.00607576362919	0.0367480024269	no	down	1.17102678753	0.227774078224	0.390150128674	0.703624313823	no	up	0.698346151529	-0.517985775778	0.0512025711292	0.137066380137	no
MSTRG.19302			0.737389248709	-0.4395017131	0.0424161246022	0.0736391052121	no	down	0.729890596417	-0.454247860806	0.03917864128	0.0677277914937	no	down	0.687687548199	-0.540174871608	0.0127426899134	0.0258845326072	no	down	0.989830808755	-0.0147461477061	0.947368570223	0.98177677541	no	down	0.932597741834	-0.100673158507	0.647287322147	0.800583458708	no	down	0.942178939658	-0.0859270108012	0.700857651828	0.854571291428	no	down	0.876831747997	-0.189628059079	0.382916302042	0.698843656872	no	down	0.68458196626	-0.546704806527	0.0128274778134	0.0479812619474	no
MSTRG.19316			2.0115528179	1.0083096197	7.34323056858e-08	3.67256919837e-07	yes	up	1.78302842236	0.834329700424	9.37976135296e-06	3.29847690532e-05	no	up	0.752980968343	-0.409314693767	0.0306816280754	0.0566293058589	no	down	0.886394036734	-0.173979919279	0.354152181572	0.561156056421	no	down	0.374328211342	-1.41762431347	6.10848294553e-14	4.09715319517e-12	yes	down	0.422304523528	-1.24364439419	5.70061446953e-11	3.81109407205e-09	yes	down	1.21062270458	0.27574931339	0.145506589631	0.434112748275	no	up	1.51470447301	0.599036343591	0.00153152263782	0.00891611892201	no
MSTRG.19323			2.18950397698	1.13060407028	2.09304453607e-06	8.53082941339e-06	yes	up	2.1873655742	1.12919435802	2.88492663019e-06	1.09393044023e-05	yes	up	0.578857004247	-0.78872109338	0.00180578598527	0.00442556749299	no	down	0.999023339167	-0.00140971225735	0.99528226887	1.0	no	down	0.264378146983	-1.91932516366	1.61244556317e-14	1.18393584867e-12	yes	down	0.264636607192	-1.9179154514	3.32568773217e-14	4.73305831337e-12	yes	down	1.27086115214	0.345806417394	0.156757295338	0.450402979273	no	up	1.11211804508	0.153309930158	0.533782494928	0.698365715395	no
MSTRG.19396			1.05523779136	0.0775681380409	0.773155840862	0.830399483155	no	up	1.12024291356	0.163811600311	0.543039606216	0.62844043422	no	up	1.80803723595	0.854424389903	0.00148479632717	0.00369540143843	no	up	1.06160234474	0.0862434622697	0.748920860744	0.86992068818	no	up	1.71339318091	0.776856251862	0.00387992688411	0.0175862002635	no	up	1.61396891162	0.690612789593	0.0103174135717	0.0544752477116	no	up	0.699869040539	-0.514843104601	0.0587801678583	0.265105442897	no	down	0.526772498692	-0.92474806637	0.000723926736794	0.00489637815363	no
MSTRG.19410			0.954739760288	-0.0668205530547	0.818999248435	0.866522070606	no	down	1.19042822627	0.251480639736	0.393740372152	0.484531691424	no	up	1.64536770573	0.718410032562	0.0122436257617	0.0249943914536	no	up	1.24686147554	0.318301192791	0.286695411175	0.490937999012	no	up	1.72336774288	0.785230585617	0.00692628598151	0.0282361298484	no	up	1.38216456013	0.466929392826	0.111828805788	0.284695391384	no	up	0.692876305656	-0.529330273758	0.0853844213574	0.325548525275	no	down	1.07714096213	0.107207063306	0.721417975463	0.842819712311	no
MSTRG.19455			2.1556945802	1.10815279087	0.16728646208	0.240174850466	no	up	1.86232082695	0.897101631212	0.292721761057	0.379602473193	no	up	0.0583812978949	-4.09834990552	0.00315061948601	0.00736963841329	yes	down	0.863907551682	-0.211051159658	0.797106436073	0.901043474822	no	down	0.0270823605678	-5.20650269639	0.000142513702252	0.0010916787777	yes	down	0.0313486790514	-4.99545153674	0.000355239961081	0.00381345023364	yes	down	1.39501561621	0.480281272091	0.570542453502	1.0	no	up	0.914428642694	-0.129057501018	0.88656741895	0.946439906921	no
MSTRG.19479			5.52771426896	2.46668304383	4.5195204669e-07	2.0341540563e-06	yes	up	2.43986843079	1.28680335296	0.0126233759538	0.0246173937633	yes	up	3.30778898563	1.72586720334	0.00049939498636	0.00136547472415	yes	up	0.441388304835	-1.17987969087	0.0149669320405	0.0622330202107	no	down	0.598400862397	-0.740815840492	0.1099279976	0.240003850947	no	down	1.35572432673	0.439063850379	0.372060107381	0.601344608854	no	up	1.30805724593	0.387425680449	0.422377196354	0.730846642104	no	up	0.421328418025	-1.2469828679	0.0199879230945	0.0671308412491	no
MSTRG.195			3.53200600184	1.82048779452	0.00103143135767	0.00265548396886	yes	up	11.9400873341	3.57774148392	7.59136480811e-11	5.09207777568e-10	yes	up	2.52924258318	1.33870541453	0.0164410689205	0.032447615647	yes	up	3.38053993336	1.7572536894	0.00104082006905	0.00801017854042	yes	up	0.716092379759	-0.481782379991	0.376176644464	0.569695571233	no	down	0.211827812679	-2.23903606939	3.29922057121e-05	0.000530643473038	yes	down	1.43690980976	0.522969511273	0.365810368633	0.684581047795	no	up	2.12827553867	1.08968494245	0.0563993379742	0.146803088495	no
MSTRG.19510			1.22725918405	0.295439962983	0.306893508998	0.398292439751	no	up	1.27087683511	0.34582422075	0.234481875875	0.315879165027	no	up	0.58087788833	-0.783693181544	0.0074461100366	0.0160341467244	no	down	1.03554070047	0.0503842577665	0.862714205028	0.936601309273	no	up	0.473313132124	-1.07913314453	0.000234214247716	0.00167482327954	yes	down	0.457068594127	-1.12951740229	0.000128970545831	0.00167092460275	yes	down	1.2643105612	0.33835088604	0.242988371651	0.559954158043	no	up	1.06404684522	0.0895616676367	0.758077471023	0.868345053047	no
MSTRG.19589			1.25902528492	0.332307256895	0.108453063283	0.165968794673	no	up	1.03803253394	0.0538516612474	0.795507472899	0.848260186106	no	up	0.875098270545	-0.192483059122	0.353304703059	0.453424185672	no	down	0.824473143132	-0.278455595648	0.180434280276	0.363461118301	no	down	0.695060123912	-0.524790316018	0.0114261563148	0.0421690009701	no	down	0.843035494488	-0.24633472037	0.236840958828	0.457964908358	no	down	1.37957765888	0.464226670846	0.0242700117609	0.159416052435	no	up	0.746389314279	-0.421999762967	0.0408916013569	0.115666979845	no
MSTRG.19648			0.582183063463	-0.780455224875	0.0108113964178	0.0220442094103	no	down	11.9068619745	3.57372133929	1.52588075711e-31	3.75555013324e-30	yes	up	1.33146062741	0.413009767276	0.177089174656	0.2569675994	no	up	20.4520926865	4.35417656417	6.35885239042e-46	3.98191336688e-42	yes	up	2.28701367485	1.19346499215	9.7227139903e-05	0.00078672654188	yes	up	0.111822966476	-3.16071157202	4.94139851096e-25	9.28291124268e-22	yes	down	0.936232521335	-0.0950612149542	0.756122067966	0.913749299657	no	down	4.88390192254	2.28803422873	7.42594576862e-14	2.23034020372e-11	yes
MSTRG.19651			0.213276649428	-2.22920207388	2.34254630627e-39	8.0525029278e-38	yes	down	0.271518902721	-1.88087545519	6.76889314163e-28	1.42871476867e-26	yes	down	0.371496695894	-1.42857871545	6.79208597963e-18	8.01791514985e-17	yes	down	1.27308312208	0.348326618689	0.0520702292923	0.155257567264	no	up	1.74185358261	0.800623358427	3.95969064105e-06	4.7285387618e-05	no	up	1.36821669567	0.452296739738	0.00994407388531	0.0529205019857	no	up	0.725819533788	-0.462317210681	0.0054853314766	0.0661198033268	no	down	0.782856599422	-0.353180030347	0.0338379900606	0.100071963826	no
MSTRG.19674			1.53468355778	0.617941211505	0.592281476278	0.675239468069	no	up	2.40109240117	1.26369092383	0.273049645201	0.358748229267	no	up	0.299102845482	-1.74128645944	0.237190914675	0.327587340052	no	down	1.56455211173	0.645749712321	0.573210827139	0.748113005323	no	up	0.194895451877	-2.35922767095	0.108018670364	0.236964034701	no	down	0.12456948568	-3.00497738327	0.0405498992158	0.144850809406	no	down	0.633913311176	-0.657642532263	0.550679275108	1.0	no	down	0.632662517493	-0.66049196992	0.551413977035	0.711941893817	no
MSTRG.19686			0.90133618912	-0.149862778071	0.890308490734	0.919829536928	no	down	3.62300072427	1.8571850942	0.05358354299	0.0890319134704	no	up	0.707646333382	-0.498899582823	0.659315269331	0.739390250844	no	down	4.0195886596	2.00704787227	0.0533788468369	0.158091599666	no	up	0.785108089439	-0.349036804753	0.770708100271	0.883006513368	no	down	0.195320505635	-2.35608467702	0.0300324127988	0.117465939379	no	down	2.1207127867	1.08454924639	0.293160281925	1.0	no	up	0.461498588546	-1.11560185937	0.417408213648	0.598945479499	no
MSTRG.19703			1.81796324339	0.862323030603	0.148290447887	0.216778257924	no	up	2.23029894124	1.15723709676	0.0538933380565	0.0894320931351	no	up	0.429899336608	-1.21792921084	0.0571781473686	0.0976785092915	no	down	1.22681190027	0.294914066155	0.6209497638	0.784001765088	no	up	0.236473063012	-2.08025224144	0.00108537261303	0.00610918795343	yes	down	0.192754132039	-2.37516630759	0.000207389900067	0.00245651113661	yes	down	1.31502623079	0.395091577202	0.530130384554	0.805056809891	no	up	0.906127996677	-0.142213239838	0.825874531289	0.909822528422	no
MSTRG.19733			0.902692097713	-0.147694116985	0.403559737806	0.498429677452	no	down	1.10953130228	0.149950369659	0.403916390201	0.495137900536	no	up	0.988853040627	-0.0161719655229	0.926620762913	0.952319972895	no	down	1.22913594247	0.297644486644	0.10500990851	0.253489506709	no	up	1.09544887247	0.131522151462	0.464087792843	0.655357657959	no	up	0.891234919281	-0.166122335182	0.362517725253	0.591887535774	no	down	0.7390498218	-0.436256470378	0.0117944691943	0.104278866467	no	down	0.805609670698	-0.311847093042	0.0715482723122	0.174824739535	no
MSTRG.19787			3.95150883109	1.9824036324	5.71873593138e-05	0.000185329405184	yes	up	1.56500679028	0.646168916766	0.191038693527	0.266666912426	no	up	2.71136824166	1.43902106461	0.00350303015853	0.00811119762101	yes	up	0.396052965381	-1.33623471563	0.00674749080916	0.034047371029	yes	down	0.68616023842	-0.543382567791	0.26931042943	0.45770621877	no	down	1.73249615177	0.792852147844	0.108125501074	0.278864039426	no	up	1.81121505337	0.856957853857	0.0989389451142	0.35216835838	no	up	0.999529354413	-0.000679157888512	0.998977996932	1.0	no
MSTRG.19801			1393.94378767	10.4449566688	9.11692698416e-291	5.48440138891e-288	yes	up	2739.7545235	11.4198309211	0.0	0.0	yes	up	2740.79752964	11.4203800409	0.0	0.0	yes	up	1.965469876	0.9748742523	0.000313072685678	0.00300530581152	no	up	1.96621811718	0.975423372093	0.000310555166503	0.00213126094659	no	up	1.00038069328	0.000549119792982	0.998380110881	1.0	no	up	1.06111485586	0.0855808230871	0.779792546694	0.923355076069	no	up	1.24870186897	0.320429070622	0.292491652414	0.472218854765	no
MSTRG.19816			2103.82278568	11.0387974698	0.0	0.0	yes	up	2895.69189036	11.4996923885	0.0	0.0	yes	up	2556.83503445	11.3201433664	0.0	0.0	yes	up	1.37639534569	0.460894918691	0.0556265752264	0.163077534676	no	up	1.21532814069	0.281345896566	0.24265405056	0.425301873193	no	up	0.88297896712	-0.179549022125	0.455893924654	0.67532302362	no	down	0.660240808162	-0.598935783481	0.0365620807842	0.203402840225	no	down	0.854581856067	-0.226709407918	0.42074206724	0.602219954212	no
MSTRG.19840			5.48278800194	2.45490969131	0.002181712611	0.0052504022705	yes	up	3.78490354663	1.92025653546	0.0254035707847	0.0461189791371	yes	up	1.38256436865	0.467346650204	0.615010105084	0.700098695671	no	up	0.690324620483	-0.534653155851	0.45801561056	0.654168726525	no	down	0.252164476934	-1.98756304111	0.0132935455446	0.0475386869279	yes	down	0.365283910572	-1.45290988526	0.0913806059136	0.248759161456	no	down	1.51343751373	0.597829110913	0.254690802829	0.574113399857	no	up	0.543504624312	-0.87963578467	0.0978901154742	0.218526234386	no
MSTRG.19841			1.26809122595	0.342658536091	0.654243162849	0.729209709041	no	up	2.62510604016	1.39237570107	0.0664520705526	0.107256928023	no	up	1.13376937949	0.181127210907	0.81340040124	0.86718428782	no	up	2.07012396776	1.04971716498	0.168074212458	0.34691985955	no	up	0.894075565133	-0.161531325184	0.833885310113	0.922464576803	no	down	0.43189469764	-1.21124849016	0.112792336354	0.286456243172	no	down	1.83004737502	0.8718809965	0.223058700396	0.538187492482	no	up	1.12265374977	0.166913038586	0.815567865613	0.903370730632	no
MSTRG.19843			3.93504527458	1.97638023472	0.0342303739781	0.0610690175234	no	up	1.21597555346	0.282114224459	0.797042610517	0.849299931016	no	up	0.608180356813	-0.717428874353	0.53082910603	0.625097962862	no	down	0.309011833057	-1.69426601027	0.0995982704187	0.244798163781	no	down	0.154554856266	-2.69380910908	0.0125862444298	0.0455252170751	yes	down	0.500158374963	-0.999543098812	0.414044303846	0.638449995244	no	down	0.704711930593	-0.504894456152	0.592335327702	1.0	no	down	1.60409473338	0.681759345869	0.439028753076	0.618060994706	no
MSTRG.19875			1.53702991309	0.620145242481	0.00507813447846	0.0112516216287	no	up	2.72127479903	1.44428264978	6.74812179554e-11	4.54345877996e-10	yes	up	2.61445720736	1.38651145679	3.70524706022e-10	2.31639062707e-09	yes	up	1.77047614744	0.824137407299	0.000196026279152	0.00206652619537	no	up	1.70098004281	0.766366214306	0.000533189581066	0.00335640923333	no	up	0.960747223433	-0.0577711929928	0.794011433587	0.907207078905	no	down	1.15425350157	0.206960108987	0.35213293104	0.672733940658	no	up	0.920697584939	-0.119200732657	0.59241786931	0.745516555594	no
MSTRG.19880			3.73785831583	1.90221188451	0.0108281266921	0.022075983777	yes	up	2.77850307872	1.47430783887	0.0707120567111	0.113251887725	no	up	7.87961881197	2.9781258389	2.70477808456e-05	9.22366288861e-05	yes	up	0.743340930542	-0.427904045645	0.54692307659	0.728532717636	no	down	2.10805711351	1.07591395438	0.0660726271495	0.16473229797	no	up	2.83592228935	1.50381800003	0.0251169533768	0.103804611386	no	up	1.13419202941	0.181664922841	0.788279617405	0.926101443848	no	up	1.36566986482	0.449608770634	0.498779260178	0.667990685006	no
MSTRG.19912			1.10318654782	0.141676769953	0.418668986731	0.513107403997	no	up	0.943843152098	-0.0833809625161	0.644562656691	0.719571222267	no	down	1.06999082804	0.0975984299049	0.577513273704	0.667199758427	no	up	0.855560787937	-0.225057732469	0.21694786327	0.410224716596	no	down	0.969909241692	-0.0440783400484	0.803121586447	0.903623270741	no	down	1.13365321946	0.180979392421	0.320854609607	0.550275777065	no	up	0.757709883338	-0.400282528797	0.0247415998493	0.160891632033	no	down	0.999187896014	-0.00117209438876	0.994699677217	1.0	no
MSTRG.19933			3.04294578638	1.60546863079	0.00861995920745	0.018038288373	yes	up	2.65867011618	1.41070478085	0.0260546643772	0.0471750232854	yes	up	2.58439507279	1.36982662962	0.0260657976866	0.0490378437091	yes	up	0.873715899926	-0.194763849941	0.74567468938	0.868136852687	no	down	0.849306972327	-0.235642001168	0.68510352541	0.82756146578	no	down	0.97206308412	-0.0408781512267	0.946125718982	0.988978286045	no	down	1.57867954469	0.658718349029	0.312057009736	0.635199480241	no	up	1.27806343303	0.353959442114	0.597110430294	0.749497135751	no
MSTRG.19956			2.2025181131	1.13915388365	4.02780030938e-10	2.61703893083e-09	yes	up	1.44421063002	0.530281166552	0.00484861766843	0.0103807177145	no	up	0.570602456067	-0.809442138105	3.09785075229e-05	0.000104753052711	no	down	0.655708854984	-0.608872717099	0.00105324065715	0.00807599142256	no	down	0.259068224081	-1.94859602176	3.31523813523e-24	1.27636668206e-21	yes	down	0.395096424445	-1.33972330466	1.24544238694e-11	9.7140174508e-10	yes	down	1.2974813379	0.375713787981	0.0449436755777	0.228705258167	no	up	1.05158304326	0.0725627838539	0.702469456704	0.829257172448	no
MSTRG.1996			2.360873452	1.23932071202	9.48247310008e-05	0.000295034115365	yes	up	2.99027110384	1.58027628792	6.48444331007e-07	2.70034464332e-06	yes	up	0.541005072365	-0.886285974326	0.00540270447243	0.0120213223442	no	down	1.26659525156	0.340955575897	0.282648721831	0.486560880447	no	up	0.229154625762	-2.12560668634	2.44405653306e-11	9.6410016929e-10	yes	down	0.180921747085	-2.46656226224	9.4948106755e-15	1.52452575513e-12	yes	down	1.19705995595	0.25949541292	0.415773442701	0.725355522077	no	up	2.04560037047	1.03252432697	0.00118489933766	0.00725795411743	yes
MSTRG.19964			6.96886961912	2.80092466368	0.0943447643354	0.147341936837	no	up	5.98482257916	2.58130847892	0.127562272135	0.188725150685	no	up	0.148945957806	-2.74713912358	0.17529214705	0.25488341842	no	down	0.858793879964	-0.219616184755	0.890596635584	0.949801214651	no	down	0.0213730441157	-5.54806378726	0.00436147741727	0.0194168455787	yes	down	0.0248872804224	-5.3284476025	0.00664342379049	0.0393329213137	yes	down	3.42841612084	1.77754222586	0.307520845352	1.0	no	up	8.45414715029	3.07965922369	0.0716261243806	0.174898337302	no
MSTRG.19981			1.47132525219	0.557116205028	0.09761728143	0.151604087739	no	up	4.03616018662	2.01298343308	1.45780534473e-09	8.3592712525e-09	yes	up	1.50362124561	0.588441205379	0.0798391934686	0.130509938643	no	up	2.74321410619	1.45586722805	1.19804039776e-05	0.000198819672371	yes	up	1.02195027467	0.0313250003514	0.92565701657	0.98021727965	no	up	0.372537554528	-1.4245422277	1.79753425289e-05	0.000315004463385	yes	down	0.732297367929	-0.449498484466	0.176761358019	0.478031572033	no	down	1.88302320491	0.913050778711	0.00535642025106	0.0243149096679	no
MSTRG.19984			2.47817649997	1.30927894235	0.40342141956	0.498322787894	no	up	5.35503291464	2.42089544251	0.117234878945	0.175514003913	no	up	2.19169285083	1.13204562967	0.472197069795	0.570083473203	no	up	2.16087631963	1.11161650016	0.455113314629	0.651864811498	no	up	0.884397398996	-0.177233312679	0.907092038525	0.967795077628	no	down	0.409277195073	-1.28884981284	0.389052415503	0.616511065175	no	down	1.0	0.0	1.0	1.0	no	no_change	9.68429268235	3.27564668167	0.090226446448	1.0	no
MSTRG.20086			2.35190829807	1.23383180996	2.21071361609e-07	1.04202343559e-06	yes	up	2.06600057882	1.04684065839	1.4988636159e-05	5.11486884609e-05	yes	up	3.19485513102	1.67575051443	1.47199830925e-12	1.17106435305e-11	yes	up	0.878435855899	-0.186991151573	0.433467833452	0.633262829086	no	down	1.35840973631	0.441918704464	0.0585430385035	0.15060182964	no	up	1.54639604838	0.628909856037	0.0080584291368	0.045474812185	no	up	0.893360294234	-0.162685959997	0.580895429957	0.832096108868	no	down	0.695350150902	-0.524188449772	0.088671165549	0.204139786884	no
MSTRG.20088			3.03241168494	1.60046562933	2.46614803159e-10	1.63475721791e-09	yes	up	2.40810068566	1.26789571422	9.91132222213e-07	4.0228908027e-06	yes	up	2.0447955985	1.03195663594	5.48239611083e-05	0.000178615033761	yes	up	0.794120632637	-0.332569915116	0.186474666577	0.371367866672	no	down	0.674313322512	-0.568508993392	0.0220716593211	0.0709314594209	no	down	0.849132102604	-0.235939078276	0.354251794272	0.583974570656	no	down	1.20292545181	0.266547237992	0.328653279188	0.648378389423	no	up	1.05222318067	0.073440738366	0.791100835704	0.888546552733	no
MSTRG.20089			18.23956236	4.18899920879	3.18619219939e-41	1.17723992012e-39	yes	up	12.2146834684	3.61054457294	2.85385013361e-30	6.70569744147e-29	yes	up	2.86400494749	1.51803398482	3.73525907527e-06	1.45068749822e-05	yes	up	0.669680731767	-0.578454635847	0.0354701000262	0.117231051916	no	down	0.157021582589	-2.67096522397	2.56938142199e-20	4.94605923733e-18	yes	down	0.23447230171	-2.09251058812	1.06498714008e-12	1.03128084606e-10	yes	down	0.976348996249	-0.0345311631246	0.927402805078	0.983732217785	no	down	0.875524910566	-0.19177986787	0.622496696637	0.77100878712	no
MSTRG.20119			0.383380406554	-1.3831514879	0.00328012672639	0.00757012822	yes	down	0.523513023732	-0.933702666537	0.0476876381703	0.0804616654305	no	down	0.782484723444	-0.353865508499	0.447722002033	0.54649195394	no	down	1.3655184636	0.449448821365	0.346602144312	0.554197623887	no	up	2.04101386004	1.0292859794	0.0292592985409	0.0882823662872	no	up	1.49468052937	0.579837158037	0.220495459177	0.43828459381	no	up	0.907866799406	-0.139447451482	0.773648183302	0.921659129656	no	down	1.38458791315	0.469456659222	0.328605089755	0.510677228722	no
MSTRG.20175			2.09085477553	1.06409286016	0.000356397613351	0.00100243338062	yes	up	2.79379328822	1.4822252802	6.88619613981e-07	2.85438332002e-06	yes	up	0.926738129995	-0.109766363296	0.716283506256	0.788123739595	no	down	1.33619671768	0.418132420037	0.15918523614	0.334395203561	no	up	0.443234097767	-1.17385922346	9.36598907562e-05	0.000762025738401	yes	down	0.331713206522	-1.59199164349	1.23222758573e-07	3.86454548006e-06	yes	down	1.04821561997	0.0679355125538	0.820536730175	0.940515671791	no	up	1.60609137926	0.683553977944	0.0217328352451	0.0715227725034	no
MSTRG.20205			0.897892528687	-0.155385319864	0.509878401018	0.599618743943	no	down	1.19824137208	0.260918551883	0.269582626911	0.355084646684	no	up	1.14085115139	0.190110573251	0.418467445492	0.518436465714	no	up	1.33450422383	0.416303871748	0.079774324282	0.210512776508	no	up	1.27058764266	0.345495893115	0.143644977788	0.292146415469	no	up	0.952104624304	-0.0708079786328	0.764937759619	0.890576655512	no	down	0.849243865495	-0.23574920304	0.336208858766	0.656527731124	no	down	1.12430051584	0.16902770706	0.487468767235	0.659302767201	no
MSTRG.20252			27.8145750632	4.79776915989	2.03041664348e-82	2.02539864465e-80	yes	up	17.7466039319	4.14947106545	9.25081065239e-61	5.66367954041e-59	yes	up	24.9304389395	4.63983637885	4.24663986931e-77	3.53241596556e-75	yes	up	0.638032538392	-0.64829809444	0.00227791125259	0.0146000821532	no	down	0.896308459966	-0.157932781042	0.450428432549	0.643096105335	no	down	1.40480054861	0.490365313398	0.0211220711034	0.0918729399741	no	up	0.813881450058	-0.297109427999	0.629508621433	0.858881769255	no	down	0.518784847827	-0.946791751544	0.188642509406	0.348750697763	no
MSTRG.20260			6.11597445785	2.61258238158	0.00165756332288	0.00408292949013	yes	up	7.87103428481	2.97655322398	0.0003662526883	0.000983157066604	yes	up	2.25257190686	1.17157316065	0.177387263635	0.257341416976	no	up	1.28696323686	0.363970842399	0.629518826414	0.789879640319	no	up	0.368309567409	-1.44100922093	0.0685381055023	0.169507672521	no	down	0.286184994926	-1.80498006333	0.0233826908731	0.0988005467258	no	down	0.882568799683	-0.18021934841	0.842981729253	0.949187860757	no	down	5.18443113373	2.37418569674	0.00346397571145	0.0172034423989	yes
MSTRG.20272			0.814212735843	-0.296522306725	0.135543128909	0.20070809473	no	down	0.514641325723	-0.958360784684	3.2914894178e-06	1.23832867142e-05	no	down	0.888140477928	-0.171140207973	0.387659868326	0.488389995154	no	down	0.632072311163	-0.661838477958	0.00147534459953	0.0104548561474	no	down	1.09079659262	0.125382098753	0.531395113012	0.71453301381	no	up	1.72574652197	0.787220576711	0.000149773493984	0.0018820366943	no	up	0.908879268919	-0.1378394283	0.497484913381	0.780675723268	no	down	0.698823734386	-0.516999487063	0.0120821782146	0.0458867303214	no
MSTRG.20293			0.0749495556872	-3.7379362641	0.00626978355539	0.0135747760029	yes	down	0.0318383610069	-4.97309011985	0.000851875265234	0.0021228503323	yes	down	0.145980976584	-2.7761477174	0.0170061493122	0.0334523276333	yes	down	0.424797194794	-1.23515385575	0.490133497322	0.68103904443	no	down	1.94772304179	0.961788546697	0.528942707495	0.712683204445	no	up	4.58506568701	2.19694240244	0.18011909662	0.38739800584	no	up	0.565069658574	-0.823499369156	0.418824237372	0.727898340487	no	down	1.41230460689	0.498051283693	0.606567555696	0.758199098582	no
MSTRG.20313			0.383887456062	-1.38124467555	1.99668630074e-05	7.01006954027e-05	yes	down	0.648342774814	-0.625171336135	0.0533460923614	0.0887106591997	no	down	0.424601714569	-1.23581789794	0.00013308363283	0.000404503659823	yes	down	1.68888762729	0.756073339419	0.0203439356302	0.0780758273237	no	up	1.10605779862	0.145426777616	0.655319249248	0.805806167232	no	up	0.654903133131	-0.610646561803	0.0606698692434	0.189989025439	no	down	0.619427888907	-0.69099175501	0.0351913012816	0.198527306037	no	down	1.41330655182	0.499074425918	0.124758176006	0.260329674557	no
MSTRG.20331			2.04645502924	1.03312696397	1.55657001964e-05	5.55608620028e-05	yes	up	2.40158970621	1.26398969835	1.5470088827e-07	6.99649761725e-07	yes	up	0.997203521224	-0.00404011775059	0.986824850723	0.997552307822	no	down	1.17353651651	0.230862734382	0.333042930849	0.541410911988	no	up	0.487283378808	-1.03716708172	1.86252633128e-05	0.000184532533413	yes	down	0.415226430495	-1.2680298161	2.03751013784e-07	6.10473133164e-06	yes	down	0.789756032231	-0.340521043433	0.167499679639	0.466684962678	no	down	1.00215672358	0.00310814391131	0.989864415574	1.0	no
MSTRG.20382			0.741576330869	-0.431332897153	0.104534621411	0.160649166706	no	down	0.943371011552	-0.0841028253037	0.753304777215	0.812576623879	no	down	1.14172054543	0.191209570969	0.466374017523	0.564609271766	no	up	1.27211585953	0.347230071849	0.201293451291	0.390623219981	no	up	1.53958601146	0.622542468122	0.0195885040617	0.0645572167757	no	up	1.21025612559	0.275312396273	0.305340709654	0.534580499409	no	up	0.637505458178	-0.649490400833	0.0185092227175	0.137279436442	no	down	1.35086453485	0.433883007977	0.105646082156	0.230682159599	no
MSTRG.20405			0.850245491944	-0.234048643196	0.205152845032	0.285243211764	no	down	0.676014960702	-0.564872920138	0.00357846438255	0.00786801291951	no	down	0.96704441608	-0.0483459410838	0.79196511043	0.850416699548	no	down	0.795082087594	-0.330824276941	0.0942681244997	0.236091319404	no	down	1.13737082436	0.185702702112	0.321484672326	0.51461696304	no	up	1.43050741817	0.516526979054	0.00852970557123	0.0474360713029	no	up	1.2972668473	0.375475271939	0.0544618934481	0.254155502758	no	up	0.786022953743	-0.347356651656	0.0896268112656	0.205550562101	no
MSTRG.20429			5.12833600985	2.35849079079	3.79897102272e-34	1.0947633561e-32	yes	up	5.31120508913	2.40903923935	1.59616819332e-35	4.6548609117e-34	yes	up	6.29075961203	2.65323423369	9.00585335258e-43	3.34983760364e-41	yes	up	1.03565856038	0.0505484485535	0.793628840966	0.898951546963	no	up	1.22666681745	0.294743442901	0.126934163719	0.266784872977	no	up	1.18443168856	0.244194994348	0.206230566292	0.42070229323	no	up	1.26552618451	0.339737357999	0.0787875058683	0.311291006879	no	up	0.985746428145	-0.0207115171546	0.914701910924	0.963490935132	no
MSTRG.20436			0.291234120012	-1.77974870814	7.23956641317e-16	7.83370733297e-15	yes	down	0.201249740914	-2.31294116897	1.19980025708e-23	2.06215015415e-22	yes	down	0.176237238057	-2.50440930409	1.28475175611e-28	2.77714869736e-27	yes	down	0.691023911982	-0.533192460828	0.0244722835033	0.0895648388648	no	down	0.605139391119	-0.724660595949	0.00179247830275	0.00933835110362	no	down	0.875714111518	-0.191468135121	0.428262812417	0.650339115194	no	down	1.00624422722	0.0089805065716	0.96688138498	0.997704365048	no	up	0.706711037858	-0.500807652789	0.0216114079558	0.0712615567706	no
MSTRG.20454			1.90604745023	0.930584034968	0.349528119099	0.443534363391	no	up	0.265112137102	-1.91532537513	0.19690966806	0.273507125176	no	down	0.463305178776	-1.10996528613	0.366784930247	0.466935466146	no	down	0.139089998557	-2.8459094101	0.0520182898037	0.155138211185	no	down	0.243071167362	-2.0405493211	0.0906924794722	0.208681595726	no	down	1.74758192454	0.805360088998	0.62200061652	0.801104043736	no	up	1.77960198764	0.831554614978	0.467199665701	1.0	no	up	1.67595776073	0.74498578916	0.521245529211	0.687782896824	no
MSTRG.20458			1.61202683678	0.688875761837	0.0322267123219	0.0579346481318	no	up	1.36381708895	0.447650167409	0.172668221601	0.244697097308	no	up	0.589376791022	-0.762737844972	0.0227041263465	0.0433171265871	no	down	0.846026293005	-0.241225594428	0.461061583535	0.656292814468	no	down	0.365612269954	-1.45161360681	1.36823530365e-05	0.000141314003413	yes	down	0.432152372777	-1.21038801238	0.00037318687003	0.00397325166217	yes	down	0.998008975624	-0.00287530434505	0.993331183901	1.0	no	down	0.897362397585	-0.15623736324	0.65346016885	0.794526171473	no
MSTRG.20518			0.682916336803	-0.550219248249	0.00250008669481	0.00594009736795	no	down	0.694991395111	-0.524932979363	0.00443940328349	0.00958877315876	no	down	0.849108969161	-0.235978383064	0.192167659286	0.275199276127	no	down	1.01768160704	0.0252862688856	0.892429291107	0.950838059366	no	up	1.24335723631	0.314240865185	0.0867553072603	0.202208459228	no	up	1.22175465068	0.288954596299	0.120221815772	0.299414958384	no	up	0.672363792004	-0.572686059936	0.00161199005357	0.0289577004321	no	down	0.727628765763	-0.458725515884	0.0115078399529	0.0442559059145	no
MSTRG.20528			1.45791404963	0.54390566903	0.0125329461972	0.0251678713014	no	up	1.6039537332	0.681632527173	0.00192995089806	0.00448826849173	no	up	1.53284866722	0.616215271803	0.00460599740177	0.0103881286785	no	up	1.10017029715	0.137726858143	0.530789811359	0.714592232974	no	up	1.0513985153	0.0723096027729	0.739415786726	0.862895545722	no	up	0.955668879656	-0.0654172553698	0.765551090158	0.890945532134	no	down	0.86253286025	-0.213348674148	0.337818089433	0.658152781484	no	down	1.11434756861	0.156199284114	0.479892771353	0.653445965363	no
MSTRG.20541			1.44284756309	0.528918887083	0.536224577383	0.624384412934	no	up	1.78014689243	0.831996293012	0.330946873763	0.420948878596	no	up	1.30909574914	0.388570621929	0.649610475441	0.730626478368	no	up	1.23377336454	0.303077405929	0.723216485181	0.854379630903	no	up	0.907300107532	-0.140348265154	0.869656425648	0.943999447035	no	down	0.735386363175	-0.443425671083	0.60442163397	0.788354149536	no	down	0.658966567772	-0.601722821965	0.478948828696	0.768459287565	no	down	1.67007598998	0.739913748131	0.383976668579	0.567966780643	no
MSTRG.20550			2.1044013414	1.0734098748	2.54096669301e-05	8.77374149603e-05	yes	up	0.673293252971	-0.570693087142	0.037140222825	0.064617628874	no	down	0.380018017077	-1.39586027493	4.43491219184e-07	1.97180556946e-06	yes	down	0.319945268863	-1.64410296194	1.41104038204e-09	8.41517606891e-08	yes	down	0.180582481868	-2.46927014973	2.16016287464e-19	3.46526127807e-17	yes	down	0.564416790753	-0.825167187789	0.00469821182285	0.0303823088827	no	down	1.35129826574	0.434346149137	0.115101862689	0.38289078731	no	up	0.952236551844	-0.0706080867108	0.803358131807	0.896040182535	no
MSTRG.20566			1.61517639756	0.691691733952	0.00702356350992	0.0150376596114	no	up	1.32233710053	0.403090006852	0.123497727958	0.183482870522	no	up	1.15123652161	0.203184265703	0.432228254074	0.531264280867	no	up	0.818695160806	-0.2886017271	0.268771138648	0.470957430336	no	down	0.712762100381	-0.488507468249	0.0582617255351	0.150058632131	no	down	0.870607442799	-0.199905741149	0.447281328934	0.667637696055	no	down	1.31993570485	0.400467656439	0.131425474285	0.410916857585	no	up	0.949286417793	-0.0750846533883	0.781273482993	0.883671532406	no
MSTRG.20575			1.47370217531	0.559444995516	0.0748739572831	0.120835318385	no	up	1.91924824898	0.940541331864	0.00312775293772	0.00695628626062	no	up	0.875748587781	-0.191411338327	0.559694478134	0.651270035529	no	down	1.30233115018	0.381096336349	0.230213808654	0.426508541359	no	up	0.594250726134	-0.750856333843	0.0218685507328	0.0704433737628	no	down	0.456297713568	-1.13195267019	0.000640076762761	0.0062270751244	yes	down	1.01196548525	0.0171600853815	0.956754755655	0.993570050012	no	up	0.557506015797	-0.842940722297	0.0133508241652	0.0495343154173	no
MSTRG.20579			1.66207492044	0.73298541515	0.061594009872	0.101766774529	no	up	1.67219699077	0.741744812053	0.0672273333281	0.108357423696	no	up	0.802051905305	-0.318232490248	0.445001061797	0.543777916899	no	down	1.00609002049	0.00875939690254	0.982589354144	1.0	no	up	0.482560620728	-1.0512179054	0.0108910423366	0.0405439112317	yes	down	0.479639605699	-1.0599773023	0.0127075361948	0.0638811278981	no	down	1.26597818722	0.340252547372	0.370442147987	0.688587390417	no	up	1.3703067883	0.454498924141	0.231217120341	0.402726219269	no
MSTRG.20583			2.0075134517	1.00540965481	4.87190575859e-05	0.00015987757561	yes	up	0.896790334202	-0.157157366336	0.531225260306	0.617766653747	no	down	1.07852155186	0.109055005841	0.661000673994	0.740901028379	no	up	0.446716973897	-1.16256702115	3.4462647212e-06	7.01425016819e-05	yes	down	0.537242503129	-0.896354648969	0.000303039283577	0.00208936468799	no	down	1.20264627162	0.266212372177	0.289953597331	0.518176206188	no	up	1.86715954057	0.900845204774	0.000258897181788	0.00861634235657	no	up	0.95378895209	-0.0682580230563	0.782871038473	0.884360432266	no
MSTRG.20584			0.805410997525	-0.312202923117	0.329684446967	0.422963043903	no	down	0.634141521238	-0.657123252624	0.0473982904572	0.0800694000063	no	down	0.419242832073	-1.2541419771	0.000146809108061	0.000442469768585	yes	down	0.787351455575	-0.344920329508	0.305117383675	0.511090423849	no	down	0.520532788057	-0.941939053982	0.00496294103975	0.0215609602833	no	down	0.661118721977	-0.597018724474	0.0843766082239	0.235667404415	no	down	1.8059794464	0.852781473805	0.0101624408037	0.0953749292052	no	up	1.01212170451	0.0173827800871	0.959537931555	0.989424883015	no
MSTRG.20585			2.07891292276	1.05582933081	0.0382287195881	0.0671628047889	no	up	3.1673881062	1.66329365442	0.00109827496436	0.00267202180025	yes	up	1.08562802257	0.118529865652	0.817990708934	0.870445257256	no	up	1.52357901648	0.607464323606	0.230514016292	0.426896323942	no	up	0.522209473369	-0.937299465159	0.0672239781922	0.166954145297	no	down	0.342751815115	-1.54476378876	0.00256389422043	0.0188145768847	yes	down	1.01084009599	0.0155547964774	0.975948266148	0.998896041498	no	up	5.83569609775	2.5449047548	4.83484976753e-07	1.24782570851e-05	yes
MSTRG.20598			10.5884048903	3.40441336314	0.210134939557	1.0	no	up	28.678784838	4.84191199112	0.0703987648625	0.11278677371	no	up	10.4012108277	3.37867958031	0.213472382913	0.30008517946	no	up	2.70850851806	1.43749862799	0.566341650554	1.0	no	up	0.98232084393	-0.0257337828257	0.991945472661	1.0	no	down	0.362679621415	-1.46323241081	0.559282542985	1.0	no	down	1.0	0.0	1.0	1.0	no	no_change	2.70848662978	1.43748696908	0.616901566153	1.0	no
MSTRG.20603			1.52615503998	0.609901531014	0.303514553072	0.394640671842	no	up	5.61519322052	2.48933566706	1.50312472318e-05	5.12852211711e-05	yes	up	1.70244041356	0.767604303929	0.192457405228	0.275454137263	no	up	3.6793071958	1.87943413604	0.00103957243317	0.00800385562683	yes	up	1.11550947903	0.157702772914	0.788167075351	0.894166442745	no	up	0.303184653975	-1.72173136313	0.00248479397038	0.0183632334884	yes	down	1.02787713604	0.0396678269643	0.95299261505	0.992585444837	no	up	3.59452304232	1.84580035199	0.00293177334116	0.0150625404889	yes
MSTRG.20618			1.65701550611	0.728587103151	0.110719310981	0.168846291403	no	up	0.73194113998	-0.450200457953	0.350262536113	0.44096530027	no	down	0.652711408228	-0.615482839636	0.192020748559	0.275008865753	no	down	0.441722565228	-1.1787875611	0.014140298695	0.0595471085594	no	down	0.393907845655	-1.34406994279	0.00425482382869	0.0189991553473	yes	down	0.891753957491	-0.165282381683	0.738283561634	0.876035346018	no	down	1.21884221042	0.285511368794	0.532323711218	0.806123339514	no	up	0.523452127923	-0.933870492719	0.0489752081691	0.132497753819	no
MSTRG.20638			2.61586859498	1.3872900706	0.000577299512469	0.0015641119796	yes	up	4.01189266511	2.00428300835	6.68915839445e-07	2.77913737804e-06	yes	up	2.08535518422	1.06029312893	0.00938934409163	0.0197483761253	yes	up	1.53367515203	0.616992937744	0.107616078329	0.257736819217	no	up	0.79719416649	-0.326996941668	0.400134959478	0.593237674827	no	down	0.519793363955	-0.943989879412	0.0152032217325	0.072415751386	no	down	1.47421912485	0.559950979548	0.24171617663	0.558430747273	no	up	2.76121912822	1.46530538363	0.00120126960157	0.00733126594618	yes
MSTRG.20641			2.83103312714	1.50132863094	9.84795503395e-07	4.21273632008e-06	yes	up	5.47418919521	2.45264529701	1.19981357655e-15	1.2435922633e-14	yes	up	1.48550191847	0.570950468357	0.0638591462098	0.107361351559	no	up	1.93363657342	0.951316666072	0.00180397018782	0.0121509205803	no	up	0.524720782751	-0.930378162581	0.00240391437008	0.0118959772812	no	down	0.271364738319	-1.88169482865	7.99296912596e-10	4.10262071039e-08	yes	down	1.10041291559	0.138044977838	0.658186985984	0.874031122339	no	up	3.02245471537	1.59572072412	2.35470594374e-07	6.6781064389e-06	yes
MSTRG.20645			2.70201820654	1.43403739576	1.86939545209e-09	1.13056432462e-08	yes	up	2.20130918153	1.138361791	2.84061242824e-06	1.07821892996e-05	yes	up	0.760809370654	-0.394393079349	0.115680664893	0.179216395104	no	down	0.814690728659	-0.295675604757	0.215485574555	0.40799355005	no	down	0.281570778766	-1.82843047511	1.17004545354e-13	7.53980687277e-12	yes	down	0.345616770709	-1.53275487035	9.8024793882e-10	4.96359508859e-08	yes	down	1.26193248163	0.335634722502	0.176579199081	0.477994920019	no	up	1.03659092845	0.0518466733925	0.83694867708	0.915884405255	no
MSTRG.20666			1.94398477877	0.959016922812	0.00050243258723	0.00137325391228	no	up	2.92371077815	1.54780060282	1.98593616041e-08	9.9925332992e-08	yes	up	3.8051015399	1.92793495285	1.82620519682e-12	1.44064862946e-11	yes	up	1.50397822559	0.588783680011	0.0318208815332	0.108767663843	no	up	1.95737208514	0.968918030037	0.0003696526221	0.00247076839424	no	up	1.30146304769	0.380134350026	0.16259267737	0.362720108903	no	up	1.12559197358	0.170683946086	0.535302937151	0.807504878145	no	up	2.35959538102	1.23853949016	5.65528622748e-06	9.3174909149e-05	yes
MSTRG.20681			0.503074898117	-0.991154889494	0.825538393504	1.0	no	down	0.399901937735	-1.32228182311	0.768705893946	1.0	no	down	0.954058143406	-0.0678509034489	0.98784214402	1.0	no	down	0.794915308301	-0.331126933613	0.94229322028	1.0	no	down	1.89645348432	0.923303986045	0.83853864067	1.0	no	up	2.38573023379	1.25443091966	0.781903597616	1.0	no	up	1.0	0.0	1.0	1.0	no	no_change	1.0	0.0	1.0	1.0	no
MSTRG.20693			2.69206759719	1.42871463614	2.88213579002e-05	9.86857238668e-05	yes	up	4.05031423447	2.01803384057	3.55859570136e-09	1.95035183921e-08	yes	up	1.30573476692	0.384861872913	0.271740633405	0.365946775528	no	up	1.50453660179	0.589319204431	0.0777950794478	0.206829657869	no	up	0.485030453279	-1.04385276323	0.00231764339577	0.0115402574673	yes	down	0.322378633196	-1.63317196766	1.91226415393e-06	4.47927610919e-05	yes	down	1.108546396	0.148669152597	0.666935838984	0.878380817135	no	up	1.70599113115	0.770610146613	0.0237229518405	0.0765190494138	no
MSTRG.20701			2.07467073975	1.05288239197	0.102424773026	0.158037582619	no	up	3.6055226956	1.85020842332	0.00393937125738	0.00860030619801	yes	up	1.04275019288	0.0603935790885	0.92807816114	0.953519536623	no	up	1.73787706478	0.797326031348	0.205415234765	0.395950194983	no	up	0.502609967404	-0.99248881288	0.131162402388	0.272959594158	no	down	0.289209160757	-1.78981484423	0.00625591384346	0.0375885943297	yes	down	1.17169757331	0.228600244006	0.735007615631	0.906584316936	no	up	2.47250454054	1.30597317037	0.0448633734229	0.123991833531	no
MSTRG.20719			2.59119982796	1.37362027746	1.51634228198e-08	8.19932273262e-08	yes	up	4.17576686539	2.06204116796	1.9348928227e-17	2.23067117583e-16	yes	up	1.34922033442	0.432125966828	0.0760939735929	0.125124413663	no	up	1.61151865647	0.688420890501	0.00441349626718	0.024479446396	no	up	0.520693278789	-0.94149431063	0.000105216893242	0.00084322447748	no	down	0.323107198728	-1.62991520113	1.87882350682e-11	1.36276364475e-09	yes	down	1.11030999884	0.150962533641	0.540200232195	0.80982229499	no	up	2.23096348153	1.15766689841	2.25201695659e-06	4.42220821669e-05	yes
MSTRG.20788			15.2634222353	3.93200656219	0.1412220011	1.0	no	up	4.31657450694	2.10988689058	0.46059063447	1.0	no	up	2.71603105372	1.44149997472	0.614173693915	1.0	no	up	0.282805156039	-1.82211967161	0.495371579712	1.0	no	down	0.177943780356	-2.49050658747	0.351396765832	1.0	no	down	0.62920981657	-0.66838691586	0.815179182381	1.0	no	down	0.23577156864	-2.08453833863	0.421591212812	1.0	no	down	0.0748770217854	-3.73933313654	0.15731456163	1.0	no
MSTRG.20797			0.0892644090973	-3.48577112141	3.74762494614e-16	4.13419943915e-15	yes	down	0.103749361473	-3.26882563749	2.24251122667e-14	2.08630799068e-13	yes	down	0.0923705451799	-3.43642330672	9.60709835859e-16	9.73562326645e-15	yes	down	1.16227018721	0.216945483926	0.612773666496	0.777755969109	no	up	1.03479702733	0.049347814694	0.908296527471	0.968628228564	no	up	0.890323987236	-0.167597669232	0.695778685987	0.851801785269	no	down	0.910408742358	-0.135413683447	0.751292101121	0.911716718573	no	down	0.850608772257	-0.233432361454	0.584826415735	0.739650594406	no
MSTRG.20817			0.399852358765	-1.32246069638	0.0497832256925	0.0847701985477	no	down	0.438997198783	-1.18771636085	0.0980661916053	0.150590193278	no	down	0.945853556399	-0.080311262075	0.894514752625	0.926508489957	no	down	1.09789823459	0.134744335525	0.864417653356	0.937367238279	no	up	2.36550700694	1.24214943431	0.0712326425069	0.174434342737	no	up	2.15457765795	1.10740509878	0.130080759155	0.314504136613	no	up	0.648799895742	-0.624154507165	0.287393814752	0.610311046998	no	down	0.371800715665	-1.42739854764	0.0223449152822	0.0730255427906	no
MSTRG.20849			1.4319671523	0.517998399196	0.0468411981506	0.0803003886721	no	up	1.0963141919	0.132661318497	0.618557464233	0.697371717368	no	up	0.774668835534	-0.36834839281	0.164832354256	0.24204879194	no	down	0.765600097837	-0.3853370807	0.148103134228	0.318885532184	no	down	0.54098226645	-0.886346792006	0.000830529568299	0.00486687798775	no	down	0.706612065462	-0.501009711306	0.0644248551181	0.197146982937	no	down	1.35050515826	0.433499150241	0.0954639985654	0.346267213583	no	up	0.760168456113	-0.395608934399	0.135221224779	0.27643249935	no
MSTRG.20872			1.8374441615	0.877700408232	0.000340528578002	0.000961592361236	no	up	0.925449728464	-0.111773471583	0.664111983614	0.736060248775	no	down	1.43904051458	0.525107210115	0.0331492895904	0.0605209385984	no	up	0.503661416143	-0.989473879815	0.000109202096237	0.00128057404013	no	down	0.78317509981	-0.352593198117	0.149702831288	0.300932419126	no	down	1.55496346297	0.636880681698	0.0132644736402	0.0658449951402	no	up	1.06048937341	0.0847301644689	0.722639248258	0.901453515513	no	up	0.621139613138	-0.687010516388	0.00458326717504	0.0215694934277	no
MSTRG.20888			1.9484409744	0.962320227516	0.0101675574674	0.0208949298976	no	up	1.42135564352	0.507267582695	0.2144425975	0.293496345954	no	up	0.500371073725	-0.998929704664	0.0280451734469	0.0523117181694	no	down	0.729483552335	-0.455052644821	0.252805691622	0.45308220977	no	down	0.256805866998	-1.96124993218	1.05499831917e-05	0.00011307749245	yes	down	0.352037912542	-1.50619728736	0.0014945461801	0.0123739729129	yes	down	1.0096249029	0.0138194006609	0.97329269328	0.998612415718	no	up	0.986573177653	-0.0195020301311	0.962804546281	0.991208254238	no
MSTRG.20892			23.7814506818	4.57176481786	3.79446877789e-31	9.56067067727e-30	yes	up	21.3253595878	4.41449816333	4.95369091089e-29	1.10973934792e-27	yes	up	7.56778795315	2.91987166542	1.75269799984e-13	1.51746545318e-12	yes	up	0.896722402396	-0.157266654526	0.675213595441	0.822835632042	no	down	0.318222300835	-1.65189315244	1.17982555021e-05	0.000124926522781	yes	down	0.354872700832	-1.49462649791	7.66933895985e-05	0.00108327971203	yes	down	1.07891957868	0.109587332148	0.793130780223	0.928580787682	no	up	0.729711097886	-0.454602699585	0.292028991384	0.471804510682	no
MSTRG.2091			1.8273972828	0.8697903152	0.000661039501636	0.00177055939982	no	up	2.37745796137	1.24941983132	1.04486976131e-06	4.22534614862e-06	yes	up	0.67049879073	-0.57669336471	0.026134290758	0.0491567033683	no	down	1.30100771395	0.379629516124	0.136893131889	0.301768877689	no	up	0.366914626087	-1.44648367991	2.23537311637e-08	4.82409557064e-07	yes	down	0.282023405513	-1.82611319603	1.80795461729e-12	1.67311504633e-10	yes	down	1.09169351068	0.12656788127	0.624104190433	0.855227712825	no	up	1.53856071981	0.62158138123	0.0156656414944	0.0555467810757	no
MSTRG.20916			3.9999102124	1.9999676156	2.42537473941e-08	1.28406115879e-07	yes	up	2.29787549216	1.20030062927	0.00160628140589	0.00380009980029	yes	up	1.54487255348	0.627487825803	0.0971705509479	0.154485503338	no	up	0.574481768375	-0.799666986337	0.0251623971545	0.0913961316596	no	down	0.386226807965	-1.3724797898	0.000109826317252	0.000875064820822	yes	down	0.672304726149	-0.572812803465	0.128686691618	0.312420288026	no	down	1.77141514451	0.824902358187	0.0448332054575	0.228413383594	no	up	1.76038773939	0.815893228913	0.0488163684383	0.132224229178	no
MSTRG.20975			0.0131208329448	-6.25199688085	6.11633154326e-18	7.75621753674e-17	yes	down	0.00234341950749	-8.73716904314	3.19532745314e-33	8.50103716749e-32	yes	down	0.00148941571032	-9.3910378044	4.05152311444e-38	1.29242276178e-36	yes	down	0.178602952826	-2.48517216228	0.000640552340193	0.0054326935724	yes	down	0.113515332188	-3.13904092355	1.61601933461e-05	0.000163127279451	yes	down	0.635573658733	-0.653868761269	0.371105647192	0.600609531692	no	down	7.19011095721	2.84601403439	8.63066042075e-05	0.00401657658043	yes	up	0.979550269779	-0.0298085624763	0.967240357133	0.992760865854	no
MSTRG.21018			1.81537664309	0.8602689007	0.000386895527343	0.00108000854138	no	up	2.66025431879	1.41156417314	5.86035321826e-09	3.13687220594e-08	yes	up	0.898650610555	-0.154167780477	0.527720171859	0.622180220562	no	down	1.46540076348	0.551295272439	0.0227358562034	0.0848462047354	no	up	0.495021578015	-1.01443668118	3.13494121921e-05	0.000293948458207	yes	down	0.337806278223	-1.56573195361	1.33261386795e-10	8.07564003977e-09	yes	down	1.07484363253	0.104126792853	0.672626975193	0.881105516795	no	up	2.03486551382	1.02493344857	2.76889915923e-05	0.000337968031288	yes
MSTRG.21021			3.39784298055	1.76461918495	7.97746012006e-05	0.000251623967411	yes	up	7.91370224105	2.98435278386	2.51945767955e-11	1.77514612919e-10	yes	up	5.30969736941	2.40862963578	7.24088549498e-08	3.50815474682e-07	yes	up	2.3290370645	1.21973359891	0.00638301960049	0.0327269121765	yes	up	1.56266708021	0.64401045083	0.149847940501	0.301072211111	no	up	0.67094985478	-0.575723148079	0.197947734627	0.410310729637	no	down	6.78211832089	2.76173595385	1.69711858573e-09	9.27393188462e-07	yes	up	1.4212013944	0.507111009272	0.276247357576	0.453709353488	no
MSTRG.21022			1.24458436036	0.315664022324	0.365592126287	0.460067230896	no	up	0.775334088765	-0.367109998247	0.299128262907	0.386500085425	no	down	0.877082410713	-0.18921569014	0.588880987505	0.677237182807	no	down	0.622966279714	-0.682774020571	0.0537439105785	0.158934651529	no	down	0.704719132465	-0.504879712464	0.149751436728	0.300941137595	no	down	1.13123158574	0.177894308107	0.616456370532	0.79639189818	no	up	1.5410392939	0.623903648607	0.0732588600503	0.299614941876	no	up	0.50811852854	-0.976763021923	0.00576392011067	0.0257688580643	no
MSTRG.21023			1.032775163	0.0465262110967	0.870789997432	0.905016059312	no	up	1.23354677	0.302812416545	0.292693995004	0.379591435926	no	up	0.518014549548	-0.948935475227	0.00113430250244	0.00289658543175	no	down	1.19440011165	0.256286205448	0.375850174004	0.582344019132	no	up	0.501575336148	-0.995461686324	0.00068416448903	0.00413506009854	no	down	0.419939123628	-1.25174789177	2.18069011736e-05	0.000372761096858	yes	down	1.21957194694	0.286374870422	0.305856733141	0.629569273484	no	up	0.849143307914	-0.23592004032	0.400754098918	0.583595568418	no
MSTRG.21068			0.768674167002	-0.379555910571	0.554176852307	0.640791951401	no	down	0.677495526806	-0.561716673847	0.404071530137	0.495297279433	no	down	0.593415760197	-0.75288485183	0.24875682492	0.34050771049	no	down	0.881381937743	-0.182160763277	0.792309750746	0.898378257938	no	down	0.771999093597	-0.37332894126	0.578472031855	0.753319235275	no	down	0.87589620406	-0.191168177983	0.785409289547	0.902648899634	no	down	0.787484792358	-0.344676031961	0.547028319899	0.814078866652	no	down	0.731160540273	-0.451739882654	0.429958669619	0.609624741479	no
MSTRG.21070			2.71233128487	1.4395334004	1.10193920482e-05	4.03352912962e-05	yes	up	2.40415091064	1.26552745811	0.000154438609409	0.000444727248889	yes	up	0.756055155771	-0.403436609045	0.249457211976	0.341342559489	no	down	0.886378048303	-0.174005942287	0.593545438791	0.762468860306	no	down	0.278747349185	-1.84297000944	7.26428229279e-08	1.36293795454e-06	yes	down	0.314479075513	-1.66896406716	1.73194968076e-06	4.10295166491e-05	yes	down	1.08600925103	0.119036392607	0.729602483298	0.90396427568	no	up	1.31005273493	0.389624887247	0.254213412203	0.428822753427	no
MSTRG.21103			2.26363862412	1.17864365923	0.00354723512789	0.00812521135315	yes	up	1.97204599191	0.979693198533	0.023193847161	0.0425461526875	no	up	2.30905375586	1.20730176012	0.00270966317151	0.00642819491734	yes	up	0.871184106373	-0.198950460696	0.628570190244	0.789062451983	no	down	1.02006288957	0.0286581008949	0.940006694854	0.987614229784	no	up	1.17089244639	0.227608561591	0.578488110705	0.769926969173	no	up	0.856381890093	-0.223673807511	0.559981053667	0.820169380003	no	down	1.19791813168	0.260529314592	0.484300468156	0.65715219057	no
MSTRG.2113			0.63602550539	-0.652843474406	0.288077507194	0.378247869415	no	down	0.909785631637	-0.136401444748	0.824379955538	0.871131348814	no	down	0.810013310512	-0.303982479665	0.620633589913	0.705075237224	no	down	1.43042318889	0.516442029658	0.401445941013	0.606220508177	no	up	1.27355476101	0.348860994741	0.570556773129	0.747208509608	no	up	0.890334252756	-0.167581034917	0.785297119506	0.902575202634	no	down	0.964943873616	-0.0514830650567	0.932990728889	0.98612875296	no	down	1.01896623371	0.0271062445705	0.964689042682	0.992045678487	no
MSTRG.21131			0.0868862299523	-3.52472863821	0.371663361372	0.466365928323	no	down	2.02309660126	1.01656520909	0.789000083528	0.843099769455	no	up	0.084643806883	-3.56245167518	0.366566718867	0.466797771187	no	down	23.2844330151	4.5412938473	0.25005386335	0.450168843017	no	up	1.0	0.0	1.0	1.0	no	no_change	0.0418387371272	-4.57901688427	0.246141219786	0.46939487919	no	down	2.97236592501	1.57161173556	0.680414379276	0.884556927321	no	up	0.155801183147	-2.68222190569	0.499269246311	0.668261569179	no
MSTRG.21152			2869.83201161	11.4867505745	4.62494183165e-280	2.61853324292e-277	yes	up	3993.70550306	11.9635122366	1.3341374203e-303	6.74389361635e-301	yes	up	2348.1599534	11.1973149708	3.18911659695e-266	1.3971165465e-263	yes	up	1.39161647334	0.476761662153	0.0554768734267	0.162738234157	no	up	0.818222092408	-0.289435603645	0.24497961647	0.428208171822	no	down	0.587965224676	-0.766197265797	0.00208625601125	0.0160296136717	no	down	1.07368397279	0.102569414204	0.758584460619	0.915527379862	no	up	1.0349493372	0.049560146697	0.88345035435	0.944587428983	no
MSTRG.212			1.95651835639	0.968288645913	0.00161140672324	0.00398146315266	no	up	1.70554349849	0.770231550177	0.0126276576034	0.0246233078134	no	up	0.417224849783	-1.261103008	6.31530851756e-05	0.000203564408298	yes	down	0.871723739735	-0.198057095736	0.520152305401	0.705872431753	no	down	0.213248625254	-2.22939165391	1.32842861835e-12	6.94898122369e-11	yes	down	0.244628677106	-2.03133455818	1.31555382264e-10	7.99805634694e-09	yes	down	0.54307170832	-0.88078538782	0.0035393810632	0.0498396635168	no	down	1.15064029339	0.202436896847	0.50238008015	0.671244563042	no
MSTRG.2120			2.20075484844	1.13799844617	2.19367416182e-06	8.91831628617e-06	yes	up	2.24234346023	1.16500727298	1.59519687542e-06	6.28702742942e-06	yes	up	0.4524875792	-1.14404990418	8.66577329596e-06	3.18666395741e-05	yes	down	1.0188974305	0.0270088268101	0.910495005709	0.960488769712	no	up	0.205605626415	-2.28204835035	3.40539369412e-19	5.28659908159e-17	yes	down	0.201792270999	-2.30905717716	2.69505494259e-19	1.17742563143e-16	yes	down	1.26258670797	0.336382468156	0.172377082959	0.472885471307	no	up	1.16398713592	0.219075114042	0.376906368444	0.561063009243	no
MSTRG.21214			1.93007601655	0.948657669534	0.0674188355744	0.110273819764	no	up	2.24195944684	1.16476018252	0.0276994158021	0.0498099318729	yes	up	0.322899361592	-1.6308435063	0.0124963257416	0.0254417603708	yes	down	1.16159126771	0.21610251299	0.676662856116	0.823675786626	no	up	0.167298779335	-2.57950117584	6.21240077428e-05	0.00053507254991	yes	down	0.144025513953	-2.79560368883	1.83228152784e-05	0.000320495724227	yes	down	1.27287228357	0.348087670529	0.53819180847	0.808447920505	no	up	1.06095434026	0.0853625690704	0.883243605075	0.944487602205	no
MSTRG.21236			1.30219639801	0.380947053014	0.155134609401	0.225265235797	no	up	2.24830102023	1.16883520785	1.26760994346e-05	4.371114645e-05	yes	up	1.21969276433	0.28651778451	0.285124825489	0.380720049424	no	up	1.72654526127	0.787888154839	0.00327575962006	0.0194557130011	no	up	0.936642710877	-0.0944292685045	0.724826261715	0.854852685824	no	down	0.542495312396	-0.882317423344	0.00099499188726	0.00887555441314	no	down	0.746749733985	-0.421303276283	0.117685870049	0.386774718519	no	down	1.36020875681	0.443828084783	0.0974854283459	0.217835166816	no
MSTRG.21237			0.835382852918	-0.259490563865	0.369693909465	0.464257796151	no	down	3.85789513252	1.94781392777	1.61593049428e-11	1.16604882007e-10	yes	up	0.871664621063	-0.198154939931	0.493313148852	0.590298963063	no	down	4.61811625538	2.20730449164	2.31012702752e-14	4.03039071166e-12	yes	up	1.0434313058	0.0613356239336	0.832126426824	0.921287957461	no	up	0.22594305732	-2.1459688677	1.16778173288e-13	1.44899471763e-11	yes	down	0.621589247639	-0.685966546919	0.0178472980965	0.134549723967	no	down	3.49533667524	1.8054314245	4.30464270134e-10	3.41408480222e-08	yes
MSTRG.21250			1.97292311706	0.980334736705	0.00101610329476	0.00261917359724	no	up	2.99556072257	1.58282607846	1.12473443287e-07	5.16973994161e-07	yes	up	1.83521526105	0.875949293496	0.00332651508862	0.00773743038698	no	up	1.51833626798	0.602491341754	0.0432703712032	0.135683056823	no	up	0.93020110372	-0.104385443209	0.726229307402	0.85577339419	no	down	0.612644987371	-0.706876784964	0.0177393350086	0.0807098928241	no	down	2.04002588597	1.02858745873	0.000551258831995	0.0143887898521	yes	up	1.03816909317	0.0540414437004	0.85617134024	0.927794863421	no
MSTRG.21251			1.53693935936	0.620060243963	0.253640489276	0.340273149248	no	up	1.36474040655	0.448626555683	0.433335785243	0.524088273717	no	up	1.36802776352	0.452097509377	0.408519446009	0.508559759953	no	up	0.887959826284	-0.17143368828	0.763487391648	0.879337510852	no	down	0.890098724577	-0.167962734586	0.757507301434	0.874579148666	no	down	1.00240877822	0.00347095369489	0.995170027783	1.0	no	up	0.967755904553	-0.0472848900521	0.921415382369	0.981378650297	no	down	0.563911054852	-0.826460469219	0.0931783960023	0.211253696011	no
MSTRG.21252			0.851745884028	-0.231505024221	0.401905919119	0.496769548159	no	down	0.896916315943	-0.15695470975	0.57304409329	0.655924708537	no	down	0.940395474506	-0.0886604986058	0.747683980012	0.815392044142	no	down	1.05303275632	0.0745503144709	0.790391327037	0.896960944166	no	up	1.10407985778	0.142844525615	0.606852225595	0.772618579368	no	up	1.04847627119	0.068294211144	0.807234807904	0.915962275126	no	up	1.11708655939	0.159740979886	0.55738588753	0.819006701084	no	up	1.16345431175	0.218414557962	0.422516730022	0.603769519595	no
MSTRG.21254			1.23378858687	0.303095205833	0.607480515232	0.688470650616	no	up	4.32299797514	2.11203216048	0.000265326914557	0.000730538378991	yes	up	0.552368882774	-0.856296045986	0.162076151544	0.238587907074	no	down	3.50384014014	1.80893695465	0.00187675207118	0.0125201223044	yes	up	0.447701404155	-1.15939125182	0.0594140271211	0.152301795809	no	down	0.127774494911	-2.96832820647	9.10362221255e-07	2.33733493956e-05	yes	down	1.14507645874	0.195443932785	0.743716271529	0.910085968032	no	up	1.9505710723	0.963896566315	0.101819036669	0.22472311418	no
MSTRG.21258			1.3827756872	0.467567142598	0.111840918545	0.17036778365	no	up	2.52747289622	1.33769562123	4.66780080585e-06	1.71616980766e-05	yes	up	1.16448568672	0.219692906767	0.458048176187	0.556717740157	no	up	1.8278256695	0.870128478632	0.00293655806323	0.0178820679987	no	up	0.842136362029	-0.247874235831	0.403114036758	0.596184932313	no	down	0.460731226223	-1.11800271446	0.000147215250238	0.00185360971244	yes	down	1.13073980709	0.177266991034	0.53492523851	0.807416336128	no	up	1.66738878708	0.737590538514	0.00918725762326	0.0371402795489	no
MSTRG.21292			1.81337850212	0.858680086769	7.51163475426e-07	3.27728835968e-06	no	up	0.859901075607	-0.217757395468	0.218769153619	0.298542923757	no	down	0.746861636072	-0.42108710146	0.0165344134239	0.032589424739	no	down	0.47419834006	-1.07643748224	1.10478409544e-09	6.84966139171e-08	yes	down	0.411861966599	-1.27976718823	2.83663421301e-13	1.66479294514e-11	yes	down	0.868543670032	-0.203329705992	0.255308404374	0.479814294175	no	down	1.49213851301	0.57738146506	0.00099105872232	0.0213323186228	no	up	0.934381965626	-0.0979156656538	0.580281727825	0.735783897534	no
MSTRG.21295			1.74506207411	0.803278355873	0.00137584753713	0.00344992381006	no	up	1.22822673662	0.296576913806	0.248251245332	0.331461229291	no	up	0.953436771577	-0.0687908274101	0.787225425919	0.846803189096	no	down	0.703829826367	-0.506701442066	0.0476134416141	0.145488958062	no	down	0.546362668539	-0.872069183283	0.000590109791392	0.00365613565635	no	down	0.776270979249	-0.365367741216	0.159215716547	0.358035246714	no	down	0.792149907669	-0.336154620913	0.210120827009	0.522525955598	no	down	0.668263227393	-0.581511605883	0.032932923161	0.0980000483613	no
MSTRG.21303			1.88539823715	0.914869284281	0.00022908856335	0.000668073753141	no	up	2.10641724024	1.07479123447	1.8228299866e-05	6.14803598901e-05	yes	up	0.58379175072	-0.776474269933	0.00302734619575	0.00710573912406	no	down	1.11722669446	0.159921950186	0.520263499775	0.705894440262	no	up	0.309638430341	-1.69134355421	7.65071519525e-11	2.69243633471e-09	yes	down	0.277149151444	-1.8512655044	1.69146579275e-12	1.57306318725e-10	yes	down	1.05846945544	0.0819796376806	0.747718712297	0.91090989551	no	up	1.06287306628	0.0879693131639	0.730748017481	0.848740612924	no
MSTRG.21313			1.81133232559	0.857051262192	0.000960349027228	0.00248778344424	no	up	2.68591429889	1.42541327255	4.08414501179e-08	1.98410139878e-07	yes	up	0.972842306167	-0.0397221260047	0.880121192819	0.916364244671	no	down	1.48283904667	0.568362010355	0.0279056657352	0.0985776300305	no	up	0.53708659224	-0.896773388197	0.000623900298268	0.00383463625213	no	down	0.362201544021	-1.46513539855	2.33972026764e-08	8.79079698959e-07	yes	down	1.01717744079	0.0245713710474	0.926106444055	0.983034222839	no	up	1.63399253833	0.708401395393	0.00684415954528	0.0296126483568	no
MSTRG.21315			3.56291795135	1.83305926075	0.094824633477	0.147959325155	no	up	5.25729753985	2.39432138739	0.0295703761153	0.0528226164134	no	up	0.459506058564	-1.12184421139	0.440228753768	0.539114775238	no	down	1.47555953059	0.56126212664	0.57546463313	0.749596352654	no	up	0.128969026185	-2.95490347214	0.032338021368	0.0953157114275	no	down	0.0874034720465	-3.51616559878	0.0110165654116	0.0572654116831	no	down	0.667666417292	-0.582800618419	0.633222812306	1.0	no	down	0.515887390548	-0.954871910687	0.46202977696	0.638085899569	no
MSTRG.21320			0.210940927886	-2.24508905319	0.138637724832	0.2047235504	no	down	1.79840925861	0.846721368004	0.482422202712	0.57260950715	no	up	0.820732514605	-0.285015985832	0.817422667115	0.870027054155	no	down	8.52565349281	3.0918104212	0.0429781737412	0.135101759235	no	up	3.89081684067	1.96007306736	0.206239239304	0.378537886785	no	up	0.456365819224	-1.13173735384	0.364789593855	0.593944991347	no	down	0.699127947176	-0.516371587979	0.669653011727	1.0	no	down	0.241389069418	-2.05056774544	0.141253519764	0.284736729443	no
MSTRG.21336			1.17083222738	0.227534361867	0.402396022206	0.497215702386	no	up	1.570523441	0.651245476237	0.0168767298631	0.0320034486842	no	up	1.22701872505	0.295157265567	0.276718222931	0.371330954112	no	up	1.34137360099	0.42371111437	0.121365036031	0.278707484745	no	up	1.04798851308	0.0676229036999	0.803890072239	0.90406519195	no	up	0.78128010892	-0.35608821067	0.192359181362	0.403175229395	no	down	1.14115971427	0.190500722273	0.4774483069	0.767448419397	no	up	0.497321485742	-1.00774933376	0.000222947110461	0.00186087198668	yes
MSTRG.21407			2.59160735194	1.3738471556	4.45363500277e-07	2.00643577841e-06	yes	up	1.43352569801	0.519567767196	0.0658981399624	0.10651110365	no	up	1.25646529775	0.32937082605	0.236107476741	0.326525625849	no	up	0.553141546284	-0.854279388403	0.00210957432942	0.0137601089228	no	down	0.484820857145	-1.04447632955	0.000132449386698	0.00102560365806	yes	down	0.876486064737	-0.190196941146	0.502481106125	0.709691756985	no	down	1.69425096224	0.760647590826	0.0138332250287	0.115000989444	no	up	1.06499701041	0.0908493806225	0.77891179027	0.882471270146	no
MSTRG.21447			1.82565924726	0.868417516604	0.000542394623558	0.00147556479699	no	up	1.38997249039	0.475056330162	0.0605694625525	0.0988711091131	no	up	0.400561139941	-1.31990562864	3.09423033363e-07	1.39587315325e-06	yes	down	0.761353736998	-0.393361186441	0.11939593467	0.275813370097	no	down	0.219406299693	-2.18832314524	1.85337033614e-17	2.12365351016e-15	yes	down	0.288179185352	-1.7949619588	4.52335796323e-12	3.91593560817e-10	yes	down	0.962386746611	-0.0553113201306	0.828597728971	0.943987434082	no	down	0.75126683242	-0.412602684569	0.108893351123	0.23598711686	no
MSTRG.21458			5.87218490931	2.55389739794	0.00104969891953	0.00269818456416	yes	up	6.95590033762	2.79823726222	0.000366932981529	0.000984715055522	yes	up	5.35825606572	2.42176352779	0.00192214538543	0.0046860575374	yes	up	1.18455063065	0.244339864283	0.735088847766	0.861460054626	no	up	0.912480813952	-0.132133870152	0.853790187545	0.934333680789	no	down	0.770318119244	-0.376473734436	0.602849995804	0.787371704903	no	down	0.502559512044	-0.992633647558	0.185627062037	0.49010636392	no	down	0.57926932186	-0.787693833075	0.29102854741	0.470603178914	no
MSTRG.21479			0.178998632066	-2.48197953265	3.22060208707e-06	1.28383910077e-05	yes	down	0.719322871186	-0.475288618932	0.371946915696	0.463001925619	no	down	0.511093865411	-0.968339819915	0.0688801249612	0.114619969907	no	down	4.01859423664	2.00669091371	0.000168245558433	0.00182380903677	yes	up	2.85529481154	1.51363971273	0.00453567330063	0.0200256217975	yes	up	0.71052080489	-0.493051200983	0.354567084527	0.584383428062	no	down	0.651766363147	-0.61757319659	0.246163941716	0.563650815119	no	down	0.914091765082	-0.12958909111	0.807690799323	0.89900991096	no
MSTRG.21516			2.43223152282	1.28228056469	4.82015675234e-08	2.47236923748e-07	yes	up	2.00345359298	1.00248909227	2.05224865711e-05	6.85380823754e-05	yes	up	2.06719434456	1.04767402822	8.27684386128e-06	3.05218293829e-05	yes	up	0.82371006797	-0.279791472415	0.233871714419	0.430947918301	no	down	0.84991676375	-0.234606536467	0.317445072055	0.510170114966	no	down	1.03181543701	0.0451849359488	0.847591584867	0.939512362126	no	up	1.04277705324	0.0604307412071	0.796715108508	0.929821146271	no	up	1.45273106887	0.53876765444	0.0215699610541	0.0711947818338	no
MSTRG.21523			1.74826982882	0.805927868281	0.0001974424851	0.000582403897973	no	up	0.869682649757	-0.201439042369	0.353251756178	0.443991400783	no	down	0.722550068898	-0.468830532674	0.0305990218699	0.0565015176417	no	down	0.497453330956	-1.00736691065	3.42753529314e-06	6.9942963592e-05	yes	down	0.413294365084	-1.27475840096	4.08853181807e-09	1.02881356206e-07	yes	down	0.83082037925	-0.267391490305	0.218410782826	0.43596057119	no	down	2.02783242188	1.01993843434	2.46227665098e-06	0.000274414253076	yes	up	1.10764185709	0.147491478382	0.496054277567	0.665924916456	no
MSTRG.21532			1.43433727668	0.520384305899	0.0963700218016	0.149969516547	no	up	0.747822517076	-0.41923218322	0.210421612453	0.288957347571	no	down	1.15959930168	0.213626369712	0.498081570354	0.594921543651	no	up	0.521371457908	-0.939616489118	0.00499659404588	0.0270040321478	no	down	0.808456504988	-0.306757936187	0.33056456115	0.524059155384	no	down	1.55063437541	0.632858552931	0.0603136086694	0.189251954646	no	up	1.01399378024	0.0200488029887	0.947539725459	0.990773163415	no	up	0.64127554503	-0.640983703675	0.0390079013114	0.111527940757	no
MSTRG.21562			2.03062141588	1.02192129215	0.000299437044281	0.000853950089245	yes	up	1.45745130456	0.543447681817	0.0578096857045	0.0949637650178	no	up	1.22969796219	0.298304005023	0.294651783736	0.391347117467	no	up	0.717736596869	-0.478473610328	0.0932634044907	0.234324771534	no	down	0.605577165971	-0.723617287122	0.0106297305739	0.0398020450393	no	down	0.843731765404	-0.245143676795	0.393142824143	0.619855735993	no	down	1.42236581172	0.508292552781	0.0706309422043	0.293760903742	no	up	0.818053135837	-0.289733539839	0.307426493119	0.488835339389	no
MSTRG.21570			1.56019036464	0.641722068421	0.00230874518803	0.00553033686213	no	up	1.36673064315	0.450728942957	0.0400871847124	0.0691165610828	no	up	0.864800411421	-0.209560885465	0.339610437768	0.43933855044	no	down	0.876002489266	-0.190993125464	0.382104575699	0.587488550996	no	down	0.554291598656	-0.851282953887	9.71254148402e-05	0.00078623390903	no	down	0.632751168458	-0.660289828422	0.00364017263915	0.0247053046239	no	down	1.04365491353	0.0616447609131	0.777436688544	0.923129648832	no	up	0.738773926964	-0.436795143704	0.0541176784457	0.142557870137	no
MSTRG.21578			1.3672119864	0.451236950347	0.0825710937767	0.131424374341	no	up	0.737526020661	-0.439234144894	0.0939043942347	0.144989914469	no	down	0.75277919192	-0.409701344782	0.116297107964	0.179911663777	no	down	0.539437942321	-0.890471095241	0.000685294859541	0.00575260743597	no	down	0.550594347772	-0.860938295129	0.000968362197439	0.00554625775088	no	down	1.02068153642	0.0295328001114	0.910655078324	0.970241424896	no	up	1.64266319661	0.716036707682	0.00599591935729	0.0699042490795	no	up	0.675730427977	-0.565480274098	0.0313463021122	0.0943998589411	no
MSTRG.21587			0.700436692813	-0.513673432656	0.147207470738	0.215330076877	no	down	0.824017334427	-0.279253407929	0.432111990397	0.522873543991	no	down	0.266163588444	-1.90961487286	1.10509313378e-07	5.23194189223e-07	yes	down	1.17643370612	0.234420024727	0.511670301922	0.698766959284	no	up	0.379996638062	-1.39594144021	0.000112431537972	0.000891561323762	yes	down	0.323007268566	-1.63036146493	6.87937214459e-06	0.000137484984158	yes	down	0.730121277424	-0.453791970886	0.197662495776	0.506323511873	no	down	2.07093077679	1.05027933065	0.00277316872599	0.0143848313219	yes
MSTRG.21638			1.28811510478	0.365261517115	0.166229359484	0.238870944317	no	up	0.89861072717	-0.154231810744	0.584180934997	0.665773092411	no	down	1.30161653494	0.380304483349	0.148617177339	0.221554675898	no	up	0.697616792036	-0.519493327859	0.0666256212047	0.185756740866	no	down	1.01048154012	0.0150429662341	0.954698411827	0.996094548925	no	up	1.44847651556	0.534536294093	0.0586636596939	0.185953364615	no	up	0.890199343274	-0.167799658415	0.543288686165	0.811707017999	no	down	0.499131010297	-1.00250955568	0.000723483135588	0.00489637815363	yes
MSTRG.21692			0.0259546525776	-5.26786301347	8.9096456983e-38	2.87769596799e-36	yes	down	0.00972723750709	-6.68375414057	8.86140525535e-59	5.12298367167e-57	yes	down	0.0125082335241	-6.32097813056	2.46184909255e-53	1.22249100782e-51	yes	down	0.374778181986	-1.4158911271	0.000636322852904	0.00540169955475	yes	down	0.481926447936	-1.05311511709	0.0106291616288	0.0398020450393	yes	down	1.28589782197	0.362776010009	0.382765739499	0.610669824393	no	up	1.73741621567	0.796943407681	0.0518174125842	0.247962420671	no	up	0.920487316892	-0.119530251621	0.770752183037	0.877568252154	no
MSTRG.21693			0.223106454478	-2.16419584348	1.89086197322e-06	7.76100063635e-06	yes	down	0.115058622012	-3.11955899774	6.15033391666e-10	3.68533990374e-09	yes	down	0.109323908282	-3.19331915327	2.76032265545e-11	1.94277046875e-10	yes	down	0.515711758684	-0.955363154253	0.0682291537064	0.188723484027	no	down	0.490007824014	-1.02912330979	0.0396469764513	0.111939615237	no	down	0.950158331205	-0.0737601555366	0.892548168321	0.960304191054	no	down	0.928428272243	-0.107137638983	0.811898135312	0.936633389352	no	down	0.442621100183	-1.17585586742	0.0122029437566	0.0462399446877	yes
MSTRG.21705			1.98827566311	0.991517792226	0.0567756072644	0.0949465504797	no	up	8.1066625726	3.01910809435	6.22784524907e-09	3.32635440911e-08	yes	up	9.90576673122	3.30826864766	1.88734831978e-10	1.22150967748e-09	yes	up	4.07723271125	2.02759030212	9.3668888083e-05	0.00113307387735	yes	up	4.98208921178	2.31675085543	7.97737096901e-06	8.83177698976e-05	yes	up	1.22192907902	0.289160553306	0.576613741635	0.768518322125	no	up	0.60061783888	-0.735480770039	0.207209921829	0.519482529029	no	down	0.449527355433	-1.15351918305	0.0549645288175	0.144043074305	no
MSTRG.21707			3.36966024254	1.7526031341	0.0747051894762	0.12062457717	no	up	3.36698796803	1.75145856569	0.0841031120405	0.131671597107	no	up	1.56408875652	0.645322382822	0.536352832624	0.63039764755	no	up	0.999206960252	-0.00114456841595	0.999025098699	1.0	no	down	0.464168089345	-1.10728075128	0.253064657416	0.43793101895	no	down	0.464536485242	-1.10613618286	0.268593459846	0.495171416749	no	down	3.11506800374	1.63926365846	0.104186413893	1.0	no	up	0.769523268159	-0.377963144746	0.752095333898	0.863841678412	no
MSTRG.21710			491.180596646	8.9401097601	1.57248416298e-177	4.51795822945e-175	yes	up	1046.74929452	10.0317002304	5.26007535345e-223	1.69995287734e-220	yes	up	1143.67279291	10.1594586379	1.09617158959e-228	3.6626994436e-226	yes	up	2.13108844622	1.0915904703	0.000269869067073	0.00267816180351	yes	up	2.32841606675	1.21934887775	4.71861134474e-05	0.000421006057831	yes	up	1.09259475874	0.127758407451	0.669841276309	0.835345075461	no	up	0.891682869038	-0.165397394402	0.652275491798	0.871140557479	no	down	0.616990968158	-0.696678724295	0.0712963196608	0.174420204542	no
MSTRG.21711			5.40203061642	2.43350181645	1.6702298851e-37	5.31436781621e-36	yes	up	5.00261881104	2.32268352621	1.1170922839e-33	3.04596919569e-32	yes	up	7.7748196183	2.95880920401	4.09509846493e-55	2.11337097219e-53	yes	up	0.926062654261	-0.110818290242	0.547181634345	0.728762438468	no	down	1.4392401988	0.525307387562	0.00373453426709	0.0170435715129	no	up	1.55414991867	0.636125677804	0.000513843055141	0.00517312734934	no	up	1.55602503634	0.637865273379	0.00368084610683	0.0509325138522	no	up	1.03361421931	0.0476978222642	0.835862728489	0.915188014621	no
MSTRG.21727			1.23194389022	0.300936548929	0.70244966325	0.770775085182	no	up	140.124691058	7.13056738201	8.68475333789e-20	1.18239797861e-18	yes	up	2.2662619917	1.18031465387	0.132981249766	0.201428533068	no	up	113.742754172	6.82963083308	2.96140910287e-18	9.42932735703e-16	yes	up	1.83958215119	0.879378104941	0.263365415774	0.450807776422	no	up	0.0161731810046	-5.95025272814	2.69494476591e-14	3.89440249018e-12	yes	down	1.47334625942	0.559096526121	0.47354880108	0.764064833821	no	up	17.600476753	4.13754260329	1.11630950763e-07	3.61980645828e-06	yes
MSTRG.21728			0.793862661014	-0.333038653529	0.646485565412	0.722613351189	no	down	146.341482675	7.19319497064	3.7939724294e-23	6.3385061418e-22	yes	up	1.82785122934	0.870148652768	0.23070135404	0.320420353216	no	up	184.341057794	7.52623362417	3.5168574165e-25	3.14608016316e-22	yes	up	2.30247789587	1.2031873063	0.0975077638784	0.219980441205	no	up	0.01249031509	-6.32304631787	3.01415590509e-18	1.02952605151e-15	yes	down	1.43510280467	0.521154089152	0.472745051976	0.763542840238	no	up	23.9667646138	4.58296326083	2.71315421684e-10	2.32278964517e-08	yes
MSTRG.21750			0.216048039926	-2.21057595261	0.00199687264576	0.00484250421149	yes	down	0.54123777816	-0.885665552575	0.186973134966	0.261881123315	no	down	0.0643006418308	-3.95902305158	2.31324820559e-05	7.97680166608e-05	yes	down	2.50517328621	1.32491040003	0.0835636692258	0.217153707179	no	up	0.297621963397	-1.74844709897	0.0820252493184	0.194480360805	no	down	0.118802944705	-3.073357499	0.00161251456008	0.0131592956237	yes	down	1.04915921665	0.0692336327725	0.93477579333	0.986610712711	no	up	7.56884562658	2.92007328227	6.30670919676e-05	0.000665966681233	yes
MSTRG.21760			0.681399243562	-0.553427749024	0.00468097881315	0.0104365117157	no	down	0.763898558409	-0.388547025994	0.0478170703621	0.0806486149604	no	down	0.797557160186	-0.326340175682	0.0948851799089	0.151401573187	no	down	1.12107338778	0.164880723029	0.403168528272	0.606890713064	no	up	1.17046968825	0.227087573342	0.24732077211	0.430969934201	no	up	1.04406161185	0.0622068503127	0.752109756072	0.88351262366	no	up	0.905655357896	-0.142965949747	0.462568593563	0.758280335087	no	down	0.831222439359	-0.266693493684	0.17088268423	0.325373275596	no
MSTRG.21763			17.2310757004	4.10694086373	1.7338968468e-51	8.6024521394e-50	yes	up	9.68433430483	3.27565288227	1.7523308171e-32	4.50396997761e-31	yes	up	10.1702035769	3.34627665279	2.06571210737e-34	5.77637567158e-33	yes	up	0.562027262441	-0.831287981462	0.000886118050594	0.00703576234085	no	down	0.590224531173	-0.760664210943	0.0020997789003	0.0106258527421	no	down	1.05017064227	0.0706237705195	0.778994851373	0.898424080838	no	up	0.782577744002	-0.353694013366	0.282461873671	0.606144431212	no	down	0.961751407188	-0.0562640594826	0.861610055471	0.931500914848	no
MSTRG.21769			0.239568889972	-2.06148752064	8.31502577257e-16	8.94713505433e-15	yes	down	0.51942814836	-0.945003897585	0.000219377949274	0.000614146107921	no	down	0.603976119263	-0.727436587228	0.00437530241546	0.00991889510332	no	down	2.16817863296	1.11648362305	1.38089683969e-05	0.000224213725414	yes	up	2.52109578724	1.33405093341	1.96108595186e-07	3.29747060558e-06	yes	up	1.16277125368	0.217567310358	0.395415554611	0.622082041935	no	up	0.441547890676	-1.17935817254	3.70762069056e-06	0.000376090386216	yes	down	0.665940554497	-0.586534694707	0.0213370300552	0.0706098936268	no
MSTRG.21789			0.866453157701	-0.206806338554	0.778277831909	0.834736364177	no	down	0.0411268410497	-4.603775927	0.000624759862156	0.0015976801041	yes	down	0.279802892126	-1.83751722018	0.0365699313864	0.0659898972404	no	down	0.0474657408588	-4.39696958845	0.00125264703762	0.00918151667914	yes	down	0.322929046584	-1.63071088163	0.0714178312613	0.174665639916	no	down	6.80341317214	2.76625870682	0.0556958938923	0.179622843375	no	up	1.14987110806	0.201472154925	0.785434436103	1.0	no	up	0.671361475899	-0.574838340282	0.46991873494	0.645147357795	no
MSTRG.21817			1.42352093887	0.509463714146	0.399083525506	0.494169424031	no	up	0.91229150462	-0.132433212303	0.829641443826	0.875283710992	no	down	0.980948595165	-0.027750558283	0.963565304836	0.979464082682	no	down	0.640869747474	-0.641896926449	0.297033283254	0.501670367541	no	down	0.689100222116	-0.537214272429	0.37655991936	0.570100355656	no	down	1.07525784269	0.10468265402	0.865666672798	0.949555375365	no	up	0.739660438745	-0.43506498059	0.476123602071	0.766556581607	no	down	0.72258043704	-0.468769898749	0.443641281789	0.622325635293	no
MSTRG.21818			2.4306596017	1.28134786731	0.000654286594009	0.00175369213794	yes	up	2.19963863833	1.13726653397	0.00302430753331	0.00675058862224	yes	up	1.2598294576	0.333228450137	0.387122859091	0.487908262155	no	up	0.904955443696	-0.144081333345	0.701650427299	0.840048749426	no	down	0.518307646503	-0.948119417178	0.0121118927805	0.0441386638506	no	down	0.57274382967	-0.804038083833	0.0369680615968	0.135826717222	no	down	0.779173413838	-0.359983642799	0.347403960863	0.668587427939	no	down	1.30682301956	0.386063773046	0.303207882079	0.484229608673	no
MSTRG.21826			0.708131313388	-0.49791118146	0.162268300367	0.233962269877	no	down	1.03417368953	0.0484785067146	0.89226473705	0.924627156549	no	up	0.841800914983	-0.248449017092	0.479436345939	0.577056482315	no	down	1.46042643501	0.546389688175	0.141312137063	0.308180481586	no	up	1.18876386211	0.249462164368	0.494411221872	0.682465297106	no	up	0.813984075892	-0.296927523807	0.418076324223	0.642185072716	no	down	1.06317174448	0.08837466826	0.808954778931	0.934958992637	no	up	0.693261746461	-0.528527938737	0.16688367407	0.320590939776	no
MSTRG.21827			0.601914620954	-0.732369233587	0.369690498264	0.464257796151	no	down	1.65616213297	0.727843914975	0.349464417711	0.440272982704	no	up	0.786509089276	-0.346464656675	0.662679066957	0.742444596839	no	down	2.75149012055	1.46021314856	0.0779971427263	0.207202448188	no	up	1.30667882436	0.385904576912	0.647454403022	0.800635784556	no	up	0.474898606616	-1.07430857165	0.182941553265	0.391339104945	no	down	1.26594360323	0.340213135292	0.67765239782	0.883833754835	no	up	0.399995819359	-1.32194317344	0.16671788449	0.320405056756	no
MSTRG.21836			1.11841370722	0.161453947532	0.590545386951	0.673659182151	no	up	0.49311753121	-1.01999655075	0.000736860061991	0.00186117351212	yes	down	0.687231880204	-0.541131131249	0.0718020753532	0.118940098606	no	down	0.440907982463	-1.18145049828	9.32808626993e-05	0.00112983513002	yes	down	0.614470187343	-0.702585078782	0.0194851471469	0.0642936377406	no	down	1.3936472275	0.478865419498	0.113830207981	0.288195995569	no	up	0.884021117182	-0.177847262274	0.556267359951	0.818462130733	no	down	0.393885290791	-1.34415255278	1.06909820156e-05	0.000154349473214	yes
MSTRG.21837			0.396012474397	-1.33638221896	0.675211698788	0.747688978467	no	down	43.6276538245	5.44717098651	0.0669054933952	0.107918090066	no	up	0.38579186487	-1.37410537305	0.666589298646	0.745681293395	no	down	110.167372608	6.78355320547	0.0251687515395	0.0914015400003	no	up	1.0	0.0	1.0	1.0	no	no_change	0.00884282859725	-6.82127635956	0.0243695369094	0.101757306152	no	down	1.0	0.0	1.0	1.0	no	no_change	13.8619602942	3.79305938604	0.218653254812	1.0	no
MSTRG.21838			1.64295518622	0.716293129401	0.19834173299	0.277194595619	no	up	3.11468969322	1.63908843922	0.00303111917175	0.00676119974563	yes	up	0.481101603332	-1.0555864875	0.0810382588962	0.132130364393	no	down	1.89578493641	0.922795309817	0.0931759405245	0.234136332088	no	up	0.292826978708	-1.7718796169	0.00325041881961	0.01523881205	yes	down	0.154462129688	-2.69467492671	6.6937353041e-06	0.000134490386548	yes	down	0.995059121235	-0.00714584925301	0.989956417754	1.0	no	down	0.806009553259	-0.311131156435	0.59021737504	0.744056459651	no
MSTRG.21841			1.46662891424	0.552503887164	0.04719441193	0.0807907896535	no	up	0.542994170371	-0.880991385665	0.00156482275129	0.00370913980027	no	down	1.2776031415	0.353439765307	0.204263700097	0.289264749926	no	up	0.37023282788	-1.43349527283	2.6657136045e-07	7.83878072704e-06	yes	down	0.871115473784	-0.199064121857	0.474603267259	0.665218646769	no	down	2.35288555791	1.23443115097	9.37970602429e-06	0.000181096770167	yes	up	1.53252171726	0.615907518395	0.0270010139518	0.169476667343	no	up	0.394601058596	-1.3415332685	1.49749884551e-06	3.223933766e-05	yes
MSTRG.21852			0.925731899028	-0.111333659443	0.638605231393	0.715475392979	no	down	0.735710551263	-0.442789812833	0.0778270202479	0.123116825322	no	down	0.790510440826	-0.339143577493	0.156233668706	0.231230521387	no	down	0.794733931104	-0.331456153389	0.195620247209	0.383443443663	no	down	0.853930216358	-0.227809918049	0.351408286408	0.545665041007	no	down	1.07448566487	0.10364623534	0.688001149001	0.84752718591	no	up	1.14282681947	0.192606798457	0.427231241065	0.734382268695	no	up	1.03970939559	0.0561803436344	0.818899566878	0.905927115801	no
MSTRG.2186			3.04582691719	1.60683396126	1.2748469153e-10	8.73027503361e-10	yes	up	2.71634713551	1.44166786054	8.59217138354e-09	4.51094718123e-08	yes	up	0.692283618859	-0.530564884058	0.0355162959091	0.0643359604477	no	down	0.8918258356	-0.165166100716	0.50813705809	0.695205212533	no	down	0.227289218226	-2.13739884531	1.92603183571e-17	2.19385283062e-15	yes	down	0.254858302096	-1.9722327446	5.10360007768e-15	8.96039542611e-13	yes	down	1.42054136076	0.506440837932	0.0447086104469	0.228052954222	no	up	1.12441667598	0.169176755286	0.503837734755	0.672505547023	no
MSTRG.21896			1.160656042	0.214940495875	0.699889973405	0.768742098357	no	up	0.815704751072	-0.293881039802	0.600109853742	0.680073905304	no	down	0.343442278928	-1.54186044388	0.0061932390783	0.0136189085543	yes	down	0.702796282062	-0.508821535677	0.364451445135	0.571262815878	no	down	0.295903580819	-1.75680093976	0.00183064599324	0.00950375819039	yes	down	0.421037487494	-1.24797940408	0.0276431434877	0.110678621816	no	down	1.62056816042	0.69649970108	0.211768721895	0.52456875652	no	up	0.503057282157	-0.991205408616	0.0782201314996	0.18586162895	no
MSTRG.22064			1.05765048623	0.0808629496706	0.921881423751	0.944763167491	no	up	0.594434734626	-0.750409675498	0.455728303821	0.546437004972	no	down	0.747956878477	-0.418972997235	0.628860530876	0.712546640487	no	down	0.562033244787	-0.831272625169	0.419772615318	0.621716205563	no	down	0.707187192949	-0.499835946905	0.576473733376	0.751684574103	no	down	1.25826576899	0.331436678264	0.755515557727	0.885299106004	no	up	0.646310349202	-0.629701001581	0.465419719005	1.0	no	down	0.514694252991	-0.958212421198	0.293883272745	0.473755868013	no
MSTRG.22069			2.80977931655	1.49045682389	0.000114340896765	0.0003511026101	yes	up	10.6690096852	3.41535436396	3.31577358841e-19	4.33181978276e-18	yes	up	4.59227323868	2.19920848443	9.26459766801e-09	4.99295457701e-08	yes	up	3.79709880499	1.92489754007	2.44287332058e-07	7.28441558737e-06	yes	up	1.63438929585	0.708751660535	0.0584527099781	0.150429768326	no	up	0.430431068506	-1.21614587954	0.000991772060073	0.00887210948597	yes	down	0.647541033831	-0.626956477487	0.0948123672999	0.345077903854	no	down	1.51482864413	0.599154606737	0.105313606965	0.230189762968	no
MSTRG.22070			0.727987618758	-0.458014180876	0.103390883341	0.15923469912	no	down	0.782094848232	-0.354584514495	0.214151402059	0.293158859815	no	down	0.722698600542	-0.468533994271	0.0954943967558	0.152225805583	no	down	1.07432438146	0.103429666381	0.721407496295	0.853154625457	no	up	0.992734741526	-0.0105198133947	0.970631495245	1.0	no	down	0.92405493039	-0.113949479776	0.694259579192	0.850853175693	no	down	0.842330162959	-0.247542266465	0.375740054367	0.692847458659	no	down	0.985252994537	-0.0214338656502	0.938718727759	0.977340786001	no
MSTRG.22096			2.38637097246	1.25481833412	0.000278854033067	0.000798919502389	yes	up	1.62220558749	0.697956668663	0.0457040998464	0.0775463141726	no	up	2.18045199351	1.1246272273	0.00113331790301	0.00289482108577	yes	up	0.679779299281	-0.556861665457	0.108749202633	0.259325021663	no	down	0.913710407423	-0.130191106821	0.704567947598	0.840278358916	no	down	1.34412802565	0.426670558636	0.219397262876	0.436841227385	no	up	1.08778008668	0.121386920622	0.742887584511	0.909680185169	no	up	1.19320955423	0.25484743473	0.490502679882	0.662330453871	no
MSTRG.22157			2.43402041924	1.28334127102	0.00829896692944	0.0174157978188	yes	up	3.60358935174	1.84943461771	0.000147118772793	0.000425201508114	yes	up	1.31598675681	0.396144970856	0.432022770305	0.531144177973	no	up	1.48050908828	0.566093346692	0.229361409372	0.425558857923	no	up	0.540663811368	-0.887196300161	0.0693292729201	0.170969575162	no	down	0.365187769295	-1.45328964685	0.00298908754237	0.0211419422331	yes	down	1.21180585843	0.277158585354	0.619044181505	0.853464623263	no	up	2.23004791286	1.15707470696	0.0292150292261	0.0896263480328	no
MSTRG.22247			0.163338847898	-2.614060138	2.23810831842e-14	2.17374294297e-13	yes	down	0.139168632745	-2.84509401648	2.16790733346e-16	2.36252764908e-15	yes	down	0.151356705316	-2.72397550488	1.84728846269e-15	1.83926488653e-14	yes	down	0.852024086952	-0.231033878479	0.510208005054	0.69739422313	no	down	0.926642420117	-0.109915366874	0.751453522017	0.870627763998	no	down	1.08757772733	0.121118511605	0.730114415673	0.871184540958	no	up	0.738591688034	-0.43715106806	0.197743991641	0.506323511873	no	down	1.08455686676	0.117105700079	0.729702086124	0.848063430594	no
MSTRG.22271			1.42450953323	0.510465276629	0.0201448969951	0.0383721815907	no	up	2.05071213103	1.03612498754	2.67868756809e-06	1.02181978942e-05	yes	up	2.45867631816	1.29788181833	1.21531149164e-09	7.19263006491e-09	yes	up	1.43959172136	0.525659710908	0.0172749503942	0.0690777390604	no	up	1.72598095049	0.787416541701	0.000227301874156	0.00163206306509	no	up	1.19893781333	0.261756830793	0.222711682655	0.441543150581	no	up	0.907606738198	-0.13986077507	0.536556457748	0.807504878145	no	down	1.96370114219	0.973575381034	6.62082444276e-06	0.000105295247062	no
MSTRG.22276			1.35888259454	0.442420814753	0.031949994454	0.0574801302093	no	up	1.298976608	0.377375450934	0.068019209861	0.109427999282	no	up	0.914027195804	-0.129691003272	0.530264870544	0.624732065852	no	down	0.95591525951	-0.0650453638186	0.753160332098	0.872417683981	no	down	0.672631469032	-0.572111818024	0.0056403490758	0.0239619289959	no	down	0.703651774924	-0.507066454206	0.0144094536907	0.0695734907242	no	down	1.73624394415	0.795969662234	0.000123462393136	0.00511418959923	no	up	1.38469921472	0.46957262713	0.0237943036163	0.0766951858822	no
MSTRG.22278			1.08915622257	0.123210901126	0.706631543352	0.774330119515	no	up	0.494312211155	-1.0165055486	0.00269317275269	0.00608308978534	yes	down	0.515273490632	-0.956589723077	0.0040053163085	0.009153814712	no	down	0.45384876927	-1.13971644973	0.000797892493211	0.0064804186673	yes	down	0.473094198936	-1.0798006242	0.00120611355231	0.00666161204859	yes	down	1.04240493964	0.0599158255273	0.862017999428	0.947065333485	no	up	1.79705464554	0.845634279552	0.0120895306241	0.10605730128	no	up	0.640991007125	-0.641623978397	0.0679559862571	0.168405467904	no
MSTRG.2232			2.68643803997	1.4256945641	7.2622304998e-05	0.000230639371848	yes	up	5.67929884319	2.50571282799	2.58674922502e-12	2.00059530098e-11	yes	up	1.42604021605	0.512014668092	0.158833829888	0.234585714895	no	up	2.11406284407	1.08001826389	0.00226284317132	0.0145183646914	yes	up	0.530829371396	-0.913679896006	0.010954591223	0.0407253536198	no	down	0.251094414192	-1.99369815989	2.52212217433e-08	9.3628350949e-07	yes	down	1.27634844828	0.352022244445	0.334769645032	0.654975688308	no	up	2.97842071967	1.57454755758	1.19532305446e-05	0.000168457797544	yes
MSTRG.22383			21.4823705447	4.42508129605	5.3124153322e-15	5.41079339391e-14	yes	up	50.0009938794	5.64388486679	1.87288381051e-23	3.17472325368e-22	yes	up	36.0671071499	5.17261180779	5.8109677262e-20	7.78243327135e-19	yes	up	2.32753614297	1.21880357074	0.0265884561183	0.0950826840936	no	up	1.67891653646	0.747530511736	0.173732287097	0.334401212541	no	up	0.721327804741	-0.471273059001	0.390784586461	0.617848783139	no	down	1.13734601477	0.185671232109	0.734783868964	0.906559208931	no	up	0.516027041664	-0.954481424873	0.081743330122	0.192224303833	no
MSTRG.22425			2.52872231318	1.3384086189	1.70887223381e-07	8.20548528331e-07	yes	up	3.88728670471	1.95876351679	1.98325914421e-14	1.85210662098e-13	yes	up	4.0952124937	2.03393831283	1.74523274349e-15	1.74116995471e-14	yes	up	1.53725329366	0.620354897889	0.0150655131408	0.0625183852139	no	up	1.61947892513	0.695529693936	0.00633723752302	0.026363624724	no	up	1.05348866826	0.0751747960471	0.767966213038	0.891987960809	no	up	0.844023655961	-0.244644660103	0.350013371181	0.670812927395	no	down	1.30584207457	0.384980431336	0.138960460436	0.281750176588	no
MSTRG.22492			1.03436786025	0.0487493537209	0.970587486645	0.981859746593	no	up	0.925199276221	-0.112163957526	0.93619699228	0.956774883661	no	down	0.565268521142	-0.822991736929	0.558480578618	0.650202924873	no	down	0.894458646457	-0.160913311247	0.910403666026	0.960488769712	no	down	0.546486934545	-0.87174109065	0.543607321497	0.724684275541	no	down	0.61096948049	-0.710827779403	0.637461223953	0.812659239494	no	down	1.34848024093	0.431334382145	0.756218996791	1.0	no	up	3.41417695908	1.77153783616	0.178606430198	0.335477589467	no
MSTRG.22502			0.37060739126	-1.43203644065	0.0177853903905	0.0344192987853	yes	down	0.567307665957	-0.817796735791	0.176323996847	0.249161441749	no	down	0.354386418554	-1.49660477954	0.0133999384876	0.0270922051989	yes	down	1.53075108413	0.614239704854	0.338494217417	0.547383349264	no	up	0.956231383701	-0.064568338892	0.919901300913	0.976459886549	no	down	0.624681173586	-0.678808043746	0.29084953297	0.518928079485	no	down	0.687203571722	-0.541190560022	0.380032311464	0.696575130512	no	down	0.697531926187	-0.51966884397	0.401254676708	0.583909676495	no
MSTRG.22535			1.14686208525	0.197691911944	0.568058346256	0.652953325232	no	up	2.11282359275	1.0791723165	0.00171127234823	0.00402289805306	yes	up	1.31651137141	0.396719982758	0.249096097802	0.340901108786	no	up	1.84226474998	0.881480404552	0.0110286571903	0.0494591439429	no	up	1.14792474905	0.199028070814	0.566157850266	0.743673737128	no	up	0.623105201932	-0.682452333738	0.0477446864995	0.161376696758	no	down	0.763939335674	-0.388470016309	0.283347662152	0.607199164688	no	down	2.13588502468	1.09483398842	0.00158577312649	0.0091707542457	yes
MSTRG.22551			4.21973241911	2.07715151792	1.86386405506e-06	7.66162354473e-06	yes	up	7.49372240603	2.90568253613	1.94938887216e-11	1.39543399513e-10	yes	up	8.36091070596	3.06366009535	5.78021795105e-13	4.8116401603e-12	yes	up	1.77587620771	0.828531018207	0.0341070486869	0.114070681259	no	up	1.98138409632	0.986508577422	0.00986687838104	0.0374777839059	no	up	1.11572196739	0.157977559215	0.677051733264	0.839876773712	no	up	1.100457625	0.138103592868	0.78687289038	0.925758831485	no	up	0.690554591715	-0.534172623802	0.340758452619	0.523832489548	no
MSTRG.22575			0.808858490771	-0.306040768647	0.160927415471	0.232292497586	no	down	0.794443209262	-0.331984002619	0.141431811528	0.206242083916	no	down	0.483661864207	-1.04792930631	3.69471989966e-06	1.43635788014e-05	yes	down	0.982178240479	-0.0259432339723	0.910670746927	0.960488769712	no	down	0.597956094577	-0.741888537658	0.00137797835106	0.00746129256784	no	down	0.608806090313	-0.715945303686	0.00273266803379	0.0197521745605	no	down	1.06604922189	0.0922740521099	0.682673140744	0.885678874535	no	up	0.956950112237	-0.0634843788529	0.781183627922	0.883666799098	no
MSTRG.22576			0.274394326024	-1.86567744538	8.0777820314e-15	8.09460198358e-14	yes	down	0.360460084174	-1.47208858453	9.25297966519e-10	5.43495343588e-09	yes	down	0.308938664314	-1.69460765635	1.66999485078e-12	1.3216490762e-11	yes	down	1.31365720784	0.39358886085	0.103231191628	0.250620466002	no	up	1.12589304885	0.171069789029	0.478053834588	0.667915250096	no	up	0.857067614081	-0.222519071821	0.356591123816	0.586133594541	no	down	0.969137707135	-0.0452264186326	0.850679241698	0.952270019571	no	down	0.971769119492	-0.0413145071158	0.863497348063	0.93229624102	no
MSTRG.22619			1031.36647693	10.0103413434	9.24418865075e-16	9.91368420762e-15	yes	up	799.92724793	9.643724985	1.08233167277e-14	1.03277282657e-13	yes	up	1117.47371585	10.1260251828	4.26624990355e-16	4.41959277975e-15	yes	up	0.775599426414	-0.366616358372	0.380035533403	0.58591280513	no	down	1.08348849884	0.115683839402	0.77819523823	0.887771621188	no	up	1.39696918531	0.482300197774	0.247445336397	0.470445440617	no	up	0.668655292559	-0.580665435412	0.734606792629	0.906440100371	no	down	0.713952614169	-0.486099770735	0.776567789345	0.881224490558	no
MSTRG.22624			2.32856917132	1.21944373878	4.28477114755e-05	0.000142038650922	yes	up	3.04056865094	1.60434116353	7.82144743713e-08	3.65817354153e-07	yes	up	1.15500688136	0.207901447026	0.490361783577	0.587409139055	no	up	1.30576694409	0.38489742475	0.194198019828	0.381571383797	no	up	0.496015705946	-1.01154229175	0.000723333485398	0.00433774753704	yes	down	0.379865417937	-1.3964397165	3.21223690914e-06	7.05790439474e-05	yes	down	1.05947155591	0.0833448555778	0.785356030308	0.925473542366	no	up	1.34726056521	0.43002890038	0.157929979261	0.308797774818	no
MSTRG.22625			2.88088444774	1.52651179517	3.40505494281e-10	2.23177758424e-09	yes	up	2.64737111611	1.40456045016	7.73350474048e-09	4.08516378494e-08	yes	up	0.626741213071	-0.674058230311	0.00569934926984	0.0126215425192	no	down	0.918943874401	-0.121951345012	0.615828844044	0.780157843698	no	down	0.217551666663	-2.20057002548	1.66857104967e-19	2.79304284401e-17	yes	down	0.236740972679	-2.07861868047	1.49368879765e-17	4.31699042348e-15	yes	down	1.49919909224	0.58419198456	0.0165659462825	0.128728041296	no	up	1.2623164281	0.336073599726	0.168339554001	0.322639473862	no
MSTRG.22655			5.42801418353	2.44042449056	8.90636974277e-07	3.84239393878e-06	yes	up	4.71163362411	2.23622735979	1.09169816889e-05	3.80309908136e-05	yes	up	5.12425140792	2.35734125945	2.11210668508e-06	8.49409856991e-06	yes	up	0.868021612472	-0.204197130768	0.660435085224	0.811812701106	no	down	0.944037954703	-0.0830832311048	0.854271717462	0.934678331315	no	down	1.08757425062	0.121113899663	0.794653287776	0.907554055819	no	up	2.04071783185	1.02907671607	0.0269901917256	0.169476667343	no	up	2.60303722548	1.38019594356	0.00283652723418	0.0146512589392	yes
MSTRG.22670			1545.771003	10.5941108929	5.07293851815e-206	1.87796281682e-203	yes	up	3227.35625578	11.656137125	5.83089128552e-249	2.29900381605e-246	yes	up	2966.64034984	11.534614322	7.55392367576e-244	2.80977455366e-241	yes	up	2.08786181752	1.06202623213	0.000921116836703	0.00727368679879	yes	up	1.9191978269	0.940503429189	0.00334118562641	0.0155846433992	no	up	0.919216880543	-0.121522802939	0.704560614183	0.857208932881	no	down	0.940979734792	-0.0877644418916	0.807148631186	0.934077554401	no	down	0.894362225113	-0.161068840061	0.656533982245	0.796991718205	no
MSTRG.22686			1156.00134332	10.174927359	0.0	0.0	yes	up	2265.62703097	11.1456946679	0.0	0.0	yes	up	2475.1663801	11.2733097907	0.0	0.0	yes	up	1.95988269742	0.970767308979	5.36587078051e-06	0.000101718716935	no	up	2.14114489953	1.09838243177	2.63160099903e-07	4.28219097476e-06	yes	up	1.0924862505	0.127615122787	0.54975409268	0.74785528793	no	up	0.954795768455	-0.0667359223121	0.756135636517	0.913749299657	no	down	1.25899927202	0.332277448865	0.121749716571	0.256211412507	no
MSTRG.22706			0.684429339878	-0.547026488787	0.492366896554	0.583516761599	no	down	12.1108345746	3.59822638148	2.45603856999e-06	9.41441656015e-06	yes	up	18.0287936446	4.17223096025	4.33017900647e-08	2.14949773967e-07	yes	up	17.6947916592	4.14525287027	1.1855749204e-07	3.94198415125e-06	yes	up	26.3413512457	4.71925744904	1.51147124603e-09	4.13880817724e-08	yes	up	1.48864997978	0.574004578771	0.442315929462	0.663700844234	no	up	1.21191196364	0.277284901594	0.744916318772	0.910085968032	no	up	10.8307698545	3.43706388869	1.9117798066e-05	0.000248233294378	yes
MSTRG.22707			0.0693885412678	-3.84915875206	1.79842875096e-05	6.37212469281e-05	yes	down	0.697284879581	-0.520179897343	0.504804778822	0.594097152988	no	down	0.030200296633	-5.04929346973	1.38649978713e-06	5.73389066574e-06	yes	down	10.0489917621	3.32897885472	0.000258610899312	0.0025883134547	yes	up	0.435234637898	-1.20013471768	0.295510877551	0.486911272179	no	down	0.0433112742257	-4.52911357239	1.85420813461e-05	0.000324029339691	yes	down	3.36960009269	1.75257738116	0.0344499756544	0.196030429152	no	up	23.0250356916	4.52513148756	2.37779153225e-08	1.02261780898e-06	yes
MSTRG.22725			2.84320863812	1.50751996962	0.0113943784595	0.0231202472168	yes	up	3.61179220855	1.85271489495	0.00209316292444	0.00483701956306	yes	up	1.39835267274	0.483728262751	0.43820579598	0.537004355191	no	up	1.2703226067	0.345194925325	0.546679737965	0.72836351471	no	up	0.491822040069	-1.02379170687	0.0856232307027	0.200297386199	no	down	0.387163101308	-1.3689866322	0.0229621398245	0.0975280937698	no	down	0.856248891672	-0.223897879349	0.723565147439	0.901555717445	no	down	1.52625440728	0.609995461211	0.312232753953	0.493614371166	no
MSTRG.22750			1.71786129936	0.780613557549	0.594221249325	0.676769556828	no	up	1.12277935618	0.167074443307	0.916763670508	0.942730113213	no	up	1.41551785387	0.501329946011	0.735455287596	0.804874748844	no	up	0.653591390992	-0.613539114242	0.697743953139	0.837290780403	no	down	0.824000083354	-0.279283611538	0.848651143815	0.93164715708	no	down	1.26072664774	0.334255502704	0.834203932506	0.931839783339	no	up	0.376246075728	-1.41025156034	0.248125814643	0.566018219776	no	down	0.359156759254	-1.4773144279	0.226354475856	0.396807994656	no
MSTRG.22800			614.794729735	9.2639609875	4.96085223516e-177	1.40435890481e-174	yes	up	1749.22982949	10.7725041406	1.18234900948e-238	4.16229078087e-236	yes	up	3752.23536695	11.8735346115	1.76342341703e-289	8.27717362936e-287	yes	up	2.84522580447	1.50854315308	2.42754240264e-06	5.20591456347e-05	yes	up	6.10323281166	2.60957362397	3.49354132182e-16	3.34580449975e-14	yes	up	2.14507853896	1.10103047089	0.000579986039332	0.00574057836401	yes	up	0.969855258002	-0.0441586405191	0.894882417836	0.971047967689	no	down	1.28617251038	0.363084159907	0.275072521752	0.452388121276	no
MSTRG.22806			0.381618132738	-1.38979837168	0.708042438688	1.0	no	down	0.0797809845528	-3.64781126238	0.340585392127	1.0	no	down	0.0501990685033	-4.31619559608	0.259477040199	1.0	no	down	0.20905973199	-2.2580128907	0.560204077172	1.0	no	down	0.131542671055	-2.9263972244	0.450265177325	1.0	no	down	1.0	0.0	1.0	1.0	no	no_change	0.36096745076	-1.47005934294	0.709397175738	1.0	no	down	0.385420632168	-1.37549429147	0.727319641349	1.0	no
MSTRG.22841			1.34960400061	0.432536155299	0.143921976983	0.211310964603	no	up	0.858474191839	-0.2201533315	0.467107837987	0.557587884836	no	down	0.593473070198	-0.75274552816	0.0126025486942	0.0256341977875	no	down	0.63609339588	-0.652689486799	0.0312362659662	0.107276872476	no	down	0.439738671441	-1.18528168346	8.67524494215e-05	0.000712754866139	yes	down	0.691311487101	-0.53259219666	0.0843917615331	0.23567468889	no	down	0.476357038888	-1.06988478785	0.000366433258602	0.0109703093373	yes	down	0.444553692806	-1.16957041786	0.000105864962891	0.00102135438922	yes
MSTRG.22901			2.16452862984	1.11405288295	0.0371496138162	0.0655120983843	no	up	1.23880809415	0.30895271447	0.615741115277	0.694832303754	no	up	2.54865124504	1.34973396988	0.0102356792291	0.0213237007632	yes	up	0.572322341721	-0.80510016848	0.174134428521	0.354996133933	no	down	1.17746247839	0.235681086926	0.636244219028	0.792772699653	no	up	2.0573414535	1.04078125541	0.0749158571548	0.21811512422	no	up	0.585079399671	-0.773295672348	0.266290651372	0.587288586674	no	down	1.53739665781	0.620489437269	0.291949120592	0.471717068381	no
MSTRG.22916			4.95615664474	2.30922178615	0.00160079140849	0.00395777480266	yes	up	10.237082899	3.3557327666	3.76382054379e-06	1.40503613331e-05	yes	up	3.05552241361	1.61141906387	0.0306608243751	0.0565962070909	no	up	2.06552851993	1.04651098045	0.114747624963	0.268817668357	no	up	0.616510460147	-0.697802722279	0.308442895187	0.500339237578	no	down	0.29847588847	-1.74431370273	0.0101661624725	0.053812772107	no	down	1.03438082682	0.0487674388534	0.950335869315	0.992092785247	no	up	3.51838006835	1.81491133645	0.0121360465484	0.0460647202689	yes
MSTRG.22954			1.0	0.0	1.0	1.0	no	no_change	1.0	0.0	1.0	1.0	no	no_change	1.0	0.0	1.0	1.0	no	no_change	1.0	0.0	1.0	1.0	no	no_change	1.0	0.0	1.0	1.0	no	no_change	1.0	0.0	1.0	1.0	no	no_change	1.0	0.0	1.0	1.0	no	no_change	1.0	0.0	1.0	1.0	no
MSTRG.22955			1.93530788227	0.952563098616	0.00698281561146	0.0149587358692	no	up	2.19785453268	1.13609590315	0.00139900589589	0.0033406010455	yes	up	0.789352221335	-0.341258897837	0.34656563524	0.446373639953	no	down	1.13566143806	0.183532804537	0.60329723657	0.770304215736	no	up	0.407869067534	-1.29382199645	0.000327849220269	0.00223243632479	yes	down	0.359146708574	-1.47735480099	4.61848599996e-05	0.000711754536467	yes	down	1.28214226392	0.35855634937	0.329240267433	0.648673765545	no	up	1.55786669524	0.639571789015	0.0803142916825	0.189691651143	no
MSTRG.22983			2.20979057397	1.14390964916	0.000580148290049	0.00157116693633	yes	up	2.53174611139	1.34013273565	5.92715339612e-05	0.000183954505748	yes	up	0.97231339874	-0.0405066926483	0.904271319772	0.933860758148	no	down	1.14569504514	0.196223086494	0.554213795596	0.734580469922	no	up	0.440002509828	-1.18441634181	0.000404642849065	0.00266850799743	yes	down	0.384048540398	-1.3806394283	3.9971665011e-05	0.000628900920349	yes	down	1.06569714928	0.0917975100411	0.78913136803	0.92661332165	no	up	1.9034782311	0.928638070783	0.0061434770228	0.0271543166549	no
MSTRG.22984			2.80245574138	1.48669158902	0.00173391475246	0.00425792307498	yes	up	3.87379293527	1.95374684004	4.51350886149e-05	0.000142984595365	yes	up	1.29650758744	0.374630649174	0.465097720794	0.563271683728	no	up	1.38228514302	0.467055251026	0.292248169562	0.496866775989	no	up	0.462632671872	-1.11206093984	0.0204920194419	0.0669049142226	no	down	0.334686858359	-1.57911619087	0.0011081707507	0.00968283521986	yes	down	0.669482023341	-0.578882777478	0.307720788824	0.631547148374	no	down	1.72737070097	0.788577724479	0.111565962656	0.240103371528	no
MSTRG.23061			2.39229573603	1.25839574678	0.0152242902015	0.0299079075803	yes	up	1.38875284814	0.473789870381	0.383409894068	0.474335905344	no	up	2.22944811155	1.15668662258	0.0258916855903	0.0487515462968	yes	up	0.580510522683	-0.784605876401	0.141449350954	0.308298312192	no	down	0.931928305506	-0.101709124202	0.841542898378	0.927106159108	no	down	1.60535988426	0.682896752199	0.201187520993	0.414601664038	no	up	1.65689325891	0.728480663635	0.199394549937	0.508619737379	no	up	0.951567678403	-0.0716218258554	0.904794376737	0.957606342318	no
MSTRG.23070			1.23643324188	0.306184347117	0.583791667794	0.667299424323	no	up	0.9236100166	-0.114644275586	0.852412418109	0.893236507235	no	down	2.09752622758	1.06868885031	0.0455267083412	0.0800136871034	no	up	0.746995458645	-0.420828622703	0.499449820325	0.688838141446	no	down	1.69643305965	0.762504503194	0.159739269052	0.314708399261	no	up	2.27100853161	1.1833331259	0.0490625799736	0.164558048096	no	up	0.426675074289	-1.22879026194	0.0498090834737	0.242810323466	no	down	0.981889262507	-0.0263677683524	0.96240405334	0.990963000126	no
MSTRG.2308			0.702703267368	-0.509012488194	0.00714706508969	0.0152681170765	no	down	0.597030430939	-0.744123626637	8.66158867989e-05	0.000260933006167	no	down	0.854808197031	-0.226327352356	0.231476295676	0.321360823448	no	down	0.849619545922	-0.235111138443	0.215398021017	0.407951126406	no	down	1.21645684135	0.282685135837	0.135474111864	0.279635068988	no	up	1.43176654444	0.517796274281	0.00634154126318	0.0380492475791	no	up	0.687389894172	-0.54079945315	0.00418864059591	0.0556514287802	no	down	0.447233150903	-1.16090096379	8.05809365527e-10	5.88176628917e-08	yes
MSTRG.23122			1.10167305104	0.139696131684	0.936760649676	0.955885316387	no	up	0.242720023362	-2.04263496533	0.304108835995	0.392048233901	no	down	2.56537270845	1.35916844204	0.41562806339	0.515553491579	no	up	0.220319470585	-2.18233109701	0.279614127138	0.483107789241	no	down	2.32861528748	1.21947231036	0.474785553994	0.665409929744	no	up	10.5692668982	3.40180340737	0.0794510163721	0.226696050056	no	up	0.785571285119	-0.348185898907	0.812323406026	0.936824133485	no	down	5.34904078036	2.41928020264	0.098968415522	0.220262432067	no
MSTRG.23134			0.0380193773144	-4.71712128621	1.45075010684e-09	8.8600696563e-09	yes	down	0.0584519771357	-4.09660436509	1.54697569167e-07	6.99649761725e-07	yes	down	0.0448525838574	-4.47866509179	2.77569836088e-09	1.57922416988e-08	yes	down	1.53742594605	0.620516921122	0.497054819194	0.687012919934	no	up	1.17972957543	0.238456194424	0.788857817855	0.894785886634	no	up	0.767340748	-0.382060726699	0.66819608494	0.834456667665	no	down	1.27601802921	0.351648713482	0.629838234736	0.85905472596	no	up	0.902243589277	-0.148411107528	0.844707235443	0.920909328209	no
MSTRG.23174			0.0924710928819	-3.43485375035	9.63812750349e-07	4.13400076743e-06	yes	down	0.0550804323558	-4.18231630577	2.48938894319e-09	1.39220903499e-08	yes	down	0.213921801404	-2.22484457557	0.0015052252448	0.00374199375486	yes	down	0.595650279879	-0.747462555423	0.28675689677	0.490937999012	no	down	2.31339107971	1.21000917478	0.0844248468307	0.198545219728	no	up	3.88380759291	1.9574717302	0.00526744180285	0.0330508222139	yes	up	7.81650329042	2.96652336281	2.45523737075e-05	0.00159968157925	yes	up	1.33973691826	0.421949729049	0.549397298824	0.710539878001	no
MSTRG.23186			750.480409979	9.551670603	8.15747483232e-26	1.60072773213e-24	yes	up	1269.83121575	10.3104210333	8.31909912751e-30	1.90037914484e-28	yes	up	2067.70257269	11.0138129617	8.92103157091e-34	2.42578229502e-32	yes	up	1.69202446709	0.75875043033	0.394069320232	0.598880524991	no	up	2.75517194746	1.46214235873	0.100511580759	0.224825462423	no	up	1.62832866844	0.703391928396	0.429468907914	0.651355264474	no	up	0.855676312692	-0.224862941238	0.823159719424	0.941535903305	no	down	3.52479193021	1.8175380972	0.057301156144	0.148406847716	no
MSTRG.2322			3.48086352366	1.79944525055	0.0068591412647	0.0147216489403	yes	up	3.91739733053	1.96989546419	0.00356063568962	0.00783157112407	yes	up	0.837489055515	-0.255857757752	0.731245906568	0.801277405485	no	down	1.12540963008	0.170450213641	0.788617757626	0.896303561712	no	up	0.240598072812	-2.0553030083	0.00373251169993	0.0170383804182	yes	down	0.213787110382	-2.22575322194	0.00194718855512	0.0151721267949	yes	down	0.533181514414	-0.907301332326	0.289510663357	0.612846173837	no	down	1.26048261513	0.333976220346	0.658745176507	0.798575423727	no
MSTRG.23275			1.4340173537	0.520062482862	0.0355418811034	0.063093066326	no	up	1.75744949756	0.813483232307	0.00102946133681	0.00251765299515	no	up	1.83671898414	0.87713091268	0.000383553039858	0.0010711665431	no	up	1.22554269865	0.293420749445	0.236430494192	0.433999908645	no	up	1.28082061169	0.357068429817	0.148274057571	0.298936818181	no	up	1.04510484466	0.0636476803727	0.796999548798	0.909404368545	no	up	0.997988063251	-0.00290553502828	0.990610201802	1.0	no	down	1.10746027977	0.147254955926	0.550785327247	0.711418589107	no
MSTRG.23286			2.36743501529	1.2433248251	1.18352566833e-05	4.30922434563e-05	yes	up	3.52400842984	1.81721737536	1.54103815099e-10	9.9508765505e-10	yes	up	1.21678415574	0.283073272361	0.320844407683	0.419274943066	no	up	1.48853438725	0.573892550256	0.0425074634622	0.134006579728	no	up	0.513967288599	-0.960251552741	0.00072743493878	0.00435555912023	no	down	0.345284121752	-1.534144103	6.76258398166e-08	2.26860540499e-06	yes	down	1.11319500057	0.154706334558	0.59205537876	0.838439902708	no	up	2.51542363497	1.33080139192	3.32669891895e-06	6.01069535444e-05	yes
MSTRG.23300			0.512547742956	-0.964241699405	0.0388330668113	0.068081651741	no	down	0.534001386275	-0.905084607715	0.0541548880295	0.0897527921491	no	down	0.463301553546	-1.10997657485	0.0175251711707	0.0343362377718	yes	down	1.04185686819	0.0591570916905	0.900751088066	0.954943791767	no	up	0.903918824954	-0.145734875449	0.757306843903	0.874462044577	no	down	0.8676036532	-0.20489196714	0.66612621976	0.833145616805	no	down	0.886272873544	-0.174177137982	0.709767726065	0.896888737979	no	down	1.45669134942	0.542695224811	0.244003626397	0.417315217513	no
MSTRG.2332			0.727207006348	-0.459561995499	0.00591609796041	0.0129033407815	no	down	0.882994307894	-0.179523957126	0.282309372844	0.36874358817	no	down	0.838384399243	-0.254316223604	0.127712049803	0.194658678663	no	down	1.21422689851	0.280038038374	0.0935499232015	0.234824807224	no	up	1.15288273067	0.205245771895	0.219005490597	0.394521401272	no	up	0.949478826474	-0.0747922664785	0.654229792222	0.825410401389	no	down	0.762594470372	-0.391012024871	0.0192682449883	0.140586653202	no	down	0.751852922556	-0.41147762534	0.0137907415727	0.0506536039199	no
MSTRG.23322			8.09375499812	3.01680917859	2.6406091247e-08	1.39036448716e-07	yes	up	36.8623385929	5.20407569514	1.87350510475e-22	2.98821032646e-21	yes	up	15.3002377689	3.93548216776	2.11669457754e-13	1.823002049e-12	yes	up	4.55441739977	2.18726651655	3.33223743344e-06	6.84098172581e-05	yes	up	1.89037569984	0.918672989171	0.0521120365074	0.137834116896	no	up	0.415064218737	-1.26859352738	0.00618525641486	0.0372543209392	yes	down	0.826089981441	-0.275629159843	0.54093067034	0.810343611209	no	down	2.02042536132	1.01465905638	0.024374881208	0.078085714043	no
MSTRG.23340			34.0757452395	5.09067330413	2.28451149396e-19	3.15698824543e-18	yes	up	25.7288119166	4.68531293394	1.21392471581e-16	1.34445572177e-15	yes	up	44.7583556772	5.48408513076	3.19072336494e-22	4.85729115185e-21	yes	up	0.755047666184	-0.405360370189	0.473215358928	0.666900627297	no	down	1.31349601785	0.393411826629	0.486330746884	0.675313198984	no	up	1.73961999576	0.798772196818	0.157541361885	0.355470621231	no	up	4.94368748199	2.30558754534	9.96628996161e-05	0.00441960607198	yes	up	1.49029267637	0.575595687251	0.342642449823	0.525450098201	no
MSTRG.23344			2.73051368699	1.44917238849	0.169318371161	0.242675798142	no	up	5.33865454741	2.4164761984	0.0204247482128	0.0379575307568	yes	up	0.94490227546	-0.0817629655528	0.943552013787	0.964341562538	no	down	1.9551832217	0.967303809909	0.327380128425	0.535122517409	no	up	0.346052935007	-1.53093535404	0.166171629882	0.323995125619	no	down	0.176992586254	-2.49823916395	0.0224110728143	0.0958593838547	no	down	2.09545888501	1.06726621464	0.437154930076	1.0	no	up	2.73240197649	1.45016974089	0.280858583053	0.458528791669	no
MSTRG.23345			2.10368366867	1.0729177826	8.15415691755e-05	0.000256860613096	yes	up	2.63864875969	1.39979932096	2.83482350244e-07	1.24162876088e-06	yes	up	0.534106162011	-0.904801566114	0.00105255449547	0.00270394309666	no	down	1.25429920809	0.326881538365	0.229455407348	0.425649183613	no	up	0.253890910485	-1.97771934871	7.10272523376e-13	3.94027264409e-11	yes	down	0.202416543714	-2.30460088708	6.59113006179e-17	1.67713951217e-14	yes	down	1.11028450144	0.1509294029	0.585073430645	0.834622645484	no	up	1.28171927803	0.358080317697	0.194721081221	0.356712974902	no
MSTRG.23348			3.24871955527	1.69987120883	1.40296666346e-05	5.04900135943e-05	yes	up	3.83816124532	1.94041532199	8.37565413925e-07	3.43851823618e-06	yes	up	1.48096670296	0.56653920442	0.157183676072	0.232514368581	no	up	1.18143815741	0.240544113157	0.530496939157	0.714526359168	no	up	0.45586166419	-1.13333200441	0.00368544257593	0.0168715266556	yes	down	0.385853175075	-1.37387611757	0.000469342473794	0.00479449032773	yes	down	1.15052042773	0.202286599146	0.641349412151	0.866246136329	no	up	2.44691230056	1.29096239491	0.00195457280148	0.0108613067322	yes
MSTRG.23370			2.55400168035	1.35275947423	5.79166539415e-05	0.000187566552553	yes	up	6.0061064665	2.58643004888	8.13821291788e-15	7.84531684416e-14	yes	up	1.52203875107	0.606005090288	0.0768623501577	0.126198415175	no	up	2.35164546395	1.23367057465	0.000148909379765	0.00164747444538	yes	up	0.595942736757	-0.746754383941	0.0257805310849	0.0798383564002	no	down	0.25341521326	-1.98042495859	2.33535541676e-09	1.08594026879e-07	yes	down	1.11441555295	0.156287297658	0.652037981901	0.87109516325	no	up	2.85833024612	1.51517261235	6.08941387022e-06	9.81215052914e-05	yes
MSTRG.23393			3.58178971184	1.84068063867	1.9382725252e-08	1.0381676714e-07	yes	up	4.93511224654	2.3030828984	2.36741951634e-12	1.83962587092e-11	yes	up	3.91661523108	1.96960740465	1.69849577653e-09	9.88899756009e-09	yes	up	1.37783416771	0.462402259731	0.146316442113	0.316432686951	no	up	1.0934799489	0.128926765989	0.68394619984	0.826851996918	no	up	0.793622320106	-0.333475493742	0.293666685806	0.520897210797	no	down	0.695931320053	-0.522983158222	0.0851669882665	0.325485814371	no	down	2.21133624622	1.1449184118	0.0001625416697	0.00144139686863	yes
MSTRG.23440			0.338792052672	-1.56152806232	0.00101571712986	0.0026185288268	yes	down	0.675154558698	-0.566710288217	0.232704249904	0.313892000179	no	down	0.354517143716	-1.49607269999	0.00163799533939	0.00404148186743	yes	down	1.99282879682	0.994817774105	0.0366108615146	0.120113804473	no	up	1.04641517096	0.0654553623361	0.890671382804	0.956722510963	no	up	0.525090350275	-0.929362411768	0.0508233063962	0.168359484034	no	down	0.479512217031	-1.06036052213	0.0256724301847	0.164987812449	no	down	0.927946659733	-0.107886216205	0.820191346423	0.906540478196	no
MSTRG.23484			0.360397740361	-1.47233812919	2.24398497382e-05	7.82124040305e-05	yes	down	0.465469402667	-1.10324175862	0.00160698183694	0.00380108821432	yes	down	0.928878698443	-0.106437886418	0.754032707048	0.820137974441	no	down	1.29154362123	0.369096370566	0.303362204322	0.50921854796	no	up	2.57737103877	1.36590024277	9.02178258703e-05	0.000737449319746	yes	up	1.99557413038	0.996803872203	0.00453955374061	0.0295700612244	no	up	0.704528201332	-0.505270638022	0.136059421686	0.418530343811	no	down	2.2053004621	1.14097522977	0.000682439472851	0.00465140386239	yes
MSTRG.23493			1199.66424785	10.2284149774	6.75185322334e-192	2.28023113244e-189	yes	up	2036.88619493	10.9921496608	2.60456805129e-221	8.28168621986e-219	yes	up	2013.44177457	10.9754480372	1.09594613037e-220	3.48475516355e-218	yes	up	1.69788021821	0.763734683459	0.00221821393818	0.0142905922643	no	up	1.67833773339	0.747033059794	0.00276259376216	0.0133853334814	no	up	0.988490068608	-0.0167016236646	0.946646710373	0.989180311577	no	down	1.53135572224	0.61480944881	0.146399493702	0.435623998473	no	up	0.753593644948	-0.408141296127	0.406536208204	0.588879654531	no
MSTRG.23502			3.68786359218	1.88278529391	1.13753114795e-07	5.58039617688e-07	yes	up	2.00620529447	1.00446924412	0.00891257687219	0.0179673320849	yes	up	0.441096134834	-1.18083497622	0.00981004610067	0.0205390026368	yes	down	0.544002033787	-0.878316049792	0.0145327261695	0.0607908692543	no	down	0.119607497351	-3.06362027013	2.30555676339e-12	1.1679465183e-10	yes	down	0.219865901086	-2.18530422034	2.09702449998e-06	4.85754651746e-05	yes	down	1.08352320528	0.115730051249	0.791376845363	0.92786385761	no	up	1.41587038453	0.501689200338	0.237980160158	0.410317571452	no
MSTRG.23568			2.62215698468	1.39075406018	0.00529847407749	0.0117007715948	yes	up	3.99776558672	1.99919388059	6.1587418535e-05	0.000190358397414	yes	up	3.28391667248	1.71541752001	0.000544176036111	0.00147563774084	yes	up	1.52460955239	0.608439820412	0.2131468119	0.40511976573	no	up	1.25237226133	0.324663459836	0.503904710434	0.691042649843	no	up	0.821438026129	-0.283776360576	0.559250464697	0.755343966482	no	down	1.62446515792	0.69996480059	0.16641126011	0.464875782694	no	up	2.15564005882	1.10811630206	0.0273662978039	0.0854136187503	no
MSTRG.23569			1.54042980251	0.623332940168	0.00941739124329	0.0195181719889	no	up	1.64123676189	0.714783374481	0.0032106973889	0.00712388163474	no	up	1.47292230323	0.558681330098	0.0200082698732	0.0386746771528	no	up	1.06544080049	0.0914504343131	0.705669251725	0.842634516593	no	up	0.9561761924	-0.0646516100702	0.787412964175	0.893679592027	no	down	0.897446570432	-0.156102044383	0.51931288892	0.722545691842	no	down	1.00165791509	0.0023898853139	0.99282737802	1.0	no	up	1.4371738504	0.523234590632	0.0448019297227	0.123878079452	no
MSTRG.23589			2.94747608625	1.55948010824	0.00828726900632	0.0173969387537	yes	up	3.26491028921	1.70704335101	0.00442219266806	0.00955492177314	yes	up	2.85530246731	1.51364358096	0.0104080844244	0.0216394195679	yes	up	1.1076969562	0.14756324277	0.797565718994	0.901259413544	no	up	0.968727950206	-0.0458365272807	0.935455028376	0.984860272739	no	down	0.874542396081	-0.193399770051	0.736799576578	0.875602027176	no	down	0.744594910348	-0.425472340155	0.455757612423	0.75427455719	no	down	0.708885075194	-0.496376338913	0.387579567127	0.571634619975	no
MSTRG.23599			0.915078358858	-0.128032807124	0.606480854751	0.68772974206	no	down	0.956643070366	-0.0639473485088	0.805903203786	0.856519260307	no	down	0.778160393888	-0.36186054171	0.151266604578	0.225044890397	no	down	1.04542202436	0.0640854586148	0.811477355488	0.909853352718	no	up	0.850375693355	-0.233827734586	0.370026502762	0.563736465488	no	down	0.81342814054	-0.297913193201	0.273417113002	0.499903560338	no	down	0.789337708195	-0.341285423673	0.17762202684	0.478821950139	no	down	1.10603281505	0.145394189734	0.555267811479	0.714952672296	no
MSTRG.23602			0.459217304037	-1.12275108881	3.52867127734e-07	1.61461664105e-06	yes	down	1.37426035649	0.458655351634	0.036852639551	0.0641682508487	no	up	0.780339824333	-0.357825565638	0.103551753627	0.162852420164	no	down	2.99261448645	1.58140644044	7.86084703587e-13	9.65188708601e-11	yes	up	1.69928227328	0.764925523173	0.000532842072205	0.00335531890414	no	up	0.567825318287	-0.816480917272	0.000207730986328	0.00245900082492	no	down	0.743947931059	-0.426726444296	0.053270176683	0.251049299805	no	down	1.75905342166	0.814799297477	0.000212187759443	0.00179477928936	no
MSTRG.23606			4.97342604192	2.31424002298	0.0577679920569	0.0963848576352	no	up	4.40010991201	2.13753956183	0.0888621715668	0.138135061526	no	up	1.12483583108	0.169714456576	0.901694959781	0.931664579404	no	up	0.884724106667	-0.176700461158	0.875832468699	0.942671522687	no	down	0.226169208428	-2.14452556641	0.0888251278748	0.206010085734	no	down	0.255638121222	-1.96782510525	0.128856838316	0.312712125644	no	down	0.359385818031	-1.47639461609	0.248239826037	1.0	no	down	3.42772329431	1.77725065144	0.0982902506529	0.219152450068	no
MSTRG.237			2.25755441801	1.17476076407	0.012289156307	0.0247273187948	yes	up	3.37912447657	1.75664949594	0.000187412241952	0.000531374218013	yes	up	2.06606805495	1.04688777643	0.0263016229162	0.04941015763	yes	up	1.49680754077	0.581888731866	0.197985889077	0.386628161351	no	up	0.915179735413	-0.127872987638	0.777724023085	0.887549646928	no	down	0.61142111493	-0.709761719504	0.118046271812	0.29520996569	no	down	1.30772111081	0.387054899437	0.483279885328	0.770736326253	no	up	0.640553525308	-0.642608966209	0.308720184677	0.490211692102	no
MSTRG.23744			2.62398482175	1.39175937482	3.60626914301e-09	2.10940993628e-08	yes	up	2.12701002918	1.08882683584	4.32729986521e-06	1.59737798316e-05	yes	up	0.589307182614	-0.762908244685	0.00147357185407	0.00366931862209	no	down	0.810603023136	-0.302932538975	0.19914663969	0.388066534855	no	down	0.224584829047	-2.1546676195	1.89989028028e-19	3.09939727927e-17	yes	down	0.277058958129	-1.85173508053	1.20785220067e-14	1.89089262015e-12	yes	down	1.29668270409	0.374825497907	0.115423524948	0.383196921878	no	up	1.59033573976	0.669331368623	0.00486956026582	0.0226090252484	no
MSTRG.23773			2.16644297248	1.11532826089	0.0025559451004	0.00605935260871	yes	up	4.96837907044	2.31277525049	2.84418826372e-10	1.78170725869e-09	yes	up	1.41115613788	0.496877624283	0.18434625142	0.265560979211	no	up	2.29333480436	1.1974469896	0.000935451717987	0.00736830019878	yes	up	0.651370082578	-0.618450636603	0.0942231923357	0.214675873176	no	down	0.284027470102	-1.8158976262	7.25381026768e-07	1.91929689702e-05	yes	down	1.16750006345	0.223422628343	0.564335577899	0.822918540897	no	up	2.69950891767	1.43269698265	0.000139761618751	0.00127518556631	yes
MSTRG.23774			1.55249046558	0.634584408348	0.0830914167485	0.132158123805	no	up	3.0649889243	1.61588186058	8.07180045372e-06	2.8671616963e-05	yes	up	1.16796604024	0.223998327056	0.546802468083	0.639834574834	no	up	1.97424009503	0.981297452229	0.0064721436622	0.0329679205092	no	up	0.752317689633	-0.410586081292	0.267315548179	0.455422984551	no	down	0.381066969274	-1.39188353352	0.000143308238864	0.00181414324481	yes	down	1.21939481592	0.286165317715	0.468264212535	0.7611202994	no	up	2.18351906871	1.12665513026	0.00310181665468	0.0157201612532	yes
MSTRG.23775			2.41980124082	1.27488855136	5.89749002849e-10	3.75791734685e-09	yes	up	1.90442168522	0.929352961741	7.40203912969e-06	2.64306827391e-05	no	up	0.575381356064	-0.797409620333	0.000153350037566	0.000460915176183	no	down	0.787015748686	-0.34553558962	0.0939251780994	0.235508360141	no	down	0.237780420291	-2.07229817169	4.7060284994e-23	1.43795315259e-20	yes	down	0.302129176815	-1.72676258207	2.80937219969e-16	6.43620318823e-14	yes	down	1.285405044	0.362223038712	0.0832626926229	0.321731298593	no	up	1.15493652755	0.207813566876	0.321997831716	0.503828638625	no
MSTRG.23786			2.14092927451	1.09823713715	0.0917713085802	0.143883180499	no	up	9.70277639231	3.27839762506	3.31632176198e-07	1.43845912466e-06	yes	up	0.557483886773	-0.842997988165	0.220374827021	0.308072809676	no	down	4.53203966513	2.18016048791	0.000599938301104	0.00515337948081	yes	up	0.260393415799	-1.94123512532	0.00438632246489	0.0195062485204	yes	down	0.0574561202106	-4.12139561323	8.97893356624e-10	4.58364798846e-08	yes	down	0.543587182833	-0.879416655488	0.157483930542	0.451421114862	no	down	2.08300243633	1.05866452679	0.0872658878288	0.201817512107	no
MSTRG.23793			1.39741948429	0.482765161094	0.824202254974	1.0	no	up	0.78804487866	-0.343650302291	0.882488030092	1.0	no	down	0.495845335465	-1.01203791088	0.663335482407	1.0	no	down	0.563928646708	-0.826415463385	0.722640729114	1.0	no	down	0.354829269978	-1.49480307197	0.520877638967	1.0	no	down	0.629209514448	-0.668387608585	0.786740060844	1.0	no	down	0.698680850774	-0.51729449501	0.829271251554	1.0	no	down	0.746012143496	-0.422728980198	0.860124023486	1.0	no
MSTRG.23807			50.2692526198	5.65160433475	4.87757238086e-45	2.00626641734e-43	yes	up	21.4826797754	4.42510206296	3.05809542887e-27	6.24738790515e-26	yes	up	15.2695242073	3.93258320388	5.57107522621e-22	8.37105007694e-21	yes	up	0.427352281082	-1.2265022718	2.14803784915e-05	0.000327010040795	yes	down	0.303754748908	-1.71902113087	2.07088911795e-09	5.53675215564e-08	yes	down	0.710783029257	-0.492518859073	0.0983369727406	0.261221488957	no	down	1.50569854835	0.590432961026	0.252350478063	0.570447325196	no	up	1.52748704207	0.611160141474	0.240129149983	0.413167370102	no
MSTRG.23809			2.7351766041	1.45163398755	4.01548875497e-05	0.000133988834344	yes	up	2.3516075119	1.23364729151	0.000564502005867	0.00145662206069	yes	up	0.548469184215	-0.866517529917	0.0204023181165	0.0393322217238	no	down	0.859764414616	-0.217986696034	0.536756803748	0.719634121839	no	down	0.200524230645	-2.31815151747	3.33883840242e-10	1.01697213998e-08	yes	down	0.233231600699	-2.10016482143	1.81482682674e-08	7.0880118019e-07	yes	down	1.12249311589	0.166706597126	0.653264625338	0.871885539589	no	up	1.44283648421	0.528907809334	0.150847128471	0.298469884111	no
MSTRG.23829			2.09255257812	1.06526387283	0.382482446653	0.477359122023	no	up	1.31042101908	0.39003040302	0.758832248866	0.817420848814	no	up	5.23782030186	2.38896656483	0.0461628900554	0.0809513622622	no	up	0.626230868832	-0.675233469813	0.590462283728	0.760692940756	no	down	2.50307703454	1.323702692	0.26255053511	0.449933036666	no	up	3.99705150148	1.99893616181	0.105164901386	0.273953543526	no	up	0.904317380736	-0.145098902717	0.904842718709	0.974827375568	no	down	1.15993928706	0.214049294537	0.859101063959	0.929961039456	no
MSTRG.23836			2.6876220376	1.42633026505	0.000177413315618	0.000527607960086	yes	up	5.16722772574	2.36939046641	3.73413721013e-10	2.30839701977e-09	yes	up	11.1215449964	3.47528531494	8.60828564803e-21	1.21216959475e-19	yes	up	1.92260208223	0.943060201368	0.0103844708773	0.0471823320667	no	up	4.13806139434	2.0489550499	1.4065571623e-08	3.20049945322e-07	yes	up	2.15232337081	1.10589484853	0.00205801291073	0.0158775484768	yes	up	1.19129302789	0.252528323263	0.518595997104	0.795750472278	no	up	1.16039233314	0.214612668609	0.585352318001	0.740011028023	no
MSTRG.23842			2.81121165732	1.49119207893	0.000902283757051	0.00234779160898	yes	up	2.18031590312	1.12453718034	0.0158276893686	0.0302346557291	yes	up	0.756841977171	-0.40193598695	0.414161551747	0.514025486725	no	down	0.775578707295	-0.366654898588	0.414964685014	0.617418173672	no	down	0.269222694492	-1.89312806588	7.1790568792e-05	0.000605064995292	yes	down	0.347124917123	-1.52647316729	0.00194719459717	0.0151721267949	yes	down	1.42254062758	0.50846985631	0.274319007031	0.596299753511	no	up	1.40939307123	0.495074026714	0.289674059186	0.469075343676	no
MSTRG.23855			0.656480875341	-0.607175111876	0.00793452015837	0.0167587791363	no	down	0.439294688243	-1.18673903978	4.65452103709e-07	1.97586623008e-06	yes	down	0.808718616282	-0.30629027296	0.178406223824	0.25862933278	no	down	0.669166010381	-0.579563927904	0.0149659003749	0.0622330202107	no	down	1.23189973487	0.300884838916	0.191637029673	0.359073887071	no	up	1.84094786012	0.88044876682	0.000204983188825	0.00243568259662	no	up	0.747387451527	-0.420071753502	0.0834027454438	0.322099140296	no	down	0.591357077383	-0.757898563119	0.00217058540016	0.0118003843075	no
MSTRG.23858			1.36412709982	0.447978070858	0.159886417453	0.231017639866	no	up	1.45079635913	0.536845029888	0.10833168205	0.164129325234	no	up	1.46739024866	0.553252603071	0.0794270865544	0.12990922696	no	up	1.06353459243	0.0888669590298	0.79133935999	0.89765721978	no	up	1.07569906708	0.105274532213	0.739874507818	0.862938574065	no	up	1.01143777996	0.0164075731835	0.960671642444	0.994280065834	no	up	0.695196997542	-0.524506243519	0.0763114482847	0.305606603769	no	down	0.542691658009	-0.881795362439	0.00415472123406	0.0199190160942	no
MSTRG.23877			0.771321378865	-0.37459599598	0.895710038119	1.0	no	down	0.613134298108	-0.705724985093	0.8049433664	1.0	no	down	0.38579014905	-1.37411178949	0.630627787578	1.0	no	down	0.794914175736	-0.331128989112	0.909625213988	1.0	no	down	0.500167841345	-0.999515793515	0.731873194285	1.0	no	down	1.0	0.0	1.0	1.0	no	no_change	6.51087090062	2.70285053263	0.3355677962	1.0	no	up	5.29595344223	2.40489043918	0.398559366717	1.0	no
MSTRG.23879			0.679073433761	-0.558360501575	0.00189668320438	0.00462342049947	no	down	0.906733110097	-0.141250127818	0.432177418962	0.522920618512	no	down	1.1914663004	0.252738146716	0.159385765493	0.23518944468	no	up	1.33525045307	0.417110373758	0.0205005781564	0.0785436121108	no	up	1.75454706541	0.811098648291	6.44882155148e-06	7.28736681359e-05	no	up	1.31402094744	0.393988274534	0.0284837438369	0.112913190909	no	up	0.643449868591	-0.636100342949	0.000425115110798	0.0120859979829	no	down	0.834623556449	-0.260802455029	0.148169847157	0.294619032967	no
MSTRG.23899			0.225510259843	-2.14873502288	7.33719043522e-11	5.1435147807e-10	yes	down	0.127866650135	-2.96728806177	2.42838321116e-19	3.19793898629e-18	yes	down	0.0819838367038	-3.60851668255	7.82054626317e-28	1.6177780591e-26	yes	down	0.567010344559	-0.818553038896	0.0131338744421	0.0563703370503	no	down	0.363548145263	-1.45978165968	9.73364299208e-06	0.000105443234439	yes	down	0.641166689024	-0.641228620781	0.0521096916376	0.171411778516	no	down	0.711869453787	-0.490315398136	0.137210564564	0.420605043343	no	down	0.751314334685	-0.412511466492	0.211148132912	0.377814722442	no
MSTRG.23920			0.299519691902	-1.73927723887	0.451783281904	0.545221501891	no	down	1.72755781962	0.788733996972	0.709273348026	0.775046548583	no	up	0.29178942999	-1.777000472	0.442032734705	0.540920753072	no	down	5.76776040551	2.52801123584	0.279184809129	0.482632357071	no	up	0.974191139614	-0.0377232331351	0.988032477984	1.0	no	down	0.168902844626	-2.56573446898	0.272073337741	0.498796693941	no	down	0.668655748871	-0.580664450869	0.817403701917	1.0	no	down	40.2000476739	5.32912530721	0.0172126587248	1.0	no
MSTRG.23922			14.2024511938	3.82806804011	5.31605123964e-08	2.70653230265e-07	yes	up	33.5945534612	5.07015544898	4.97684883665e-13	4.09318306073e-12	yes	up	9.80231497835	3.29312250569	3.09237559777e-06	1.2151304073e-05	yes	up	2.36540530946	1.24208740887	0.0554671669157	0.162737185332	no	up	0.690184732522	-0.534945534412	0.41282015361	0.605746471301	no	down	0.29178286265	-1.77703294328	0.00634632046849	0.0380589519772	yes	down	0.4735231007	-1.07849328598	0.10881022276	0.371314167389	no	down	8.24972994533	3.04434689355	2.73042219989e-06	5.14121943723e-05	yes
MSTRG.23945			1.94601863376	0.960525524457	6.07623410758e-07	2.68151092551e-06	no	up	3.1250563248	1.64388219258	1.34249130413e-17	1.56695521431e-16	yes	up	4.59364566547	2.19963957757	1.90967340777e-30	4.54129089997e-29	yes	up	1.6058717376	0.683356668126	0.000373201229613	0.00348457171943	no	up	2.36053529282	1.23911405311	9.45282221914e-11	3.2669089357e-09	yes	up	1.46994011884	0.555757384988	0.00367253990971	0.0248621026104	no	up	0.872849038886	-0.196195936661	0.349109508868	0.670132020421	no	down	1.66197466692	0.732898391625	0.000338332553963	0.00261239878149	no
MSTRG.2403			2.73569544904	1.45190763131	0.00118562436567	0.00301138264139	yes	up	3.90271799576	1.96447921968	1.19467047012e-05	4.13333338854e-05	yes	up	1.50790168979	0.592542372723	0.193285769565	0.276479151154	no	up	1.42659081336	0.512571588364	0.243369624651	0.442358348337	no	up	0.551195013437	-0.859365258591	0.0541802573095	0.141881370318	no	down	0.386372187647	-1.37193684696	0.00215587694023	0.016390248563	yes	down	0.969194266292	-0.0451422249892	0.925093355638	0.982821037599	no	down	2.19192109737	1.13219586651	0.0142741622424	0.0519811024534	no
MSTRG.24046			0.0126787442287	-6.30144432953	7.82257436699e-17	9.05499438152e-16	yes	down	0.00104164571658	-9.9069196115	8.3326702502e-28	1.74941705338e-26	yes	down	0.000904388579104	-10.1107696061	1.56204593559e-31	3.90789004749e-30	yes	down	0.0821568522713	-3.60547528197	7.99913741174e-05	0.00099715856282	yes	down	0.0713310847501	-3.80932527661	1.29275019677e-05	0.000134650443832	yes	down	0.86823049786	-0.203849994644	0.839480482294	0.934879384693	no	down	1.93269980484	0.950617569418	0.203588946698	0.513902816789	no	up	1.12360958947	0.168140842345	0.822151840887	0.907716275574	no
MSTRG.24055			0.0252616987137	-5.30690453389	1.94604513303e-48	8.81443972019e-47	yes	down	0.00479890315178	-7.70307958681	9.77787820881e-60	5.84124518207e-58	yes	down	0.00411408995083	-7.92521094724	7.81259599771e-72	5.99289951357e-70	yes	down	0.189967555475	-2.39617505292	8.08378507835e-07	2.0194413096e-05	yes	down	0.162858800489	-2.61830641335	9.50611736977e-09	2.24806829691e-07	yes	down	0.85729797429	-0.222131360429	0.684955552471	0.845821378681	no	down	1.4732157467	0.558968722907	0.10726839862	0.368585531971	no	up	0.459728924322	-1.12114465722	0.00136091285508	0.00813749491445	yes
MSTRG.24056			1.71250785556	0.776110605975	0.0139138685727	0.02761542118	no	up	2.13827913568	1.09645019795	0.000536171622006	0.00138933850634	yes	up	0.58102446829	-0.783329174739	0.0157571284983	0.0312794311969	no	down	1.24862442454	0.320339591973	0.310345987677	0.516263147481	no	up	0.33928280469	-1.55943978071	1.43213561534e-06	1.90654291807e-05	yes	down	0.271725266638	-1.87977937269	7.01336897885e-09	2.9674132801e-07	yes	down	1.88775252602	0.916669647704	0.00267524268956	0.0409382214645	no	up	0.900261259404	-0.151584356834	0.619772268567	0.769119025673	no
MSTRG.24072			2.49784208734	1.32068227318	0.0047172182588	0.0105112225352	yes	up	3.3284164792	1.7348359668	0.000219313608199	0.000614053184497	yes	up	0.706256563442	-0.501735725036	0.313132706447	0.411457586809	no	down	1.33251677361	0.41415369362	0.367842715685	0.574469470186	no	up	0.282746682435	-1.82241799821	0.000190694113411	0.00140861921841	yes	down	0.212189961159	-2.23657169183	5.1000681571e-06	0.000105285582856	yes	down	0.972470670093	-0.0402733560986	0.932380880079	0.985864309877	no	down	1.27418105057	0.349570287169	0.457258598562	0.633838338532	no
MSTRG.24120			0.00678160294961	-7.20415796497	2.96389680184e-14	2.85703622611e-13	yes	down	0.00784127015357	-6.99469691912	7.54218672125e-13	6.1039172895e-12	yes	down	0.000994323717825	-9.97399675908	8.46752374148e-14	7.53288641875e-13	yes	down	1.15625615534	0.209461045851	0.842306094298	0.927741691339	no	up	0.146620751054	-2.76983879411	0.0469014984719	0.127377799885	no	down	0.126806460988	-2.97929983996	0.0349690819315	0.130420721296	no	down	0.560025004872	-0.836436850575	0.333409731117	0.653636026927	no	down	0.484182085628	-1.04637839319	0.226637389702	0.397151948038	no
MSTRG.24131			0.567433315894	-0.817477236372	0.0386495580867	0.0678093322247	no	down	0.790776701375	-0.338657729266	0.394987213296	0.485762814904	no	down	0.338850940693	-1.56127731833	0.00014597177503	0.000440168371414	yes	down	1.39360287672	0.478819507106	0.246447533019	0.445769627892	no	up	0.597164338437	-0.743800081955	0.0805455716097	0.191882792781	no	down	0.428503950741	-1.22261958906	0.0043046182684	0.0283146214252	yes	down	0.536489402403	-0.898378422045	0.0371016406092	0.205493789493	no	down	0.527075217645	-0.923919234769	0.0336956872776	0.0997477276801	no
MSTRG.24139			2.67320714563	1.41857163571	0.084290356306	0.133810766855	no	up	6.60795937293	2.7242048168	0.000690645394316	0.00175275274248	yes	up	2.47882220908	1.30965479935	0.112086824511	0.174319947807	no	up	2.47192193232	1.30563318109	0.0846153355146	0.219192456285	no	up	0.927283997848	-0.108916836363	0.888917840564	0.955904102225	no	down	0.375126732654	-1.41455001746	0.062655740223	0.193672239727	no	down	0.286201131208	-1.80489872057	0.0631704219619	0.275587676548	no	down	2.01123208082	1.00807956724	0.190686760501	0.351536741713	no
MSTRG.24142			0.960017102712	-0.0588679872016	0.811909974306	0.861493275959	no	down	0.85774936996	-0.221371933802	0.391263424137	0.482145714679	no	down	0.95454913917	-0.0671086269462	0.785923034928	0.845982072376	no	down	0.89347300953	-0.1625039466	0.536534956186	0.719490733594	no	down	0.994304306115	-0.00824063974463	0.973913144712	1.0	no	down	1.11285320934	0.154263306856	0.556962270774	0.753445180295	no	up	0.746536982995	-0.42171436251	0.134952904577	0.416791650597	no	down	2.12785238664	1.08939807168	2.68844317878e-05	0.000329685190618	yes
MSTRG.24158			2.76981845704	1.46979142042	2.78413450293e-05	9.55170008578e-05	yes	up	4.70454897015	2.23405641696	1.81417624067e-10	1.16194510749e-09	yes	up	1.43630190463	0.522359029473	0.140612407979	0.211041721424	no	up	1.69850444826	0.764264996535	0.0273276638485	0.0970651338736	no	up	0.518554528719	-0.947432390948	0.00686978596219	0.0280711907816	no	down	0.305300659796	-1.71169738748	1.01403155884e-06	2.5569928677e-05	yes	down	0.984267735613	-0.0228772912108	0.950947054051	0.992314096193	no	down	1.99377039334	0.995499275604	0.00610731485968	0.0270140307929	no
MSTRG.24176			0.428899575309	-1.22128820745	0.279211426722	0.368921680582	no	down	1.32546092068	0.406494135032	0.686542053829	0.75490986411	no	up	2.08145302694	1.05759100092	0.25373436504	0.346143469131	no	up	3.09037592244	1.62778234248	0.165599928933	0.343343784546	no	up	4.85300789922	2.27887920837	0.0392850484482	0.111080667249	no	up	1.57036167153	0.651096865886	0.507062208033	0.712971566612	no	up	1.05860082141	0.0821586785339	0.943974982529	1.0	no	up	1.39499652761	0.480261530938	0.671987892927	0.807575610778	no
MSTRG.24210			0.239843750953	-2.05983324379	3.79401979057e-10	2.47156957592e-09	yes	down	0.2737963274	-1.86882499993	2.26368485255e-08	1.1320721254e-07	yes	down	0.456451237331	-1.1314673495	0.000431609514203	0.00119471355841	yes	down	1.14156123022	0.191008243858	0.581436986949	0.754264452727	no	up	1.90311915786	0.928365894282	0.00545833620888	0.023349549338	no	up	1.66711964936	0.737357650424	0.0298058570404	0.116705477819	no	up	0.813100299457	-0.298494768905	0.352706885077	0.67300225785	no	down	1.12083353938	0.164572032166	0.606783230451	0.758287164919	no
MSTRG.24235			2.30155140493	1.20260666538	0.000161314822897	0.000483316784554	yes	up	2.3543183902	1.23530943885	0.000143170481132	0.000414580326826	yes	up	0.866530910817	-0.206676880889	0.540032104887	0.633525963087	no	down	1.0229267029	0.0327027734782	0.917986408601	0.964555773364	no	up	0.376498612615	-1.40928354626	1.98362258768e-05	0.000195118726688	yes	down	0.368060205631	-1.44198631974	1.7942575528e-05	0.000315004463385	yes	down	1.20921510651	0.274070907523	0.421586780766	0.730649322823	no	up	1.2267326209	0.294820832919	0.389249540426	0.573036627574	no
MSTRG.24253			0.0121923690102	-6.35787771705	5.56382922932e-98	7.4897701164e-96	yes	down	0.0102028242222	-6.61488763293	2.17492706482e-101	2.69663598465e-99	yes	down	0.0138346932357	-6.17556553514	3.06095512202e-93	3.22693418585e-91	yes	down	0.836820491055	-0.257009915888	0.417761915444	0.61996013457	no	down	1.13470099406	0.182312181901	0.555744372065	0.735061094012	no	up	1.3559670278	0.439322097789	0.164560754929	0.365584140456	no	up	1.10573743735	0.14500885139	0.624102107678	0.855227712825	no	up	1.17714503923	0.235292089692	0.426533074404	0.606762183715	no
[truncated: 20,946 more rows]
[truncated: 77 more columns]
