# Supplementary material for: Integrated Analysis of lncRNA and mRNA in Subcutaneous Adipose Tissue of Ningxiang Pig
Source: Biology (Basel). 2021 Jul 29;10(8):726. doi: 10.3390/biology10080726 (PMC8389317; doi:10.3390/biology10080726)
Supplement: Supplementary file 1 [file biology-10-00726-s001.zip › Table S5. Total differentially expressed lncRNAs of subcutaneous adipose tissue.xls]

transcript_id	gene_id	gene_name	description	N30D_L_vs_N90D_L_fc(N90D_L/N30D_L)	N30D_L_vs_N90D_L_log2fc(N90D_L/N30D_L)	N30D_L_vs_N90D_L_pvalue	N30D_L_vs_N90D_L_padjust	N30D_L_vs_N90D_L_significant	N30D_L_vs_N90D_L_regulate	N30D_L_vs_N150D_L_fc(N150D_L/N30D_L)	N30D_L_vs_N150D_L_log2fc(N150D_L/N30D_L)	N30D_L_vs_N150D_L_pvalue	N30D_L_vs_N150D_L_padjust	N30D_L_vs_N150D_L_significant	N30D_L_vs_N150D_L_regulate	N30D_L_vs_N210D_L_fc(N210D_L/N30D_L)	N30D_L_vs_N210D_L_log2fc(N210D_L/N30D_L)	N30D_L_vs_N210D_L_pvalue	N30D_L_vs_N210D_L_padjust	N30D_L_vs_N210D_L_significant	N30D_L_vs_N210D_L_regulate	N90D_L_vs_N150D_L_fc(N150D_L/N90D_L)	N90D_L_vs_N150D_L_log2fc(N150D_L/N90D_L)	N90D_L_vs_N150D_L_pvalue	N90D_L_vs_N150D_L_padjust	N90D_L_vs_N150D_L_significant	N90D_L_vs_N150D_L_regulate	N90D_L_vs_N210D_L_fc(N210D_L/N90D_L)	N90D_L_vs_N210D_L_log2fc(N210D_L/N90D_L)	N90D_L_vs_N210D_L_pvalue	N90D_L_vs_N210D_L_padjust	N90D_L_vs_N210D_L_significant	N90D_L_vs_N210D_L_regulate	N150D_L_vs_N210D_L_fc(N210D_L/N150D_L)	N150D_L_vs_N210D_L_log2fc(N210D_L/N150D_L)	N150D_L_vs_N210D_L_pvalue	N150D_L_vs_N210D_L_padjust	N150D_L_vs_N210D_L_significant	N150D_L_vs_N210D_L_regulate	N30D_M_vs_N90D_M_fc(N90D_M/N30D_M)	N30D_M_vs_N90D_M_log2fc(N90D_M/N30D_M)	N30D_M_vs_N90D_M_pvalue	N30D_M_vs_N90D_M_padjust	N30D_M_vs_N90D_M_significant	N30D_M_vs_N90D_M_regulate	N30D_M_vs_N150D_M_fc(N150D_M/N30D_M)	N30D_M_vs_N150D_M_log2fc(N150D_M/N30D_M)	N30D_M_vs_N150D_M_pvalue	N30D_M_vs_N150D_M_padjust
MSTRG.10024.1	MSTRG.10024			0.375356289	-1.41366744	0.086268812	0.14047659	no	down	0.105175001	-3.249136267	0.008521092	0.017882545	yes	down	0.427837933	-1.224863695	0.129461376	0.202961023	no	down	0.280200449	-1.835468827	0.154743781	0.330956981	no	down	1.139818209	0.188803745	0.831878685	0.923986699	no	up	4.067867173	2.024272572	0.113646654	0.29183556	no	up	1.078091687	0.108479879	0.898961193	1	no	up	1.070400335	0.098150473	0.909281516	0.963296725
MSTRG.1004.1	MSTRG.1004			0.736385124	-0.441467612	0.830301078	0.880875378	no	down	6.188033266	2.629480953	0.162803775	0.238806354	no	up	3.905121847	1.965367564	0.297000866	0.404101002	no	up	8.403256749	3.070948564	0.10309507	1	no	up	5.30309714	2.406835175	0.201551682	1	no	up	0.631076415	-0.664113389	0.694427005	1	no	down	2.014241661	1.010236783	0.572376992	1	no	up	4.487006625	2.165753314	0.199418335	1
MSTRG.1004.2	MSTRG.1004			0.371470714	-1.42867962	0.843418462	1	no	down	0.574167741	-0.800455818	0.911880102	1	no	down	0.363456491	-1.460145423	0.840015938	1	no	down	1	0	1	1	no	no_change	1	0	1	1	no	no_change	1	0	1	1	no	no_change	1	0	1	1	no	no_change	1	0	1	1
MSTRG.10045.2	MSTRG.10045			2.613107252	1.38576634	0.498764692	1	no	up	12.54809235	3.649396148	0.050307655	0.086969729	no	up	3.979636155	1.992636536	0.307763138	0.416087063	no	up	4.801981374	2.263629808	0.202273367	1	no	up	1.522951709	0.606870196	0.74537375	1	no	up	0.31715069	-1.656759612	0.319656764	1	no	down	2.159414367	1.110640107	0.510707768	1	no	up	1.921827279	0.942478682	0.582233454	1
MSTRG.10063.1	MSTRG.10063			3.598659172	1.847459471	0.149090255	0.223257092	no	up	19.11311507	4.256491024	0.00024262	0.000699517	yes	up	0.387946989	-1.366068564	0.397956493	0.508765615	no	down	5.311176791	2.409031553	0.004509123	0.025114479	yes	up	0.107803204	-3.213528036	0.022592756	0.07220088	no	down	0.020297423	-5.622559588	1.54E-05	0.000278324	yes	down	0.67363006	-0.569971576	0.184844053	0.494648702	no	down	1.052646691	0.074021294	0.863148496	0.935570086
MSTRG.10070.1	MSTRG.10070			1.712348816	0.775976617	0.356313414	0.459112607	no	up	2.566733146	1.359933312	0.106545107	0.166608553	no	up	0.479593902	-1.06011478	0.262194087	0.365323412	no	down	1.498954607	0.583956695	0.483786753	0.679299704	no	up	0.280079559	-1.836091398	0.050240291	0.133965119	no	down	0.186849927	-2.420048093	0.009960222	0.053730571	no	down	0.572750653	-0.804020897	0.343037645	0.670325381	no	down	0.332537115	-1.588412723	0.079656933	0.190730986
MSTRG.10070.3	MSTRG.10070			1	0	1	1	no	no_change	1	0	1	1	no	no_change	1	0	1	1	no	no_change	1	0	1	1	no	no_change	1	0	1	1	no	no_change	1	0	1	1	no	no_change	2.536460124	1.34281648	0.853283929	1	no	up	5.7059445	2.512465714	0.728185861	1
MSTRG.10080.1	MSTRG.10080			1	0	1	1	no	no_change	25.0252134	4.645310466	0.518130634	1	no	up	1	0	1	1	no	no_change	17.44807581	4.124996038	0.566071732	1	no	up	1	0	1	1	no	no_change	0.056076424	-4.156461842	0.563113054	1	no	down	0.369334982	-1.43699818	0.842654584	1	no	down	0.394796967	-1.340817188	0.853061826	1
MSTRG.10080.2	MSTRG.10080			0.736387489	-0.441462979	0.929967175	1	no	down	1.13821213	0.18676946	0.970339945	1	no	up	0.720500225	-0.472929215	0.924989675	1	no	down	1	0	1	1	no	no_change	1	0	1	1	no	no_change	1	0	1	1	no	no_change	1.802648052	0.850117753	0.860375297	1	no	up	1.362656054	0.44642146	0.926652081	1
MSTRG.10098.1	MSTRG.10098			23.90094013	4.578995462	0.210312125	1	no	up	1	0	1	1	no	no_change	5.162898793	2.368181318	0.529132682	1	no	up	0.092754733	-3.430435292	0.347993659	1	no	down	0.216012373	-2.210814144	0.539751828	1	no	down	2.328855534	1.219621148	0.745856806	1	no	up	2.642098649	1.401684334	0.708852809	1	no	up	0.714717758	-0.48455446	0.898819194	1
MSTRG.10098.2	MSTRG.10098			1	0	1	1	no	no_change	1	0	1	1	no	no_change	1	0	1	1	no	no_change	1	0	1	1	no	no_change	1	0	1	1	no	no_change	1	0	1	1	no	no_change	2.536460124	1.34281648	0.853283929	1	no	up	1	0	1	1
MSTRG.10109.1	MSTRG.10109			1.434274794	0.520321458	0.918259281	1	no	up	1.138212095	0.186769415	0.970614298	1	no	up	0.720500281	-0.472929103	0.925681808	1	no	down	0.793580212	-0.333552043	0.94754596	1	no	down	0.502344658	-0.993250561	0.8446839	1	no	down	1	0	1	1	no	no_change	11.599707	3.53601646	0.477163716	1	no	up	4.769037243	2.253698049	0.654898906	1
MSTRG.10117.3	MSTRG.10117			1.283251138	0.35980354	0.435985676	0.539149976	no	up	3.026807158	1.597796762	0.000329534	0.000927285	yes	up	0.804938575	-0.313049401	0.521306615	0.627755981	no	down	2.358702104	1.237993222	0.005959901	0.031327462	yes	up	0.627265039	-0.67285294	0.172217561	0.332486493	no	down	0.265936524	-1.910846162	6.19E-05	0.000909081	yes	down	1.135927794	0.183871131	0.718583173	0.903881793	no	up	1.230860636	0.299667422	0.556285512	0.720428457
MSTRG.10121.1	MSTRG.10121			2.816754891	1.494034028	1.88E-05	6.87E-05	yes	up	2.852679484	1.512317661	2.66E-05	9.07E-05	yes	up	0.987650475	-0.017927526	0.962850641	0.984736247	no	down	1.012753894	0.018283632	0.957093211	0.989269367	no	up	0.350634156	-1.511961555	3.63E-05	0.000332905	yes	down	0.346218522	-1.530245187	4.81E-05	0.00073839	yes	down	1.745578981	0.803705635	0.024434924	0.160497186	no	up	1.69642998	0.762501884	0.034222081	0.102378935
MSTRG.10162.1	MSTRG.10162			2.072521172	1.05138684	0.010642169	0.022524448	yes	up	1.469657086	0.555479571	0.199885394	0.284222692	no	up	0.692508472	-0.530096374	0.235199997	0.334528764	no	down	0.709115596	-0.495907269	0.243561289	0.447090478	no	down	0.334138189	-1.581483214	0.000312512	0.002150674	yes	down	0.471204119	-1.085575946	0.018064854	0.08253456	no	down	1.318220559	0.398591776	0.353431716	0.680560277	no	up	1.15961186	0.213641994	0.624224116	0.77616979
MSTRG.10162.2	MSTRG.10162			1	0	1	1	no	no_change	1	0	1	1	no	no_change	8.014985115	3.002699841	0.677113428	1	no	up	1	0	1	1	no	no_change	5.588206808	2.482385413	0.730658508	1	no	up	3.615415885	1.854161611	0.797078787	1	no	up	1	0	1	1	no	no_change	1	0	1	1
MSTRG.10166.1	MSTRG.10166			8.058247344	3.010466089	1.25E-07	6.35E-07	yes	up	5.571829267	2.478151051	1.92E-05	6.70E-05	yes	up	2.041569999	1.029679034	0.082568803	0.139075182	no	up	0.691444309	-0.532315038	0.324509068	0.535745835	no	down	0.253351618	-1.980787055	0.000354335	0.002401789	yes	down	0.366409289	-1.448472017	0.010373393	0.055254308	no	down	2.514868921	1.330483206	0.06621271	0.28586413	no	up	1.876011373	0.907668574	0.226590957	0.400093196
MSTRG.10167.2	MSTRG.10167			1.900487929	0.926369862	0.579406455	0.671025245	no	up	2.006639505	1.004781458	0.550957982	0.643643367	no	up	1.159006567	0.212888741	0.89969985	0.937752024	no	up	1.055854907	0.078411596	0.962671739	0.991708232	no	up	0.609846845	-0.713481121	0.670976905	0.819560381	no	down	0.577585842	-0.791892717	0.639975008	0.817689862	no	down	1.614486279	0.69107518	0.676075562	1	no	up	0.184267246	-2.440128446	0.183941755	0.346042832
MSTRG.10167.4	MSTRG.10167			5.03942595	2.333259403	0.057752677	0.099425236	no	up	2.756892443	1.463042983	0.25439454	0.346175774	no	up	0.524933447	-0.92979357	0.524700359	0.63077773	no	down	0.547064779	-0.87021642	0.471492747	0.669116374	no	down	0.104165326	-3.263052973	0.019431096	0.064278559	no	down	0.190407663	-2.392836554	0.097501945	0.262987869	no	down	1.399006583	0.484402751	0.683870119	1	no	up	0.724940856	-0.464064797	0.708260349	0.837530834
MSTRG.10167.5	MSTRG.10167			1	0	1	1	no	no_change	15.79228178	3.981147732	0.296632683	0.392162925	no	up	15.02332848	3.909132578	0.302494598	0.410317571	no	up	11.01061841	3.460823595	0.36426107	1	no	up	10.47449251	3.388808441	0.371399773	1	no	up	0.951308284	-0.072015153	0.98437144	1	no	down	1	0	1	1	no	no_change	13.60929848	3.766520797	0.321066346	1
MSTRG.10221.1	MSTRG.10221			0.257580359	-1.956905504	0.182246249	0.264296003	no	down	1.48505086	0.570512341	0.614604788	0.700457332	no	up	2.095420991	1.067240125	0.285302608	0.390990378	no	up	5.765388571	2.527417845	0.09732192	0.243455569	no	up	8.135018511	3.024145629	0.034127586	0.099289335	no	up	1.411009581	0.496727784	0.64594799	0.822251068	no	up	0.718184994	-0.477572587	0.460254603	0.763813489	no	down	0.715075611	-0.483832297	0.454425735	0.635771867
MSTRG.10261.1	MSTRG.10261			2.570030477	1.361785468	0.222924228	0.312643629	no	up	4.503198423	2.170950048	0.04943301	0.085692102	no	up	0.856222602	-0.223942176	0.863709995	0.911390387	no	down	1.752196506	0.80916458	0.426491582	0.63082006	no	up	0.333156595	-1.585727644	0.197877035	0.367456858	no	down	0.190136548	-2.394892224	0.049690252	0.168565888	no	down	2.353431105	1.23476562	0.268055828	1	no	up	3.469787782	1.794847428	0.098411512	0.222533503
MSTRG.10262.1	MSTRG.10262			1.678867079	0.747488012	0.438590418	0.541163515	no	up	1.995697454	0.996893026	0.309772022	0.406365084	no	up	0.254898007	-1.972008	0.108751867	0.175630277	no	down	1.188716771	0.249405014	0.797523367	0.903508553	no	up	0.15182739	-2.719496012	0.026065246	0.080576367	no	down	0.127723772	-2.968901026	0.016231016	0.076579869	no	down	1.600583304	0.678597765	0.495366249	1	no	up	0.982663326	-0.025230881	0.980696249	1
MSTRG.10269.1	MSTRG.10269			2.340936226	1.227085632	0.109083059	0.171389781	no	up	0.872267391	-0.197157638	0.800285172	0.857612897	no	down	0.233022274	-2.10146023	0.008886658	0.019540528	yes	down	0.372614761	-1.424243269	0.066676059	0.18727314	no	down	0.099542342	-3.328545862	3.21E-05	0.000299808	yes	down	0.26714546	-1.904302593	0.019241771	0.08651177	no	down	3.804846149	1.927838119	0.016375116	0.127525425	no	up	2.842998147	1.507413158	0.062203702	0.159790414
MSTRG.10278.1	MSTRG.10278			1.626122827	0.701436233	0.039597307	0.07153232	no	up	1.746498748	0.804465608	0.0203631	0.039150476	no	up	0.485954332	-1.041107354	0.004978711	0.011609754	yes	down	1.07402634	0.103029375	0.765214756	0.88399499	no	up	0.298842328	-1.742543587	2.33E-06	2.96E-05	yes	down	0.278244878	-1.845572962	8.32E-07	2.19E-05	yes	down	0.898631517	-0.154198434	0.670547707	0.884948694	no	down	1.407983338	0.493630262	0.162319047	0.317542731
MSTRG.10291.1	MSTRG.10291			1	0	1	1	no	no_change	1	0	1	1	no	no_change	1	0	1	1	no	no_change	1	0	1	1	no	no_change	1	0	1	1	no	no_change	1	0	1	1	no	no_change	0.719353674	-0.475226842	0.947660263	1	no	down	13.43097037	3.747491636	0.600224829	1
MSTRG.10296.1	MSTRG.10296			1.184545481	0.244333592	0.363629352	0.46647286	no	up	1.527813494	0.611468439	0.024791229	0.04668138	no	up	0.388748865	-1.363089631	6.26E-06	2.45E-05	yes	down	1.2897888	0.367134847	0.182510875	0.36958023	no	up	0.328183993	-1.607423223	1.29E-07	2.29E-06	yes	down	0.254447854	-1.97455807	1.35E-10	8.49E-09	yes	down	1.235922531	0.305588317	0.232019165	0.555218203	no	up	2.630258554	1.395204623	2.55E-08	1.10E-06
MSTRG.10299.1	MSTRG.10299			0.634191187	-0.657010265	0.136154164	0.206682692	no	down	0.981493866	-0.026948843	0.951249718	0.972419108	no	down	0.983989392	-0.023285333	0.955563989	0.979181929	no	down	1.547630881	0.630061422	0.183190399	0.370414313	no	up	1.551565855	0.633724932	0.161021178	0.317126166	no	up	1.002542579	0.003663511	0.993533906	1	no	up	1.251729606	0.323922951	0.382401023	0.703695552	no	up	1.176445436	0.234434409	0.529413871	0.700273874
MSTRG.10364.1	MSTRG.10364			1.443686114	0.529757106	0.436791229	0.539675173	no	up	1.45532971	0.541346038	0.449556547	0.54879912	no	up	0.551662678	-0.858141715	0.270233261	0.374547682	no	down	1.008065185	0.011588932	0.987077028	1	no	up	0.382120928	-1.387898821	0.074413976	0.180365606	no	down	0.379063709	-1.399487753	0.083448515	0.237359354	no	down	0.555092807	-0.849199095	0.277580032	1	no	down	0.39994761	-1.322117066	0.119981833	0.256593467
MSTRG.10367.1	MSTRG.10367			26.74405553	4.741146351	0.001328706	0.003463549	yes	up	68.6388812	6.100954132	3.05E-05	0.00010274	yes	up	11.66144372	3.543674504	0.019752498	0.039683871	yes	up	2.566509822	1.359807782	0.14184125	0.312360257	no	up	0.436038719	-1.197471847	0.237445918	0.418936974	no	down	0.169895597	-2.557279628	0.010016447	0.053960619	no	down	0.668620503	-0.5807405	0.75507403	1	no	down	24.39411512	4.608461246	0.001839889	0.010507253
MSTRG.10369.2	MSTRG.10369			7.956511243	2.992135979	0.678242296	1	no	up	1	0	1	1	no	no_change	1	0	1	1	no	no_change	0.278626088	-1.843597749	0.798246739	1	no	down	0.176374347	-2.503287354	0.728528605	1	no	down	1	0	1	1	no	no_change	1	0	1	1	no	no_change	1	0	1	1
MSTRG.10369.3	MSTRG.10369			4.484246469	2.164865576	0.000109116	0.000348122	yes	up	2.106107819	1.074579295	0.070968285	0.11731848	no	up	2.410182322	1.269142285	0.026634634	0.051837065	no	up	0.469668167	-1.090286281	0.052419506	0.157161189	no	down	0.537477665	-0.89572329	0.095995165	0.217396956	no	down	1.144377463	0.194562991	0.735108145	0.878012594	no	up	0.509280482	-0.973467668	0.254739329	0.581894072	no	down	0.550618577	-0.86087481	0.312405101	0.497603334
MSTRG.10395.1	MSTRG.10395			1.387877517	0.472880252	0.785072891	0.846611363	no	up	0.853292106	-0.228888394	0.904573962	0.939020628	no	down	0.564794068	-0.824203159	0.663953799	0.753159951	no	down	0.614818019	-0.701768646	0.713699729	1	no	down	0.406948064	-1.297083412	0.494949598	1	no	down	0.661900027	-0.595314765	0.772777517	1	no	down	0.238369707	-2.068727189	0.315878562	1	no	down	1.423130063	0.509067519	0.786813075	1
MSTRG.10415.1	MSTRG.10415			60.11900716	5.909749279	4.08E-11	3.06E-10	yes	up	22.09299406	4.465517042	1.12E-06	4.71E-06	yes	up	27.58784798	4.785961017	1.16E-07	5.71E-07	yes	up	0.367487673	-1.444232237	0.012587777	0.054910707	no	down	0.458887285	-1.123788262	0.043322732	0.119563277	no	down	1.248714769	0.320443975	0.58754518	0.781087161	no	up	2.042517869	1.0303487	0.291554481	0.620452143	no	up	0.548090165	-0.867514848	0.511342494	0.684084036
MSTRG.10416.1	MSTRG.10416			33.33687313	5.059046886	0.099701724	0.158844038	no	up	73.82678992	6.206072525	0.042885003	0.075816599	no	up	7.780211098	2.9598093	0.348356536	0.459118195	no	up	2.214568524	1.147025639	0.688185049	1	no	up	0.233381549	-2.099237586	0.477562249	1	no	down	0.105384659	-3.246263225	0.270725014	1	no	down	1	0	1	1	no	no_change	2.711380775	1.439027733	0.659520766	1
MSTRG.10420.3	MSTRG.10420			5.302640286	2.406710884	0.1889177	0.272495983	no	up	4.063570907	2.022748069	0.304990914	0.401254213	no	up	2.574681056	1.364393727	0.488929688	0.596987179	no	up	0.766329732	-0.383962815	0.825266602	1	no	down	0.485546995	-1.042317157	0.548887233	0.731202887	no	down	0.633600623	-0.658354342	0.72700269	0.873425927	no	down	0.538401696	-0.893245141	0.567695342	1	no	down	1.443934503	0.530005303	0.709144993	1
MSTRG.10424.2	MSTRG.10424			0.829049599	-0.27046968	0.899616994	0.932593736	no	down	0.35694483	-1.48622699	0.524183941	0.618813015	no	down	1.095844086	0.13204255	0.950129434	0.975530462	no	up	0.430547015	-1.215757309	0.609734511	1	no	down	1.321807632	0.40251223	0.852466836	1	no	up	3.070065721	1.61826954	0.491450944	1	no	up	3.424128531	1.775736857	0.413200854	1	no	up	0.257503517	-1.95733596	0.417602867	1
MSTRG.10424.3	MSTRG.10424			52.45513346	5.713012062	0.339183062	1	no	up	15.50886249	3.95502097	0.510751284	0.607217791	no	up	1	0	1	1	no	no_change	0.295659576	-1.757991093	0.765959509	1	no	down	0.026752924	-5.224159597	0.382120335	1	no	down	0.090485567	-3.466168504	0.564359346	1	no	down	1	0	1	1	no	no_change	11.72284253	3.551250529	0.554349174	1
MSTRG.10424.5	MSTRG.10424			1	0	1	1	no_test	no_test	1	0	1	1	no_test	no_test	1	0	1	1	no_test	no_test	1	0	1	1	no_test	no_test	1	0	1	1	no_test	no_test	1	0	1	1	no_test	no_test	1	0	1	1	no_test	no_test	1	0	1	1
MSTRG.10428.1	MSTRG.10428			2.79352313	1.482085766	0.838267615	1	no	up	4.317839351	2.110309568	0.771336121	1	no	up	2.73325481	1.450619963	0.841655384	1	no	up	1.545660855	0.628223802	0.93105486	1	no	up	0.978425695	-0.031465803	0.996542452	1	no	down	0.633014475	-0.659689605	0.927610874	1	no	down	1	0	1	1	no	no_change	1	0	1	1
MSTRG.1043.3	MSTRG.1043			0.555084608	-0.849220405	0.3652051	0.468140333	no	down	0.930364844	-0.104131513	0.91123495	0.944102426	no	down	1.151018528	0.202911057	0.823911657	0.882931844	no	up	1.676077538	0.745088892	0.439305742	0.641624132	no	up	2.073591145	1.052131462	0.264003859	0.452369872	no	up	1.237168984	0.307042571	0.743460092	0.882276019	no	up	0.893939736	-0.161750517	0.86392875	0.958167581	no	down	0.963033974	-0.0543414	0.954073725	0.988568407
MSTRG.10445.3	MSTRG.10445			0.736390587	-0.44145691	0.951521224	1	no	down	1.138210104	0.186766892	0.979479742	1	no	up	0.720503472	-0.472922713	0.948070514	1	no	down	1	0	1	1	no	no_change	1	0	1	1	no	no_change	1	0	1	1	no	no_change	1	0	1	1	no	no_change	1	0	1	1
MSTRG.10463.1	MSTRG.10463			1	0	1	1	no	no_change	1	0	1	1	no	no_change	1	0	1	1	no	no_change	1	0	1	1	no	no_change	1	0	1	1	no	no_change	1	0	1	1	no	no_change	1	0	1	1	no	no_change	1	0	1	1
MSTRG.10468.3	MSTRG.10468			0.13972483	-2.839339673	0.415662041	1	no	down	0.21596906	-2.211103452	0.526165663	1	no	down	0.136710305	-2.870806099	0.410513207	1	no	down	1	0	1	1	no	no_change	1	0	1	1	no	no_change	1	0	1	1	no	no_change	1.149318397	0.200778525	0.952387389	1	no	up	0.154555209	-2.693805821	0.440920813	1
MSTRG.10482.1	MSTRG.10482			7.201773719	2.848352271	0.068027141	0.114550563	no	up	11.35118347	3.504770815	0.024624417	0.046398934	yes	up	0.391985775	-1.351126793	0.47725851	0.585834891	no	down	1.576164972	0.656418545	0.602565795	1	no	up	0.05442906	-4.199479064	0.011642097	0.0427856	yes	down	0.034532591	-4.855897609	0.003508265	0.02420907	yes	down	12.08928762	3.595657329	0.036865016	1	no	up	10.08710893	3.334440837	0.057506658	1
MSTRG.1049.1	MSTRG.1049			34.70796642	5.117194933	8.51E-12	6.78E-11	yes	up	7.820317153	2.967227117	0.00014656	0.000440335	yes	up	10.28894367	3.363022968	1.02E-05	3.87E-05	yes	up	0.225317642	-2.149967816	0.000850109	0.006875029	yes	down	0.296443287	-1.754171966	0.004717571	0.020805481	yes	down	1.315668337	0.395795851	0.548321926	0.751781108	no	up	3.551284513	1.828340947	0.242324235	0.567136981	no	up	5.079879715	2.344794336	0.119304158	0.255491362
MSTRG.1049.2	MSTRG.1049			22.89192661	4.516766982	0.529386304	1	no	up	1	0	1	1	no	no_change	2.73325481	1.450619963	0.841655384	1	no	up	0.096841635	-3.368228752	0.639060055	1	no	down	0.119398199	-3.066147019	0.669416009	1	no	down	1.232922172	0.302081733	0.966815903	1	no	up	1	0	1	1	no	no_change	2.711323902	1.438997472	0.842907466	1
MSTRG.10506.1	MSTRG.10506			1.324169142	0.405087416	0.675383911	0.754560729	no	up	3.068010331	1.617303341	0.084350701	0.136223149	no	up	0.864991208	-0.209242626	0.836024822	0.892016456	no	down	2.316932356	1.212215925	0.199133063	0.391418275	no	up	0.653233171	-0.614330042	0.545983531	0.728613702	no	down	0.281938819	-1.826545967	0.064686679	0.200748976	no	down	0.424598723	-1.235828062	0.319611296	1	no	down	0.166237749	-2.588680075	0.082395477	0.195763113
MSTRG.10507.1	MSTRG.10507			4.627464859	2.210222034	2.80E-06	1.17E-05	yes	up	0.973502538	-0.038743354	0.948569824	0.970727015	no	down	2.365819273	1.242339869	0.011639931	0.024827567	yes	up	0.210374918	-2.248965389	5.71E-05	0.000754145	yes	down	0.511256021	-0.967882165	0.027993208	0.085223577	no	down	2.430213769	1.281083223	0.026237519	0.107859925	no	up	1.413481909	0.499253418	0.192645081	0.506045383	no	up	0.405820629	-1.301085891	0.001509599	0.0089655
MSTRG.10523.1	MSTRG.10523			0.736387186	-0.441463572	0.925922012	1	no	down	1.138212328	0.186769711	0.968622804	1	no	up	0.720499907	-0.47292985	0.920658799	1	no	down	1	0	1	1	no	no_change	1	0	1	1	no	no_change	1	0	1	1	no	no_change	0.737584785	-0.439119199	0.922334306	1	no	down	0.13414724	-2.898110728	0.530457598	1
MSTRG.1053.1	MSTRG.1053			1	0	1	1	no_test	no_test	1	0	1	1	no_test	no_test	1	0	1	1	no_test	no_test	1	0	1	1	no_test	no_test	1	0	1	1	no_test	no_test	1	0	1	1	no_test	no_test	1	0	1	1	no_test	no_test	1	0	1	1
MSTRG.1053.3	MSTRG.1053			5.544954727	2.471175681	7.89E-10	5.17E-09	yes	up	1.955096137	0.96723955	0.01615336	0.031842535	no	up	1.930071294	0.948654139	0.018300736	0.037128471	no	up	0.352590099	-1.503936131	0.000183354	0.001965254	yes	down	0.348077016	-1.522521542	0.00015213	0.001153635	yes	down	0.987200198	-0.018585411	0.96313201	0.99949942	no	down	2.199847642	1.137403608	0.004661093	0.059140776	no	up	0.641838795	-0.6397171	0.11159776	0.243067153
MSTRG.1054.1	MSTRG.1054			1.500104322	0.585062834	0.157104891	0.233251617	no	up	1.134300295	0.181802631	0.660336715	0.739849822	no	up	1.026434843	0.037642049	0.927482284	0.957842597	no	up	0.756147608	-0.403260203	0.329674077	0.541075137	no	down	0.684242307	-0.547420785	0.185631916	0.350783233	no	down	0.904905735	-0.144160582	0.727539978	0.873452431	no	down	1.204322356	0.268221604	0.516323737	0.800338528	no	up	0.477237821	-1.067219714	0.009835939	0.039582686
MSTRG.1054.2	MSTRG.1054			3.563448707	1.833274158	1.14E-10	8.18E-10	yes	up	1.570679567	0.651388888	0.021986425	0.041956892	no	up	1.042877284	0.060569405	0.831333414	0.888532008	no	up	0.44077513	-1.181885271	3.24E-05	0.000463978	yes	down	0.292659547	-1.772704754	4.56E-10	1.36E-08	yes	down	0.663965653	-0.590819483	0.037745433	0.139651074	no	down	2.163926251	1.113651331	9.00E-05	0.00398007	yes	up	0.94976902	-0.074351396	0.793741029	0.893254265
MSTRG.10558.3	MSTRG.10558			1.748896667	0.806445051	2.98E-05	0.000105379	no	up	1.839407778	0.879241346	5.47E-06	2.07E-05	no	up	0.520949021	-0.940785895	1.30E-06	5.63E-06	no	down	1.051753264	0.072796295	0.706467183	0.846057764	no	up	0.297872957	-1.747230945	2.40E-19	3.78E-17	yes	down	0.283215624	-1.820027241	8.28E-21	5.31E-18	yes	down	1.229155512	0.297667456	0.125243085	0.404083992	no	up	1.231536106	0.300458925	0.121889638	0.259439615
MSTRG.1057.1	MSTRG.1057			2.072735413	1.051535967	2.64E-06	1.11E-05	yes	up	1.621972528	0.697749384	0.002490647	0.005884879	no	up	1.40317446	0.488694394	0.031351654	0.059916367	no	up	0.782527532	-0.353786583	0.12009979	0.279242684	no	down	0.676967476	-0.562841573	0.011938025	0.043640234	no	down	0.865103715	-0.20905499	0.364832708	0.600531492	no	down	1.121473952	0.165396113	0.466384681	0.766683332	no	up	1.07291155	0.101531147	0.656606909	0.80116398
MSTRG.1058.1	MSTRG.1058			2.190153299	1.131031854	0.000492166	0.001398017	yes	up	2.673977469	1.418987309	1.70E-05	5.99E-05	yes	up	2.405440991	1.266301409	8.54E-05	0.000281208	yes	up	1.220908815	0.287955455	0.366969805	0.578125412	no	up	1.098298001	0.135269554	0.663936502	0.815170586	no	up	0.899574143	-0.152685901	0.629961765	0.810994644	no	down	0.884933692	-0.176358736	0.641640176	0.871165119	no	down	1.260606763	0.334118308	0.35952206	0.547398712
MSTRG.10581.1	MSTRG.10581			54.94633492	5.779951347	0.001065686	0.002838622	yes	up	16.06782348	4.006102612	0.033269232	0.060620058	no	up	5.124257939	2.357343098	0.241665831	0.342184902	no	up	0.292427575	-1.773848735	0.237216562	0.439482295	no	down	0.093259322	-3.422608249	0.039548907	0.111613306	no	down	0.318914254	-1.648759514	0.35568622	0.592005848	no	down	1.28754281	0.364620402	0.798809557	1	no	up	0.800055803	-0.321827464	0.82807853	1
MSTRG.10586.1	MSTRG.10586			1.092372967	0.127465517	0.836705655	0.885915957	no	up	0.615415617	-0.70036704	0.344001504	0.442909636	no	down	0.977353289	-0.033047941	0.957868457	0.98115766	no	down	0.563374997	-0.827832558	0.273017513	0.480495945	no	down	0.894706586	-0.160513458	0.802982616	0.906967181	no	down	1.588119088	0.6673191	0.380590031	0.615211352	no	up	0.664644344	-0.589345545	0.303133482	0.634050932	no	down	0.280710377	-1.832845696	0.005774767	0.026085207
MSTRG.1067.2	MSTRG.1067			7.513926214	2.909566949	6.87E-09	4.05E-08	yes	up	1.629887799	0.704772653	0.163132192	0.239187142	no	up	1.155284013	0.208247565	0.680041693	0.766878092	no	up	0.216915598	-2.204794296	1.18E-05	0.000195537	yes	down	0.153752377	-2.701319384	7.74E-08	1.45E-06	yes	down	0.708811989	-0.496525088	0.326395102	0.562429999	no	down	1.884801761	0.914412792	0.068204305	0.290857068	no	up	0.397193939	-1.332084486	0.00842603	0.035010626
MSTRG.10699.1	MSTRG.10699			1	0	1	1	no	no_change	1	0	1	1	no	no_change	1	0	1	1	no	no_change	1	0	1	1	no	no_change	1	0	1	1	no	no_change	1	0	1	1	no	no_change	1	0	1	1	no	no_change	1	0	1	1
MSTRG.107.1	MSTRG.107			2.548407296	1.349595873	3.09E-07	1.49E-06	yes	up	1.618536171	0.694689607	0.010045225	0.020755289	no	up	0.431453436	-1.212723227	1.91E-05	6.98E-05	yes	down	0.635116754	-0.654906266	0.014006332	0.0596354	no	down	0.169303171	-2.5623191	6.62E-20	1.16E-17	yes	down	0.266570154	-1.907412834	2.71E-11	1.96E-09	yes	down	1.289157532	0.366428568	0.178117048	0.486278514	no	up	0.840514109	-0.250656058	0.368075208	0.555583034
MSTRG.10718.1	MSTRG.10718			1.404556762	0.490114929	0.915349221	1	no	up	3.411704002	1.770492484	0.698400536	1	no	up	0.746710803	-0.421378491	0.92775062	1	no	down	2.429025365	1.280377556	0.77941854	1	no	up	0.53163448	-0.91149342	0.844573213	1	no	down	0.218867406	-2.191870975	0.634312286	1	no	down	1	0	1	1	no	no_change	1	0	1	1
MSTRG.10744.1	MSTRG.10744			0.726527328	-0.460911029	0.742253729	0.811120582	no	down	2.688265348	1.426675548	0.277118473	0.371164331	no	up	0.15191951	-2.718620936	0.112714142	0.180755208	no	down	3.700157231	1.887586577	0.173935598	1	no	up	0.209103642	-2.257709907	0.202767638	0.373882825	no	down	0.056512096	-4.145296484	0.014941231	0.072367718	no	down	16.19907802	4.017839798	0.021023747	1	no	up	8.058323501	3.010479724	0.101511957	1
MSTRG.10750.1	MSTRG.10750			1.620339204	0.696295861	0.051607304	0.09017991	no	up	1.629711035	0.704616182	0.052619533	0.090409803	no	up	0.544321177	-0.877469929	0.020309446	0.040708687	no	down	1.005783869	0.008320321	0.981670919	1	no	up	0.335930388	-1.57376579	2.95E-05	0.000278758	yes	down	0.333998583	-1.582086111	3.50E-05	0.000562243	yes	down	0.84233308	-0.24753727	0.515582064	0.79947329	no	down	1.065876534	0.092040333	0.806902068	0.90103191
MSTRG.10770.1	MSTRG.10770			1.870788529	0.903646488	0.000140346	0.000439899	no	up	1.745752205	0.803848795	0.001059227	0.00268137	no	up	0.474135648	-1.076628228	7.17E-05	0.000238958	yes	down	0.933163838	-0.099797693	0.679728197	0.828139296	no	down	0.253441605	-1.980274716	1.40E-13	8.90E-12	yes	down	0.271593899	-1.880477023	8.04E-12	6.74E-10	yes	down	1.243517055	0.314426295	0.240151281	0.563792656	no	up	1.455174054	0.541191725	0.041339497	0.118563059
MSTRG.10776.1	MSTRG.10776			0.736386268	-0.441465372	0.907354591	0.938990944	no	down	16.9658518	4.08456196	0.261917814	0.354378388	no	up	0.720498944	-0.472931778	0.900784092	0.938637459	no	down	23.03933756	4.526027331	0.213822481	1	no	up	1	0	1	1	no	no_change	0.042467596	-4.557493738	0.21065526	1	no	down	6.658798476	2.735261879	0.454639045	1	no	up	14.16456583	3.824214476	0.292422955	1
MSTRG.10782.1	MSTRG.10782			2.028657199	1.0205251	0.01416774	0.029041513	yes	up	2.921510651	1.546714549	0.000205544	0.000600508	yes	up	0.596649985	-0.745043248	0.087274491	0.145800067	no	down	1.440120417	0.526189449	0.20270489	0.396188485	no	up	0.294110797	-1.765568348	4.42E-05	0.00039728	yes	down	0.204226531	-2.291757797	1.19E-07	3.80E-06	yes	down	1.042600019	0.060185792	0.887368848	0.969601538	no	up	2.048585064	1.034627799	0.013199437	0.04972762
MSTRG.10782.2	MSTRG.10782			0.736390587	-0.44145691	0.951521224	0.973084163	no	down	29.83478654	4.89892355	0.494752598	0.592419079	no	up	10.27657095	3.361287047	0.639842518	0.732342254	no	up	40.51489395	5.340380459	0.456697556	1	no	up	13.95532634	3.802743956	0.596546409	1	no	up	0.344449287	-1.537636503	0.828459018	1	no	down	1	0	1	1	no	no_change	5.060660624	2.339325728	0.74652446	1
MSTRG.10782.3	MSTRG.10782			1	0	1	1	no	no_change	1	0	1	1	no	no_change	25.01140557	4.64451423	0.517705571	0.624437854	no	up	1	0	1	1	no	no_change	17.43844872	4.124199802	0.565685626	1	no	up	11.282196	3.495976	0.62631626	1	no	up	0.144406459	-2.79179282	0.697969355	1	no	down	0.154361853	-2.695611828	0.707888214	1
MSTRG.10796.1	MSTRG.10796			1.772376938	0.82568546	0.06839843	0.115143484	no	up	2.045441139	1.032412022	0.024913795	0.046886768	yes	up	0.37323441	-1.421846095	0.006847779	0.015495613	yes	down	1.154066664	0.206726562	0.649790701	0.806856418	no	up	0.210584104	-2.247531555	1.63E-05	0.000164326	yes	down	0.182471352	-2.454258117	3.31E-06	7.31E-05	yes	down	1.112626996	0.153970016	0.748665986	0.913435227	no	up	1.770019053	0.82376489	0.07815886	0.188039265
MSTRG.10814.1	MSTRG.10814			1.685483784	0.753162747	0.252703656	0.346291948	no	up	1.359907091	0.443508089	0.539956819	0.633220458	no	up	0.465489738	-1.103178732	0.182136869	0.27086089	no	down	0.80683487	-0.309654658	0.663471922	0.816052776	no	down	0.276175744	-1.856341479	0.022970549	0.073172819	no	down	0.34229525	-1.546686821	0.075364708	0.222158164	no	down	0.728960945	-0.456086573	0.550315536	1	no	down	1.206935494	0.271348572	0.701332364	0.832308849
MSTRG.10828.1	MSTRG.10828			2.347826191	1.23132561	0.778791722	1	no	up	1.275309578	0.3508475	0.937347508	1	no	up	0.807283418	-0.308852836	0.944833918	1	no	down	0.543187389	-0.88047811	0.841910389	1	no	down	0.343842922	-1.540178446	0.727172492	1	no	down	0.633009767	-0.659700336	0.883289316	1	no	down	0.182499466	-2.45403585	0.576787441	1	no	down	0.195081207	-2.357853294	0.591813367	1
MSTRG.10828.2	MSTRG.10828			4.078033744	2.027873713	0.394810882	1	no	up	4.121711983	2.043243696	0.40574952	1	no	up	0.720497999	-0.472933671	0.85154061	1	no	down	1.010710612	0.015369983	0.994689883	1	no	up	0.176677792	-2.500807384	0.294005525	1	no	down	0.174805518	-2.516177367	0.30591383	1	no	down	1.290774312	0.368236772	0.864339717	1	no	up	0.369867049	-1.434921315	0.541102678	1
MSTRG.10861.1	MSTRG.10861			2.565496148	1.35923786	1.24E-06	5.47E-06	yes	up	2.679111504	1.421754627	3.99E-07	1.79E-06	yes	up	0.641908167	-0.639561179	0.022880456	0.045287492	no	down	1.044285919	0.062516767	0.823488301	0.919113692	no	up	0.250208197	-1.998799038	1.11E-12	5.90E-11	yes	down	0.239597406	-2.061315806	2.20E-13	2.70E-11	yes	down	1.47058938	0.556394472	0.047947448	0.238423988	no	up	1.419906266	0.505795694	0.072268593	0.17794689
MSTRG.10868.1	MSTRG.10868			3.351780153	1.744927524	0.002549705	0.006255518	yes	up	4.687860411	2.228929612	0.000124344	0.00037855	yes	up	9.797597424	3.292428014	4.64E-09	2.68E-08	yes	up	1.398618107	0.484002088	0.376673935	0.587399728	no	up	2.923102643	1.547500489	0.003339153	0.015637201	yes	up	2.089993422	1.063498402	0.044838816	0.157475	no	up	1.610174583	0.687217121	0.183420367	0.492103993	no	up	7.81227726	2.965743152	5.14E-09	2.81E-07
MSTRG.1093.1	MSTRG.1093			4.09507235	2.033888941	0.572617145	1	no	up	1.138212979	0.186770536	0.959762091	1	no	up	2.650277094	1.406143206	0.700271376	1	no	up	0.277946977	-1.847118405	0.608377315	1	no	down	0.647186879	-0.627745736	0.859813135	1	no	down	2.328454465	1.219372669	0.738513318	1	no	up	0.668621881	-0.580737527	0.87534412	1	no	down	1.392073557	0.477235445	0.897424807	1
MSTRG.10932.1	MSTRG.10932			2.79352313	1.482085766	0.838267615	1	no	up	1	0	1	1	no	no_change	1	0	1	1	no	no_change	0.793582691	-0.333547536	0.963361657	1	no	down	0.50234933	-0.993237141	0.891199441	1	no	down	1	0	1	1	no	no_change	0.365103693	-1.453621832	0.84084019	1	no	down	0.390273973	-1.35744084	0.851243991	1
MSTRG.10932.2	MSTRG.10932			0.736390587	-0.44145691	0.951521224	1	no	down	1.138210104	0.186766892	0.979479742	1	no	up	0.720503472	-0.472922713	0.948070514	1	no	down	1	0	1	1	no	no_change	1	0	1	1	no	no_change	1	0	1	1	no	no_change	1	0	1	1	no	no_change	1	0	1	1
MSTRG.10933.1	MSTRG.10933			0.506433055	-0.981556522	0.688260846	1	no	down	1.457570633	0.543565797	0.818923978	1	no	up	0.254402274	-1.974816527	0.41954173	1	no	down	2.878111171	1.525122319	0.544741343	1	no	up	0.502341369	-0.993260005	0.700931347	1	no	down	0.174538557	-2.518382324	0.317260339	1	no	down	0.358712401	-1.479100473	0.556912304	1	no	down	0.383442653	-1.382917267	0.582844748	1
MSTRG.1100.1	MSTRG.1100			7.968585715	2.994323694	0.678017269	1	no	up	1	0	1	1	no	no_change	1	0	1	1	no	no_change	0.278203897	-1.845785464	0.798010571	1	no	down	0.176107094	-2.505475069	0.728298188	1	no	down	1	0	1	1	no	no_change	1	0	1	1	no	no_change	1	0	1	1
MSTRG.11007.1	MSTRG.11007			2.315209595	1.211142806	1.41E-08	7.94E-08	yes	up	1.794013327	0.843190607	0.000105852	0.000326449	no	up	0.505557858	-0.984051885	1.48E-05	5.49E-05	no	down	0.774881605	-0.367952199	0.087055121	0.225849121	no	down	0.218363754	-2.195194691	1.60E-22	4.43E-20	yes	down	0.281802733	-1.827242492	1.32E-15	2.65E-13	yes	down	1.340986179	0.423294368	0.052170389	0.250967308	no	up	0.978161753	-0.03185504	0.885590058	0.948789076
MSTRG.11024.1	MSTRG.11024			1.762525533	0.817644157	0.128426032	0.196800064	no	up	1.147681403	0.198722205	0.745636954	0.811900221	no	up	0.723921399	-0.466095033	0.447052448	0.556387667	no	down	0.651157321	-0.618921952	0.302914572	0.51302995	no	down	0.410729595	-1.28373919	0.032738901	0.096150255	no	down	0.630768606	-0.664817238	0.320302179	0.556808442	no	down	0.620435271	-0.68864739	0.216907843	0.539114855	no	down	0.518628317	-0.947227114	0.104967398	0.232623125
MSTRG.11024.2	MSTRG.11024			1	0	1	1	no_test	no_test	1	0	1	1	no_test	no_test	1	0	1	1	no_test	no_test	1	0	1	1	no_test	no_test	1	0	1	1	no_test	no_test	1	0	1	1	no_test	no_test	1	0	1	1	no_test	no_test	1	0	1	1
MSTRG.11024.3	MSTRG.11024			1	0	1	1	no_test	no_test	1	0	1	1	no_test	no_test	1	0	1	1	no_test	no_test	1	0	1	1	no_test	no_test	1	0	1	1	no_test	no_test	1	0	1	1	no_test	no_test	1	0	1	1	no_test	no_test	1	0	1	1
MSTRG.11032.1	MSTRG.11032			2.45307883	1.294593596	2.15E-05	7.79E-05	yes	up	2.107327599	1.075414608	0.000473493	0.001291667	yes	up	0.546019163	-0.872976511	0.005899426	0.013537261	no	down	0.85905417	-0.219178987	0.472443795	0.670073446	no	down	0.222585249	-2.167570107	5.51E-12	2.51E-10	yes	down	0.259105022	-1.948391119	8.30E-10	4.46E-08	yes	down	1.171983106	0.228951774	0.461067369	0.764236156	no	up	1.308051629	0.387419485	0.211805215	0.38187621
MSTRG.11046.1	MSTRG.11046			1.97956331	0.985182208	0.238653955	0.330648076	no	up	1.61074902	0.687731717	0.441085473	0.540517165	no	up	0.706719718	-0.500789933	0.595235723	0.693249367	no	down	0.813689065	-0.297450492	0.732196653	0.863108318	no	down	0.357007889	-1.485972141	0.10641949	0.234068685	no	down	0.438752226	-1.188521649	0.221498813	0.445599273	no	down	0.893150536	-0.16302474	0.866998998	1	no	down	2.469497921	1.304217754	0.135433811	0.279785927
MSTRG.11068.1	MSTRG.11068			1.968763112	0.977289532	0.00220219	0.005482856	no	up	1.77542608	0.828165295	0.012610463	0.025472549	no	up	0.472994602	-1.080104377	0.003602911	0.008640193	yes	down	0.901797717	-0.149124237	0.646722928	0.804263031	no	down	0.240249626	-2.057393909	1.76E-08	3.88E-07	yes	down	0.266411881	-1.908269672	3.97E-07	1.13E-05	yes	down	1.005224167	0.007517261	0.983083762	1	no	up	1.352958206	0.436117274	0.207554472	0.376693616
MSTRG.11070.1	MSTRG.11070			9.193652734	3.200638173	0.324896911	1	no	up	20.35911473	4.347602925	0.179259815	0.259458924	no	up	1.403334239	0.488858664	0.886139655	0.927735146	no	up	2.214475064	1.146964752	0.70823886	1	no	up	0.152641641	-2.711779509	0.404234379	1	no	down	0.06892904	-3.858744262	0.233252609	1	no	down	1	0	1	1	no	no_change	2.71137944	1.439027023	0.6733882	1
MSTRG.11078.3	MSTRG.11078			11.71423674	3.550191051	0.003312376	0.007916807	yes	up	1.51585166	0.60012858	0.699328524	0.773307017	no	up	2.402381804	1.264465453	0.344538406	0.454919838	no	up	0.129402512	-2.950062471	0.027469651	0.09821578	no	down	0.205082231	-2.285725598	0.03423791	0.099581144	no	down	1.584839643	0.664336873	0.648106973	0.824312742	no	up	4.655017132	2.218786477	0.207857139	1	no	up	1	0	1	1
MSTRG.11078.6	MSTRG.11078			2.939105165	1.555376981	8.40E-13	7.37E-12	yes	up	2.385392995	1.254226971	1.72E-08	9.13E-08	yes	up	1.057152558	0.080183588	0.723864567	0.804791367	no	up	0.811605186	-0.301150011	0.164357578	0.344862818	no	down	0.359685176	-1.475193393	2.56E-11	9.95E-10	yes	down	0.443177523	-1.174043383	2.09E-07	6.36E-06	yes	down	1.170318116	0.226900736	0.345008451	0.672536886	no	up	0.982498327	-0.025473144	0.917399775	0.967663342
MSTRG.11081.2	MSTRG.11081			2.79593606	1.483331368	0.002936277	0.00709789	yes	up	2.749273429	1.459050397	0.003636635	0.008296509	yes	up	1.74363345	0.802096786	0.109881427	0.177070341	no	up	0.983310551	-0.024280971	0.961011367	0.991125451	no	down	0.623631375	-0.681234582	0.170201125	0.330004485	no	down	0.634216092	-0.656953611	0.188622904	0.403079911	no	down	2.949441015	1.560441558	0.007476301	0.079794521	no	up	1.608567412	0.685776397	0.260763696	0.439046372
MSTRG.11085.2	MSTRG.11085			3.627276518	1.85888673	0.049203629	0.086512359	no	up	3.878757411	1.955594548	0.040788979	0.072596515	no	up	0.701549328	-0.511383547	0.622845879	0.717733766	no	down	1.0693305	0.096707818	0.916115848	0.966177369	no	up	0.193409387	-2.370270278	0.018364745	0.061467446	no	down	0.180869607	-2.466978096	0.015110319	0.072973218	no	down	0.51160991	-0.966883884	0.5126644	1	no	down	0.151259587	-2.724901511	0.086513625	0.203069391
MSTRG.1112.1	MSTRG.1112			2.469160238	1.304020464	0.225130315	0.315267171	no	up	1.67617108	0.745169406	0.520849402	0.615795079	no	up	0.096001394	-3.38080083	0.028865336	0.055726505	no	down	0.678842569	-0.558851058	0.615604007	0.783479346	no	down	0.03888018	-4.684821294	0.001941186	0.009978648	yes	down	0.057274222	-4.125970236	0.008745995	0.048896819	yes	down	1.253673144	0.326161259	0.778589841	1	no	up	1.163691659	0.218708841	0.85293092	0.92898334
MSTRG.11120.1	MSTRG.11120			2.092035383	1.064907252	0.000196994	0.00060216	yes	up	1.651926664	0.72414964	0.012198277	0.02472377	no	up	0.436634606	-1.195501616	5.69E-05	0.000192688	yes	down	0.789626541	-0.340757612	0.235995269	0.437931462	no	down	0.208712821	-2.260408868	2.08E-14	1.51E-12	yes	down	0.264318396	-1.919651257	1.25E-10	7.91E-09	yes	down	1.44871474	0.534773548	0.064831683	0.282770622	no	up	1.120675502	0.164368598	0.572979275	0.734592804
MSTRG.11136.1	MSTRG.11136			1.840866372	0.880384906	0.235164742	0.326638196	no	up	0.630916897	-0.664478105	0.496705476	0.594279748	no	down	1.197936104	0.260550959	0.738303048	0.817014411	no	up	0.342728243	-1.544863011	0.107829845	0.260526047	no	down	0.650745824	-0.619833947	0.413854882	0.608260748	no	down	1.898722493	0.925029064	0.350383198	0.58675177	no	up	1.370344693	0.45453883	0.549117917	1	no	up	1.261116499	0.334701555	0.665252954	0.807223896
MSTRG.11174.1	MSTRG.11174			10.34086641	3.370285161	0.053328438	0.092797225	no	up	20.53386299	4.359933159	0.010813815	0.022191625	yes	up	10.35399809	3.372116052	0.052732651	0.094223863	no	up	1.985700441	0.989647997	0.490707067	0.685539354	no	up	1.001269883	0.001830891	0.999007399	1	no	up	0.504240147	-0.987817106	0.490251639	0.707152575	no	down	0.718999922	-0.475936481	0.705352068	1	no	down	0.335538768	-1.575448628	0.260455208	1
MSTRG.11184.2	MSTRG.11184			1	0	1	1	no	no_change	1	0	1	1	no	no_change	1	0	1	1	no	no_change	1	0	1	1	no	no_change	1	0	1	1	no	no_change	1	0	1	1	no	no_change	2.670267533	1.416984292	0.844638653	1	no	up	0.714722344	-0.484545204	0.946796172	1
MSTRG.11204.1	MSTRG.11204			0.081531388	-3.61650061	0.069171385	0.116194915	no	down	0.126021181	-2.988261858	0.133198503	0.201371726	no	down	0.079772364	-3.647967162	0.066786106	0.11562951	no	down	1	0	1	1	no	no_change	1	0	1	1	no	no_change	1	0	1	1	no	no_change	0.990916749	-0.013164239	0.994446326	1	no	down	5.144000467	2.362890774	0.174464614	1
MSTRG.11204.2	MSTRG.11204			1	0	1	1	no	no_change	4.317839351	2.110309568	0.771336121	1	no	up	5.006633548	2.323840864	0.74818005	1	no	up	3.010483352	1.589995139	0.826672663	1	no	up	3.490724347	1.803526436	0.803238349	1	no	up	1.159522887	0.213531296	0.976466234	1	no	up	4.269205142	2.093967488	0.772568245	1	no	up	1	0	1	1
MSTRG.11219.1	MSTRG.11219			1	0	1	1	no	no_change	1	0	1	1	no	no_change	1	0	1	1	no	no_change	1	0	1	1	no	no_change	1	0	1	1	no	no_change	1	0	1	1	no	no_change	7.810760713	2.965463064	0.680808978	1	no	up	2.711323902	1.438997472	0.842907466	1
MSTRG.11226.1	MSTRG.11226			1	0	1	1	no	no_change	1	0	1	1	no	no_change	2.73325481	1.450619963	0.841655384	1	no	up	1	0	1	1	no	no_change	1.905679539	0.930305534	0.898054145	1	no	up	1.232922172	0.302081733	0.966815903	1	no	up	2.536460124	1.34281648	0.853283929	1	no	up	1	0	1	1
MSTRG.11256.1	MSTRG.11256			0.190518688	-2.391995578	1.46E-05	5.44E-05	yes	down	0.084983088	-3.556680428	8.29E-08	4.04E-07	yes	down	0.083636409	-3.579725064	4.41E-09	2.56E-08	yes	down	0.446061689	-1.164684851	0.095436	0.239728205	no	down	0.438993205	-1.187729487	0.066805862	0.166120008	no	down	0.984153573	-0.023044636	0.975334783	1	no	down	1.105987811	0.145335485	0.800359687	0.932784138	no	up	0.599357064	-0.738512358	0.228821133	0.402675728
MSTRG.11324.1	MSTRG.11324			1	0	1	1	no	no_change	1	0	1	1	no	no_change	1	0	1	1	no	no_change	1	0	1	1	no	no_change	1	0	1	1	no	no_change	1	0	1	1	no	no_change	2.689967096	1.427588526	0.827989215	1	no	up	0.195191975	-2.357034357	0.723236284	1
MSTRG.11329.1	MSTRG.11329			2.79352313	1.482085766	0.838267615	1	no	up	1	0	1	1	no	no_change	1	0	1	1	no	no_change	0.793582691	-0.333547536	0.963361657	1	no	down	0.50234933	-0.993237141	0.891199441	1	no	down	1	0	1	1	no	no_change	5.350271044	2.41961198	0.736756133	1	no	up	0.714722344	-0.484545204	0.946796172	1
MSTRG.1136.1	MSTRG.1136			15.78898463	3.980846491	0.059761728	0.102338819	no	up	2.216933117	1.148565246	0.629952193	0.713857744	no	up	16.78261513	4.068895635	0.053954796	0.096102948	no	up	0.140410113	-2.832281245	0.180443927	1	no	down	1.062931881	0.088049143	0.961022174	1	no	up	7.570194609	2.920330388	0.166606393	1	no	up	0.939589626	-0.089897311	0.964711165	1	no	down	0.188676804	-2.406011025	0.272464863	1
MSTRG.11360.1	MSTRG.11360			4.393026075	2.135215063	0.000282987	0.00084054	yes	up	1.519192088	0.603304297	0.341566065	0.44070703	no	up	2.691710107	1.428523042	0.016600894	0.034047507	yes	up	0.345819046	-1.531910766	0.011649056	0.051700357	no	down	0.612723453	-0.70669202	0.21301565	0.387350809	no	down	1.771803664	0.825218746	0.179812797	0.392014411	no	up	1.671210062	0.740893083	0.240789593	0.564897194	no	up	0.361312569	-1.468680652	0.058820126	0.153263603
MSTRG.11361.1	MSTRG.11361			3.891522397	1.96033466	0.003470677	0.008247718	yes	up	2.407754827	1.267688495	0.059632252	0.100751112	no	up	1.666237727	0.736594249	0.27353966	0.378075031	no	up	0.618717967	-0.692646165	0.301519483	0.511292376	no	down	0.428171177	-1.223740412	0.06780838	0.168001183	no	down	0.692029648	-0.531094247	0.429605874	0.656974254	no	down	3.325059371	1.733380101	0.009282034	0.090199326	no	up	2.265821346	1.180034113	0.076652557	0.185549885
MSTRG.11364.2	MSTRG.11364			1	0	1	1	no_test	no_test	1	0	1	1	no_test	no_test	1	0	1	1	no_test	no_test	1	0	1	1	no_test	no_test	1	0	1	1	no_test	no_test	1	0	1	1	no_test	no_test	1	0	1	1	no_test	no_test	1	0	1	1
MSTRG.11374.1	MSTRG.11374			2.524392076	1.335936	3.94E-05	0.000136426	yes	up	1.916580276	0.938534426	0.005144968	0.011364598	no	up	0.778333908	-0.361538886	0.296918122	0.40406751	no	down	0.759224486	-0.397401574	0.225347502	0.424663004	no	down	0.308325286	-1.697474886	5.60E-07	8.36E-06	yes	down	0.406105561	-1.300073312	0.000197297	0.002367087	yes	down	1.267207386	0.341652649	0.305611755	0.636204159	no	up	0.822409366	-0.282071401	0.413787509	0.600002438
MSTRG.11376.1	MSTRG.11376			3.349156915	1.743797971	0.201898382	0.288036222	no	up	11.15998161	3.480262744	0.008970656	0.018733633	yes	up	0.151348987	-2.724049077	0.120649549	0.191449223	no	down	3.332176393	1.736464774	0.161870933	0.341265702	no	up	0.045190175	-4.467847048	0.00810764	0.032024373	yes	down	0.01356176	-6.204311822	0.000185211	0.002246504	yes	down	0.983672372	-0.023750212	0.988024725	1	no	down	0.69959101	-0.515416344	0.760198667	1
MSTRG.11376.2	MSTRG.11376			1.434275891	0.520322561	0.910580542	1	no	up	1.138212408	0.186769811	0.967844104	1	no	up	2.532274531	1.34043382	0.770701589	1	no	up	0.793579823	-0.33355275	0.942606722	1	no	down	1.765542143	0.820111259	0.858470933	1	no	up	2.224782048	1.153664008	0.801932399	1	no	up	1.687773797	0.755121561	0.865621027	1	no	up	0.254131787	-1.976351256	0.664511437	1
MSTRG.1138.1	MSTRG.1138			2.781913534	1.47607758	0.030037856	0.056275377	no	up	1.753612317	0.810329837	0.257212206	0.349166993	no	up	0.783714523	-0.351599864	0.634108658	0.727936913	no	down	0.630361906	-0.665747743	0.336591266	0.548539022	no	down	0.281717786	-1.827677443	0.010810343	0.040440574	yes	down	0.446914358	-1.1619297	0.12143986	0.304796254	no	down	1.149330531	0.200793756	0.767943289	0.921288793	no	up	0.780153423	-0.358170226	0.610071177	0.7648912
MSTRG.11391.1	MSTRG.11391			0.32444634	-1.623948201	0.002012789	0.005056433	yes	down	0.269774282	-1.890175276	0.000510579	0.001380836	yes	down	0.106026344	-3.237505329	1.13E-08	6.24E-08	yes	down	0.831491214	-0.266227075	0.634316795	0.796021083	no	down	0.326791615	-1.613557127	0.005571111	0.023830229	yes	down	0.393018723	-1.347330052	0.024367671	0.102250999	no	down	0.703278364	-0.507832261	0.338250326	0.665736598	no	down	0.575651707	-0.796731909	0.13742533	0.282785247
MSTRG.1142.1	MSTRG.1142			4.739767695	2.244816351	0.016989268	0.034141186	yes	up	4.145999545	2.051719958	0.034883014	0.063160623	no	up	2.335205878	1.223549747	0.212525296	0.308313219	no	up	0.874726318	-0.193096393	0.824881976	0.920351128	no	down	0.492683614	-1.021266604	0.247250235	0.431244843	no	down	0.563243158	-0.828170211	0.366310868	0.601535238	no	down	0.507616426	-0.97818934	0.336798468	1	no	down	0.533073855	-0.907592669	0.374268932	0.56189932
MSTRG.11437.2	MSTRG.11437			1.568877281	0.649732508	0.264092381	0.359190093	no	up	1.716252438	0.779261769	0.202726192	0.287399865	no	up	0.574643182	-0.799261686	0.250197612	0.351781351	no	down	1.093936701	0.129529261	0.830493327	0.922448823	no	up	0.366276693	-1.448994194	0.035523019	0.102601673	no	down	0.334824394	-1.578523455	0.027197461	0.110706648	no	down	0.778741109	-0.360784308	0.38086078	0.702954768	no	down	0.63569764	-0.653587362	0.114942953	0.248405149
MSTRG.11451.1	MSTRG.11451			1468.394448	10.52002385	1.51E-38	5.17E-37	yes	up	1852.898394	10.85556806	6.28E-41	2.31E-39	yes	up	7529.311369	12.87830221	6.57E-57	3.63E-55	yes	up	1.26185331	0.335544207	0.546516908	0.73129329	no	up	5.12758093	2.358278357	2.23E-05	0.000217794	yes	up	4.063531704	2.02273415	0.000276308	0.003112067	yes	up	1.170695713	0.22736614	0.786463062	0.92810185	no	up	1.126047566	0.17126777	0.840849574	0.921525481
MSTRG.11453.1	MSTRG.11453			21.21286831	4.406867804	0.140277169	1	no	up	4.317974091	2.110354587	0.505856792	1	no	up	7.632740665	2.932201174	0.338055989	1	no	up	0.203554466	-2.296513217	0.442173055	1	no	down	0.35981653	-1.47466663	0.607347209	1	no	down	1.767667083	0.821846587	0.788302913	1	no	up	0.360633671	-1.471393993	0.636942448	1	no	down	1.264013079	0.338011392	0.91260565	1
MSTRG.11461.1	MSTRG.11461			0.503815312	-0.989033127	0.877095521	1	no	down	0.399818597	-1.322582518	0.836159552	1	no	down	0.253090315	-1.982275791	0.756589383	1	no	down	0.793581671	-0.333549391	0.958758495	1	no	down	0.502347407	-0.993242664	0.87762023	1	no	down	1	0	1	1	no	no_change	0.668625636	-0.580729425	0.928261003	1	no	down	4.071855134	2.025686235	0.751386351	1
MSTRG.11461.5	MSTRG.11461			4.083748045	2.029893859	0.573242837	1	no	up	2.216926048	1.148560646	0.75627233	1	no	up	4.097809032	2.034852753	0.572056302	1	no	up	0.54286553	-0.881333213	0.806793957	1	no	down	1.003443157	0.004958894	0.998870115	1	no	up	1.848419363	0.886292107	0.805604621	1	no	up	1	0	1	1	no	no_change	1	0	1	1
MSTRG.11461.7	MSTRG.11461			1	0	1	1	no	no_change	1	0	1	1	no	no_change	1	0	1	1	no	no_change	1	0	1	1	no	no_change	1	0	1	1	no	no_change	1	0	1	1	no	no_change	1	0	1	1	no	no_change	1	0	1	1
MSTRG.11492.1	MSTRG.11492			1.958262614	0.969574252	0.539612559	0.635456987	no	up	1.147601262	0.198621459	0.907514684	0.941276794	no	up	3.806812268	1.928583426	0.210266531	0.305569281	no	up	0.586030317	-0.770952792	0.646639076	1	no	down	1.943974337	0.959009174	0.524874229	0.710706821	no	up	3.317190731	1.729961966	0.292362386	0.526718886	no	up	0.668620664	-0.580740153	0.787911635	1	no	down	3.795742149	1.924381991	0.334934649	1
MSTRG.11492.3	MSTRG.11492			0.520319231	-0.942531065	0.452168811	0.554080956	no	down	1.07032319	0.098046492	0.936992898	0.961995367	no	up	1.773035069	0.826221072	0.496468844	0.604408772	no	up	2.057050992	1.040577557	0.414166765	0.620752202	no	up	3.407590886	1.768752137	0.156941066	0.311175693	no	up	1.656541767	0.728174579	0.555830073	0.757643426	no	up	0.250093885	-1.999458311	0.122602677	0.400382623	no	down	0.335845608	-1.574129931	0.217315643	0.388583908
MSTRG.11492.4	MSTRG.11492			185.5826573	7.535918086	0.056191188	0.097184532	no	up	54.20727624	5.760414612	0.145996299	0.217860953	no	up	1	0	1	1	no	no_change	0.29209236	-1.775503474	0.639180233	0.799097135	no	down	0.007561768	-7.047060712	0.0741516	0.179883271	no	down	0.025888277	-5.271557239	0.183372899	0.396310414	no	down	105.2901126	6.718226154	0.088870021	0.336428235	no	up	28.56852553	4.836354673	0.22268369	0.395189266
MSTRG.1156.1	MSTRG.1156			5.150284658	2.364652173	0.705999597	1	no	up	16.67545034	4.059653818	0.51426405	1	no	up	1	0	1	1	no	no_change	3.237772558	1.695001645	0.784464986	1	no	up	0.272475733	-1.875800347	0.764751301	1	no	down	0.084155304	-3.570801992	0.566187741	1	no	down	0.66862537	-0.580729998	0.926499572	1	no	down	1.392067588	0.477229259	0.939571407	1
MSTRG.11572.1	MSTRG.11572			0.3865041	-1.371444378	0.520267609	1	no	down	1.655038217	0.726864531	0.711469326	0.783328828	no	up	1.391044408	0.476168478	0.804203302	0.868142477	no	up	4.282071571	2.098308909	0.334491105	1	no	up	3.599041794	1.847612856	0.386630126	1	no	up	0.840490808	-0.250696054	0.898543972	1	no	down	2.42186093	1.276116024	0.570875714	1	no	up	5.686056338	2.507428394	0.237370154	1
MSTRG.11573.2	MSTRG.11573			2.07255046	1.051407227	0.00155198	0.003995432	yes	up	2.520317573	1.333605532	6.73E-05	0.000214866	yes	up	0.8395781	-0.252263559	0.464008039	0.573247846	no	down	1.216046422	0.282198305	0.393429049	0.60226534	no	up	0.405094166	-1.303670786	0.000129862	0.001009425	yes	down	0.333123932	-1.585869091	3.77E-06	8.19E-05	yes	down	1.745839345	0.803920806	0.018087535	0.135357512	no	up	1.867928498	0.901439231	0.00803697	0.033820457
MSTRG.11580.1	MSTRG.11580			1	0	1	1	no	no_change	8.333834153	3.05898039	0.672427924	1	no	up	1	0	1	1	no	no_change	5.81051469	2.538665962	0.725663887	1	no	up	1	0	1	1	no	no_change	0.168388817	-2.570131765	0.722403376	1	no	down	1	0	1	1	no	no_change	6.666608143	2.736952929	0.704631761	1
MSTRG.11596.1	MSTRG.11596			12.97248309	3.697382751	0.033403844	0.06178558	no	up	28.02839145	4.808817045	0.004763174	0.010607777	yes	up	15.20965754	3.926915764	0.022283602	0.04422787	yes	up	2.160603429	1.111434295	0.423931343	0.629127489	no	up	1.172455375	0.229533014	0.870476256	0.947676775	no	up	0.542651817	-0.881901281	0.518198984	0.727874981	no	down	2.203954603	1.140094508	0.454444678	1	no	up	12.69545169	3.66623982	0.009323473	1
MSTRG.11596.2	MSTRG.11596			33.70862959	5.075046071	0.011371897	0.023914455	yes	up	1	0	1	1	no	no_change	1	0	1	1	no	no_change	0.065767536	-3.926480575	0.050202027	1	no	down	0.04163135	-4.586185841	0.022181187	1	no	down	1	0	1	1	no	no_change	0.453808748	-1.139843674	0.53452453	1	no	down	0.775465216	-0.366866025	0.835460534	1
MSTRG.11637.1	MSTRG.11637			4.337592873	2.116894648	0.072681436	0.121340335	no	up	1.188080058	0.248632055	0.853427522	0.899220773	no	up	0.366937035	-1.44639557	0.345088286	0.455415208	no	down	0.273903082	-1.868262593	0.143118335	0.313888395	no	down	0.084594623	-3.563290218	0.015413802	0.053519995	no	down	0.308848745	-1.695027625	0.291640358	0.525919143	no	down	1.044745979	0.063152205	0.953343854	0.993899016	no	up	1.415271502	0.501078842	0.640163601	0.788812765
MSTRG.11661.2	MSTRG.11661			2.462039288	1.299853784	2.16E-05	7.80E-05	yes	up	2.824700968	1.498098147	9.94E-07	4.20E-06	yes	up	0.673226016	-0.570837165	0.063274102	0.110346056	no	down	1.147301337	0.198244363	0.51681006	0.707451117	no	up	0.273442434	-1.870690949	1.10E-09	3.09E-08	yes	down	0.238335323	-2.068935313	1.63E-11	1.27E-09	yes	down	1.501509247	0.58641336	0.056698906	0.262960412	no	up	1.285854134	0.362726994	0.239065557	0.414904623
MSTRG.11661.3	MSTRG.11661			5.225571058	2.385588706	3.59E-09	2.19E-08	yes	up	1.599628612	0.677736992	0.11196695	0.173861412	no	up	2.228006468	1.155753421	0.00496872	0.01158905	yes	up	0.30611556	-1.707851714	3.40E-05	0.000482197	yes	down	0.426366122	-1.229835285	0.001925179	0.00991432	yes	down	1.392827342	0.478016429	0.254080314	0.483973862	no	up	1.445645864	0.531714182	0.185406673	0.495230506	no	up	0.272519735	-1.875567386	3.17E-05	0.000384935
MSTRG.11716.1	MSTRG.11716			0.113320983	-3.141513079	0.025908858	0.049510113	yes	down	0.062800939	-3.993070052	0.014762018	0.02936912	yes	down	0.020410135	-5.614570487	0.000607481	0.001702285	yes	down	0.554186329	-0.851556972	0.640324961	0.799972713	no	down	0.180109051	-2.473057408	0.174796266	0.336028273	no	down	0.324997283	-1.621500436	0.418369584	0.647420288	no	down	1.244414295	0.315466872	0.827060837	1	no	up	0.525298363	-0.928791007	0.57509237	1
MSTRG.11773.1	MSTRG.11773			2.994791109	1.582455376	0.000516894	0.001462951	yes	up	1.55721902	0.638971872	0.210864715	0.29691916	no	up	1.017935172	0.025645686	0.959753352	0.982605744	no	up	0.519975839	-0.943483505	0.049907207	0.152018977	no	down	0.339901895	-1.55680969	0.00114109	0.006380482	yes	down	0.653687862	-0.613326186	0.248157546	0.477335089	no	down	0.587789515	-0.766628471	0.097407962	0.353012104	no	down	0.708118036	-0.497938232	0.273765486	0.453816815
MSTRG.1179.1	MSTRG.1179			2.163822433	1.113582114	0.004346839	0.010090753	yes	up	1.299070356	0.377479567	0.392673178	0.491879292	no	up	1.375921463	0.460398124	0.259949779	0.362850916	no	up	0.600359039	-0.736102547	0.083826818	0.220096512	no	down	0.635875403	-0.653183991	0.095248057	0.216064131	no	down	1.059158541	0.082918556	0.851366775	0.946835975	no	up	1.455228884	0.541246084	0.200230699	0.516536571	no	up	0.929958112	-0.10476236	0.818435744	0.908402669
MSTRG.11849.1	MSTRG.11849			1	0	1	1	no	no_change	1	0	1	1	no	no_change	1	0	1	1	no	no_change	1	0	1	1	no	no_change	1	0	1	1	no	no_change	1	0	1	1	no	no_change	0.347973602	-1.52295023	0.83328029	1	no	down	6.796227616	2.764734171	0.699117619	1
MSTRG.11880.3	MSTRG.11880			1.937847461	0.954455013	0.264641172	0.359751563	no	up	0.297143711	-1.750767246	0.13289588	0.20094335	no	down	0.74423534	-0.426169197	0.641681568	0.734084559	no	down	0.153336998	-2.705222259	0.019126567	0.075038569	no	down	0.384052592	-1.380624209	0.126061791	0.265863649	no	down	2.504630963	1.32459805	0.269602218	0.501353133	no	up	0.802585479	-0.317273041	0.742765643	1	no	down	0.667746332	-0.582627948	0.559879544	0.723012005
MSTRG.11887.1	MSTRG.11887			1	0	1	1	no	no_change	1	0	1	1	no	no_change	5.006634708	2.323841198	0.748180058	1	no	up	1	0	1	1	no	no_change	3.490725155	1.80352677	0.803238347	1	no	up	2.258403028	1.175302968	0.871015442	1	no	up	1	0	1	1	no	no_change	1	0	1	1
MSTRG.11892.1	MSTRG.11892			0.867165974	-0.205619946	0.695532822	0.771998604	no	down	0.463456487	-1.109494202	0.08987808	0.143956796	no	down	0.130737062	-2.935259913	0.000525631	0.001490323	yes	down	0.534449576	-0.903874256	0.182475467	0.36958023	no	down	0.150763598	-2.729639967	0.001603078	0.008501426	yes	down	0.282091342	-1.82576571	0.054323266	0.179400177	no	down	1.769294458	0.823174171	0.04843532	0.240028203	no	up	0.440058866	-1.184231573	0.010011756	0.040170388
MSTRG.1190.1	MSTRG.1190			0.37147055	-1.428680255	0.843418441	1	no	down	0.574167488	-0.800456453	0.911880059	1	no	down	0.363456331	-1.460146058	0.840015918	1	no	down	1	0	1	1	no	no_change	1	0	1	1	no	no_change	1	0	1	1	no	no_change	0.348960216	-1.518865526	0.832950236	1	no	down	0.191516969	-2.384455872	0.740553331	1
MSTRG.11929.3	MSTRG.11929			2.869586156	1.52084269	3.77E-06	1.55E-05	yes	up	1.41010298	0.495800527	0.15095281	0.224038851	no	up	1.386174768	0.471109163	0.16190783	0.245593969	no	up	0.491395938	-1.025042163	0.00240342	0.015314393	yes	down	0.483057379	-1.049733527	0.0014252	0.007711297	yes	down	0.983030876	-0.024691364	0.943010202	0.991103279	no	down	1.763169676	0.818171317	0.06904104	0.293098014	no	up	0.376483748	-1.409340506	0.023713985	0.077431246
MSTRG.11929.4	MSTRG.11929			0.038318506	-4.705814877	0.000560002	0.001575543	yes	down	0.010792445	-6.533834447	4.44E-05	0.00014611	yes	down	0.006831698	-7.193540148	6.94E-06	2.70E-05	yes	down	0.281650987	-1.82801957	0.309042065	0.519547814	no	down	0.178287162	-2.487725271	0.166254634	0.32437858	no	down	1	0	1	1	no	no_change	0.491613339	-1.024404033	0.410925309	0.727663178	no	down	1.249817479	0.321717421	0.784576606	0.888020723
MSTRG.11930.1	MSTRG.11930			4.679494247	2.226352614	0.000611715	0.001709462	yes	up	2.967653196	1.569322507	0.019905671	0.03836533	yes	up	1.723148034	0.785046647	0.24671261	0.347866448	no	up	0.634182465	-0.657030107	0.301093657	0.510883694	no	down	0.368233818	-1.441305966	0.024149672	0.076041752	no	down	0.58064333	-0.784275859	0.237492219	0.464693264	no	down	1.020622918	0.029449943	0.96804893	0.998882529	no	up	0.320021378	-1.643759812	0.070886568	0.175667723
MSTRG.11933.1	MSTRG.11933			1.088950337	0.12293816	0.768726661	0.83356885	no	up	1.630111143	0.704970333	0.092572344	0.147727553	no	up	0.490746772	-1.026949317	0.023629627	0.046615479	yes	down	1.49695637	0.582032173	0.172536892	0.35615717	no	up	0.450660379	-1.149887477	0.01257358	0.045519658	yes	down	0.301051112	-1.73191965	0.000175993	0.002157086	yes	down	0.634379462	-0.656582031	0.067090479	0.287836129	no	down	0.863211621	-0.212213808	0.553853362	0.71890547
MSTRG.11934.5	MSTRG.11934			27.54956171	4.783957462	4.27E-17	5.24E-16	yes	up	48.80101853	5.608839353	5.79E-23	9.98E-22	yes	up	2.826397903	1.498964584	0.014855189	0.030815688	yes	up	1.771390015	0.824881891	0.069451135	0.192618873	no	up	0.102593208	-3.284992878	1.38E-10	4.56E-09	yes	down	0.057916781	-4.109874769	8.84E-16	1.89E-13	yes	down	0.510791672	-0.969193092	0.034803285	0.19823087	no	down	0.272796361	-1.874103694	7.15E-05	0.00075575
MSTRG.11937.2	MSTRG.11937			5.167708115	2.369524585	8.91E-12	7.08E-11	yes	up	2.12762445	1.089243521	0.001725395	0.004205399	yes	up	1.596270771	0.674705393	0.052194105	0.093381594	no	up	0.411715291	-1.280281064	0.000227408	0.002338894	yes	down	0.308893369	-1.694819193	1.06E-06	1.46E-05	yes	down	0.750259648	-0.414538129	0.232940362	0.458632358	no	down	2.159841258	1.110925283	0.001395733	0.026157238	yes	up	1.414042414	0.499825394	0.150755543	0.301638858
MSTRG.11945.3	MSTRG.11945			5.498068595	2.458924906	0.000477258	0.001360417	yes	up	6.057648978	2.598757981	0.000271541	0.00077529	yes	up	0.531115126	-0.912903477	0.310710454	0.419385462	no	down	1.101777629	0.139833075	0.827434875	0.921554522	no	up	0.096600309	-3.371828383	6.52E-05	0.000556161	yes	down	0.087676775	-3.511661458	3.81E-05	0.00060453	yes	down	1.351257054	0.43430215	0.455156464	0.760222522	no	up	1.495613703	0.580737594	0.317846452	0.503214695
MSTRG.11966.1	MSTRG.11966			2.79352313	1.482085766	0.838267615	1	no	up	7.757454129	2.955583261	0.683100625	1	no	up	1	0	1	1	no	no_change	2.776942866	1.473497495	0.838724911	1	no	up	0.50234933	-0.993237141	0.891199441	1	no	down	0.180900132	-2.466734636	0.733318746	1	no	down	1	0	1	1	no	no_change	1	0	1	1
MSTRG.11979.1	MSTRG.11979			0.178655969	-2.48474398	0.037417965	0.068040265	no	down	0.36450818	-1.455976905	0.194106143	0.277271697	no	down	0.032175068	-4.957912975	0.0006592	0.001834885	yes	down	2.040279885	1.028767074	0.451231527	0.651868583	no	up	0.180095121	-2.473168995	0.134183537	0.277649031	no	down	0.088269812	-3.501936069	0.028562486	0.114773727	no	down	9.149192291	3.193644385	0.035539424	1	no	up	2.544649938	1.347467202	0.443245078	0.625691498
MSTRG.11992.3	MSTRG.11992			13.28091273	3.731282394	0.411426181	1	no	up	1	0	1	1	no	no_change	2.733297562	1.450642528	0.755029479	1	no	up	0.166925203	-2.582726298	0.569662334	1	no	down	0.205806454	-2.280639866	0.615633038	1	no	down	1.232926188	0.302086432	0.948193983	1	no	up	0.177207296	-2.496490095	0.583581286	1	no	down	0.189424178	-2.400307607	0.598164384	1
MSTRG.11994.1	MSTRG.11994			2.817482676	1.49440674	0.338680573	0.440405873	no	up	0.246736445	-2.018957263	0.288185839	0.382962307	no	down	0.156186022	-2.678662749	0.15878784	0.241528929	no	down	0.087573367	-3.513364003	0.056988464	1	no	down	0.055434599	-4.173069489	0.023771571	1	no	down	1	0	1	1	no	no_change	0.65274183	-0.6154156	0.737261461	1	no	down	0.970824597	-0.042717433	0.980560594	1
MSTRG.11995.1	MSTRG.11995			2.224584864	1.153536136	0.063880992	0.108326883	no	up	3.741279481	1.903531742	0.002113597	0.005065734	yes	up	0.155504382	-2.684972864	0.008259197	0.018310172	yes	down	1.681787709	0.749995606	0.208812895	0.403406526	no	up	0.069902652	-3.838509	0.000129628	0.001008399	yes	down	0.041564492	-4.588504606	4.56E-06	9.69E-05	yes	down	1.081295178	0.112760412	0.877108152	0.964973992	no	up	2.898898771	1.535504955	0.021028956	0.07078112
MSTRG.12002.1	MSTRG.12002			10.17174777	3.346495688	0.13690173	0.207631741	no	up	1	0	1	1	no	no_change	2.733319135	1.450653915	0.550944751	0.654228935	no	up	0.217950048	-2.197930576	0.328607938	1	no	down	0.268716763	-1.895841773	0.399423534	0.594616123	no	down	1.232928214	0.302088803	0.901168961	0.969420082	no	up	0.6858905	-0.543949822	0.817394694	1	no	down	0.376426362	-1.409560427	0.5496173	1
MSTRG.12036.1	MSTRG.12036			1	0	1	1	no	no_change	1	0	1	1	no	no_change	1	0	1	1	no	no_change	1	0	1	1	no	no_change	1	0	1	1	no	no_change	1	0	1	1	no	no_change	1	0	1	1	no	no_change	1	0	1	1
MSTRG.12045.1	MSTRG.12045			1.143137067	0.192998399	0.531117291	0.627549168	no	up	1.375990019	0.460470006	0.13631147	0.20546725	no	up	1.15332102	0.205794134	0.504105337	0.6117319	no	up	1.203696441	0.267471606	0.387912841	0.597075791	no	up	1.008908777	0.012795735	0.96694043	1	no	up	0.838175426	-0.254675871	0.410865988	0.641229315	no	down	1.400622342	0.486068006	0.111632578	0.379934429	no	up	1.934216545	0.951749321	0.001815297	0.010407926
MSTRG.12056.1	MSTRG.12056			15.59755613	3.963248096	0.006913207	0.015332255	yes	up	40.33148368	5.333834574	0.0001707	0.000507092	yes	up	69.16140139	6.111895197	8.42E-06	3.23E-05	yes	up	2.585756598	1.370586478	0.16464707	0.345315108	no	up	4.434117806	2.148647101	0.019204736	0.063710085	no	up	1.714824129	0.778060622	0.353273749	0.589372983	no	up	0.433884944	-1.204615569	0.298547659	1	no	down	2.396450161	1.260898937	0.15455346	0.306961472
MSTRG.12058.1	MSTRG.12058			0.940638133	-0.088288275	0.984759204	1	no	down	0.814571787	-0.295886249	0.949311031	1	no	down	0.264736344	-1.917371829	0.680374059	1	no	down	0.865977848	-0.207597973	0.964725777	1	no	down	0.281443346	-1.829083554	0.696798895	1	no	down	0.32500063	-1.62148558	0.731540414	1	no	down	2.536495997	1.342836883	0.776318335	1	no	up	1	0	1	1
MSTRG.12071.1	MSTRG.12071			3.95347827	1.983122495	8.10E-05	0.000264791	yes	up	3.264924993	1.707049848	0.000896127	0.002307711	yes	up	0.795019879	-0.33093716	0.547001752	0.650544528	no	down	0.825836079	-0.276072647	0.574655873	0.752779725	no	down	0.201093777	-2.314059655	1.21E-05	0.000127569	yes	down	0.24350326	-2.037987008	0.00015714	0.001954953	yes	down	1.964655293	0.974276208	0.080339315	0.317608457	no	up	1.594542194	0.673142274	0.236717698	0.412232801
MSTRG.12077.2	MSTRG.12077			2.997607596	1.583811538	0.001686393	0.004302838	yes	up	1.13660637	0.184732706	0.74759863	0.813696337	no	up	0.584310538	-0.775192786	0.191714365	0.282704806	no	down	0.379171167	-1.399078833	0.011014605	0.049577236	yes	down	0.194925626	-2.359004324	3.59E-05	0.000330674	yes	down	0.514083463	-0.959925492	0.12960176	0.318560902	no	down	0.959150546	-0.060170821	0.904596949	0.976133741	no	down	0.637380416	-0.649773404	0.217551246	0.388931545
MSTRG.1208.1	MSTRG.1208			2.220693371	1.151010202	0.018177971	0.036250898	yes	up	2.002088269	1.001505582	0.047512733	0.082886945	no	up	0.837025487	-0.256656542	0.626126077	0.720637629	no	down	0.901559979	-0.14950462	0.761014558	0.880857965	no	down	0.376920784	-1.407666744	0.006125814	0.025644265	yes	down	0.418076216	-1.258162124	0.017760175	0.081491723	no	down	1.019070018	0.027253179	0.956350547	0.994632683	no	up	0.918809444	-0.122162409	0.809099824	0.902481756
MSTRG.12091.1	MSTRG.12091			5.354123826	2.420650505	0.250555556	0.344002811	no	up	4.043382321	2.015562624	0.366484686	0.466614057	no	up	0.720497872	-0.472933926	0.837343517	0.892999687	no	down	0.755190289	-0.405087881	0.841674611	1	no	down	0.134568773	-2.893584431	0.169601065	1	no	down	0.178191874	-2.48849655	0.264860354	1	no	down	0.989681419	-0.014963902	0.993617574	1	no	down	0.815340407	-0.29452558	0.87769984	1
MSTRG.12101.1	MSTRG.12101			2.86369901	1.517879866	0.165044774	0.243090035	no	up	1.905815878	0.930408746	0.426294695	0.525628189	no	up	0.188617815	-2.406462149	0.12438376	0.196291305	no	down	0.665508446	-0.58747112	0.597475381	1	no	down	0.065865098	-3.924342015	0.010023209	0.0379678	yes	down	0.098969589	-3.336870895	0.034639411	0.131414135	no	down	0.992244321	-0.011232695	0.99368013	1	no	down	1.33757068	0.419615129	0.758917195	1
MSTRG.12102.1	MSTRG.12102			2.897669572	1.53489309	3.52E-06	1.45E-05	yes	up	2.263585144	1.178609574	0.000426627	0.001172957	yes	up	0.664858162	-0.588881499	0.085818229	0.143781904	no	down	0.78117435	-0.356283516	0.281444426	0.48937084	no	down	0.229445817	-2.12377459	3.79E-10	1.16E-08	yes	down	0.293719087	-1.767491074	2.49E-07	7.38E-06	yes	down	1.148996456	0.200374348	0.556765862	0.825229375	no	up	0.921851987	-0.117392965	0.73338068	0.853922782
MSTRG.12103.1	MSTRG.12103			1.899121154	0.925331945	0.039411197	0.071221388	no	up	1.35680137	0.440209532	0.344513768	0.443377568	no	up	0.254086177	-1.976610202	0.000205626	0.000629588	yes	down	0.714436447	-0.485122413	0.292802616	0.501248899	no	down	0.133791452	-2.901942147	4.00E-08	8.08E-07	yes	down	0.187268515	-2.416819734	8.42E-06	0.000166123	yes	down	1.020301212	0.028995126	0.95136017	0.993899016	no	up	1.113440077	0.155023918	0.743999068	0.86155904
MSTRG.12104.1	MSTRG.12104			2.847284915	1.509586864	0.593975343	1	no	up	1.156800193	0.210139698	0.943836173	1	no	up	0.732263992	-0.44956424	0.880199738	1	no	down	0.406281854	-1.299447166	0.65380795	1	no	down	0.257179739	-1.959151104	0.49893769	1	no	down	0.633008186	-0.659703938	0.82849434	1	no	down	1.992850819	0.994833717	0.728317345	1	no	up	1.927757176	0.946923339	0.742004219	1
MSTRG.12108.5	MSTRG.12108			0.357273723	-1.484898284	0.259232299	0.353836154	no	down	0.152753234	-2.710725172	0.059977527	0.101260633	no	down	0.188333825	-2.408635959	0.094654428	0.156412317	no	down	0.427552389	-1.225826889	0.468545809	0.666251717	no	down	0.527141553	-0.923737676	0.584916147	0.759698896	no	down	1.232928565	0.302089213	0.865992142	0.953954972	no	up	0.518289203	-0.948170754	0.191884628	1	no	down	0.359398742	-1.476342736	0.049725607	0.135921226
MSTRG.12129.1	MSTRG.12129			1.050347147	0.070866227	0.920653086	0.949375411	no	up	2.817159185	1.494241086	0.030614359	0.056274292	no	up	1.559343779	0.640939025	0.356513248	0.46712285	no	up	2.682121996	1.42337486	0.043191086	0.136776476	no	up	1.484598481	0.570072798	0.420670525	0.615228708	no	up	0.553516389	-0.853302061	0.214562844	0.436597151	no	down	0.842990765	-0.246411268	0.733962488	0.909115216	no	down	0.838926648	-0.253383421	0.728261868	0.850770056
MSTRG.1213.1	MSTRG.1213			3.093120149	1.629062875	0.443094375	0.545192445	no	up	7.926359533	2.986658408	0.154007958	0.227892001	no	up	0.479358142	-1.060824158	0.653722787	0.744019847	no	down	2.562577317	1.357595534	0.499108948	1	no	up	0.154975597	-2.689887033	0.239824723	0.421629731	no	down	0.060476457	-4.047482566	0.073519309	0.218477216	no	down	1.302292919	0.381053984	0.879499995	1	no	up	19.30439842	4.270857691	0.057870532	1
MSTRG.12142.1	MSTRG.12142			3.80378884	1.92743716	7.20E-05	0.00023769	yes	up	1.660113117	0.731281547	0.195307055	0.278758013	no	up	4.313846258	2.108974761	1.16E-05	4.36E-05	yes	up	0.436436718	-1.196155612	0.020116534	0.077835078	no	down	1.134091938	0.181537601	0.666371644	0.816270627	no	up	2.598525494	1.377693213	0.006936751	0.04110309	yes	up	0.368984641	-1.43836733	0.000318428	0.009851633	yes	down	0.29706257	-1.751161257	2.25E-05	0.000287317
MSTRG.12144.2	MSTRG.12144			1	0	1	1	no	no_change	1	0	1	1	no	no_change	1	0	1	1	no	no_change	1	0	1	1	no	no_change	1	0	1	1	no	no_change	1	0	1	1	no	no_change	1	0	1	1	no	no_change	1	0	1	1
MSTRG.12153.3	MSTRG.12153			7.45459918	2.898130784	0.687940057	1	no	up	1	0	1	1	no	no_change	2.73325481	1.450619963	0.841655384	1	no	up	0.297385755	-1.749592554	0.808411239	1	no	down	0.366653491	-1.447510821	0.841003055	1	no	down	1.232922172	0.302081733	0.966815903	1	no	up	0.668627132	-0.580726196	0.936255981	1	no	down	2.929582976	1.550695313	0.830155877	1
MSTRG.12153.4	MSTRG.12153			3.532268601	1.820595053	0.160817135	0.237930365	no	up	1.33835255	0.420458202	0.777547232	0.839371052	no	up	2.248925192	1.169235672	0.380529691	0.491427185	no	up	0.378893199	-1.400136851	0.317676624	1	no	down	0.636680119	-0.651359381	0.598026089	0.768885157	no	down	1.680368295	0.74877747	0.601497399	0.791053216	no	up	0.549811478	-0.862991069	0.550618288	1	no	down	0.573770909	-0.801453271	0.580912334	1
MSTRG.12168.3	MSTRG.12168			2.715732591	1.441341429	0.015509366	0.031459076	yes	up	1.591789715	0.67064976	0.292724845	0.387857165	no	up	0.690839804	-0.533576885	0.423478952	0.533770327	no	down	0.586136397	-0.77069167	0.210059479	0.40512815	no	down	0.254384326	-1.974918315	0.002204263	0.011084358	yes	down	0.434001927	-1.204226645	0.078302257	0.227675872	no	down	1.132882955	0.179998816	0.763717054	0.919909738	no	up	0.706280621	-0.501686582	0.424680426	0.609684173
MSTRG.12190.1	MSTRG.12190			2.79352313	1.482085766	0.838267615	1	no	up	1	0	1	1	no	no_change	1	0	1	1	no	no_change	0.793582691	-0.333547536	0.963361657	1	no	down	0.50234933	-0.993237141	0.891199441	1	no	down	1	0	1	1	no	no_change	1	0	1	1	no	no_change	1	0	1	1
MSTRG.12196.6	MSTRG.12196			16.33826456	4.030182845	5.56E-13	4.94E-12	yes	up	14.08346341	3.81593026	1.39E-11	1.05E-10	yes	up	15.94347541	3.994894242	8.84E-13	7.46E-12	yes	up	0.861992616	-0.214252584	0.658464874	0.813249657	no	down	0.975836531	-0.035288603	0.941158083	0.990950836	no	down	1.132070639	0.178963982	0.711970739	0.86567617	no	up	0.864213167	-0.210540884	0.778879426	0.92549015	no	down	0.662133851	-0.594805206	0.458895421	0.639843512
MSTRG.1220.1	MSTRG.1220			8.259183952	3.045999243	0.032993066	0.061086825	no	up	5.492719124	2.45752052	0.088937014	0.142613802	no	up	2.426066605	1.278619159	0.380135939	0.491101157	no	up	0.665043805	-0.588478723	0.671098944	0.822094085	no	down	0.293741684	-1.767380085	0.206310224	0.378360062	no	down	0.441687723	-1.178901361	0.404750801	0.635849523	no	down	0.243448072	-2.038314023	0.301810815	0.632606055	no	down	5.056252374	2.338068475	0.155077202	0.30777512
MSTRG.1220.3	MSTRG.1220			2.4078898	1.267769367	0.858186195	0.901843846	no	up	7.026876195	2.81288348	0.691569304	0.76566077	no	up	2.665128936	1.414205331	0.841984247	0.895991197	no	up	2.918271507	1.545114114	0.82732313	0.921554522	no	up	1.106831773	0.146435964	0.983514543	1	no	up	0.37927649	-1.39867815	0.843439698	0.943118634	no	down	1	0	1	1	no	no_change	1	0	1	1
MSTRG.1220.4	MSTRG.1220			1.156618937	0.209913628	0.934342532	0.959361992	no	up	0.24233392	-2.044931737	0.451250297	0.550410815	no	down	5.034763432	2.331923992	0.344926201	0.455230112	no	up	0.20951924	-2.254845366	0.409282079	0.616120293	no	down	4.353001037	2.122010364	0.393888335	0.588556164	no	up	20.77613991	4.376855729	0.099764412	0.267384235	no	up	22.86985259	4.515375162	0.091765699	1	no	up	1	0	1	1
MSTRG.1220.5	MSTRG.1220			4.512142427	2.173812607	3.20E-05	0.000112453	yes	up	3.533952444	1.821282626	0.00076536	0.001998121	yes	up	1.763793727	0.81868185	0.137381038	0.213543076	no	up	0.783209418	-0.352529982	0.480245504	0.676238437	no	down	0.390899391	-1.355130758	0.007886161	0.031355263	yes	down	0.499099452	-1.002600776	0.058076899	0.187164936	no	down	2.813901134	1.49257164	0.094517523	0.34739475	no	up	5.345436363	2.418307724	0.00418155	0.020223497
MSTRG.12200.1	MSTRG.12200			4.444537514	2.152033304	2.60E-05	9.27E-05	yes	up	6.729500428	2.750499409	7.69E-08	3.76E-07	yes	up	1.328605631	0.409912934	0.438516481	0.548225549	no	up	1.51410589	0.598466105	0.226707752	0.426534595	no	up	0.298930007	-1.74212037	0.000683348	0.004142508	yes	down	0.197430054	-2.340586474	5.08E-06	0.000106602	yes	down	1.604086239	0.681751706	0.190501316	0.502753278	no	up	1.255396595	0.328143201	0.533841718	0.703922751
MSTRG.12240.1	MSTRG.12240			1.980092781	0.985568032	0.166162172	0.24448822	no	up	2.825567561	1.498540685	0.036185908	0.065278627	no	up	0.736560158	-0.441124734	0.571069896	0.671994787	no	down	1.426987456	0.512972653	0.462938979	0.661434051	no	up	0.371982649	-1.426692766	0.06170716	0.156357333	no	down	0.260676888	-1.939665419	0.011433246	0.059371599	no	down	1.122567753	0.166802522	0.82456769	0.943806829	no	up	1.155208346	0.208153071	0.782871896	0.887154344
MSTRG.12243.1	MSTRG.12243			0.736390587	-0.44145691	0.951521224	1	no	down	1.138210104	0.186766892	0.979479742	1	no	up	0.720503472	-0.472922713	0.948070514	1	no	down	1	0	1	1	no	no_change	1	0	1	1	no	no_change	1	0	1	1	no	no_change	0.668627132	-0.580726196	0.936255981	1	no	down	0.714722344	-0.484545204	0.946796172	1
MSTRG.12288.1	MSTRG.12288			9.936268336	3.312704135	0.645581232	0.72823709	no	up	1	0	1	1	no	no_change	54.89268669	5.778542048	0.420395962	0.530943398	no	up	0.223111084	-2.164165905	0.763829706	1	no	down	5.524477081	2.465837913	0.728833607	1	no	up	24.76110543	4.630003818	0.518546622	1	no	up	1	0	1	1	no	no_change	2.711323902	1.438997472	0.842907466	1
MSTRG.12288.2	MSTRG.12288			6.425620716	2.683835826	0.392614236	0.495909808	no	up	0.878449776	-0.18696829	0.954579389	0.974867707	no	down	3.420877186	1.77436631	0.573394859	0.674084018	no	up	0.136710493	-2.870804116	0.374838145	1	no	down	0.532380814	-0.909469515	0.769346761	1	no	down	3.894220569	1.961334601	0.545744625	1	no	up	1	0	1	1	no	no_change	1	0	1	1
MSTRG.12320.3	MSTRG.12320			3.328093247	1.734695856	0.220206086	0.30944966	no	up	3.492073573	1.804083955	0.214528273	0.300980396	no	up	2.891863355	1.531999384	0.282443759	0.387964836	no	up	1.049271554	0.069388099	0.958798851	0.99022303	no	up	0.868924979	-0.202696471	0.877276634	0.951889171	no	down	0.828122115	-0.272084571	0.840746608	0.941411388	no	down	0.714580103	-0.484832351	0.674064287	0.886394028	no	down	1.084554882	0.117103061	0.918486713	0.968160968
MSTRG.12330.4	MSTRG.12330			1	0	1	1	no_test	no_test	1	0	1	1	no_test	no_test	1	0	1	1	no_test	no_test	1	0	1	1	no_test	no_test	1	0	1	1	no_test	no_test	1	0	1	1	no_test	no_test	1	0	1	1	no_test	no_test	1	0	1	1
MSTRG.1238.1	MSTRG.1238			1	0	1	1	no	no_change	1	0	1	1	no	no_change	1	0	1	1	no	no_change	1	0	1	1	no	no_change	1	0	1	1	no	no_change	1	0	1	1	no	no_change	0.668627132	-0.580726196	0.936255981	1	no	down	0.714722344	-0.484545204	0.946796172	1
MSTRG.12386.1	MSTRG.12386			1.903449517	0.928616307	0.373637261	0.4766821	no	up	2.710288146	1.438446241	0.171080379	0.249246208	no	up	0.788749556	-0.342360807	0.766420755	0.839792898	no	down	1.423882337	0.509829933	0.618303843	0.785167676	no	up	0.414379025	-1.270977115	0.25955059	0.446938255	no	down	0.291020553	-1.780807048	0.116306388	0.296519352	no	down	0.425236102	-1.233664011	0.39440857	1	no	down	0.68927163	-0.536855459	0.683547333	1
MSTRG.12387.4	MSTRG.12387			2.068322558	1.048461194	0.003995145	0.009341426	yes	up	1.910561332	0.933996571	0.013642626	0.027348199	no	up	0.727468843	-0.459042636	0.25266939	0.354468392	no	down	0.923725037	-0.114464623	0.75656089	0.878031478	no	down	0.351719242	-1.507503829	0.000122244	0.000960734	yes	down	0.380761837	-1.393039207	0.00059827	0.005885192	yes	down	1.018085134	0.025858207	0.95122607	0.993899016	no	up	1.435954328	0.522009863	0.201732824	0.369716265
MSTRG.12391.3	MSTRG.12391			2.574442668	1.364260142	0.012207418	0.025448474	yes	up	1.856311852	0.892439097	0.13243173	0.200343221	no	up	2.594200331	1.375289892	0.011329438	0.024247136	yes	up	0.721053871	-0.471821045	0.399235727	0.607751242	no	down	1.00767454	0.01102975	0.982620879	1	no	up	1.397502434	0.482850796	0.387238039	0.620956042	no	up	0.83766465	-0.255555302	0.695376236	0.894972117	no	down	2.125970508	1.088121583	0.059222505	0.154038868
MSTRG.12395.1	MSTRG.12395			2.302703982	1.203328961	0.563701891	1	no	up	1.46266998	0.548604293	0.805096011	0.861484541	no	up	0.249579947	-2.002426075	0.385019299	0.496027211	no	down	0.635196704	-0.654724668	0.762393656	1	no	down	0.108385597	-3.205755036	0.154129621	1	no	down	0.170633123	-2.551030368	0.283558485	1	no	down	6.754339134	2.755814619	0.234375089	1	no	up	11.38372403	3.508900687	0.120420809	1
MSTRG.12405.1	MSTRG.12405			1	0	1	1	no	no_change	1	0	1	1	no	no_change	1	0	1	1	no	no_change	1	0	1	1	no	no_change	1	0	1	1	no	no_change	1	0	1	1	no	no_change	1	0	1	1	no	no_change	1	0	1	1
MSTRG.1241.1	MSTRG.1241			1	0	1	1	no	no_change	4.317963867	2.110351171	0.562800375	1	no	up	15.18821133	3.924880073	0.262319473	1	no	up	3.010548762	1.590026485	0.662831717	1	no	up	10.5894473	3.404555387	0.330889556	1	no	up	3.517447529	1.814528902	0.60430464	1	no	up	1.788950381	0.839113373	0.811142296	1	no	up	2.186816453	1.128832135	0.746925771	1
MSTRG.1241.2	MSTRG.1241			3.755284166	1.908922082	0.416564312	1	no	up	3.49255198	1.804281587	0.453663247	0.552610593	no	up	0.40707048	-1.296649491	0.610789528	0.707201422	no	down	0.93003667	-0.104640494	0.963119605	1	no	down	0.108399381	-3.205571572	0.183711349	1	no	down	0.116553879	-3.100931078	0.208943748	1	no	down	2.661479585	1.4122285	0.549121467	1	no	up	1.276609619	0.352317423	0.887319401	1
MSTRG.12462.6	MSTRG.12462			2.531831711	1.340181513	8.00E-08	4.14E-07	yes	up	1.940051906	0.956095252	0.000182395	0.000538764	no	up	0.499591351	-1.001179594	0.000226737	0.00068945	yes	down	0.766264163	-0.384086261	0.126169977	0.288369385	no	down	0.197324075	-2.341361107	2.05E-18	2.77E-16	yes	down	0.257514425	-1.957274846	7.31E-13	7.38E-11	yes	down	1.567179474	0.648170407	0.013909459	0.115328284	no	up	1.33963179	0.421836517	0.113815648	0.246731212
MSTRG.12507.2	MSTRG.12507			1	0	1	1	no	no_change	1	0	1	1	no	no_change	1	0	1	1	no	no_change	1	0	1	1	no	no_change	1	0	1	1	no	no_change	1	0	1	1	no	no_change	2.536460124	1.34281648	0.853283929	1	no	up	1	0	1	1
MSTRG.12528.1	MSTRG.12528			2.051379449	1.036594376	0.151300944	0.226118505	no	up	1.802605276	0.850083518	0.262230694	0.354686658	no	up	0.405365564	-1.302704558	0.144783063	0.223337969	no	down	0.878728349	-0.186510858	0.800508921	0.905272387	no	down	0.19760633	-2.339298934	0.00759873	0.030443954	yes	down	0.224877609	-2.152788076	0.017508848	0.080673885	no	down	0.945989582	-0.0801038	0.913822254	0.980003916	no	down	0.438189914	-1.190371818	0.153616597	0.305550611
MSTRG.12529.1	MSTRG.12529			1.434267805	0.520314428	0.942875141	1	no	up	1.138210104	0.186766892	0.979479742	1	no	up	0.720503472	-0.472922713	0.948070514	1	no	down	0.793582691	-0.333547536	0.963361657	1	no	down	0.50234933	-0.993237141	0.891199441	1	no	down	1	0	1	1	no	no_change	1	0	1	1	no	no_change	1	0	1	1
MSTRG.12581.1	MSTRG.12581			1	0	1	1	no	no_change	1	0	1	1	no	no_change	1	0	1	1	no	no_change	1	0	1	1	no	no_change	1	0	1	1	no	no_change	1	0	1	1	no	no_change	6.082758205	2.604725657	0.717300715	1	no	up	0.714722344	-0.484545204	0.946796172	1
MSTRG.12581.2	MSTRG.12581			1	0	1	1	no	no_change	1	0	1	1	no	no_change	2.73325481	1.450619963	0.841655384	1	no	up	1	0	1	1	no	no_change	1.905679539	0.930305534	0.898054145	1	no	up	1.232922172	0.302081733	0.966815903	1	no	up	5.200904168	2.378762455	0.742175396	1	no	up	5.076237949	2.343759697	0.746053081	1
MSTRG.12584.1	MSTRG.12584			1	0	1	1	no	no_change	1	0	1	1	no	no_change	1	0	1	1	no	no_change	1	0	1	1	no	no_change	1	0	1	1	no	no_change	1	0	1	1	no	no_change	6.394393575	2.676807545	0.71077165	1	no	up	1	0	1	1
MSTRG.12618.1	MSTRG.12618			9.265836716	3.211921259	0.002408962	0.005945318	yes	up	9.018665942	3.172914043	0.003212564	0.007401107	yes	up	2.030967724	1.022167313	0.379175884	0.490282774	no	up	0.973324506	-0.039007216	0.965126006	0.992793259	no	down	0.21918881	-2.189753947	0.02755251	0.084334197	no	down	0.225196025	-2.150746731	0.033782381	0.12887641	no	down	1.461652359	0.547600219	0.529711955	0.810922236	no	up	1.35690458	0.440319272	0.61559476	0.769432339
MSTRG.12627.1	MSTRG.12627			1.466262549	0.552143456	0.690707027	0.767406187	no	up	0.013380288	-6.22374697	0.000601804	0.001605272	yes	down	0.457840411	-1.127083289	0.422335632	0.53265118	no	down	0.009125438	-6.775890426	0.000187371	0.002000377	yes	down	0.312249952	-1.679226745	0.23184977	0.412128325	no	down	34.21752915	5.096663681	0.00527656	0.033280858	yes	up	1.64155218	0.715060609	0.602544166	0.85072629	no	up	0.827961164	-0.272364996	0.842873415	0.922865518
MSTRG.1263.3	MSTRG.1263			5.326837741	2.413279336	0.738735005	1	no	up	1	0	1	1	no	no_change	1	0	1	1	no	no_change	0.416174044	-1.264741106	0.86124115	1	no	down	0.263444194	-1.924430711	0.790264375	1	no	down	1	0	1	1	no	no_change	1	0	1	1	no	no_change	1	0	1	1
MSTRG.12638.1	MSTRG.12638			0.405865252	-1.300927265	0.684825447	1	no	down	1.221878955	0.289101372	0.928128943	0.955576449	no	up	0.397108809	-1.332393731	0.677626074	0.765048679	no	down	3.010553253	1.590028637	0.625157297	1	no	up	1	0	1	1	no	no_change	0.324998485	-1.621495103	0.618327088	1	no	down	1.094712444	0.130551957	0.964425024	1	no	up	0.507217401	-0.979323855	0.745479682	1
MSTRG.12757.4	MSTRG.12757			6.193319391	2.630712848	1.22E-06	5.37E-06	yes	up	3.420088216	1.774033538	0.001815753	0.00440709	yes	up	2.375421164	1.248183327	0.027222128	0.052882184	no	up	0.552222161	-0.85667931	0.098541787	0.245375348	no	down	0.383545723	-1.382529521	0.007222083	0.029277363	yes	down	0.694549676	-0.525850211	0.332515865	0.568820769	no	down	0.622815339	-0.683123619	0.371953788	0.696012324	no	down	0.419588805	-1.25295191	0.143898923	0.291869576
MSTRG.12763.1	MSTRG.12763			2.79352313	1.482085766	0.838267615	1	no	up	1	0	1	1	no	no_change	1	0	1	1	no	no_change	0.793582691	-0.333547536	0.963361657	1	no	down	0.50234933	-0.993237141	0.891199441	1	no	down	1	0	1	1	no	no_change	1	0	1	1	no	no_change	1	0	1	1
MSTRG.1279.1	MSTRG.1279			1	0	1	1	no	no_change	4.317839351	2.110309568	0.771336121	1	no	up	2.73325481	1.450619963	0.841655384	1	no	up	3.010483352	1.589995139	0.826672663	1	no	up	1.905679539	0.930305534	0.898054145	1	no	up	0.633014475	-0.659689605	0.927610874	1	no	down	7.108454716	2.829535971	0.694859506	1	no	up	1	0	1	1
MSTRG.1279.2	MSTRG.1279			7.459053849	2.898992642	0.629282125	1	no	up	1	0	1	1	no	no_change	7.382284321	2.884067302	0.631009379	1	no	up	0.297210044	-1.750445224	0.77068234	1	no	down	0.989707873	-0.01492534	0.997998293	1	no	down	3.329994707	1.735519884	0.772558493	1	no	up	1	0	1	1	no	no_change	2.711345538	1.439008984	0.812305181	1
MSTRG.1279.3	MSTRG.1279			2.277868246	1.187684303	3.92E-05	0.000135986	yes	up	2.061529449	1.04371507	0.000596869	0.00159333	yes	up	1.740236058	0.799283017	0.006731531	0.015258625	no	up	0.905025763	-0.143969233	0.621334802	0.787726019	no	down	0.763975731	-0.388401286	0.168402109	0.327314918	no	down	0.844148047	-0.244432053	0.411323819	0.641408181	no	down	1.040843095	0.057752601	0.831964767	0.94715577	no	up	1.14723548	0.198161547	0.465420948	0.645187944
MSTRG.12791.1	MSTRG.12791			1	0	1	1	no	no_change	1	0	1	1	no	no_change	1	0	1	1	no	no_change	1	0	1	1	no	no_change	1	0	1	1	no	no_change	1	0	1	1	no	no_change	1	0	1	1	no	no_change	1	0	1	1
MSTRG.12796.1	MSTRG.12796			1.26848438	0.343105754	0.551388431	0.645718776	no	up	2.35714545	1.237040784	0.028683086	0.053108149	no	up	0.426762395	-1.228495038	0.07269528	0.124434652	no	down	1.858237664	0.89393503	0.118538109	0.277165634	no	up	0.336434884	-1.571600792	0.022846655	0.072859926	no	down	0.181050514	-2.465535822	0.000298479	0.00332969	yes	down	1.861651847	0.896583296	0.16525502	0.468756186	no	up	2.784526605	1.477432077	0.018229742	0.063334605
MSTRG.12798.1	MSTRG.12798			2.81730474	1.494315624	1.24E-05	4.67E-05	yes	up	2.134023582	1.093576119	0.001539151	0.003787757	yes	up	0.420423226	-1.250085721	0.000508671	0.001447968	yes	down	0.757469915	-0.400739506	0.241483804	0.444360286	no	down	0.149228878	-2.744401345	1.40E-14	1.05E-12	yes	down	0.197009644	-2.34366184	7.37E-11	4.90E-09	yes	down	0.785456422	-0.34839686	0.331594222	0.659066677	no	down	3.072807453	1.619557368	3.04E-06	5.62E-05
MSTRG.12801.1	MSTRG.12801			0.032614295	-4.938351761	2.10E-06	8.93E-06	yes	down	0.01343859	-6.217474363	8.74E-06	3.21E-05	yes	down	0.015880549	-5.976595446	2.38E-06	9.90E-06	yes	down	0.412046025	-1.279122602	0.414740194	0.621196626	no	down	0.486919882	-1.038243685	0.474665443	0.666807115	no	down	1.181712364	0.240878917	0.889035194	0.963157819	no	up	2.122886935	1.086027535	0.400485085	0.718852168	no	up	0.920940921	-0.118819485	0.937348138	0.97903079
MSTRG.12823.1	MSTRG.12823			1.574450351	0.654848264	0.017742567	0.035469455	no	up	1.182793854	0.242198652	0.425144582	0.524675412	no	up	0.446332327	-1.163809793	0.000543026	0.001534661	yes	down	0.751242396	-0.412649611	0.170747063	0.353781634	no	down	0.283484536	-1.818658056	5.32E-08	1.04E-06	yes	down	0.377354283	-1.406008445	8.33E-05	0.001166073	yes	down	1.135775114	0.183677206	0.549553407	0.821638453	no	up	1.146784778	0.19759466	0.523107918	0.694705655
MSTRG.12824.1	MSTRG.12824			2.025285255	1.018125121	0.00166414	0.004251921	yes	up	1.945069919	0.959822016	0.003365084	0.007722621	no	up	0.437362585	-1.193098288	0.000520188	0.001476322	yes	down	0.960393068	-0.058303105	0.857598539	0.937210924	no	down	0.215951103	-2.211223409	9.52E-11	3.24E-09	yes	down	0.224856999	-2.152920304	4.31E-10	2.46E-08	yes	down	1.045612888	0.064348829	0.848139225	0.953261015	no	up	1.31100681	0.39067518	0.2420595	0.418485511
MSTRG.12825.1	MSTRG.12825			4.459882039	2.157005552	0.023129666	0.044757947	yes	up	1.859706977	0.895075322	0.383173705	0.482880374	no	up	0.823011979	-0.281014666	0.792648501	0.85932064	no	down	0.416985687	-1.26193023	0.191938659	0.381886785	no	down	0.184536715	-2.438020218	0.016014548	0.055009863	no	down	0.442549277	-1.176089989	0.278168364	0.510592115	no	down	1.724315339	0.786023636	0.404436838	0.722737111	no	up	1.848371639	0.886254858	0.347156553	0.534237768
MSTRG.12831.2	MSTRG.12831			3709.426004	11.85698025	4.23E-22	7.05E-21	yes	up	2826.04339	11.4645679	9.56E-21	1.45E-19	yes	up	3200.564781	11.64411079	2.28E-21	3.47E-20	yes	up	0.761854634	-0.392412345	0.257911609	0.462559498	no	down	0.862819417	-0.212869452	0.537189969	0.721347465	no	down	1.132524997	0.179542893	0.605010248	0.793317292	no	up	1	0	1	1	no	no_change	15.04099832	3.910828421	0.004048094	0.019714364
MSTRG.12836.1	MSTRG.12836			1	0	1	1	no	no_change	1	0	1	1	no	no_change	1	0	1	1	no	no_change	1	0	1	1	no	no_change	1	0	1	1	no	no_change	1	0	1	1	no	no_change	1	0	1	1	no	no_change	1	0	1	1
MSTRG.12855.2	MSTRG.12855			2.414390621	1.271659106	1.20E-05	4.55E-05	yes	up	2.317144297	1.212347889	4.56E-05	0.000149637	yes	up	0.7254091	-0.463133251	0.141490181	0.2189549	no	down	0.959722208	-0.059311217	0.837777353	0.92648855	no	down	0.300452252	-1.734792358	1.74E-08	3.85E-07	yes	down	0.313061686	-1.67548114	9.71E-08	3.17E-06	yes	down	0.8767847	-0.189705472	0.54935427	0.821556878	no	down	1.091660121	0.126523756	0.685429448	0.820831796
MSTRG.12866.1	MSTRG.12866			2.055671467	1.039609715	0.412622299	0.515586779	no	up	2.357712364	1.237387723	0.336146009	0.435051751	no	up	0.246771355	-2.018753157	0.204836381	0.298780015	no	down	1.146930529	0.197778008	0.87571108	0.944946545	no	up	0.12004416	-3.058362872	0.052079829	0.137705887	no	down	0.10466559	-3.25614088	0.040405805	0.146439716	no	down	3.039474975	1.60382214	0.289900902	1	no	up	1.744432228	0.802757549	0.61553673	1
MSTRG.1287.1	MSTRG.1287			1	0	1	1	no	no_change	1	0	1	1	no	no_change	2.73325481	1.450619963	0.841655384	1	no	up	1	0	1	1	no	no_change	1.905679539	0.930305534	0.898054145	1	no	up	1.232922172	0.302081733	0.966815903	1	no	up	0.668627132	-0.580726196	0.936255981	1	no	down	0.714722344	-0.484545204	0.946796172	1
MSTRG.12870.5	MSTRG.12870			0.264753849	-1.917276435	0.001823066	0.004619145	yes	down	0.978426026	-0.031465315	0.95733482	0.976533962	no	down	2.476956554	1.308568564	0.022428349	0.044485524	yes	up	3.695606424	1.88581112	0.002567447	0.016152409	yes	up	9.355696094	3.225844999	1.32E-07	2.32E-06	yes	up	2.531572635	1.340033878	0.021838487	0.094673153	no	up	0.59477608	-0.749581466	0.223043227	0.546235804	no	down	0.234805383	-2.090462609	0.001956196	0.011028273
MSTRG.12870.6	MSTRG.12870			1.436775563	0.522834718	0.653878058	0.73535549	no	up	3.316464262	1.72964598	0.130208438	0.19756743	no	up	0.879967352	-0.184478096	0.878489728	0.922087013	no	down	2.30826884	1.206811262	0.290967179	0.499740386	no	up	0.612459854	-0.707312814	0.557704999	0.738108374	no	down	0.265332982	-1.914124075	0.106014658	0.278242962	no	down	3.2550223	1.702667427	0.279410616	1	no	up	2.103779811	1.072983715	0.517346755	0.689637439
MSTRG.12870.7	MSTRG.12870			0.416593341	-1.263288315	0.372296347	0.475494036	no	down	2.390758153	1.257468196	0.304240653	0.400418717	no	up	0.146039944	-2.775565073	0.091112974	0.15125537	no	down	5.738829493	2.520756511	0.073962658	0.201543302	no	up	0.350557557	-1.512276757	0.397215948	0.591995083	no	down	0.061085202	-4.033033269	0.013825936	0.068442691	no	down	0.347346475	-1.525552639	0.379511297	1	no	down	0.721114229	-0.471700286	0.770794959	1
MSTRG.1288.1	MSTRG.1288			0.736385493	-0.441466889	0.872062232	1	no	down	1.138213435	0.186771114	0.945681425	1	no	up	0.720498132	-0.472933404	0.863030296	1	no	down	1	0	1	1	no	no_change	1	0	1	1	no	no_change	1	0	1	1	no	no_change	0.102200404	-3.290527196	0.194181199	1	no	down	0.109246273	-3.194344029	0.207539906	1
MSTRG.12901.1	MSTRG.12901			0.810383372	-0.303323523	0.352986478	0.45560429	no	down	0.515559192	-0.955790019	0.013753222	0.027554009	no	down	0.809387951	-0.305096723	0.34876238	0.459478847	no	down	0.636191722	-0.652466496	0.106990443	0.259241443	no	down	0.998771667	-0.0017732	0.995904993	1	no	down	1.569922451	0.650693296	0.107274712	0.280401787	no	up	1.287347	0.364400979	0.313432354	0.643744109	no	up	0.519955986	-0.943538589	0.030457774	0.093837769
MSTRG.12953.2	MSTRG.12953			4.313748349	2.108942017	9.12E-07	4.09E-06	yes	up	2.175041173	1.121042711	0.013408188	0.026922236	yes	up	4.16357846	2.057824011	1.68E-06	7.13E-06	yes	up	0.504211418	-0.987899306	0.021660552	0.082540121	no	down	0.965188074	-0.051118006	0.899615718	0.965355932	no	down	1.91425271	0.9367813	0.029508721	0.117171404	no	up	0.881036134	-0.182726906	0.644115192	0.872629839	no	down	0.834522255	-0.260977572	0.51073274	0.683461952
MSTRG.12953.3	MSTRG.12953			3.774646025	1.916341359	0.027104656	0.051534028	no	up	1.564832726	0.646008448	0.484637125	0.582917441	no	up	2.893342554	1.532737139	0.079170282	0.134141783	no	up	0.414564098	-1.270332912	0.153729824	0.329760675	no	down	0.766520234	-0.38360422	0.646806765	0.802420031	no	down	1.848978811	0.886728692	0.322536294	0.558882878	no	up	0.325591989	-1.618862892	0.047161045	0.236541478	no	down	0.168624043	-2.568117839	0.002268889	0.012374204
MSTRG.12953.4	MSTRG.12953			3.064986042	1.615880504	0.000274369	0.000816969	yes	up	2.293406916	1.197492353	0.00779462	0.016529286	yes	up	3.217745296	1.686050133	0.00014492	0.000456701	yes	up	0.74826015	-0.418388151	0.34571769	0.558294164	no	down	1.049840114	0.070169628	0.872523486	0.949255099	no	up	1.403041595	0.48855778	0.270455056	0.502140085	no	up	0.767006551	-0.382689195	0.375770266	0.698815617	no	down	0.377175094	-1.406693679	0.001265662	0.007773426
MSTRG.12966.1	MSTRG.12966			7.233740294	2.854741803	0.073747953	0.122838848	no	up	1.206882492	0.271285216	0.888249422	0.926548292	no	up	2.89719289	1.53465574	0.363345478	0.47390122	no	up	0.166840727	-2.583456588	0.128092612	1	no	down	0.400511046	-1.320086063	0.351261479	0.546741791	no	down	2.400559216	1.263370524	0.478937961	0.697773661	no	up	0.766334788	-0.383953296	0.804552067	1	no	down	1.601575736	0.679492022	0.636164099	1
MSTRG.13018.2	MSTRG.13018			0.144652768	-2.789334167	0.000277183	0.000824382	yes	down	1.658002701	0.729446357	0.293556957	0.3887621	no	up	0.315612551	-1.663773519	0.021145304	0.042186309	yes	down	11.46194938	3.518780524	4.87E-06	9.36E-05	yes	up	2.181863199	1.125560649	0.156594771	0.310685621	no	up	0.190357079	-2.393219876	0.000956744	0.008645046	yes	down	1.421570354	0.5074855	0.460400351	0.763813489	no	up	10.25193303	3.357824054	8.42E-07	1.99E-05
MSTRG.1302.1	MSTRG.1302			0.100467954	-3.315192689	0.150761993	1	no	down	0.155290949	-2.686954349	0.244197562	0.334592376	no	down	0.098300378	-3.34665922	0.146923836	0.226088376	no	down	1	0	1	1	no	no_change	1	0	1	1	no	no_change	1	0	1	1	no	no_change	3.706249451	1.889959986	0.365235978	1	no	up	0.364405895	-1.456381799	0.537029097	1
MSTRG.13041.1	MSTRG.13041			2.038350051	1.02740183	0.038909858	0.070409138	no	up	1.157841841	0.211438197	0.689320939	0.763673886	no	up	1.51663948	0.600878184	0.23261197	0.331684788	no	up	0.568028951	-0.815963633	0.117570327	0.275806324	no	down	0.744052514	-0.426523646	0.389331451	0.584144183	no	down	1.309884845	0.389439987	0.459915612	0.68325675	no	up	0.510880979	-0.968940873	0.045321367	0.231765317	no	down	0.234020726	-2.095291788	4.72E-05	0.000535971
MSTRG.1305.1	MSTRG.1305			3.235611433	1.694038364	0.810809073	0.86660806	no	up	0.052621161	-4.248213121	0.553588549	0.645956558	no	down	1.691580885	0.758372163	0.914687759	0.948575192	no	up	0.016263127	-5.942251485	0.407093595	0.61464723	no	down	0.522800998	-0.9356662	0.894795986	0.962627607	no	down	32.14640016	5.006585285	0.485022927	0.702620161	no	up	0.034385828	-4.862042087	0.497821715	1	no	down	0.03675639	-4.765861095	0.506363654	0.679829785
MSTRG.1305.2	MSTRG.1305			1.780601198	0.832364431	0.549343491	0.643788582	no	up	2.165296706	1.114564728	0.424471961	0.523938341	no	up	1.402185497	0.487677218	0.72663581	0.807207706	no	up	1.216048101	0.282200296	0.839202315	0.927305158	no	up	0.787478689	-0.344687214	0.804177767	0.907600765	no	down	0.64757199	-0.62688751	0.653271181	0.827860175	no	down	2.051921177	1.036975312	0.455610282	0.760541259	no	up	1.195434836	0.25753549	0.854465727	0.929777421
MSTRG.13064.3	MSTRG.13064			1.058816228	0.082452212	0.739641419	0.809133464	no	up	0.995244412	-0.006877229	0.978079388	0.992065543	no	down	1.099489314	0.136833583	0.580980696	0.680814308	no	up	0.939959537	-0.089329441	0.722102287	0.857487	no	down	1.038413735	0.054381371	0.82697932	0.920678311	no	up	1.104743017	0.143710812	0.566912971	0.765854825	no	up	1.159447718	0.213437767	0.391391936	0.711321173	no	up	0.661280176	-0.596666442	0.017976954	0.062740596
MSTRG.13083.1	MSTRG.13083			0.144392256	-2.791934728	0.017913054	0.035782174	yes	down	0.061467032	-4.024043358	0.002283827	0.005441212	yes	down	0.038909079	-4.683749357	0.000384177	0.00111941	yes	down	0.4256948	-1.232108629	0.451146263	0.651794001	no	down	0.269467908	-1.891814629	0.247291306	0.431244843	no	down	1	0	1	1	no	no_change	0.777191416	-0.363658128	0.616008185	1	no	down	0.840790595	-0.250181563	0.729551876	0.851459445
MSTRG.13094.2	MSTRG.13094			2.079354423	1.056135684	0.042851849	0.076609579	no	up	2.013590097	1.009770026	0.06475228	0.108287413	no	up	0.354224329	-1.497264791	0.031766969	0.060604553	no	down	0.968372719	-0.046365658	0.929998751	0.973664674	no	down	0.170353031	-2.553400475	0.000183261	0.001361645	yes	down	0.175916801	-2.507034817	0.000355165	0.003820293	yes	down	1.349685498	0.432623271	0.424188732	0.737842856	no	up	0.951446908	-0.07180494	0.89997819	0.957885098
MSTRG.13096.1	MSTRG.13096			1.545836109	0.628387371	0.129552504	0.198302401	no	up	1.38828776	0.473306636	0.284312627	0.378877598	no	up	0.428155734	-1.223792449	0.015297892	0.031639616	yes	down	0.898082114	-0.155080735	0.723994401	0.858295473	no	down	0.276973562	-1.85217982	0.000225065	0.001624261	yes	down	0.30840561	-1.697099085	0.001227453	0.01057027	yes	down	1.790918176	0.840699424	0.05341083	0.253927267	no	up	0.588081746	-0.765911384	0.140752883	0.287255127
MSTRG.13125.1	MSTRG.13125			0.736390587	-0.44145691	0.951521224	1	no	down	6.421242377	2.682852456	0.709877198	1	no	up	1.403324474	0.488848625	0.94632436	1	no	up	8.719886553	3.124309365	0.664843194	1	no	up	1.905679539	0.930305534	0.898054145	1	no	up	0.218544075	-2.194003831	0.76094945	1	no	down	0.668627132	-0.580726196	0.936255981	1	no	down	0.714722344	-0.484545204	0.946796172	1
MSTRG.13166.1	MSTRG.13166			0.736390587	-0.44145691	0.951521224	1	no	down	1.138210104	0.186766892	0.979479742	1	no	up	0.720503472	-0.472922713	0.948070514	1	no	down	1	0	1	1	no	no_change	1	0	1	1	no	no_change	1	0	1	1	no	no_change	1	0	1	1	no	no_change	4.452700558	2.154680594	0.766230279	1
MSTRG.1322.2	MSTRG.1322			1.536204448	0.619370232	0.269817435	0.36549483	no	up	1.154797812	0.207640279	0.716696335	0.787791765	no	up	0.515236952	-0.956692029	0.099609186	0.163344339	no	down	0.751721435	-0.411729953	0.471229131	0.668938232	no	down	0.335396082	-1.576062261	0.006602108	0.027276084	yes	down	0.446170704	-1.164332308	0.048748976	0.166549499	no	down	1.568043329	0.648965426	0.261029575	0.58801084	no	up	1.462636799	0.548571565	0.344128094	0.531197645
MSTRG.13234.1	MSTRG.13234			1.574623547	0.655006958	0.92768928	1	no	up	0.658262556	-0.60326496	0.933620395	1	no	down	0.8115865	-0.301183227	0.966830868	1	no	down	0.4180444	-1.258271918	0.861949697	1	no	down	0.51541621	-0.956190185	0.894869438	1	no	down	1.232922172	0.302081733	0.966815903	1	no	up	1	0	1	1	no	no_change	1	0	1	1
MSTRG.13239.4	MSTRG.13239			2.385333698	1.254191107	0.028553536	0.053901219	no	up	0.9562599	-0.064525316	0.915151942	0.94634191	no	down	1.517838871	0.602018647	0.298555647	0.405978055	no	up	0.400891457	-1.318716423	0.027477729	0.098217295	no	down	0.636321397	-0.65217246	0.253632866	0.439144033	no	down	1.587266046	0.666543963	0.269955238	0.501680916	no	up	0.624189807	-0.679943297	0.244410238	0.56949546	no	down	0.384096368	-1.380459774	0.022454811	0.074352165
MSTRG.13262.1	MSTRG.13262			2.79352313	1.482085766	0.838267615	1	no	up	1	0	1	1	no	no_change	2.73325481	1.450619963	0.841655384	1	no	up	0.793582691	-0.333547536	0.963361657	1	no	down	0.978425695	-0.031465803	0.996542452	1	no	down	1.232922172	0.302081733	0.966815903	1	no	up	1	0	1	1	no	no_change	1	0	1	1
MSTRG.13281.1	MSTRG.13281			2.79352313	1.482085766	0.838267615	1	no	up	12.50664689	3.644623141	0.613287619	1	no	up	1	0	1	1	no	no_change	4.477015692	2.162537375	0.764275612	1	no	up	0.50234933	-0.993237141	0.891199441	1	no	down	0.112206292	-3.155774516	0.661676716	1	no	down	1	0	1	1	no	no_change	5.705946885	2.512466317	0.728185859	1
MSTRG.13296.3	MSTRG.13296			4.468659978	2.159842274	6.66E-08	3.48E-07	yes	up	1.993157272	0.995055552	0.019017881	0.03682441	no	up	0.927238308	-0.108987923	0.802662588	0.867021941	no	down	0.446030193	-1.164786722	0.003891274	0.022394185	yes	down	0.207498067	-2.268830197	4.89E-08	9.69E-07	yes	down	0.46521081	-1.104043475	0.011975689	0.061275556	no	down	1.039892268	0.056434074	0.887725885	0.969799075	no	up	0.609830924	-0.713518784	0.088104292	0.205856448
MSTRG.13301.1	MSTRG.13301			1	0	1	1	no	no_change	1	0	1	1	no	no_change	1	0	1	1	no	no_change	1	0	1	1	no	no_change	1	0	1	1	no	no_change	1	0	1	1	no	no_change	1	0	1	1	no	no_change	1	0	1	1
MSTRG.13311.2	MSTRG.13311			1.067407283	0.09411076	0.888882775	0.924668788	no	up	7.154971974	2.838946116	1.82E-05	6.37E-05	yes	up	0.390515715	-1.35654749	0.051744248	0.092696035	no	down	6.703132055	2.744835356	3.78E-05	0.000526398	yes	up	0.36585446	-1.45065825	0.038483637	0.10929001	no	down	0.054579629	-4.195493606	1.21E-09	6.18E-08	yes	down	1.226492914	0.294538899	0.662620301	0.881278468	no	up	1.241097497	0.311616454	0.644763109	0.791993334
MSTRG.13313.1	MSTRG.13313			1.363041058	0.44682902	0.576139038	0.668191328	no	up	3.288871195	1.717592508	0.029616943	0.054662513	no	up	0.191148515	-2.387234105	0.011569753	0.024703147	yes	down	2.412892243	1.270763488	0.108136787	0.260942282	no	up	0.140236799	-2.834063125	0.002752291	0.013360011	yes	down	0.058119794	-4.104826612	1.22E-05	0.000228793	yes	down	1.175327726	0.233063091	0.778302829	0.925420793	no	up	0.924310499	-0.113550524	0.892794349	0.953586363
MSTRG.13345.1	MSTRG.13345			1	0	1	1	no	no_change	1	0	1	1	no	no_change	1	0	1	1	no	no_change	1	0	1	1	no	no_change	1	0	1	1	no	no_change	1	0	1	1	no	no_change	1.302284938	0.381045142	0.958148797	1	no	up	4.064815026	2.023189702	0.77905255	1
MSTRG.13351.1	MSTRG.13351			0.780622649	-0.357302772	0.2904162	0.38833416	no	down	1.450772492	0.536821296	0.111774313	0.173610888	no	up	1.210969036	0.276161977	0.412637852	0.523332103	no	up	1.858481167	0.894124068	0.008284371	0.040201916	no	up	1.551286063	0.633464749	0.061040891	0.155143971	no	up	0.834706367	-0.260659319	0.440290183	0.666565858	no	down	0.810925179	-0.302359287	0.370213246	0.694782671	no	down	2.105862382	1.074411159	0.001398558	0.008433718
MSTRG.13356.1	MSTRG.13356			1.74639275	0.804378046	0.034443611	0.063478128	no	up	1.386112738	0.471044603	0.225137213	0.312959035	no	up	0.520050942	-0.943275143	0.018174778	0.036908835	no	down	0.793700465	-0.333333443	0.3884533	0.597670286	no	down	0.297785789	-1.747653189	1.10E-05	0.00011776	yes	down	0.375186612	-1.414319746	0.000482517	0.004956901	yes	down	1.499202405	0.584195173	0.148215169	0.442411745	no	up	2.115415985	1.08094139	0.006807116	0.029745302
MSTRG.13408.3	MSTRG.13408			0.011484659	-6.444148106	9.81E-35	2.96E-33	yes	down	0.011783741	-6.407058534	1.87E-26	3.85E-25	yes	down	0.007484464	-7.061885217	7.39E-32	1.93E-30	yes	down	1.026041847	0.037089572	0.959518431	0.990337096	no	up	0.651692316	-0.61773711	0.397489919	0.592314536	no	down	0.63515179	-0.654826683	0.405852683	0.63677565	no	down	0.842285103	-0.247619444	0.440442313	0.749948131	no	down	0.446390473	-1.163621859	0.000321783	0.00255023
MSTRG.13416.1	MSTRG.13416			1.999127605	0.999370562	0.425087892	0.527692633	no	up	3.049879588	1.608752285	0.199700376	0.284037078	no	up	0.54943633	-0.863975788	0.571024464	0.671979244	no	down	1.52560526	0.609381723	0.613717239	0.781699792	no	up	0.274838049	-1.86334635	0.209980574	0.38337567	no	down	0.180150171	-2.472728073	0.096485043	0.26088253	no	down	1.298898067	0.377288218	0.762782251	1	no	up	1.137650453	0.186057352	0.884471166	1
MSTRG.13446.1	MSTRG.13446			2.424312353	1.27757559	0.000207192	0.000631438	yes	up	2.131619024	1.091949614	0.001881699	0.004548093	yes	up	1.035783017	0.050721809	0.886735557	0.928126045	no	up	0.879267484	-0.185625976	0.590508132	0.764154889	no	down	0.42724817	-1.226853781	0.000453584	0.002940557	yes	down	0.485913761	-1.041227805	0.003510486	0.02420907	yes	down	1.351247466	0.434291912	0.226672297	0.549783565	no	up	1.323112309	0.403935527	0.263130642	0.441957923
MSTRG.13460.1	MSTRG.13460			1.214887982	0.280823297	0.416347246	0.519352965	no	up	0.697305645	-0.520136933	0.182268915	0.262938292	no	down	1.005629544	0.008098939	0.981568423	0.998725101	no	up	0.573967029	-0.800960231	0.041919994	0.133848885	no	down	0.827754952	-0.272724358	0.442012816	0.636693296	no	down	1.442164638	0.528235873	0.184616787	0.397870303	no	up	0.553204698	-0.854114687	0.008759235	0.087408021	no	down	0.46955211	-1.09064282	0.001022097	0.00655461
MSTRG.13463.1	MSTRG.13463			3.004009876	1.586889556	0.00019367	0.000593517	yes	up	4.212393757	2.0746403	1.21E-06	5.04E-06	yes	up	0.988744324	-0.016330587	0.971413881	0.991186274	no	down	1.40225696	0.487750744	0.23402926	0.435785601	no	up	0.329141502	-1.603220143	0.000263066	0.001856034	yes	down	0.234722673	-2.090970887	2.11E-06	4.97E-05	yes	down	1.966479402	0.975615074	0.042471228	0.222824589	no	up	1.888618004	0.917330929	0.058644926	0.152934311
MSTRG.13511.1	MSTRG.13511			2.035867306	1.025643533	0.0003367	0.000986126	yes	up	1.363495209	0.447309631	0.14409769	0.215521282	no	up	0.340514024	-1.554213879	1.20E-05	4.53E-05	yes	down	0.669736777	-0.578333902	0.053803526	0.160163616	no	down	0.167257474	-2.579857412	1.61E-13	1.01E-11	yes	down	0.249736135	-2.001523509	4.67E-08	1.65E-06	yes	down	1.192288649	0.253733549	0.442709076	0.751688252	no	up	1.545006567	0.627612971	0.052476243	0.141419282
MSTRG.13542.1	MSTRG.13542			1.99851589	0.998929044	0.042406496	0.075933397	no	up	3.562628281	1.832941963	0.000180797	0.000534495	yes	up	0.675812728	-0.565304573	0.285279712	0.390990378	no	down	1.782636955	0.834012919	0.083214228	0.218992542	no	up	0.338157295	-1.564233617	0.002708813	0.013190314	yes	down	0.189694988	-2.398246536	3.83E-06	8.29E-05	yes	down	0.830216847	-0.268439886	0.590658418	0.843749329	no	down	1.182287017	0.241580312	0.622517909	0.775008124
MSTRG.13551.1	MSTRG.13551			3.417268584	1.772843643	0.00439701	0.010196756	yes	up	2.633376422	1.396913759	0.031127135	0.057101097	no	up	1.351374294	0.434427317	0.510195061	0.617433136	no	up	0.77060856	-0.375929884	0.539401875	0.725731852	no	down	0.395454516	-1.338416325	0.032183401	0.095066877	no	down	0.513171715	-0.962486441	0.138888083	0.332421206	no	down	0.712652123	-0.488730089	0.47176538	0.769257271	no	down	1.294633878	0.372544162	0.561915295	0.724836573
MSTRG.13616.1	MSTRG.13616			2.205224033	1.140925229	0.019324495	0.038282354	yes	up	1.577225232	0.657388696	0.209024263	0.294685775	no	up	0.35151921	-1.508324563	0.016660447	0.034156209	yes	down	0.715222222	-0.483536534	0.340347694	0.552940158	no	down	0.159402947	-2.649249793	1.74E-05	0.00017454	yes	down	0.222871916	-2.165713259	0.000788037	0.007381767	yes	down	1.648484445	0.721140274	0.167079102	0.47029501	no	up	2.091745569	1.064707379	0.038464276	0.11206978
MSTRG.13624.2	MSTRG.13624			5.137999201	2.361206666	0.731301988	1	no	up	4.317855491	2.11031496	0.759735806	1	no	up	2.733261833	1.45062367	0.83349207	1	no	up	0.840376832	-0.250891706	0.970893576	1	no	down	0.531970077	-0.910582996	0.894646116	1	no	down	0.633013735	-0.659691291	0.923836087	1	no	down	1	0	1	1	no	no_change	1	0	1	1
MSTRG.13631.1	MSTRG.13631			1.85212263	0.889179624	0.041230057	0.074139821	no	up	1.735237945	0.795133506	0.07880326	0.128427882	no	up	0.4945947	-1.015681313	0.042540785	0.078210838	no	down	0.936891498	-0.094046117	0.832594234	0.923607336	no	down	0.267042091	-1.904860937	0.000115476	0.000911242	yes	down	0.285029901	-1.81081482	0.000373286	0.003987341	yes	down	1.026981791	0.038410601	0.939679621	0.99018598	no	up	1.171689077	0.228589782	0.649764084	0.79609328
MSTRG.13633.1	MSTRG.13633			1.772033573	0.825405938	0.178515902	0.259718633	no	up	1.536159654	0.619328164	0.33684324	0.435648214	no	up	0.884776059	-0.176615747	0.786387473	0.854843847	no	down	0.866890829	-0.206077774	0.745756334	0.871404416	no	down	0.499299828	-1.002021685	0.118878178	0.254676692	no	down	0.575966213	-0.795943911	0.236586585	0.46351467	no	down	1.434168157	0.520214191	0.411193722	0.727734932	no	up	1.72107674	0.783311427	0.21185875	0.38193627
MSTRG.13643.1	MSTRG.13643			2.075876648	1.053720719	0.360341423	0.463276612	no	up	24.55214551	4.617777196	3.48E-05	0.000116361	yes	up	1.559451085	0.6410383	0.581950248	0.6815292	no	up	11.82736244	3.564056477	0.001149311	0.008639958	yes	up	0.751225313	-0.412682419	0.718751799	0.85310716	no	down	0.063515878	-3.976738896	0.000337114	0.003671416	yes	down	1.653887903	0.725861455	0.568860456	0.832132858	no	up	20.07474731	4.327309923	0.00026898	0.002193419
MSTRG.13644.1	MSTRG.13644			2.646574566	1.404126302	0.000605278	0.001692401	yes	up	4.742539838	2.245659893	3.46E-08	1.76E-07	yes	up	0.804005047	-0.314723537	0.480453565	0.588892067	no	down	1.791953984	0.841533591	0.031879717	0.109624361	no	up	0.303790816	-1.718849839	7.05E-05	0.00059541	yes	down	0.169530478	-2.56038343	2.66E-09	1.26E-07	yes	down	1.926752351	0.946171151	0.027227129	0.171624459	no	up	1.856089681	0.892266419	0.03860218	0.112384889
MSTRG.13672.1	MSTRG.13672			0.733738934	-0.446661255	0.671747633	0.751425862	no	down	0.451252422	-1.14799342	0.336506889	0.435383711	no	down	0.431177468	-1.213646307	0.277653344	0.382467986	no	down	0.615004058	-0.701332165	0.570543191	1	no	down	0.587644253	-0.766985051	0.509437681	0.697051705	no	down	0.955512806	-0.065652886	0.959449759	0.998185465	no	down	1.928330759	0.947352533	0.552280283	1	no	up	0.384634395	-1.378440315	0.442743028	1
MSTRG.13689.1	MSTRG.13689			2.17669674	1.122140423	4.06E-07	1.92E-06	yes	up	1.678436217	0.747117714	0.000800376	0.002079879	no	up	0.395421293	-1.338537534	3.91E-09	2.28E-08	yes	down	0.771093275	-0.37502271	0.091376861	0.233343362	no	down	0.181661178	-2.460677958	1.85E-27	1.53E-24	yes	down	0.235589109	-2.085655248	5.74E-20	3.00E-17	yes	down	1.387425829	0.472410648	0.035506647	0.200858603	no	up	0.882501963	-0.180328607	0.426625497	0.611370296
MSTRG.13691.2	MSTRG.13691			2.251818375	1.171090469	0.16654124	0.244941158	no	up	0.17038806	-2.55310385	0.071686193	0.118336409	no	down	1.396759306	0.482083432	0.583070683	0.68249641	no	up	0.075666875	-3.724194319	0.007736914	0.038098647	yes	down	0.620280624	-0.689007036	0.415906505	0.610178438	no	down	8.197518671	3.035187283	0.032286839	0.124873451	no	up	0.241858672	-2.047763827	0.020515426	1	no	down	0.229627509	-2.122632613	0.01862832	0.064375927
MSTRG.13696.2	MSTRG.13696			0.183770588	-2.444022211	0.000451033	0.001290541	yes	down	0.426540101	-1.229246713	0.056464759	0.096100228	no	down	0.751240236	-0.41265376	0.469787599	0.57881074	no	down	2.321046616	1.214775498	0.116212968	0.273516177	no	up	4.087924216	2.031368451	0.004394513	0.019602967	yes	up	1.761241755	0.816592953	0.217574734	0.440874534	no	up	3.254925067	1.702624331	0.061874032	0.276035744	no	up	1.362473847	0.446228538	0.668944209	0.810318795
MSTRG.13720.2	MSTRG.13720			2.814030853	1.492638146	0.00117836	0.00311188	yes	up	2.173319699	1.119900413	0.020188258	0.038866871	yes	up	0.543746116	-0.878994905	0.106095881	0.171951097	no	down	0.772315519	-0.372737733	0.418760733	0.624070479	no	down	0.193226778	-2.371633051	6.33E-06	7.17E-05	yes	down	0.2501915	-1.998895318	0.000242627	0.002800996	yes	down	2.098330133	1.069241677	0.024893745	0.162416588	no	up	0.730688018	-0.452672546	0.399002494	0.586607591
MSTRG.13773.4	MSTRG.13773			2.169408301	1.117301606	1.98E-07	9.78E-07	yes	up	2.087621525	1.061860182	8.87E-07	3.77E-06	yes	up	0.57532244	-0.797557354	0.000292365	0.000871743	no	down	0.962299962	-0.055441424	0.796506259	0.902888798	no	down	0.26519786	-1.91485896	2.40E-18	3.21E-16	yes	down	0.27558752	-1.859417536	3.25E-17	9.09E-15	yes	down	1.45393518	0.539962952	0.01352875	0.112927483	no	up	1.355273708	0.438584245	0.045476984	0.12725537
MSTRG.13849.4	MSTRG.13849			3.007489143	1.588559529	0.080081926	0.131729528	no	up	0.741807642	-0.430882964	0.701208938	0.77493435	no	down	1.622114163	0.697875358	0.459813172	0.569043017	no	up	0.246653473	-2.019442493	0.061903088	0.177887608	no	down	0.539358277	-0.890684171	0.319424122	0.513124067	no	down	2.186704572	1.128758323	0.310278752	0.546024645	no	up	16.30235129	4.027008155	0.007329609	1	no	up	7.462609831	2.899680259	0.075199869	0.18292436
MSTRG.13849.6	MSTRG.13849			3.668377477	1.8751421	9.09E-08	4.69E-07	yes	up	1.99726593	0.998026436	0.008815768	0.018437872	no	up	1.111799538	0.152896688	0.692888413	0.777900133	no	up	0.544454856	-0.877115664	0.013655932	0.058490495	no	down	0.303076645	-1.722245412	1.98E-06	2.56E-05	yes	down	0.556660744	-0.845129748	0.030861833	0.120900608	no	down	1.189477079	0.250327471	0.540855335	0.81628587	no	up	2.212232065	1.145502733	0.002927221	0.01520448
MSTRG.13877.1	MSTRG.13877			2.034824096	1.024904083	0.00419705	0.009770881	yes	up	2.76432528	1.466927389	4.22E-05	0.000139419	yes	up	0.762174355	-0.391807029	0.277199534	0.381943778	no	down	1.35850823	0.442023305	0.216341855	0.413458539	no	up	0.37456523	-1.416711112	8.27E-05	0.000681842	yes	down	0.275718042	-1.858734417	2.45E-07	7.30E-06	yes	down	1.085381929	0.118202794	0.743697734	0.912961755	no	up	1.269343452	0.344082479	0.340762577	0.527746716
MSTRG.13910.1	MSTRG.13910			0.829481806	-0.269717758	0.970294452	1	no	down	0.658262403	-0.603265294	0.93362037	1	no	down	0.41668963	-1.262954899	0.861573299	1	no	down	0.793582691	-0.333547536	0.963361657	1	no	down	0.50234933	-0.993237141	0.891199441	1	no	down	1	0	1	1	no	no_change	1	0	1	1	no	no_change	2.711323902	1.438997472	0.842907466	1
MSTRG.1392.1	MSTRG.1392			2.857570794	1.51478924	0.000109277	0.000348526	yes	up	3.847940056	1.944086325	7.75E-07	3.32E-06	yes	up	0.733364173	-0.447398307	0.293784652	0.400404231	no	down	1.346577332	0.429297084	0.259199909	0.464188229	no	up	0.256639022	-1.962187548	2.17E-06	2.77E-05	yes	down	0.190586174	-2.391484632	9.02E-09	3.81E-07	yes	down	1.368874905	0.452990611	0.27493022	0.603648123	no	up	2.000303091	1.000218617	0.014020544	0.051991359
MSTRG.13931.1	MSTRG.13931			1.376054499	0.46053761	0.425021344	0.527692633	no	up	0.629203211	-0.668402062	0.294445288	0.389686685	no	down	0.517750608	-0.949670751	0.124644396	0.196591511	no	down	0.457251665	-1.128939671	0.077039123	0.207216419	no	down	0.376257342	-1.410208361	0.022810828	0.072769032	no	down	0.822867079	-0.281268689	0.677319248	0.844279994	no	down	2.486656624	1.314207303	0.040555159	0.217220611	no	up	0.840236982	-0.251131809	0.726319666	0.849725052
MSTRG.13945.4	MSTRG.13945			1.954164409	0.96655185	0.487733751	0.588070522	no	up	0.884989049	-0.176268492	0.914022975	0.945581661	no	down	1.08715726	0.120560645	0.934746005	0.963483529	no	up	0.452873384	-1.142820342	0.474756449	1	no	down	0.556328452	-0.845991205	0.555493004	1	no	down	1.228441484	0.296829137	0.858815899	1	no	up	3.697040004	1.886370655	0.299020528	1	no	up	2.526517951	1.33715043	0.485933111	1
MSTRG.13969.1	MSTRG.13969			1	0	1	1	no	no_change	4.317839351	2.110309568	0.771336121	1	no	up	1	0	1	1	no	no_change	3.010483352	1.589995139	0.826672663	1	no	up	1	0	1	1	no	no_change	0.32500618	-1.621460943	0.823298622	1	no	down	0.365103543	-1.453622425	0.840840125	1	no	down	0.390273813	-1.357441433	0.851243926	1
MSTRG.14030.1	MSTRG.14030			1	0	1	1	no	no_change	1	0	1	1	no	no_change	1	0	1	1	no	no_change	1	0	1	1	no	no_change	1	0	1	1	no	no_change	1	0	1	1	no	no_change	1.302284938	0.381045142	0.958148797	1	no	up	0.714722344	-0.484545204	0.946796172	1
MSTRG.14047.2	MSTRG.14047			0.430922834	-1.214498549	0.250574513	0.344005641	no	down	0.381803691	-1.389097046	0.22958403	0.318080345	no	down	0.032957819	-4.923235419	0.000927385	0.002511322	yes	down	0.886014063	-0.174598497	0.88821798	0.951001859	no	down	0.076481951	-3.70873687	0.01703654	0.057830512	no	down	0.086321373	-3.534138374	0.029489164	0.117154712	no	down	0.477294363	-1.067048798	0.31768298	1	no	down	0.432813348	-1.208183102	0.268754965	0.448146413
MSTRG.14073.1	MSTRG.14073			1	0	1	1	no	no_change	1	0	1	1	no	no_change	1	0	1	1	no	no_change	1	0	1	1	no	no_change	1	0	1	1	no	no_change	1	0	1	1	no	no_change	0.468735549	-1.09315388	0.879548017	1	no	down	0.501050218	-0.996972889	0.890075409	1
MSTRG.14079.2	MSTRG.14079			1	0	1	1	no	no_change	1	0	1	1	no	no_change	1	0	1	1	no	no_change	1	0	1	1	no	no_change	1	0	1	1	no	no_change	1	0	1	1	no	no_change	1.106217123	0.145634578	0.974503455	1	no	up	1.868957794	0.90223399	0.842471802	1
MSTRG.14081.2	MSTRG.14081			2.212405131	1.145615593	6.60E-07	3.02E-06	yes	up	1.593833568	0.672500987	0.003865814	0.008780927	no	up	0.432160659	-1.210360352	3.97E-07	1.85E-06	yes	down	0.720407644	-0.473114606	0.041108483	0.131836988	no	down	0.195335227	-2.355975944	3.56E-23	1.12E-20	yes	down	0.271145411	-1.882861339	4.26E-15	7.84E-13	yes	down	1.360716309	0.444366316	0.057269387	0.264410104	no	up	1.04756584	0.06704092	0.775773725	0.88313819
MSTRG.14096.2	MSTRG.14096			2.234058698	1.159667092	0.001402862	0.003639149	yes	up	1.642362236	0.71577236	0.064303	0.107674222	no	up	0.629086063	-0.668670695	0.106802631	0.172924074	no	down	0.735147307	-0.443894732	0.23654793	0.438613037	no	down	0.281588869	-1.828337787	5.89E-06	6.71E-05	yes	down	0.38303734	-1.384443055	0.001127652	0.009882752	yes	down	1.437246816	0.523307835	0.14221009	0.433773128	no	up	0.610272651	-0.712474156	0.069105089	0.172475051
MSTRG.14100.2	MSTRG.14100			0.112739394	-3.148936375	0.547112398	1	no	down	0.17425779	-2.520704946	0.629826058	1	no	down	0.603351226	-0.728930018	0.887722192	1	no	down	1	0	1	1	no	no_change	5.351733802	2.420006357	0.645926303	1	no	up	3.462406057	1.791774928	0.733734931	1	no	up	2.536488789	1.342832784	0.801206328	1	no	up	1	0	1	1
MSTRG.14107.1	MSTRG.14107			2.076641437	1.054252135	0.000238806	0.000720024	yes	up	2.016087227	1.011558059	0.000474928	0.001294828	yes	up	0.663382148	-0.592087907	0.04520347	0.082495244	no	down	0.970840315	-0.042694076	0.881972024	0.948863023	no	down	0.319449538	-1.646340042	2.09E-08	4.52E-07	yes	down	0.329044368	-1.603645966	6.18E-08	2.12E-06	yes	down	1.251565083	0.323733315	0.274478179	0.603187515	no	up	1.300536008	0.379106344	0.201092441	0.368900616
MSTRG.14108.1	MSTRG.14108			0.882041711	-0.181081214	0.921149314	1	no	down	1.353143147	0.436314468	0.811630066	1	no	up	1.129723077	0.175969175	0.921459498	1	no	up	1.534103354	0.617395682	0.745372445	1	no	up	1.280804595	0.357050389	0.84752038	1	no	up	0.834888074	-0.260345293	0.888580979	1	no	down	0.470229107	-1.088564251	0.600887443	1	no	down	0.502647541	-0.992380965	0.633431531	1
MSTRG.14109.1	MSTRG.14109			4.415336252	2.142523311	0.169007454	0.248118882	no	up	10.27263903	3.360734951	0.027027038	0.050408894	no	up	1.427720597	0.513713673	0.771498188	0.843760395	no	up	2.326581361	1.218211639	0.33397982	1	no	up	0.323354896	-1.628809638	0.293955888	0.485600365	no	down	0.138982845	-2.847021277	0.060052097	0.191449784	no	down	0.753498039	-0.408324338	0.745045204	1	no	down	0.41439115	-1.270934904	0.358159356	1
MSTRG.14141.2	MSTRG.14141			0.736390587	-0.44145691	0.951521224	1	no	down	1.138210104	0.186766892	0.979479742	1	no	up	0.720503472	-0.472922713	0.948070514	1	no	down	1	0	1	1	no	no_change	1	0	1	1	no	no_change	1	0	1	1	no	no_change	1	0	1	1	no	no_change	1	0	1	1
MSTRG.14141.3	MSTRG.14141			3.603808649	1.849522411	0.0064547	0.014408962	yes	up	2.689540389	1.427359654	0.046227492	0.080969941	no	up	0.571077779	-0.808240845	0.337676396	0.447919142	no	down	0.746304993	-0.422162756	0.524389555	0.714161963	no	down	0.158465067	-2.657763255	0.000873849	0.005098862	yes	down	0.212332851	-2.235600499	0.00708891	0.041620113	yes	down	0.502034862	-0.994140543	0.192125624	0.504988014	no	down	0.740363836	-0.433693668	0.548923361	0.715703597
MSTRG.14160.1	MSTRG.14160			1.109208623	0.149530736	0.891461471	0.926624848	no	up	0.135672198	-2.881802979	0.056860213	0.096662972	no	down	0.167274124	-2.579713803	0.088240306	0.147154206	no	down	0.12231441	-3.031333716	0.048350348	1	no	down	0.150804926	-2.72924454	0.075481304	0.182219021	no	down	1.232928533	0.302089176	0.870739026	0.955547316	no	up	5.272598032	2.398514014	0.087056333	1	no	up	2.10494915	1.073785382	0.48760706	1
MSTRG.14176.1	MSTRG.14176			0.705350837	-0.503587072	0.37701031	0.480099251	no	down	4.23867209	2.083612362	0.0001885	0.000555264	yes	up	0.048638936	-4.361744517	6.66E-09	3.79E-08	yes	down	6.009310361	2.587199434	4.90E-06	9.40E-05	yes	up	0.068957083	-3.858157445	3.61E-07	5.68E-06	yes	down	0.011475041	-6.445356879	7.80E-18	2.58E-15	yes	down	0.713618971	-0.486774126	0.393042691	0.712528357	no	down	1.980144809	0.985605939	0.078618028	0.188913558
MSTRG.14176.2	MSTRG.14176			0.335965757	-1.573613901	0.140882548	0.212908006	no	down	3.730913383	1.899528867	0.054508861	0.093197325	no	up	0.242413817	-2.044456166	0.06316109	0.110174964	no	down	11.10504064	3.473142768	0.001051091	0.008088558	yes	up	0.721543228	-0.470842265	0.686224066	0.830852299	no	down	0.064974389	-3.943985033	0.000303929	0.003377213	yes	down	1.057991693	0.0813283	0.938353828	0.98946815	no	up	3.240363573	1.696155695	0.095200039	0.217669242
MSTRG.14187.1	MSTRG.14187			4.098426486	2.03507012	0.033834092	0.062501901	no	up	5.985223507	2.581405123	0.007300102	0.015597574	yes	up	1.010106938	0.014508037	0.989563942	1	no	up	1.460371078	0.546335002	0.522989365	0.712906431	no	up	0.246462134	-2.020562084	0.047132155	0.127386976	no	down	0.168766787	-2.566897086	0.011921475	0.061092563	no	down	1.540397326	0.623302524	0.562160652	1	no	up	0.946898295	-0.078718618	0.946422678	0.984356087
MSTRG.14202.1	MSTRG.14202			2.79352313	1.482085766	0.838267615	1	no	up	1	0	1	1	no	no_change	1	0	1	1	no	no_change	0.793582691	-0.333547536	0.963361657	1	no	down	0.50234933	-0.993237141	0.891199441	1	no	down	1	0	1	1	no	no_change	0.677748329	-0.561178444	0.938174907	1	no	down	0.371963048	-1.42676879	0.843668999	1
MSTRG.14216.1	MSTRG.14216			2.693283178	1.429365926	0.154069531	0.22946454	no	up	1.560090401	0.64162963	0.553226844	0.645642879	no	up	0.758136796	-0.399469906	0.720976263	0.80252143	no	down	0.579252272	-0.787736296	0.449281439	0.650603017	no	down	0.281491676	-1.828835833	0.0900475	0.207596163	no	down	0.485956965	-1.041099537	0.366524402	0.601827011	no	down	1.069796719	0.097336684	0.927393359	1	no	up	0.634107785	-0.657200007	0.568193292	0.730738748
MSTRG.14218.1	MSTRG.14218			1.907845225	0.931944137	8.31E-06	3.22E-05	no	up	1.576707817	0.656915337	0.001916174	0.004624987	no	up	0.446334555	-1.163802592	1.00E-07	4.98E-07	yes	down	0.82643382	-0.2750288	0.191818176	0.381764666	no	down	0.233946941	-2.095746729	5.78E-22	1.42E-19	yes	down	0.283080067	-1.820717929	1.30E-16	3.19E-14	yes	down	1.256948045	0.329925019	0.123397108	0.401997794	no	up	1.147078662	0.197964329	0.357595535	0.545036662
MSTRG.14224.1	MSTRG.14224			7.790379541	2.961693617	0.238470692	0.330441116	no	up	15.60648648	3.964073872	0.11004327	0.17132903	no	up	28.51091586	4.833442479	0.044815394	0.081844314	no	up	2.003302458	1.002380255	0.667957261	1	no	up	3.659759542	1.871748862	0.407685141	0.602535772	no	up	1.826863202	0.869368607	0.696033273	0.856218752	no	up	5.053943454	2.337409523	0.362576683	1	no	up	1	0	1	1
MSTRG.14224.2	MSTRG.14224			0.613079384	-0.705854202	0.860210885	1	no	down	0.497999214	-1.005784631	0.804057428	1	no	down	1.136328284	0.184379688	0.962748119	1	no	up	0.812291567	-0.299930429	0.942038854	1	no	down	1.853476585	0.89023389	0.82477604	1	no	up	2.281787305	1.190164319	0.76977035	1	no	up	0.668622376	-0.580736457	0.889232725	1	no	down	0.714718102	-0.484553766	0.907487592	1
MSTRG.14260.3	MSTRG.14260			3.701002864	1.887916252	0.000414798	0.001195428	yes	up	2.763006477	1.466238944	0.009072587	0.018916189	yes	up	2.291786347	1.196472554	0.029494936	0.056794774	no	up	0.746556158	-0.421677308	0.418565541	0.623944157	no	down	0.619233875	-0.691443698	0.173501675	0.334412953	no	down	0.829453845	-0.26976639	0.615126921	0.800454655	no	down	1.016760489	0.023979875	0.964151612	0.997814765	no	up	0.972543879	-0.040164752	0.940666505	0.981352683
MSTRG.14272.1	MSTRG.14272			0.736390587	-0.44145691	0.951521224	1	no	down	1.138210104	0.186766892	0.979479742	1	no	up	0.720503472	-0.472922713	0.948070514	1	no	down	1	0	1	1	no	no_change	1	0	1	1	no	no_change	1	0	1	1	no	no_change	1	0	1	1	no	no_change	1	0	1	1
MSTRG.14272.4	MSTRG.14272			1	0	1	1	no	no_change	1	0	1	1	no	no_change	1	0	1	1	no	no_change	1	0	1	1	no	no_change	1	0	1	1	no	no_change	1	0	1	1	no	no_change	4.000987174	2.000356004	0.762994199	1	no	up	1.424470529	0.510425774	0.938986727	1
MSTRG.14272.5	MSTRG.14272			1	0	1	1	no	no_change	1	0	1	1	no	no_change	1	0	1	1	no	no_change	1	0	1	1	no	no_change	1	0	1	1	no	no_change	1	0	1	1	no	no_change	1.26573919	0.339980163	0.962146427	1	no	up	0.482781126	-1.05055882	0.884179608	1
MSTRG.1430.1	MSTRG.1430			1.129710385	0.175952968	0.770803364	0.835248925	no	up	0.600987895	-0.734592163	0.259395222	0.351512637	no	down	0.330966149	-1.595244427	0.015909628	0.032774808	yes	down	0.53198404	-0.910545131	0.165379468	0.346326375	no	down	0.292965484	-1.771197395	0.00788537	0.031355263	yes	down	0.55070352	-0.860652264	0.225325624	0.449668233	no	down	0.985527875	-0.021031417	0.974021336	0.999718383	no	down	0.722596713	-0.468737403	0.482403089	0.660064624
MSTRG.1430.2	MSTRG.1430			1.493777081	0.578964868	0.466821722	0.568206426	no	up	0.85464008	-0.226611119	0.78852988	0.848547506	no	down	0.301085055	-1.731756999	0.055217256	0.098025083	no	down	0.572133614	-0.805575987	0.339660777	0.552333574	no	down	0.201559562	-2.310721867	0.01042909	0.039237201	yes	down	0.352294564	-1.50514588	0.111545779	0.288116424	no	down	0.772228821	-0.372899695	0.673099849	0.886325765	no	down	0.675666569	-0.565616621	0.531051716	0.701703122
MSTRG.14319.1	MSTRG.14319			2.106948918	1.075155337	8.42E-09	4.90E-08	yes	up	2.048122463	1.034301981	3.88E-08	1.97E-07	yes	up	0.852592484	-0.230071758	0.226674441	0.324790263	no	down	0.972079791	-0.040853356	0.827041515	0.921373538	no	down	0.404657406	-1.305227095	5.12E-12	2.36E-10	yes	down	0.416280032	-1.264373739	3.28E-11	2.32E-09	yes	down	1.285235777	0.362033047	0.060543755	0.272665921	no	up	1.219755746	0.28659228	0.138969026	0.284876699
MSTRG.14342.2	MSTRG.14342			1.772988462	0.826183147	0.009277055	0.019910417	no	up	1.092973988	0.128259067	0.709683725	0.781938205	no	up	0.484720725	-1.044774327	0.003946749	0.009406344	yes	down	0.616458602	-0.697924081	0.0403507	0.130075735	no	down	0.273391923	-1.870957474	1.81E-07	3.09E-06	yes	down	0.443487887	-1.173033393	0.00217343	0.016633936	yes	down	0.700669632	-0.513193725	0.163549437	0.46660716	no	down	0.567996299	-0.816046565	0.034110446	0.102142047
MSTRG.14343.1	MSTRG.14343			3.62302933	1.857196485	0.049420365	0.086812876	no	up	6.384064196	2.674475159	0.004370225	0.009808079	yes	up	3.507564313	1.810469557	0.055579691	0.09856781	no	up	1.762079082	0.817278674	0.336013029	0.548011485	no	up	0.968130256	-0.046726929	0.956550414	0.998974524	no	down	0.549424975	-0.864005602	0.309489109	0.545251859	no	down	3.561657463	1.832548774	0.25762639	1	no	up	10.6187072	3.408536227	0.020604484	0.069675252
MSTRG.14349.1	MSTRG.14349			1	0	1	1	no	no_change	1	0	1	1	no	no_change	1	0	1	1	no	no_change	1	0	1	1	no	no_change	1	0	1	1	no	no_change	1	0	1	1	no	no_change	1	0	1	1	no	no_change	1	0	1	1
MSTRG.14369.1	MSTRG.14369			95.33408212	6.574920168	0.008180256	0.017787076	yes	up	23.95421106	4.582207394	0.071713812	0.118363264	no	up	91.64545265	6.517991392	0.008756323	0.019293256	yes	up	0.251265975	-1.992712774	0.379566515	0.589955486	no	down	0.961308386	-0.056928775	0.979380262	1	no	down	3.825859779	1.935783999	0.393377777	0.626051721	no	up	0.668621048	-0.580739325	0.832196733	1	no	down	0.714716917	-0.484556158	0.859671601	1
MSTRG.14384.2	MSTRG.14384			0.086177245	-3.536549213	2.68E-05	9.54E-05	yes	down	1.044084159	0.062238006	0.9157135	0.946579227	no	up	0.666667093	-0.584961578	0.319555442	0.428682086	no	down	12.11554349	3.598787218	2.78E-05	0.000408919	yes	up	7.735999143	2.951587635	0.00058616	0.00364844	yes	up	0.63851854	-0.647199583	0.28959629	0.523349016	no	down	0.961285149	-0.056963649	0.944633623	0.991488095	no	down	1.903740034	0.928836484	0.216842731	0.387995435
MSTRG.14394.1	MSTRG.14394			2.79352313	1.482085766	0.838267615	1	no	up	1	0	1	1	no	no_change	2.73325481	1.450619963	0.841655384	1	no	up	0.793582691	-0.333547536	0.963361657	1	no	down	0.978425695	-0.031465803	0.996542452	1	no	down	1.232922172	0.302081733	0.966815903	1	no	up	1	0	1	1	no	no_change	1	0	1	1
MSTRG.14398.1	MSTRG.14398			1.325709005	0.406764136	0.516977164	0.614523442	no	up	1.555227751	0.637125867	0.320907503	0.418576749	no	up	0.528127872	-0.921040814	0.18210882	0.270838492	no	down	1.173129054	0.230361731	0.721057777	0.856753529	no	up	0.398373904	-1.32780495	0.055490108	0.144303333	no	down	0.339582335	-1.558166681	0.027358894	0.111158797	no	down	0.980661725	-0.028172524	0.967798956	0.998821075	no	down	0.847654351	-0.238451999	0.73950195	0.858313196
MSTRG.14401.1	MSTRG.14401			1.809779158	0.85581366	0.542764197	0.638245556	no	up	1.237525541	0.307458301	0.838311223	0.887553548	no	up	0.390190495	-1.357749459	0.417121339	0.527318647	no	down	0.683799201	-0.548355359	0.712182557	1	no	down	0.215601165	-2.213563119	0.18104563	0.344310766	no	down	0.315298943	-1.66520776	0.338909457	0.575145369	no	down	0.66913922	-0.579621688	0.737590395	1	no	down	2.23737174	1.16180498	0.443719584	1
MSTRG.14409.1	MSTRG.14409			2.289092925	1.19477603	2.73E-12	2.29E-11	yes	up	1.978477566	0.984390707	9.75E-09	5.32E-08	no	up	0.519336824	-0.945257569	5.53E-08	2.83E-07	no	down	0.864306357	-0.210385323	0.218808367	0.416340732	no	down	0.226874505	-2.140033599	5.53E-35	2.20E-31	yes	down	0.262493158	-1.929648276	1.56E-28	5.91E-25	yes	down	1.231509955	0.30042829	0.083060237	0.324659535	no	up	1.242703024	0.313481569	0.070773434	0.175433399
MSTRG.14413.4	MSTRG.14413			1.420742824	0.506645429	0.707891917	0.782230941	no	up	0.791529372	-0.337285209	0.831679816	0.882414189	no	down	1.407576097	0.493212921	0.71464327	0.797302095	no	up	0.55712361	-0.843930638	0.59536138	0.767757051	no	down	0.990732505	-0.013432508	0.992070252	1	no	down	1.778299262	0.83049813	0.600602716	0.790708285	no	up	0.704973558	-0.504358948	0.447629008	0.754957033	no	down	2.088568407	1.062514397	0.109430126	0.23964487
MSTRG.14425.1	MSTRG.14425			2.72444659	1.445963209	0.001678666	0.004284197	yes	up	2.756954062	1.463075229	0.002206363	0.005270503	yes	up	1.173067675	0.230286246	0.646416035	0.737922049	no	up	1.011931771	0.01711202	0.969481428	0.994844126	no	up	0.430570993	-1.215676963	0.010140588	0.038317461	yes	down	0.425494095	-1.232788983	0.011897945	0.061024399	no	down	1.246951784	0.318405681	0.593654469	0.845169131	no	up	2.010250072	1.007374981	0.072934136	0.179105509
MSTRG.14434.1	MSTRG.14434			1.927101078	0.946432244	0.101036299	0.160630912	no	up	1.887466803	0.916451271	0.123577133	0.18905532	no	up	0.330838977	-1.595798882	0.024640356	0.048407911	yes	down	0.979433214	-0.029980974	0.959090588	0.990235988	no	down	0.171677024	-2.542231126	0.000288927	0.002005077	yes	down	0.175282011	-2.512250153	0.000451652	0.004685858	yes	down	1.428965925	0.514971514	0.409450652	0.726564387	no	up	1.43565012	0.521704195	0.405973604	0.592848504
MSTRG.14469.1	MSTRG.14469			15.43473868	3.948109153	0.459256674	1	no	up	1	0	1	1	no	no_change	1	0	1	1	no	no_change	0.143631334	-2.799557583	0.599738995	1	no	down	0.09092023	-3.45925485	0.516703081	1	no	down	1	0	1	1	no	no_change	0.668624006	-0.580732941	0.914846284	1	no	down	0.714719556	-0.484550832	0.928908513	1
MSTRG.14491.7	MSTRG.14491			2.953579305	1.56246435	0.014534072	0.029690804	yes	up	4.935074881	2.303071975	0.000287565	0.000817793	yes	up	1.508005324	0.592641522	0.389858999	0.500868208	no	up	1.670879422	0.740607626	0.195158202	0.385988994	no	up	0.51056876	-0.969822827	0.124457192	0.263391084	no	down	0.305568884	-1.710430453	0.006368762	0.038460351	yes	down	1.22223476	0.289521417	0.668070141	0.883617525	no	up	0.776848119	-0.36429553	0.623216155	0.775478729
MSTRG.14496.1	MSTRG.14496			1	0	1	1	no	no_change	4.317839351	2.110309568	0.771336121	1	no	up	1	0	1	1	no	no_change	3.010483352	1.589995139	0.826672663	1	no	up	1	0	1	1	no	no_change	0.32500618	-1.621460943	0.823298622	1	no	down	1	0	1	1	no	no_change	1	0	1	1
MSTRG.14497.1	MSTRG.14497			1	0	1	1	no	no_change	8.333834154	3.05898039	0.672427924	1	no	up	2.73325481	1.450619963	0.841655384	1	no	up	5.810514691	2.538665962	0.725663887	1	no	up	1.905679539	0.930305534	0.898054145	1	no	up	0.327970867	-1.608360428	0.824072035	1	no	down	1	0	1	1	no	no_change	1	0	1	1
MSTRG.14499.1	MSTRG.14499			2.452101144	1.294018488	0.249184113	0.342470124	no	up	6.570717268	2.716050866	0.012680579	0.025599302	yes	up	1.015568424	0.022287445	0.985472899	1	no	up	2.679627341	1.422032377	0.167952466	0.350087666	no	up	0.414162534	-1.271731043	0.278065665	0.468385641	no	down	0.154559751	-2.693763421	0.018189369	0.082920936	no	down	0.761157733	-0.393732643	0.776079198	1	no	down	0.299105217	-1.741275021	0.279506092	0.459821608
MSTRG.14500.1	MSTRG.14500			0.736390587	-0.44145691	0.951521224	1	no	down	3.982878827	1.993811589	0.783014759	1	no	up	0.720503472	-0.472922713	0.948070514	1	no	down	5.408649836	2.435268498	0.736593342	1	no	up	1	0	1	1	no	no_change	0.180900174	-2.466734302	0.733318735	1	no	down	2.536460124	1.34281648	0.853283929	1	no	up	1	0	1	1
MSTRG.14501.1	MSTRG.14501			1.4342703	0.520316937	0.936816788	1	no	up	3.984264629	1.994313472	0.760415405	1	no	up	5.051083443	2.336592875	0.71918695	1	no	up	2.777903601	1.473996535	0.82168552	1	no	up	3.521709573	1.816275938	0.779875468	1	no	up	1.267758022	0.342279403	0.957841306	1	no	up	1	0	1	1	no	no_change	1	0	1	1
MSTRG.14505.1	MSTRG.14505			1	0	1	1	no_test	no_test	1	0	1	1	no_test	no_test	1	0	1	1	no_test	no_test	1	0	1	1	no_test	no_test	1	0	1	1	no_test	no_test	1	0	1	1	no_test	no_test	1	0	1	1	no_test	no_test	1	0	1	1
MSTRG.14505.2	MSTRG.14505			2.138982895	1.096924946	0.008071732	0.017577384	yes	up	2.017885583	1.012844374	0.018043208	0.035136152	yes	up	0.583184012	-0.777976927	0.097236527	0.160120857	no	down	0.943385563	-0.084080572	0.840350868	0.927886419	no	down	0.272645477	-1.874901873	4.44E-05	0.000398742	yes	down	0.289007472	-1.790821301	0.000148333	0.001878894	yes	down	1.446175166	0.532242307	0.228444251	0.551565886	no	up	1.829970573	0.871820449	0.045562205	0.12737827
MSTRG.14505.3	MSTRG.14505			1	0	1	1	no	no_change	12.43327601	3.636134573	0.202794877	0.287458154	no	up	1	0	1	1	no	no_change	8.668658407	3.115808734	0.275108095	1	no	up	1	0	1	1	no	no_change	0.112869279	-3.147275227	0.270289399	0.502024874	no	down	7.095672267	2.826939376	0.32270427	1	no	up	93.34469176	6.544496078	0.017114697	1
MSTRG.14506.1	MSTRG.14506			0.396886404	-1.333201955	0.673609237	1	no	down	1.194847805	0.256826865	0.935330972	0.960599936	no	up	0.388323676	-1.364668425	0.666365874	0.755526229	no	down	3.010553635	1.59002882	0.621335168	1	no	up	1	0	1	1	no	no_change	0.324998443	-1.62149529	0.614448075	1	no	down	2.234007937	1.159634312	0.715263205	1	no	up	24.88885651	4.637428044	0.123869327	1
MSTRG.14514.1	MSTRG.14514			3.24030063	1.69612767	0.00031108	0.000916761	yes	up	1.944697956	0.959546098	0.061729897	0.103857626	no	up	0.82100131	-0.284543571	0.602513558	0.700223904	no	down	0.600159732	-0.736581572	0.124396295	0.28576491	no	down	0.253371956	-1.980671242	0.00011757	0.00092694	yes	down	0.422174203	-1.24408967	0.024759383	0.103431334	no	down	0.858586586	-0.219964462	0.670761314	0.884988565	no	down	0.783592606	-0.351824311	0.5073068	0.680556315
MSTRG.14522.1	MSTRG.14522			2.79352313	1.482085766	0.838267615	1	no	up	1	0	1	1	no	no_change	1	0	1	1	no	no_change	0.793582691	-0.333547536	0.963361657	1	no	down	0.50234933	-0.993237141	0.891199441	1	no	down	1	0	1	1	no	no_change	1	0	1	1	no	no_change	1	0	1	1
MSTRG.14523.1	MSTRG.14523			0.736390587	-0.44145691	0.951521224	1	no	down	1.138210104	0.186766892	0.979479742	1	no	up	0.720503472	-0.472922713	0.948070514	1	no	down	1	0	1	1	no	no_change	1	0	1	1	no	no_change	1	0	1	1	no	no_change	1	0	1	1	no	no_change	1	0	1	1
MSTRG.1453.2	MSTRG.1453			1.984420462	0.988717738	0.220113092	0.309340328	no	up	1.488131031	0.573501562	0.499653907	0.596541053	no	up	0.691933964	-0.531293737	0.545419514	0.649211105	no	down	0.749907119	-0.415216176	0.618654493	0.78544731	no	down	0.348683143	-1.520011475	0.07846232	0.188044557	no	down	0.46496844	-1.104795299	0.221833136	0.446000886	no	down	2.422733715	1.276635845	0.190133905	1	no	up	0.766528707	-0.383588272	0.739514579	0.858313196
MSTRG.14540.1	MSTRG.14540			7.622536524	2.930271158	0.661846022	1	no	up	1	0	1	1	no	no_change	1	0	1	1	no	no_change	0.290834674	-1.781728816	0.790287761	1	no	down	0.184102257	-2.441420783	0.715558482	1	no	down	1	0	1	1	no	no_change	0.237672573	-2.072952667	0.756957603	1	no	down	0.254057801	-1.976771331	0.767902826	1
MSTRG.14556.2	MSTRG.14556			39.11802817	5.289761745	0.002810985	0.006829073	yes	up	16.0565109	4.005086523	0.032715332	0.059751755	no	up	5.010417475	2.324930816	0.248139766	0.349429852	no	up	0.410463197	-1.284675222	0.393634857	1	no	down	0.128084612	-2.964830929	0.076607295	1	no	down	0.312048957	-1.680155707	0.346551065	1	no	down	0.361087551	-1.469579414	0.393617582	1	no	down	0.2121165	-2.237071245	0.217556074	1
MSTRG.14560.1	MSTRG.14560			9.198884098	3.201458861	0.001029687	0.002751011	yes	up	21.5817924	4.431742783	4.28E-06	1.65E-05	yes	up	3.90422665	1.965036807	0.053492564	0.095401858	no	up	2.346131572	1.230283922	0.106201269	0.257651432	no	up	0.424423942	-1.236422053	0.135567328	0.279751939	no	down	0.180903726	-2.466705975	0.002473319	0.018301638	yes	down	1.464516133	0.550424085	0.575685715	0.836316485	no	up	1.174302852	0.231804526	0.820561295	0.909295348
MSTRG.14561.1	MSTRG.14561			0.708370195	-0.497424584	0.773145767	0.836985376	no	down	0.099743192	-3.325637813	0.097245106	0.154029428	no	down	0.339692647	-1.557698107	0.393685654	0.504759952	no	down	0.140806591	-2.828213229	0.167342091	1	no	down	0.479541134	-1.060273523	0.571382115	1	no	down	3.405672497	1.767939706	0.407349473	1	no	up	1.331222535	0.412751761	0.825754083	1	no	up	0.661776455	-0.595584131	0.768982526	1
MSTRG.14596.1	MSTRG.14596			3.085060906	1.625298971	1.55E-05	5.75E-05	yes	up	2.316636972	1.212031985	0.001867771	0.004518267	yes	up	0.750803141	-0.413493409	0.317419169	0.426484076	no	down	0.750920985	-0.413266986	0.270309975	0.476987196	no	down	0.243367364	-2.038792381	3.38E-07	5.40E-06	yes	down	0.324091841	-1.625525394	8.12E-05	0.001136515	yes	down	1.496282857	0.581382928	0.149238127	0.443717387	no	up	1.144220974	0.194365695	0.639430289	0.788264791
MSTRG.14596.2	MSTRG.14596			1.644968158	0.718059658	0.231351862	0.32228758	no	up	2.411561099	1.269967363	0.034977444	0.063312179	no	up	0.278564926	-1.843914475	0.017912433	0.036450612	yes	down	1.466022967	0.551907705	0.354371748	0.566416016	no	up	0.169343658	-2.561974133	0.000932346	0.005389539	yes	down	0.115512282	-3.113881838	5.97E-05	0.000885566	yes	down	1.203407352	0.267125076	0.683564356	0.890759282	no	up	1.054709631	0.07684587	0.908804888	0.963103915
MSTRG.14600.1	MSTRG.14600			1.105005514	0.144053569	0.77907053	0.841788105	no	up	0.776589062	-0.364776707	0.49227016	0.589988616	no	down	0.158999526	-2.652905635	8.02E-06	3.09E-05	yes	down	0.702792024	-0.508830276	0.34111988	0.553916024	no	down	0.143890255	-2.796959204	2.82E-06	3.50E-05	yes	down	0.204740877	-2.288128927	0.000186932	0.002264616	yes	down	1.178778531	0.23729269	0.669569132	0.884298696	no	up	0.7580757	-0.399586174	0.489647881	0.666318691
MSTRG.14601.1	MSTRG.14601			4.499848416	2.169876403	6.42E-05	0.000214092	yes	up	2.812777065	1.491995212	0.007774616	0.016493576	yes	up	1.605634134	0.683143192	0.225566308	0.323429578	no	up	0.625082626	-0.677881191	0.204869441	0.399067768	no	down	0.356819605	-1.486733211	0.00572103	0.02431346	yes	down	0.570835902	-0.80885202	0.145614505	0.342821304	no	down	1.209118897	0.273956117	0.654000256	0.877623227	no	up	1.288986122	0.36623673	0.549166778	0.715820011
MSTRG.14630.3	MSTRG.14630			0.421691691	-1.2457395	0.730114127	1	no	down	2.291474	1.196275916	0.737366398	1	no	up	5.128638355	2.358575844	0.495170775	1	no	up	5.434003204	2.442015416	0.498272196	1	no	up	12.16205694	3.604315343	0.302777922	1	no	up	2.238139449	1.162299927	0.736371707	1	no	up	1	0	1	1	no	no_change	2.711377192	1.439025827	0.693339481	1
MSTRG.14633.1	MSTRG.14633			2.26880928	1.181935339	6.20E-09	3.68E-08	yes	up	2.212652086	1.145776622	3.04E-08	1.56E-07	yes	up	0.415162198	-1.268253008	2.60E-08	1.38E-07	yes	down	0.975248164	-0.036158717	0.858902404	0.937419842	no	down	0.182986821	-2.450188347	1.10E-27	9.97E-25	yes	down	0.187631034	-2.414029629	3.14E-26	5.19E-23	yes	down	1.527416919	0.61109391	0.004368914	0.056952737	no	up	1.130568839	0.177048839	0.419964779	0.605527039
MSTRG.14637.1	MSTRG.14637			1.750692371	0.807925598	0.000590319	0.0016533	no	up	2.059981031	1.042631053	9.57E-06	3.49E-05	yes	up	0.693255247	-0.528541464	0.025737773	0.050284384	no	down	1.176666481	0.234705455	0.318432772	0.529137452	no	up	0.395989186	-1.336467061	1.64E-08	3.66E-07	yes	down	0.336534772	-1.571172516	3.44E-11	2.43E-09	yes	down	1.21825395	0.2848149	0.23091044	0.554344085	no	up	1.578458958	0.65851675	0.005510548	0.025144289
MSTRG.14639.1	MSTRG.14639			1	0	1	1	no	no_change	1	0	1	1	no	no_change	1	0	1	1	no	no_change	1	0	1	1	no	no_change	1	0	1	1	no	no_change	1	0	1	1	no	no_change	1	0	1	1	no	no_change	1	0	1	1
MSTRG.1465.2	MSTRG.1465			0.275137952	-1.861772941	0.629609171	1	no	down	0.425273403	-1.233537466	0.749318756	1	no	down	0.269201932	-1.893239329	0.623830977	1	no	down	1	0	1	1	no	no_change	1	0	1	1	no	no_change	1	0	1	1	no	no_change	1	0	1	1	no	no_change	1	0	1	1
MSTRG.14656.3	MSTRG.14656			2.793580856	1.482115577	0.675046221	1	no	up	12.46173696	3.639433265	0.289014641	1	no	up	12.96291808	3.696318615	0.27612445	1	no	up	4.460847066	2.157317688	0.529678372	1	no	up	4.640251616	2.214203037	0.514154218	1	no	up	1.040217597	0.056885349	0.986191545	1	no	up	2.536507612	1.34284349	0.704065763	1	no	up	2.7113783	1.439026417	0.683975478	1
MSTRG.14664.2	MSTRG.14664			1	0	1	1	no	no_change	1	0	1	1	no	no_change	2.733302236	1.450644995	0.73393045	1	no	up	1	0	1	1	no	no_change	1.905700745	0.930321588	0.827441244	1	no	up	1.232926627	0.302086946	0.943571063	1	no	up	9.017790354	3.172773971	0.44653755	1	no	up	15.82336056	3.983984126	0.336184344	1
MSTRG.14667.1	MSTRG.14667			2.724176714	1.445820292	0.031050357	0.057980221	no	up	1.590482825	0.669464793	0.36306046	0.46293261	no	up	0.854426401	-0.226971869	0.763327928	0.837195783	no	down	0.583839814	-0.776355499	0.268072627	0.474551736	no	down	0.313645733	-1.672792161	0.020090807	0.065857806	no	down	0.537211963	-0.896436662	0.251076978	0.480485205	no	down	0.708191758	-0.497788041	0.487194669	0.780140523	no	down	1.136542621	0.184651787	0.786447083	0.889009396
MSTRG.14693.1	MSTRG.14693			2.406156581	1.266730529	0.000509815	0.001443921	yes	up	3.028042816	1.598385605	1.29E-05	4.61E-05	yes	up	2.093329642	1.065799515	0.003547849	0.008521866	yes	up	1.258456261	0.331655075	0.357746906	0.569275009	no	up	0.869988952	-0.200931015	0.576469715	0.753407466	no	down	0.691314413	-0.53258609	0.140891357	0.335196919	no	down	0.753542875	-0.408238494	0.306220937	0.63673768	no	down	2.125233254	1.087621192	0.00394011	0.019309074
MSTRG.14694.1	MSTRG.14694			2.733946738	1.450985137	7.29E-05	0.000240526	yes	up	1.680348049	0.748760088	0.059224483	0.100127067	no	up	0.746112969	-0.42253401	0.311475003	0.420130874	no	down	0.61462355	-0.702225048	0.063624716	0.181304552	no	down	0.272906914	-1.873519147	2.83E-06	3.52E-05	yes	down	0.444022873	-1.171294099	0.006293766	0.038123336	yes	down	1.258358772	0.331543309	0.39604134	0.715161898	no	up	0.771243317	-0.374742012	0.372897008	0.56064484
MSTRG.1471.1	MSTRG.1471			3353.771718	11.71156878	2.00E-70	1.66E-68	yes	up	1113.77812	10.12124614	4.87E-53	2.56E-51	yes	up	1151.617271	10.16944562	1.54E-53	7.95E-52	yes	up	0.332097177	-1.590322635	0.004999338	0.027211285	yes	down	0.343379743	-1.542123161	0.006481434	0.026911836	yes	down	1.033973688	0.048199474	0.932209899	0.98595402	no	up	1.150470864	0.202224447	0.774392309	0.924047034	no	up	0.680256219	-0.555849853	0.462969398	0.643151163
MSTRG.14712.1	MSTRG.14712			1.43427815	0.520324833	0.884058708	1	no	up	6.055180394	2.598169941	0.4542364	1	no	up	3.898917623	1.963073673	0.571585268	1	no	up	4.221761584	2.077845107	0.549507811	1	no	up	2.718383197	1.44274884	0.677577443	1	no	up	0.643897848	-0.635096267	0.850558766	1	no	down	1	0	1	1	no	no_change	2.711377985	1.439026249	0.686726815	1
MSTRG.14713.1	MSTRG.14713			1.622634589	0.698338147	0.125363856	0.19276042	no	up	2.470267968	1.30466755	0.00419898	0.009466543	yes	up	0.433240867	-1.206758759	0.010315234	0.022321664	yes	down	1.522380938	0.606329403	0.18264653	0.369739012	no	up	0.266998417	-1.905096906	5.00E-05	0.000441536	yes	down	0.175382134	-2.511426309	9.01E-08	2.97E-06	yes	down	1.299395588	0.377840712	0.415772312	0.730861889	no	up	1.5050667	0.589827424	0.203208152	0.371770721
MSTRG.14720.1	MSTRG.14720			2.384118542	1.253455971	0.232124405	0.323142692	no	up	1.419076957	0.504952829	0.664497705	0.743136752	no	up	0.192472073	-2.377278962	0.119228044	0.189640884	no	down	0.595220805	-0.748503141	0.503129993	0.696030314	no	down	0.080730916	-3.630734933	0.014870543	0.052052141	no	down	0.135631878	-2.882231791	0.067074734	0.205869809	no	down	8.22468395	3.039960241	0.048267574	1	no	up	7.943543485	2.989782714	0.053712884	1
MSTRG.14721.1	MSTRG.14721			2.270972044	1.183309947	8.57E-05	0.000279038	yes	up	2.112796465	1.079153793	0.000403969	0.001117142	yes	up	0.609153549	-0.715122162	0.023730952	0.046806515	no	down	0.930348953	-0.104156154	0.729920186	0.861605505	no	down	0.268234719	-1.898432109	1.31E-09	3.63E-08	yes	down	0.288316248	-1.794275955	1.46E-08	5.92E-07	yes	down	1.427846656	0.513841049	0.099197333	0.357139087	no	up	1.108133189	0.148131293	0.639326945	0.788244463
MSTRG.14723.1	MSTRG.14723			6.735461851	2.751776875	0.702074101	1	no	up	1.138210104	0.186766892	0.979479742	1	no	up	0.720503472	-0.472922713	0.948070514	1	no	down	0.168987685	-2.565009983	0.721421343	1	no	down	0.106971651	-3.224699588	0.653963592	1	no	down	1	0	1	1	no	no_change	1	0	1	1	no	no_change	1	0	1	1
MSTRG.14733.1	MSTRG.14733			0.110227938	-3.18143816	0.062948442	0.106995009	no	down	0.087474493	-3.514993795	0.03992546	0.071193292	no	down	0.055372005	-4.174699418	0.014682456	0.030496807	yes	down	0.793578236	-0.333555635	0.870180881	1	no	down	0.502340933	-0.993261258	0.626500902	0.78886418	no	down	1	0	1	1	no	no_change	2.473360366	1.306472454	0.502557594	1	no	up	3.96751505	1.988235696	0.284952594	1
MSTRG.1476.1	MSTRG.1476			3.668614428	1.875235285	2.16E-16	2.52E-15	yes	up	2.55053001	1.350797076	7.49E-09	4.14E-08	yes	up	0.801042037	-0.32005014	0.188468347	0.278746021	no	down	0.695229782	-0.524438209	0.020767824	0.079919305	no	down	0.218350021	-2.195285425	1.81E-20	3.53E-18	yes	down	0.314068854	-1.670847216	4.99E-12	4.31E-10	yes	down	1.445176176	0.531245377	0.025525609	0.165017002	no	up	1.110478513	0.151181478	0.532836162	0.702880754
MSTRG.1479.1	MSTRG.1479			2.975294591	1.57303252	3.38E-11	2.55E-10	yes	up	2.467557603	1.303083764	4.34E-08	2.19E-07	yes	up	0.886226792	-0.174252152	0.465936512	0.575187357	no	down	0.829349003	-0.269948757	0.254968288	0.459357999	no	down	0.297861864	-1.747284672	2.21E-13	1.36E-11	yes	down	0.35915141	-1.477335916	6.19E-10	3.39E-08	yes	down	1.555263665	0.637159183	0.007780429	0.081887133	no	up	1.305775185	0.38490653	0.108692165	0.238443516
MSTRG.14791.2	MSTRG.14791			4.378647303	2.130485246	1.84E-18	2.49E-17	yes	up	2.036272978	1.025930979	2.59E-05	8.85E-05	yes	up	0.632001465	-0.662000192	0.006938255	0.015686293	no	down	0.465046129	-1.104554268	5.54E-06	0.000104188	yes	down	0.144337148	-2.792485438	3.15E-30	4.17E-27	yes	down	0.31037168	-1.687931171	5.95E-12	5.09E-10	yes	down	1.483484486	0.56898984	0.020143043	0.144593531	no	up	1.104923657	0.143946693	0.557738479	0.721351731
MSTRG.14791.3	MSTRG.14791			2.32526623	1.217395906	0.000912138	0.0024602	yes	up	2.09153646	1.064563147	0.004301219	0.009672989	yes	up	0.765972428	-0.384635632	0.314849185	0.423905024	no	down	0.899482577	-0.152832759	0.677806938	0.826913369	no	down	0.329412787	-1.602031538	2.23E-05	0.000217833	yes	down	0.366224755	-1.44919878	0.000157076	0.001954953	yes	down	1.945222744	0.959935365	0.011674996	0.10355395	no	up	1.104564174	0.14347724	0.714662303	0.841833235
MSTRG.14802.1	MSTRG.14802			1	0	1	1	no	no_change	4.317839351	2.110309568	0.771336121	1	no	up	1	0	1	1	no	no_change	3.010483352	1.589995139	0.826672663	1	no	up	1	0	1	1	no	no_change	0.32500618	-1.621460943	0.823298622	1	no	down	1	0	1	1	no	no_change	1	0	1	1
MSTRG.1481.1	MSTRG.1481			7.801097057	2.963677022	0.659032766	1	no	up	4.317861203	2.110316869	0.755186689	1	no	up	1	0	1	1	no	no_change	0.553494101	-0.853360153	0.898898389	1	no	down	0.179888304	-2.474826706	0.712525663	1	no	down	0.325004916	-1.621466553	0.810657339	1	no	down	1	0	1	1	no	no_change	1	0	1	1
MSTRG.14884.1	MSTRG.14884			0.159844045	-2.645263099	0.260712654	0.35544163	no	down	5.006990866	2.323943824	0.264090215	0.356854619	no	up	0.840220449	-0.251160197	0.909167779	0.944071347	no	down	31.32422525	4.969206922	0.030843866	1	no	up	5.256501421	2.394102902	0.32072408	0.514173003	no	up	0.167809463	-2.575104021	0.23048384	0.455737752	no	down	0.145616693	-2.779752348	0.237292809	1	no	down	1.385208152	0.470102783	0.825954109	1
MSTRG.14884.2	MSTRG.14884			1.354052297	0.437283461	0.675770207	0.754847333	no	up	2.163639803	1.113460343	0.285877936	0.380477278	no	up	0.178174126	-2.488640248	0.077834238	0.13212678	no	down	1.597899732	0.676176882	0.518409515	0.708553109	no	up	0.131585853	-2.925923709	0.038524644	0.109390829	no	down	0.082349255	-3.602100591	0.01076177	0.056744917	no	down	1.201165769	0.264435267	0.805771799	1	no	up	1.875564666	0.907325005	0.387361532	0.575728001
MSTRG.14884.3	MSTRG.14884			1	0	1	1	no_test	no_test	1	0	1	1	no_test	no_test	1	0	1	1	no_test	no_test	1	0	1	1	no_test	no_test	1	0	1	1	no_test	no_test	1	0	1	1	no_test	no_test	1	0	1	1	no_test	no_test	1	0	1	1
MSTRG.14904.2	MSTRG.14904			1.269439352	0.344191471	0.387974427	0.491418184	no	up	0.903517967	-0.146374805	0.725340398	0.794905074	no	down	1.178189992	0.236572203	0.553779427	0.656874817	no	up	0.711745674	-0.490566276	0.240932832	0.443905628	no	down	0.928118378	-0.107619268	0.788575302	0.897855359	no	down	1.304002837	0.382947008	0.360908258	0.596996571	no	up	0.672723613	-0.571914196	0.143969178	0.436305685	no	down	0.286739365	-1.802188115	1.30E-05	0.000183698
MSTRG.14915.1	MSTRG.14915			1	0	1	1	no_test	no_test	1	0	1	1	no_test	no_test	1	0	1	1	no_test	no_test	1	0	1	1	no_test	no_test	1	0	1	1	no_test	no_test	1	0	1	1	no_test	no_test	1	0	1	1	no_test	no_test	1	0	1	1
MSTRG.14915.2	MSTRG.14915			1.434267805	0.520314428	0.942875141	1	no	up	1.138210104	0.186766892	0.979479742	1	no	up	0.720503472	-0.472922713	0.948070514	1	no	down	0.793582691	-0.333547536	0.963361657	1	no	down	0.50234933	-0.993237141	0.891199441	1	no	down	1	0	1	1	no	no_change	1	0	1	1	no	no_change	1	0	1	1
MSTRG.14952.1	MSTRG.14952			0.379835521	-1.396553269	0.585034505	1	no	down	0.301429316	-1.730108362	0.498745973	1	no	down	0.371640649	-1.428019785	0.5766061	1	no	down	0.793578534	-0.333555093	0.902510775	1	no	down	0.978425211	-0.031466516	0.990780381	1	no	down	1.232928021	0.302088577	0.911667966	1	no	up	1.30229273	0.381053775	0.888712919	1	no	up	0.714716905	-0.484556182	0.85876866	1
MSTRG.14998.1	MSTRG.14998			2.187594162	1.129345117	1.20E-05	4.54E-05	yes	up	1.724474556	0.786156842	0.002731986	0.006389239	no	up	0.509996594	-0.971440484	0.000360289	0.001055611	no	down	0.788297293	-0.343188275	0.186807202	0.375338361	no	down	0.233131265	-2.100785601	7.20E-15	5.59E-13	yes	down	0.295740283	-1.757597326	1.45E-10	8.99E-09	yes	down	1.364848555	0.448740877	0.089311582	0.337293948	no	up	1.019600407	0.028003855	0.916707522	0.967101707
MSTRG.1500.1	MSTRG.1500			1.458338229	0.544325359	0.647536472	0.729916963	no	up	2.27133547	1.183540804	0.31980177	0.417336895	no	up	0.40513069	-1.303540718	0.375771273	0.486607931	no	down	1.557481951	0.639215445	0.590389053	1	no	up	0.277802969	-1.847866077	0.208743448	0.381572806	no	down	0.178366734	-2.487081522	0.090504329	0.249741668	no	down	0.220334779	-2.182230856	0.124456491	1	no	down	0.464640146	-1.105814282	0.368566398	1
MSTRG.15045.1	MSTRG.15045			2.188707398	1.130079098	0.549047732	1	no	up	4.526732762	2.178470139	0.236343604	0.325865091	no	up	0.75616675	-0.403223682	0.845123391	0.897957059	no	down	2.068221986	1.048391041	0.546641158	1	no	up	0.345485537	-1.533302779	0.437578006	1	no	down	0.167044707	-2.581693821	0.18121881	1	no	down	0.464443771	-1.10642415	0.575698911	1	no	down	0.95226635	-0.070562942	0.970040423	1
MSTRG.15055.1	MSTRG.15055			0.027439649	-5.187594146	0.000655414	0.001820087	yes	down	0.082608842	-3.597559976	0.018121132	0.035267597	yes	down	0.052292006	-4.257265775	0.005166334	0.012006991	yes	down	3.010564798	1.59003417	0.404159966	0.612642389	no	up	1.905709704	0.930328371	0.625479904	0.788267347	no	up	0.63300737	-0.659705799	0.729255512	0.874269519	no	down	0.239563136	-2.061522169	0.229177891	1	no	down	5.369353716	2.424748448	0.065400879	0.165504622
MSTRG.15063.1	MSTRG.15063			0.560059511	-0.836347962	0.838657614	1	no	down	0.932323053	-0.101098155	0.98031871	1	no	down	0.15745335	-2.667003641	0.519880946	1	no	down	1.664685689	0.735249807	0.860306005	1	no	up	0.28113682	-1.83065568	0.664673434	1	no	down	0.168882824	-2.565905486	0.542597057	1	no	down	1	0	1	1	no	no_change	1	0	1	1
MSTRG.15094.2	MSTRG.15094			27.56090326	4.784551266	0.0315351	0.058763546	no	up	11.22601086	3.488773455	0.117778366	0.181506802	no	up	29.6710668	4.890984894	0.027930657	0.054077237	no	up	0.407316507	-1.295777811	0.55504942	0.738883801	no	down	1.076563657	0.106433628	0.961235765	1	no	up	2.643064146	1.402211439	0.522991381	0.731293165	no	up	2.077753202	1.055024299	0.646011109	0.873696564	no	up	4.381396046	2.13139063	0.349107927	0.536298383
MSTRG.15094.3	MSTRG.15094			0.99559734	-0.00636572	0.988242962	0.999037533	no	down	0.962742912	-0.054777498	0.899812277	0.935194878	no	down	0.623386954	-0.681800131	0.116954752	0.18648019	no	down	0.967000286	-0.048411779	0.911721951	0.963693882	no	down	0.626143652	-0.675434412	0.12175554	0.259164246	no	down	0.647511341	-0.627022633	0.153724577	0.354694549	no	down	1.146444245	0.197166195	0.649103689	0.874339918	no	up	1.49328646	0.578490947	0.180906916	0.34233476
MSTRG.15097.1	MSTRG.15097			2.639826508	1.400443118	0.134668768	0.204855495	no	up	2.683788425	1.424270942	0.140992552	0.211498969	no	up	1.541536051	0.624368629	0.522635114	0.62904738	no	up	1.016653335	0.023827824	0.979254376	1	no	up	0.583953546	-0.776074488	0.401970634	0.596914336	no	down	0.574388069	-0.799902312	0.403568662	0.634795517	no	down	1.411913889	0.497652103	0.60299523	0.850904656	no	up	2.036134819	1.02583309	0.271518013	0.45115366
MSTRG.15142.3	MSTRG.15142			0.030445613	-5.037621816	1.12E-08	6.42E-08	yes	down	0.047109788	-4.407829344	5.76E-07	2.52E-06	yes	down	0.029714147	-5.072706208	9.12E-09	5.11E-08	yes	down	1.547342396	0.629792472	0.578697777	0.755367249	no	up	0.975974669	-0.035084392	0.975339487	1	no	down	0.630742537	-0.664876864	0.557919708	0.759125378	no	down	0.571584763	-0.806960636	0.154074716	0.451550063	no	down	0.645655296	-0.631163955	0.262923731	0.441816673
MSTRG.15146.1	MSTRG.15146			2.708990578	1.437755376	0.601679682	1	no	up	4.239273291	2.083816975	0.448945926	1	no	up	0.720498184	-0.472933302	0.866783308	1	no	down	1.564890379	0.646061599	0.809886601	1	no	up	0.265965555	-1.910688677	0.487877816	1	no	down	0.169957947	-2.556750276	0.352879741	1	no	down	1.806126756	0.852899146	0.746690349	1	no	up	0.750611187	-0.413862303	0.880709618	1
MSTRG.15166.1	MSTRG.15166			1.605787396	0.683280895	0.062178997	0.105881622	no	up	1.488373194	0.573736313	0.121874699	0.186811831	no	up	0.399669952	-1.323118984	0.00060453	0.001695383	yes	down	0.926880606	-0.109544582	0.767221831	0.884802846	no	down	0.248893442	-2.006399879	1.88E-07	3.18E-06	yes	down	0.26852805	-1.896855297	1.10E-06	2.81E-05	yes	down	1.269826155	0.344630999	0.365697208	0.691018005	no	up	1.291076593	0.368574591	0.334296026	0.520702247
MSTRG.15172.1	MSTRG.15172			0.727480041	-0.459020428	0.589013766	0.679762824	no	down	2.04594723	1.032768935	0.192359348	0.275323393	no	up	0.709052085	-0.496036487	0.559551139	0.661975431	no	down	2.812375756	1.491789363	0.080951242	0.214523005	no	up	0.974668782	-0.037016059	0.9675067	1	no	down	0.34656421	-1.528805422	0.073854643	0.219039267	no	down	1.769517445	0.823355985	0.360192615	1	no	up	0.755352642	-0.404777759	0.695020802	0.827661597
MSTRG.15218.1	MSTRG.15218			2.560659936	1.356515671	0.766672193	1	no	up	1.138212427	0.186769836	0.967644696	1	no	up	0.720499749	-0.472930168	0.918192752	1	no	down	0.444499643	-1.169745835	0.798046826	1	no	down	0.28137268	-1.829445839	0.689022793	1	no	down	1	0	1	1	no	no_change	0.881940784	-0.181246302	0.967807104	1	no	down	0.259089345	-1.948478407	0.667065744	1
MSTRG.15225.1	MSTRG.15225			7.096322543	2.827071585	0.000179955	0.000554579	yes	up	3.328655597	1.734939608	0.033634046	0.061181087	no	up	1.406295672	0.491899952	0.566522535	0.667849687	no	up	0.469067686	-1.092131976	0.122353859	0.282749044	no	down	0.198172457	-2.335171633	0.001968072	0.010103787	yes	down	0.422481579	-1.243039657	0.127866028	0.315779023	no	down	4.786113487	2.258854606	0.039329015	1	no	up	5.920420777	2.565699715	0.017979198	0.062740596
MSTRG.15237.1	MSTRG.15237			12.9047995	3.689835821	4.86E-05	0.000165685	yes	up	12.68136379	3.664638001	7.62E-05	0.000241266	yes	up	4.189673554	2.066837838	0.033118258	0.062883379	no	up	0.982685845	-0.02519782	0.968152988	0.994365531	no	down	0.324660105	-1.622997983	0.01930439	0.063955247	no	down	0.330380361	-1.597800163	0.025866663	0.106821628	no	down	0.918283046	-0.122989185	0.82290435	0.943076782	no	down	1.865473307	0.899541717	0.09347975	0.214985211
MSTRG.1525.1	MSTRG.1525			2.17001219	1.117703147	0.058051447	0.099855159	no	up	1.683437525	0.751410182	0.233026488	0.322058081	no	up	1.665848543	0.736257239	0.220673273	0.317724416	no	up	0.775773303	-0.366292965	0.547876481	0.732557618	no	down	0.767667828	-0.381445908	0.510459914	0.697956643	no	down	0.989551747	-0.015152943	0.980520198	1	no	down	0.718024074	-0.477895879	0.441503549	0.750962698	no	down	0.817701464	-0.290353871	0.637248786	0.78676084
MSTRG.15252.1	MSTRG.15252			40.4669986	5.338673944	3.38E-05	0.000118365	yes	up	20.32982521	4.345525906	0.000973032	0.002482762	yes	up	7.892023838	2.980395314	0.026685689	0.05191747	no	up	0.502380357	-0.993148039	0.240385164	0.443149397	no	down	0.195023701	-2.358278631	0.007909337	0.031434827	yes	down	0.388199296	-1.365130592	0.142476319	0.337683067	no	down	1.932323714	0.950336803	0.531153294	1	no	up	2.714327422	1.440594759	0.324215235	0.509650319
MSTRG.15260.2	MSTRG.15260			2.451768183	1.293822577	0.256722592	0.350931769	no	up	0.893382355	-0.162650334	0.900592105	0.935772185	no	down	0.847895853	-0.238041026	0.847085223	0.899216861	no	down	0.364382881	-1.456472912	0.250895666	0.455061325	no	down	0.345830352	-1.531863603	0.201351738	0.37206625	no	down	0.949085068	-0.075390691	0.955575087	0.996397913	no	down	1.624066895	0.699611058	0.561195274	1	no	up	1.521526208	0.605519184	0.618643752	0.772124477
MSTRG.15261.1	MSTRG.15261			3.737261245	1.901981416	0.002666825	0.006516949	yes	up	2.261173977	1.177071999	0.086476183	0.139181471	no	up	1.447409257	0.533472904	0.436562425	0.546266219	no	up	0.605035032	-0.724909417	0.250909594	0.455061325	no	down	0.387291432	-1.368508512	0.029930577	0.089815355	no	down	0.640114061	-0.643599095	0.346738269	0.583595732	no	down	1.461250875	0.547203889	0.348484137	0.675294324	no	up	1.385429582	0.470333384	0.424550065	0.609679258
MSTRG.15262.1	MSTRG.15262			0.880644209	-0.183368824	0.93396425	1	no	down	0.250603966	-1.996518847	0.398447613	0.497498893	no	down	0.30897668	-1.69443014	0.473600456	0.582338674	no	down	0.284568914	-1.813150023	0.453788152	1	no	down	0.35085302	-1.511061316	0.532427508	1	no	down	1.232928133	0.302088707	0.906048349	1	no	up	0.180636447	-2.468839084	0.300544582	1	no	down	1.646060444	0.719017313	0.741295958	1
MSTRG.15263.1	MSTRG.15263			1.994414697	0.995965419	0.291536102	0.38962695	no	up	1.948557131	0.962406232	0.336202413	0.435085672	no	up	0.714931579	-0.484122917	0.660901065	0.750234902	no	down	0.977007006	-0.033559188	0.972206928	0.995983387	no	down	0.358466862	-1.480088336	0.166472416	0.324564671	no	down	0.366903062	-1.446529149	0.196469254	0.413326042	no	down	0.660890839	-0.597516097	0.622095216	1	no	down	3.127697152	1.645100826	0.090047332	0.209205795
MSTRG.15273.1	MSTRG.15273			2.877422974	1.524777309	0.006922158	0.015347041	yes	up	2.043498833	1.031041419	0.082763566	0.134002438	no	up	0.514581787	-0.958527701	0.152824202	0.233770697	no	down	0.710183679	-0.49373589	0.385532514	0.594537784	no	down	0.178834252	-2.48330501	0.000127393	0.000994513	yes	down	0.251814084	-1.98956912	0.003165584	0.022228063	yes	down	2.145136042	1.101069144	0.057367892	0.26451455	no	up	1.814749131	0.859770126	0.143910277	0.291869576
MSTRG.15274.1	MSTRG.15274			1.321345383	0.402007618	0.733273525	0.803821592	no	up	0.804041539	-0.314658058	0.80992329	0.865539627	no	down	0.071174869	-3.812488256	0.017432726	0.035564671	yes	down	0.608502175	-0.716665676	0.585590069	1	no	down	0.053865454	-4.214495874	0.008796143	1	no	down	0.088521383	-3.497830198	0.040234971	1	no	down	0.990059511	-0.014412848	0.992239087	1	no	down	0.373619898	-1.420356805	0.404232494	1
MSTRG.15293.1	MSTRG.15293			3.799405666	1.925773758	0.04313897	0.077041713	no	up	1.420256053	0.506151052	0.646834067	0.728041003	no	up	1.784183865	0.835264297	0.407110386	0.517896663	no	up	0.373810058	-1.419622706	0.167019906	0.34885682	no	down	0.469595516	-1.090509461	0.236929315	0.418613751	no	down	1.256240986	0.329113245	0.760315521	0.891828188	no	up	1.605762882	0.68325887	0.474990552	1	no	up	1.240586263	0.311022055	0.753239966	0.868267212
MSTRG.15308.1	MSTRG.15308			26.00617508	4.700782322	4.77E-08	2.54E-07	yes	up	36.8609242	5.204020339	1.57E-09	9.36E-09	yes	up	59.89208786	5.904293521	4.87E-12	3.82E-11	yes	up	1.417391219	0.503238017	0.434632364	0.637875582	no	up	2.302994872	1.203511199	0.057710145	0.148784515	no	up	1.624812431	0.700273182	0.270491243	0.502160345	no	up	1.734247376	0.794309701	0.529545733	0.810803168	no	up	1.37113744	0.455373191	0.732819193	0.853590323
MSTRG.1532.2	MSTRG.1532			1.116039207	0.15838771	0.601430087	0.690128247	no	up	0.947528472	-0.0777588	0.803599513	0.86032467	no	down	0.357598813	-1.483586146	5.47E-06	2.16E-05	yes	down	0.849010022	-0.23614651	0.453697011	0.653675885	no	down	0.320417787	-1.641973857	5.90E-07	8.72E-06	yes	down	0.377401655	-1.405827346	3.11E-05	0.000509815	yes	down	1.513287136	0.597685755	0.06730431	0.288151123	no	up	1.12608615	0.171317204	0.609116306	0.7642178
MSTRG.15320.1	MSTRG.15320			5.137718551	2.36112786	0.744269349	1	no	up	1	0	1	1	no	no_change	1	0	1	1	no	no_change	0.431493392	-1.212589631	0.866955408	1	no	down	0.273141563	-1.872279236	0.795891933	1	no	down	1	0	1	1	no	no_change	1	0	1	1	no	no_change	1	0	1	1
MSTRG.15344.1	MSTRG.15344			2.708502046	1.43749518	0.20512868	0.291935551	no	up	0.882374638	-0.180536771	0.88979461	0.927971632	no	down	0.556048625	-0.846717046	0.516067499	0.623057467	no	down	0.325779572	-1.618031952	0.200848487	0.393831323	no	down	0.205297473	-2.284212226	0.071157257	0.174257658	no	down	0.630172946	-0.666180275	0.638677026	0.817078889	no	down	1.96436198	0.974060804	0.420721532	1	no	up	0.584252372	-0.77533641	0.580889668	1
MSTRG.15345.1	MSTRG.15345			2.194265475	1.133738082	9.96E-05	0.000319975	yes	up	2.356218406	1.236473274	2.36E-05	8.12E-05	yes	up	0.688340154	-0.538806424	0.069471997	0.119703299	no	down	1.073807355	0.102735192	0.724146384	0.85830111	no	up	0.313699578	-1.672544506	1.50E-08	3.39E-07	yes	down	0.292137669	-1.775279698	2.15E-09	1.04E-07	yes	down	1.342562824	0.424989599	0.153584897	0.450552694	no	up	1.37199259	0.456272689	0.125901387	0.265198928
MSTRG.15349.3	MSTRG.15349			1.791646237	0.841285804	0.003094292	0.00744803	no	up	1.645298277	0.718349155	0.013638089	0.027341732	no	up	0.436364681	-1.196393759	0.000135155	0.000428021	yes	down	0.918316486	-0.122936649	0.670276112	0.821657507	no	down	0.243555157	-2.037679562	5.79E-11	2.06E-09	yes	down	0.265219193	-1.914742913	1.61E-09	8.00E-08	yes	down	1.016133647	0.023090165	0.939235756	0.989897804	no	up	1.042750134	0.060393498	0.842443258	0.922651312
MSTRG.15351.1	MSTRG.15351			0.491068677	-1.026003292	0.00236841	0.005854462	yes	down	0.259385777	-1.946828721	1.61E-07	7.54E-07	yes	down	0.238141673	-2.07010799	6.01E-09	3.43E-08	yes	down	0.528206723	-0.92082543	0.016051388	0.066049637	no	down	0.484945761	-1.044104698	0.004471866	0.019911931	yes	down	0.918098425	-0.123279269	0.757193967	0.890437723	no	down	2.115371401	1.080910983	0.005718578	0.06798205	no	up	0.721380556	-0.471167557	0.290044205	0.472710982
MSTRG.15358.1	MSTRG.15358			7.992744278	2.998690932	0.677568074	1	no	up	4.317839351	2.110309568	0.771336121	1	no	up	1	0	1	1	no	no_change	0.540219879	-0.888381364	0.901965619	1	no	down	0.175574799	-2.509842307	0.727838228	1	no	down	0.32500618	-1.621460943	0.823298622	1	no	down	1	0	1	1	no	no_change	1	0	1	1
MSTRG.15359.1	MSTRG.15359			4.301751896	2.104924319	0.00970497	0.020747889	yes	up	2.721805097	1.444563762	0.100638461	0.15863299	no	up	1.247355984	0.318873256	0.72887559	0.809068588	no	up	0.632720148	-0.660360557	0.40144133	0.610074365	no	down	0.28996465	-1.786051063	0.031731475	0.09408162	no	down	0.458282625	-1.125690506	0.209115525	0.429560302	no	down	0.467419684	-1.097209603	0.481992257	1	no	down	1.390010572	0.475095855	0.718833402	0.844796991
MSTRG.15382.1	MSTRG.15382			1.545471865	0.628047391	0.041566387	0.074645722	no	up	1.203104794	0.266762311	0.406460717	0.505717546	no	up	2.136152047	1.095014338	0.00031843	0.000943126	yes	up	0.778470848	-0.36128508	0.259369106	0.464360842	no	down	1.38220054	0.466966948	0.123407301	0.261795077	no	up	1.775532819	0.828252028	0.008865859	0.04939621	no	up	0.659563071	-0.60041747	0.047515863	0.237534667	no	down	0.778541663	-0.36115385	0.231008508	0.405354148
MSTRG.154.1	MSTRG.154			49.31980449	5.624095176	0.004549395	0.010523166	yes	up	40.30108965	5.332746941	0.00787317	0.016678899	yes	up	35.2379058	5.139056282	0.009898796	0.021512036	yes	up	0.817138066	-0.291348234	0.860513811	1	no	down	0.714477808	-0.485038894	0.767508372	0.884224445	no	down	0.874366081	-0.193690659	0.907677933	0.971436391	no	down	1	0	1	1	no	no_change	1	0	1	1
MSTRG.1541.1	MSTRG.1541			1	0	1	1	no	no_change	4.317839351	2.110309568	0.771336121	1	no	up	1	0	1	1	no	no_change	3.010483352	1.589995139	0.826672663	1	no	up	1	0	1	1	no	no_change	0.32500618	-1.621460943	0.823298622	1	no	down	1	0	1	1	no	no_change	1	0	1	1
MSTRG.15422.3	MSTRG.15422			7.540333441	2.914628322	0.227845942	1	no	up	24.63863644	4.622850511	0.047952794	0.083584718	no	up	10.44918936	3.385319119	0.153677508	0.234886452	no	up	3.267579164	1.708222189	0.435257091	1	no	up	1.38577285	0.470690796	0.83262848	1	no	up	0.424097713	-1.237531392	0.563197292	1	no	down	4.884945309	2.28834241	0.355373855	1	no	up	1	0	1	1
MSTRG.15461.1	MSTRG.15461			2.180106576	1.124398664	0.034932637	0.064167688	no	up	1.653405873	0.725440917	0.177732666	0.257588228	no	up	0.627748645	-0.671741087	0.217677307	0.314381547	no	down	0.758405984	-0.398957747	0.45640624	0.656213082	no	down	0.287944017	-1.79613975	0.000927571	0.005363498	yes	down	0.379670022	-1.397182003	0.010703152	0.056549379	no	down	1.059405694	0.083255168	0.877640304	0.965408797	no	up	1.368880041	0.452996024	0.40054308	0.587982932
MSTRG.15473.2	MSTRG.15473			2.05694286	1.040501718	0.000382522	0.001108688	yes	up	1.75309215	0.809901833	0.00752737	0.016031023	no	up	0.450458365	-1.150534329	0.000568675	0.001601721	yes	down	0.852280433	-0.230599885	0.438551668	0.641102654	no	down	0.218994107	-2.191036047	2.75E-11	1.06E-09	yes	down	0.256950762	-1.960436162	6.65E-09	2.88E-07	yes	down	1.160038622	0.214172838	0.492578299	0.783513619	no	up	1.602747389	0.680547058	0.026344089	0.084028789
MSTRG.15475.1	MSTRG.15475			1	0	1	1	no	no_change	33.05959611	5.046997194	0.264369907	0.357163127	no	up	1	0	1	1	no	no_change	23.04967755	4.526674664	0.316800266	0.52751042	no	up	1	0	1	1	no	no_change	0.042448549	-4.558140957	0.313447963	0.549413752	no	down	0.668622941	-0.580735239	0.90051871	0.974675133	no	down	436.336353	8.769296865	0.05104462	0.138529773
MSTRG.155.1	MSTRG.155			5.121542145	2.356578285	0.20199661	0.288139093	no	up	1	0	1	1	no	no_change	1	0	1	1	no	no_change	0.432864705	-1.208011924	0.513089768	0.704605119	no	down	0.274006555	-1.867717687	0.311916915	0.505106723	no	down	1	0	1	1	no	no_change	0.642332388	-0.638608053	0.537174593	0.814464125	no	down	1.040023304	0.056615856	0.955886777	0.989307193
MSTRG.15559.1	MSTRG.15559			0.736390587	-0.44145691	0.951521224	1	no	down	1.138210104	0.186766892	0.979479742	1	no	up	0.720503472	-0.472922713	0.948070514	1	no	down	1	0	1	1	no	no_change	1	0	1	1	no	no_change	1	0	1	1	no	no_change	2.551463774	1.351325158	0.851813981	1	no	up	0.714722344	-0.484545204	0.946796172	1
MSTRG.15579.2	MSTRG.15579			0.320995513	-1.639374966	0.214673384	0.303118223	no	down	1.225177315	0.29299056	0.782755631	0.843683374	no	up	0.168105084	-2.57256474	0.075648803	0.128982105	no	down	3.816805117	1.932365526	0.164602433	0.34525886	no	up	0.523699171	-0.933189774	0.583776636	0.758913447	no	down	0.137208779	-2.8655553	0.057986199	0.186963617	no	down	1.01936623	0.027672465	0.981474743	1	no	up	2.789829619	1.480177016	0.157874084	1
MSTRG.15590.1	MSTRG.15590			2.325243291	1.217381674	0.332529731	0.434126562	no	up	0.893491509	-0.162474076	0.907822086	0.941501979	no	down	0.284433498	-1.813836711	0.249690556	0.351220247	no	down	0.384257214	-1.37985575	0.315344094	0.526034996	no	down	0.122324188	-3.031218385	0.050509588	0.134484656	no	down	0.318339341	-1.651362635	0.323122018	0.559205307	no	down	1.279726316	0.355835307	0.805306321	1	no	up	1.512502087	0.596937133	0.676259727	1
MSTRG.15602.2	MSTRG.15602			28.89462509	4.852729246	5.71E-12	4.61E-11	yes	up	2.563743846	1.358252123	0.063333919	0.106239185	no	up	0.828396951	-0.271605852	0.720037083	0.802013665	no	down	0.088727361	-3.494477123	5.99E-07	1.57E-05	yes	down	0.028669586	-5.124335098	1.88E-12	9.63E-11	yes	down	0.323120015	-1.629857975	0.030549119	0.119974283	no	down	2.22432486	1.153367508	0.116598715	0.389567612	no	up	1.12856181	0.174485435	0.818544234	0.908402669
MSTRG.15626.1	MSTRG.15626			49.82165646	5.638701084	7.05E-08	3.68E-07	yes	up	7.236671695	2.855326323	0.00850516	0.017852703	yes	up	5.921317516	2.565918217	0.017045424	0.034852953	yes	up	0.145251527	-2.783374761	0.003121779	0.018821003	yes	down	0.118850274	-3.072782867	0.000961297	0.005523627	yes	down	0.818237688	-0.289408106	0.766430908	0.895463698	no	down	0.356094708	-1.489667099	0.405383432	0.723708845	no	down	46.9422163	5.552814053	4.43E-05	0.000505582
MSTRG.15626.2	MSTRG.15626			42.01524699	5.39284106	0.02286419	0.044300225	yes	up	7.934982662	2.988227071	0.242640498	0.332940186	no	up	2.733317819	1.45065322	0.580072845	0.679979714	no	up	0.188859598	-2.404613989	0.295439019	1	no	down	0.065055379	-3.94218784	0.096203811	0.217622374	no	down	0.344464246	-1.53757385	0.547707213	0.751340264	no	down	1	0	1	1	no	no_change	42.67818659	5.415426972	0.022237732	1
MSTRG.15627.1	MSTRG.15627			25.97370215	4.698979758	0.046857448	0.082868452	no	up	14.11930358	3.819597026	0.112318586	0.174303602	no	up	2.552968978	1.352176007	0.597179576	0.695070764	no	up	0.543599965	-0.879382732	0.678672824	1	no	down	0.098290531	-3.34680375	0.144733449	0.293574698	no	down	0.180814086	-2.467421019	0.291145181	0.525240393	no	down	2.536514257	1.342847269	0.608417376	1	no	up	16.90428551	4.079317134	0.090132956	1
MSTRG.15647.1	MSTRG.15647			1.822087507	0.865592247	0.001014424	0.00271308	no	up	2.600332431	1.378696072	1.79E-07	8.35E-07	yes	up	0.39842824	-1.327608189	5.76E-06	2.27E-05	yes	down	1.427117205	0.513103824	0.049911995	0.152018977	no	up	0.218665809	-2.193200436	4.41E-14	3.09E-12	yes	down	0.15322204	-2.706304261	1.51E-20	8.80E-18	yes	down	1.493523212	0.57871966	0.039583566	0.214388432	no	up	1.424081198	0.510031408	0.071758469	0.177084861
MSTRG.15665.1	MSTRG.15665			2.071114793	1.050407518	0.000115133	0.000365827	yes	up	1.675671147	0.744739046	0.007533954	0.016043406	no	up	0.562832531	-0.829222378	0.004248074	0.010061254	no	down	0.809067249	-0.305668472	0.267433874	0.474018423	no	down	0.271753421	-1.879629896	5.86E-11	2.08E-09	yes	down	0.335884837	-1.573961424	7.85E-08	2.61E-06	yes	down	1.210902359	0.276082538	0.330688342	0.658016567	no	up	1.275044877	0.350548025	0.217175282	0.388480051
MSTRG.15671.1	MSTRG.15671			2.145318977	1.101192171	1.88E-05	6.89E-05	yes	up	2.108379227	1.076134383	3.29E-05	0.000110366	yes	up	0.455329711	-1.135016495	2.33E-05	8.39E-05	yes	down	0.982781232	-0.025057788	0.922514964	0.969548866	no	down	0.212243361	-2.236208666	5.27E-17	5.66E-15	yes	down	0.21596196	-2.211150878	1.81E-16	4.33E-14	yes	down	1.138317427	0.186902919	0.47580314	0.772570609	no	up	0.948870529	-0.075716846	0.774231188	0.882179802
MSTRG.15672.1	MSTRG.15672			2.422686396	1.276607668	0.001883447	0.004757922	yes	up	3.085801577	1.625645297	7.74E-05	0.000244776	yes	up	0.769813147	-0.377419785	0.364431473	0.475079949	no	down	1.273710697	0.349037629	0.394016573	0.602675549	no	up	0.317751876	-1.654027452	6.56E-05	0.000558992	yes	down	0.249469426	-2.003065082	1.38E-06	3.41E-05	yes	down	1.505481551	0.590225029	0.157593542	0.456262099	no	up	1.872428198	0.904910397	0.029908379	0.092704684
MSTRG.15683.1	MSTRG.15683			1	0	1	1	no	no_change	4.317839351	2.110309568	0.771336121	1	no	up	1	0	1	1	no	no_change	3.010483352	1.589995139	0.826672663	1	no	up	1	0	1	1	no	no_change	0.32500618	-1.621460943	0.823298622	1	no	down	1	0	1	1	no	no_change	1	0	1	1
MSTRG.15690.1	MSTRG.15690			0.736390587	-0.44145691	0.951521224	1	no	down	1.138210104	0.186766892	0.979479742	1	no	up	0.720503472	-0.472922713	0.948070514	1	no	down	1	0	1	1	no	no_change	1	0	1	1	no	no_change	1	0	1	1	no	no_change	1	0	1	1	no	no_change	1	0	1	1
MSTRG.15690.2	MSTRG.15690			0.951611083	-0.07155602	0.870339453	0.910636259	no	down	0.663587147	-0.591642153	0.214134591	0.300529158	no	down	1.331624777	0.41318762	0.334915517	0.445031744	no	up	0.697330199	-0.520086133	0.284757224	0.492831434	no	down	1.399337188	0.48474364	0.270082885	0.459379056	no	up	2.006706707	1.004829773	0.035275069	0.133189864	no	up	1.727554558	0.788731273	0.108646021	0.374693819	no	up	0.541826898	-0.884096079	0.130416636	0.272039826
MSTRG.15735.1	MSTRG.15735			2.79352313	1.482085766	0.838267615	1	no	up	1	0	1	1	no	no_change	1	0	1	1	no	no_change	0.793582691	-0.333547536	0.963361657	1	no	down	0.50234933	-0.993237141	0.891199441	1	no	down	1	0	1	1	no	no_change	1	0	1	1	no	no_change	2.711323902	1.438997472	0.842907466	1
MSTRG.15759.1	MSTRG.15759			1.434267805	0.520314428	0.942875141	1	no	up	1.138210104	0.186766892	0.979479742	1	no	up	0.720503472	-0.472922713	0.948070514	1	no	down	0.793582691	-0.333547536	0.963361657	1	no	down	0.50234933	-0.993237141	0.891199441	1	no	down	1	0	1	1	no	no_change	1	0	1	1	no	no_change	1	0	1	1
MSTRG.15786.1	MSTRG.15786			2.79352313	1.482085766	0.838267615	1	no	up	1	0	1	1	no	no_change	10.04942428	3.329040949	0.643897524	1	no	up	0.793582691	-0.333547536	0.963361657	1	no	down	3.597401493	1.846955183	0.797595466	1	no	up	4.533114867	2.180502719	0.76206116	1	no	up	0.354354877	-1.49673319	0.836137736	1	no	down	0.378784133	-1.400552198	0.846532295	1
MSTRG.15806.1	MSTRG.15806			4.972853538	2.314073941	0.749273404	1	no	up	1	0	1	1	no	no_change	1	0	1	1	no	no_change	0.445798692	-1.165535711	0.872115015	1	no	down	0.282197025	-1.825225316	0.800977276	1	no	down	1	0	1	1	no	no_change	4.969485507	2.313096497	0.749152001	1	no	up	1	0	1	1
MSTRG.15828.1	MSTRG.15828			2.43768368	1.28551093	3.40E-07	1.63E-06	yes	up	1.804214276	0.851370689	0.000796592	0.002070822	no	up	0.542366566	-0.882659848	0.000609794	0.001708078	no	down	0.740134699	-0.434140241	0.085799592	0.223526351	no	down	0.222492594	-2.168170778	2.78E-17	3.10E-15	yes	down	0.300610949	-1.734030537	1.86E-11	1.41E-09	yes	down	1.588858673	0.667990804	0.008849243	0.087882314	no	up	0.947821834	-0.077312199	0.764273121	0.876230538
MSTRG.15830.1	MSTRG.15830			2.277802765	1.187642829	0.570125454	0.662499965	no	up	3.466470847	1.793467628	0.391724808	0.491015757	no	up	0.40398131	-1.307639548	0.56171269	0.663868317	no	down	1.521848556	0.605824798	0.761451145	1	no	up	0.177355703	-2.495282377	0.248505606	1	no	down	0.116539653	-3.101107175	0.151993788	1	no	down	1.237428541	0.307345215	0.872654055	1	no	up	1.078714053	0.109312484	0.955288984	1
MSTRG.15832.1	MSTRG.15832			2.027066182	1.019393192	7.81E-08	4.05E-07	yes	up	1.575258495	0.65558859	0.000637603	0.001691246	no	up	0.38105496	-1.391929001	2.61E-12	2.10E-11	yes	down	0.777112513	-0.363804603	0.056881699	0.16674685	no	down	0.187983482	-2.411322194	4.19E-34	1.04E-30	yes	down	0.241899955	-2.047517591	1.45E-24	1.80E-21	yes	down	1.432001086	0.518032587	0.007073451	0.076842617	no	up	1.153676448	0.206238672	0.286658934	0.468446883
MSTRG.15861.1	MSTRG.15861			2.541677855	1.345781188	4.24E-07	2.00E-06	yes	up	2.135465868	1.094550839	4.45E-05	0.00014628	yes	up	0.557272918	-0.843544052	0.002098062	0.005293127	no	down	0.840179594	-0.251230349	0.345360585	0.557810457	no	down	0.219253953	-2.18932524	9.27E-16	8.26E-14	yes	down	0.260960817	-1.938094891	1.63E-12	1.55E-10	yes	down	1.321894401	0.402606933	0.137384507	0.425687585	no	up	1.119167918	0.162426512	0.551132672	0.716885956
MSTRG.15885.1	MSTRG.15885			0.701670855	-0.511133656	0.018880321	0.037519249	no	down	0.687547686	-0.540468318	0.014138147	0.028235676	no	down	0.782123056	-0.354532482	0.10254545	0.167251902	no	down	0.979872088	-0.029334662	0.895112385	0.955538624	no	down	1.114658034	0.156601174	0.475423183	0.667494014	no	up	1.137554634	0.185935836	0.402222396	0.633430134	no	up	0.666118004	-0.586150319	0.010653877	0.098246781	no	down	1.520705991	0.604741254	0.00673172	0.029490901
MSTRG.15892.2	MSTRG.15892			1.434278654	0.52032534	0.874096209	1	no	up	6.392598007	2.676402374	0.398927505	1	no	up	5.107406	2.352590747	0.455262949	1	no	up	4.457012582	2.156077034	0.496793194	1	no	up	3.560957967	1.832265406	0.560884734	1	no	up	0.798956229	-0.323811627	0.915034879	1	no	down	2.536509638	1.342844642	0.682580691	1	no	up	1	0	1	1
MSTRG.1591.3	MSTRG.1591			0.736390587	-0.44145691	0.951521224	1	no	down	1.138210104	0.186766892	0.979479742	1	no	up	0.720503472	-0.472922713	0.948070514	1	no	down	1	0	1	1	no	no_change	1	0	1	1	no	no_change	1	0	1	1	no	no_change	6.394393574	2.676807545	0.71077165	1	no	up	1	0	1	1
MSTRG.15918.1	MSTRG.15918			2.436207042	1.284636747	3.72E-06	1.53E-05	yes	up	2.010078279	1.007251686	0.00055179	0.00148361	yes	up	0.622980946	-0.682740057	0.033184576	0.062969167	no	down	0.825085161	-0.277385061	0.322713515	0.534221285	no	down	0.25571757	-1.967376803	2.36E-10	7.44E-09	yes	down	0.309928699	-1.689991743	1.68E-07	5.21E-06	yes	down	1.301688731	0.380384503	0.263309956	0.59014421	no	up	1.707976608	0.772288216	0.019772948	0.067479563
MSTRG.15929.1	MSTRG.15929			2.495782453	1.319492186	6.73E-05	0.000223721	yes	up	1.722881825	0.784823748	0.023545549	0.044589438	no	up	0.586216485	-0.770494555	0.036999195	0.06920056	no	down	0.690317308	-0.534668438	0.11303029	0.268537019	no	down	0.234882846	-2.089986741	6.92E-09	1.69E-07	yes	down	0.34025345	-1.555318303	3.37E-05	0.000546286	yes	down	1.258841293	0.332096409	0.335408411	0.662859508	no	up	0.835461325	-0.259355049	0.470146365	0.649395468
MSTRG.15929.3	MSTRG.15929			1	0	1	1	no	no_change	1	0	1	1	no	no_change	1	0	1	1	no	no_change	1	0	1	1	no	no_change	1	0	1	1	no	no_change	1	0	1	1	no	no_change	1	0	1	1	no	no_change	1	0	1	1
MSTRG.1594.2	MSTRG.1594			1.407325482	0.492956029	0.093678297	0.150714466	no	up	1.57636117	0.656598117	0.027693371	0.05148592	no	up	0.786789153	-0.345951027	0.252365252	0.354184331	no	down	1.120111296	0.163642088	0.583458726	0.759025159	no	up	0.559066942	-0.838907056	0.005539551	0.023714673	no	down	0.499117314	-1.002549144	0.001071148	0.009471105	yes	down	1.193664847	0.255397818	0.420525121	0.734549241	no	up	1.110064239	0.150643168	0.638204202	0.787392313
MSTRG.15943.1	MSTRG.15943			0.704920227	-0.504468093	0.127180079	0.195155143	no	down	0.597280584	-0.743519271	0.035522839	0.064193525	no	down	0.870737553	-0.199690149	0.538543822	0.643382463	no	down	0.847302377	-0.239051178	0.514912235	0.706018566	no	down	1.235228499	0.304777943	0.369002516	0.563862636	no	up	1.457836697	0.543829121	0.132654917	0.323345343	no	up	1.142526498	0.192227625	0.519348627	0.802742748	no	up	1.014750262	0.021124713	0.943825161	0.982964707
MSTRG.15956.1	MSTRG.15956			1.9133358	0.936090096	0.084071374	0.137370776	no	up	6.710987356	2.746525039	2.85E-07	1.30E-06	yes	up	0.686238686	-0.543217635	0.333990372	0.444000231	no	down	3.507480159	1.810434943	0.000650707	0.005554515	yes	up	0.358660872	-1.479307732	0.008065502	0.03189264	yes	down	0.102255995	-3.289742675	2.49E-09	1.19E-07	yes	down	0.751345237	-0.412452128	0.466159208	0.766645216	no	down	1.248752966	0.320488105	0.563253872	0.726067342
MSTRG.15965.1	MSTRG.15965			1	0	1	1	no	no_change	1	0	1	1	no	no_change	2.73325481	1.450619963	0.841655384	1	no	up	1	0	1	1	no	no_change	1.905679539	0.930305534	0.898054145	1	no	up	1.232922172	0.302081733	0.966815903	1	no	up	1	0	1	1	no	no_change	2.711323902	1.438997472	0.842907466	1
MSTRG.15968.1	MSTRG.15968			1.169704715	0.226144376	0.90663842	1	no	up	0.244818238	-2.030217058	0.34357547	0.442661735	no	down	0.823539974	-0.280089416	0.887461453	0.928606179	no	down	0.20929918	-2.256361434	0.297400478	1	no	down	0.70405801	-0.506233792	0.800449983	1	no	down	3.363883266	1.750127642	0.428588952	1	no	up	3.41088091	1.770144385	0.389258974	1	no	up	2.090591533	1.063911211	0.616890744	1
MSTRG.15986.1	MSTRG.15986			1.856880017	0.892880598	0.000612095	0.001710288	no	up	2.79688799	1.483822478	1.27E-08	6.82E-08	yes	up	0.765088264	-0.386301902	0.149727335	0.229707486	no	down	1.506229786	0.59094188	0.022559751	0.085061542	no	up	0.412028918	-1.2791825	1.60E-06	2.10E-05	yes	down	0.273549841	-1.87012438	2.35E-12	2.11E-10	yes	down	1.223390425	0.29088489	0.280987156	0.610163334	no	up	1.218409621	0.284999239	0.292308521	0.475171177
MSTRG.15986.3	MSTRG.15986			0.396822721	-1.333433462	0.545311789	0.640316801	no	down	10.2168216	3.352874546	0.081314734	0.131902416	no	up	6.406670648	2.679574827	0.163722501	0.247823839	no	up	25.74656405	4.686308008	0.019782731	1	no	up	16.1449189	4.013008289	0.046033832	1	no	up	0.627070815	-0.673299719	0.691802077	1	no	down	1.279106502	0.355136392	0.867758079	1	no	up	0.387552855	-1.367535014	0.535350534	1
MSTRG.15992.1	MSTRG.15992			4.496997233	2.168961996	0.002322632	0.005753176	yes	up	1.455567069	0.541581317	0.49047537	0.588243235	no	up	1.756586288	0.812774447	0.273504157	0.378051017	no	up	0.323675331	-1.62738068	0.028898877	0.102017404	no	down	0.390613157	-1.35618755	0.052416277	0.138356129	no	down	1.206805461	0.27119313	0.72593173	0.872734577	no	up	1.663091564	0.733867601	0.308949054	0.639273708	no	up	0.241134317	-2.052091113	0.029785687	0.092400212
MSTRG.15994.1	MSTRG.15994			0.90887645	-0.137843903	0.881939362	0.919512896	no	down	6.460135674	2.691564464	0.002407639	0.005713348	yes	up	0.451838734	-1.146120142	0.240650929	0.341025718	no	down	7.107826013	2.829408367	0.001799566	0.0121796	yes	up	0.497139886	-1.008276239	0.310669914	0.504115473	no	down	0.069942608	-3.837684607	5.98E-05	0.000885738	yes	down	1.082630214	0.114540556	0.906284729	0.976803549	no	up	0.715717574	-0.48253769	0.634124825	0.784390977
MSTRG.16.1	MSTRG.16			1	0	1	1	no	no_change	4.317839351	2.110309568	0.771336121	1	no	up	1	0	1	1	no	no_change	3.010483352	1.589995139	0.826672663	1	no	up	1	0	1	1	no	no_change	0.32500618	-1.621460943	0.823298622	1	no	down	1	0	1	1	no	no_change	1	0	1	1
MSTRG.16020.1	MSTRG.16020			1	0	1	1	no	no_change	1	0	1	1	no	no_change	1	0	1	1	no	no_change	1	0	1	1	no	no_change	1	0	1	1	no	no_change	1	0	1	1	no	no_change	0.668627132	-0.580726196	0.936255981	1	no	down	0.714722344	-0.484545204	0.946796172	1
MSTRG.16073.1	MSTRG.16073			2.221569387	1.151579202	0.003669706	0.008664062	yes	up	1.451052212	0.537099431	0.207668029	0.293189972	no	up	2.238802062	1.162726982	0.003300646	0.007989748	yes	up	0.653165379	-0.614479771	0.13822402	0.307011329	no	down	1.007756983	0.01114778	0.976780979	1	no	up	1.54288181	0.625627551	0.130627506	0.320097442	no	up	1.106928459	0.146561983	0.682307596	0.890527001	no	up	1.199541106	0.262482597	0.463328733	0.643422791
MSTRG.16078.1	MSTRG.16078			1	0	1	1	no	no_change	1	0	1	1	no	no_change	1	0	1	1	no	no_change	1	0	1	1	no	no_change	1	0	1	1	no	no_change	1	0	1	1	no	no_change	1	0	1	1	no	no_change	1	0	1	1
MSTRG.16093.1	MSTRG.16093			1.54238312	0.625161168	0.316268904	0.416556773	no	up	1.006536306	0.009399212	0.989379399	1	no	up	0.40368762	-1.308688752	0.093298799	0.154465954	no	down	0.652585141	-0.615761956	0.380277398	0.590220522	no	down	0.261729796	-1.933849919	0.012689806	0.045848528	yes	down	0.401066129	-1.318087964	0.118132852	0.299461512	no	down	1.51639484	0.600645452	0.405626326	1	no	up	1.724215881	0.785940419	0.272690393	0.452590804
MSTRG.16096.4	MSTRG.16096			0.020485443	-5.60925707	3.69E-13	3.35E-12	yes	down	0.056525749	-4.144947975	7.15E-09	3.96E-08	yes	down	0.016454459	-5.925377626	1.14E-13	1.03E-12	yes	down	2.759312959	1.464309095	0.079853552	0.212485894	no	up	0.803226874	-0.316120555	0.727500164	0.85882608	no	down	0.291096692	-1.780429651	0.038487491	0.141474462	no	down	1.771178926	0.824709962	0.199048006	0.514795621	no	up	0.700508044	-0.513526478	0.427062074	0.611592222
MSTRG.16135.1	MSTRG.16135			0.58510177	-0.773240512	0.662792009	1	no	down	0.901482064	-0.149629308	0.932787987	0.958811153	no	down	0.846281163	-0.24079104	0.885813524	0.927533402	no	down	1.540726946	0.623611204	0.74764169	1	no	up	1.446382845	0.532449472	0.773425768	1	no	up	0.938766502	-0.091161732	0.960706088	1	no	down	1.058363403	0.081835081	0.959707165	1	no	up	0.299012042	-1.741724509	0.351797709	1
MSTRG.16141.1	MSTRG.16141			0.361688401	-1.467180762	0.785425563	1	no	down	0.287028898	-1.800732098	0.738265969	1	no	down	0.64324809	-0.636552827	0.905449211	1	no	down	0.7935806	-0.333551336	0.951391627	1	no	down	1.778459271	0.830627935	0.878693173	1	no	up	2.241056889	1.164179272	0.830613042	1	no	up	1	0	1	1	no	no_change	5.685089391	2.507183034	0.644249284	1
MSTRG.16141.2	MSTRG.16141			7.206039306	2.849206521	2.59E-05	9.25E-05	yes	up	1.2002079	0.263284331	0.728375758	0.797435325	no	up	1.836381102	0.87686549	0.214270393	0.310326743	no	up	0.166555836	-2.58592219	0.000328337	0.00316055	yes	down	0.254839174	-1.972341031	0.003013556	0.014365003	yes	down	1.530052503	0.613581159	0.41146376	0.641525699	no	up	1.190411388	0.251460233	0.705059904	0.899438882	no	up	0.236642298	-2.079220126	0.007005819	0.030423522
MSTRG.16141.3	MSTRG.16141			2.79352313	1.482085766	0.838267615	1	no	up	1	0	1	1	no	no_change	1	0	1	1	no	no_change	0.793582691	-0.333547536	0.963361657	1	no	down	0.50234933	-0.993237141	0.891199441	1	no	down	1	0	1	1	no	no_change	1	0	1	1	no	no_change	1	0	1	1
MSTRG.16145.1	MSTRG.16145			2.350434974	1.232927768	0.001880034	0.00475048	yes	up	1.693401636	0.759924188	0.076263798	0.124817359	no	up	0.433518248	-1.205835373	0.017303547	0.035325323	yes	down	0.720463086	-0.47300358	0.249899154	0.453835015	no	down	0.184441711	-2.438763142	7.11E-07	1.03E-05	yes	down	0.256004387	-1.965759561	0.000147788	0.001875008	yes	down	0.950995304	-0.072489878	0.879775488	0.966654278	no	down	1.297001899	0.375180592	0.41631242	0.602442446
MSTRG.16183.1	MSTRG.16183			0.881896891	-0.181318105	0.61236334	0.699838907	no	down	0.252066698	-1.988122566	2.44E-05	8.35E-05	yes	down	0.370888496	-1.430942574	0.000295184	0.000879396	yes	down	0.285823321	-1.806804462	0.000165461	0.001805186	yes	down	0.420557664	-1.249624469	0.002062255	0.010516654	yes	down	1.471390307	0.557179993	0.272986561	0.50474405	no	up	0.709725683	-0.494666581	0.141467966	0.432242298	no	down	0.637026297	-0.650575165	0.055704414	0.147426228
MSTRG.16205.1	MSTRG.16205			2.254665796	1.172913602	0.03850589	0.069777361	no	up	2.209404712	1.143657711	0.051314672	0.088483228	no	up	0.336380005	-1.571836143	0.033072218	0.062807397	no	down	0.979925591	-0.029255891	0.958845782	0.99022303	no	down	0.149192845	-2.744749745	0.000143188	0.001096706	yes	down	0.152249157	-2.715493855	0.000232137	0.002708219	yes	down	1.138523184	0.187163669	0.76430935	0.919909738	no	up	1.183009836	0.242462069	0.698680449	0.830309524
MSTRG.16215.1	MSTRG.16215			1.785622207	0.836426874	0.608738837	0.696478505	no	up	0.251724316	-1.990083509	0.301744037	0.397760439	no	down	0.159343385	-2.649788965	0.169119948	0.25469637	no	down	0.140972886	-2.826510383	0.137885513	0.306505402	no	down	0.089236897	-3.486215839	0.067248668	0.166968288	no	down	1	0	1	1	no	no_change	0.478136317	-1.064506105	0.50891042	1	no	down	6.752563079	2.755435212	0.058680127	0.152986316
MSTRG.16215.2	MSTRG.16215			1	0	1	1	no	no_change	58.407732	5.86808746	0.41344351	0.512875556	no	up	1	0	1	1	no	no_change	40.72303079	5.347773032	0.456071394	1	no	up	1	0	1	1	no	no_change	0.024026348	-5.379238835	0.453425241	1	no	down	0.147839485	-2.757896457	0.70148655	1	no	down	0.158031552	-2.661715465	0.711422317	1
MSTRG.16243.1	MSTRG.16243			0.736385681	-0.441466522	0.884161695	1	no	down	1.138213313	0.186770958	0.950850044	1	no	up	3.991782122	1.997032978	0.492716541	1	no	up	1	0	1	1	no	no_change	5.420776403	2.4384995	0.402232167	1	no	up	3.507059773	1.81026202	0.534048759	1	no	up	0.976255855	-0.034668799	0.989977624	1	no	down	0.372470216	-1.424803026	0.621164888	1
MSTRG.16270.1	MSTRG.16270			355.7170211	8.474586199	6.21E-26	1.28E-24	yes	up	148.2464317	7.211853569	4.24E-19	5.71E-18	yes	up	89.65641579	6.486334921	9.72E-16	1.02E-14	yes	up	0.416753832	-1.26273263	0.009303683	0.043863132	yes	down	0.252044211	-1.988251278	4.27E-05	0.000385382	yes	down	0.604779587	-0.725518649	0.13912131	0.332698867	no	down	0.445616127	-1.166126649	0.029990669	0.182477712	no	down	0.569928171	-0.811147989	0.126182126	0.265684031
MSTRG.16291.1	MSTRG.16291			5.314925383	2.410049438	0.739077396	1	no	up	1	0	1	1	no	no_change	2.73325481	1.450619963	0.841655384	1	no	up	0.417106816	-1.261511208	0.861594912	1	no	down	0.514260241	-0.959429475	0.894513091	1	no	down	1.232922172	0.302081733	0.966815903	1	no	up	0.360964343	-1.470071763	0.839045378	1	no	down	0.385849256	-1.373890771	0.849445707	1
MSTRG.16301.1	MSTRG.16301			4.011447948	2.004123077	0.767837136	1	no	up	1.138210542	0.186767447	0.978215983	1	no	up	0.72050277	-0.472924118	0.944876562	1	no	down	0.283740574	-1.81735563	0.788934448	1	no	down	0.179611646	-2.477047195	0.715211129	1	no	down	1	0	1	1	no	no_change	1.302285959	0.381046274	0.955573318	1	no	up	0.714721631	-0.484546643	0.943524093	1
MSTRG.16351.1	MSTRG.16351			2.134442947	1.093859601	0.242317083	0.334813933	no	up	1.65410055	0.726046936	0.478484739	0.576748208	no	up	2.996167651	1.583118352	0.080823012	0.136609101	no	up	0.774956554	-0.367812664	0.707939317	0.847244775	no	down	1.403723465	0.489258752	0.568667327	0.747419234	no	up	1.811357629	0.857071416	0.369179092	0.604752304	no	up	0.967376477	-0.047850637	0.958592782	1	no	down	0.357004518	-1.485985763	0.191389124	0.355730242
MSTRG.16366.1	MSTRG.16366			2.085307734	1.060260302	0.001018192	0.002721729	yes	up	1.731035404	0.791635232	0.018108828	0.03524748	no	up	0.428270678	-1.22340519	0.00104596	0.002802216	yes	down	0.830110288	-0.26862507	0.413587846	0.620429797	no	down	0.205375289	-2.283665492	5.16E-10	1.52E-08	yes	down	0.247407232	-2.015040422	1.00E-07	3.24E-06	yes	down	1.134697038	0.182307152	0.590294866	0.843534454	no	up	0.811889703	-0.300644347	0.392236921	0.58054753
MSTRG.16368.2	MSTRG.16368			0.736386123	-0.441465655	0.902951671	1	no	down	2.216926565	1.148560982	0.75106577	1	no	up	0.720498793	-0.472932081	0.896072286	1	no	down	3.010549078	1.590026637	0.660539889	1	no	up	1	0	1	1	no	no_change	0.324998944	-1.621493063	0.654254983	1	no	down	0.463239112	-1.110171027	0.752653066	1	no	down	0.974771213	-0.036864449	0.991512615	1
MSTRG.16412.3	MSTRG.16412			1.345492594	0.42813445	0.161724591	0.238995093	no	up	0.799651391	-0.322556903	0.321272887	0.418871751	no	down	0.576218374	-0.795312429	0.013370777	0.028068672	no	down	0.594318686	-0.750691353	0.021262556	0.081391653	no	down	0.428258303	-1.223446879	0.00014652	0.001116636	yes	down	0.720586972	-0.472755526	0.165072479	0.370918345	no	down	1.05831664	0.081771336	0.796316643	0.931594891	no	up	0.834981632	-0.260183634	0.421064207	0.606484032
MSTRG.16471.10	MSTRG.16471			6.713598534	2.747086268	0.11478712	0.179080572	no	up	16.78249356	4.068885183	0.016435185	0.032324753	yes	up	2.595143747	1.375814453	0.472505359	0.581403515	no	up	2.499776159	1.321798916	0.337923112	1	no	up	0.386550333	-1.371271815	0.403437108	0.598394063	no	down	0.154633978	-2.693070731	0.090804802	0.250130859	no	down	0.631894981	-0.662243288	0.662161198	1	no	down	1.378167194	0.462750921	0.739228431	1
MSTRG.16494.2	MSTRG.16494			1.679157728	0.747737753	0.583793738	0.675098997	no	up	1.144583472	0.194822679	0.896571454	0.932942523	no	up	1.455948097	0.541958926	0.694315913	0.779104137	no	up	0.681641428	-0.552915074	0.708961099	1	no	down	0.86707048	-0.205778827	0.879743611	0.95314353	no	down	1.272033131	0.347136247	0.816311952	0.926770621	no	up	0.540677488	-0.887159807	0.551540787	1	no	down	1.073696665	0.102586469	0.940511391	1
MSTRG.165.1	MSTRG.165			4.495656566	2.168531829	0.005857592	0.013210726	yes	up	3.211342319	1.68317646	0.041905219	0.074316816	no	up	0.946421654	-0.079445013	0.93024225	0.959814803	no	down	0.714321095	-0.485355369	0.518429213	0.708553109	no	down	0.210519118	-2.247976841	0.007380559	0.029749836	yes	down	0.294712167	-1.762621473	0.044462144	0.156603669	no	down	4.356618906	2.12320892	0.01551672	0.123147577	no	up	2.31990596	1.214066325	0.190014	0.353928082
MSTRG.16513.3	MSTRG.16513			1.14953368	0.201048736	0.67690028	0.755819392	no	up	0.922948342	-0.115678194	0.813689414	0.868408002	no	down	0.226940914	-2.139611368	3.53E-05	0.000123487	yes	down	0.802889343	-0.31672693	0.520260636	0.710134805	no	down	0.197419978	-2.340660104	6.48E-06	7.32E-05	yes	down	0.245886908	-2.023933174	0.000122014	0.001601168	yes	down	1.226608346	0.294674673	0.551397727	0.822595392	no	up	1.598473998	0.676695277	0.169101013	0.327083339
MSTRG.16521.1	MSTRG.16521			2.214045225	1.146684691	0.001514493	0.003905839	yes	up	1.797978496	0.846375766	0.025050645	0.047106056	no	up	0.566600588	-0.819595996	0.045658446	0.083230877	no	down	0.812078487	-0.300308925	0.414527507	0.621022073	no	down	0.255911931	-1.966280687	9.53E-07	1.33E-05	yes	down	0.315132016	-1.665971762	6.18E-05	0.000907603	yes	down	1.459401849	0.545377187	0.157381912	0.455876573	no	up	1.127257407	0.172816989	0.663899508	0.806380225
MSTRG.16530.1	MSTRG.16530			1.143444649	0.19338653	0.924491433	1	no	up	0.913488004	-0.130542311	0.951781851	0.972725249	no	down	0.157771297	-2.664093336	0.23436897	0.333602978	no	down	0.798891319	-0.323928842	0.882069112	1	no	down	0.137978954	-2.857479867	0.206931402	1	no	down	0.172713047	-2.533551025	0.285352584	1	no	down	12.03856072	3.589591014	0.101492376	1	no	up	2.394977153	1.260011894	0.598340523	1
MSTRG.1654.1	MSTRG.1654			1.843537508	0.882476769	0.000354287	0.001033326	no	up	2.509705719	1.327518208	8.16E-08	3.98E-07	yes	up	1.074669634	0.103893227	0.676857863	0.764482248	no	up	1.361353218	0.445041439	0.071067119	0.19577304	no	up	0.58293885	-0.778583542	0.001718323	0.009010199	no	down	0.428205437	-1.223624981	8.73E-07	2.28E-05	yes	down	1.118873313	0.162046693	0.525622881	0.807214838	no	up	1.703565201	0.768557165	0.002367438	0.012803961
MSTRG.1654.2	MSTRG.1654			2.79352313	1.482085766	0.838267615	1	no	up	1	0	1	1	no	no_change	1	0	1	1	no	no_change	0.793582691	-0.333547536	0.963361657	1	no	down	0.50234933	-0.993237141	0.891199441	1	no	down	1	0	1	1	no	no_change	0.668627132	-0.580726196	0.936255981	1	no	down	0.714722344	-0.484545204	0.946796172	1
MSTRG.16559.1	MSTRG.16559			2.164663	1.11414244	6.81E-06	2.68E-05	yes	up	1.717889307	0.780637079	0.001905644	0.004600638	no	up	0.523752659	-0.933042433	0.000327999	0.000968029	no	down	0.79360589	-0.333505362	0.181121787	0.36786781	no	down	0.241955749	-2.047184873	1.98E-15	1.69E-13	yes	down	0.304881494	-1.713679512	5.58E-11	3.79E-09	yes	down	1.331819042	0.413398073	0.104228403	0.366471018	no	up	1.235703872	0.305333053	0.232466023	0.406928661
MSTRG.16615.1	MSTRG.16615			0.736390587	-0.44145691	0.951521224	1	no	down	1.138210104	0.186766892	0.979479742	1	no	up	0.720503472	-0.472922713	0.948070514	1	no	down	1	0	1	1	no	no_change	1	0	1	1	no	no_change	1	0	1	1	no	no_change	0.668627132	-0.580726196	0.936255981	1	no	down	0.714722344	-0.484545204	0.946796172	1
MSTRG.16639.3	MSTRG.16639			1.958082772	0.969441752	0.000338302	0.000990532	no	up	2.337673197	1.225073258	6.55E-06	2.46E-05	yes	up	0.680758993	-0.55478396	0.046217367	0.084110041	no	down	1.193858212	0.255631506	0.344057835	0.556645884	no	up	0.347666096	-1.524225712	3.64E-08	7.43E-07	yes	down	0.291212216	-1.779857218	1.53E-10	9.42E-09	yes	down	1.294817288	0.372748534	0.174939607	0.481843966	no	up	1.194137599	0.255969087	0.353620327	0.541161453
MSTRG.16672.1	MSTRG.16672			0.960208404	-0.058580531	0.948446744	0.970564616	no	down	0.902331885	-0.148269929	0.877387146	0.918156942	no	down	0.434196106	-1.203581307	0.230197665	0.328781735	no	down	0.939725044	-0.089689397	0.927669841	0.972160307	no	down	0.452189446	-1.145000776	0.265822122	0.454192804	no	down	0.481193354	-1.055311378	0.327492378	0.563432286	no	down	0.830793309	-0.267438497	0.793609962	1	no	down	0.630677269	-0.665026159	0.538089221	0.707041738
MSTRG.16676.1	MSTRG.16676			5.752073108	2.524082012	0.082111901	0.134601112	no	up	8.903607847	3.154390052	0.02978732	0.054933213	no	up	0.761592687	-0.392908469	0.827032282	0.885275188	no	down	1.54789546	0.630308039	0.583179108	1	no	up	0.132403165	-2.916990481	0.062123051	0.157170608	no	down	0.085537537	-3.54729852	0.02328811	0.099182889	no	down	0.938916007	-0.09093199	0.940923924	1	no	down	0.595912124	-0.746828495	0.576363684	1
MSTRG.1669.3	MSTRG.1669			3.656718079	1.870549404	0.00078401	0.002144444	yes	up	1.803087837	0.850469679	0.164815277	0.241366418	no	up	2.231091888	1.157749933	0.043388478	0.079544908	no	up	0.493089103	-1.020079725	0.074859705	0.203387058	no	down	0.610135056	-0.712799471	0.179176589	0.341836035	no	down	1.237372823	0.307280253	0.601509902	0.791053216	no	up	0.462477694	-1.112544311	0.049033626	0.242011594	no	down	0.514730818	-0.958109934	0.088355989	0.206291409
MSTRG.16762.1	MSTRG.16762			2.79352313	1.482085766	0.838267615	1	no	up	7.757452331	2.955582926	0.683100606	1	no	up	1	0	1	1	no	no_change	2.776942223	1.473497161	0.838724919	1	no	up	0.50234933	-0.993237141	0.891199441	1	no	down	0.180900174	-2.466734302	0.733318735	1	no	down	6.631948956	2.729432903	0.705274312	1	no	up	2.711323902	1.438997472	0.842907466	1
MSTRG.16797.1	MSTRG.16797			1.055085756	0.077360264	0.826122913	0.877585884	no	up	0.7369744	-0.44031359	0.287808195	0.382557977	no	down	0.972202697	-0.040670958	0.908937471	0.943973208	no	down	0.698497156	-0.517673854	0.22491853	0.424367946	no	down	0.921444244	-0.118031222	0.749645169	0.873391792	no	down	1.319181098	0.399642632	0.352019716	0.588027383	no	up	0.915007803	-0.128144048	0.687965028	0.89195436	no	down	0.633280978	-0.659082349	0.053421078	0.143087572
MSTRG.16857.1	MSTRG.16857			25.45509708	4.669882663	0.002254284	0.005596825	yes	up	6.187255205	2.629299542	0.124011991	0.189600152	no	up	5.20236672	2.3791681	0.151416808	0.231907029	no	up	0.243065473	-2.040583121	0.111455523	1	no	down	0.204374264	-2.290714563	0.059029257	1	no	down	0.840819806	-0.250131442	0.861542356	1	no	down	0.63536985	-0.654331464	0.635017859	1	no	down	0.249902784	-2.00056112	0.212584313	1
MSTRG.16882.3	MSTRG.16882			25.77281887	4.687778434	0.055039616	0.09544724	no	up	6.244392225	2.642561159	0.301820786	0.397836462	no	up	6.343211297	2.6652134	0.287956959	0.393954892	no	up	0.242285962	-2.045217275	0.372987316	1	no	down	0.246120198	-2.022565034	0.366254723	1	no	down	1.015825251	0.022652241	0.992356381	1	no	up	0.668621012	-0.580739401	0.829234471	1	no	down	0.714716886	-0.484556222	0.857182734	1
MSTRG.16892.1	MSTRG.16892			1.009626635	0.013821876	0.982228607	0.994488149	no	up	2.306775276	1.205877465	0.04420498	0.077865584	no	up	0.751309007	-0.412521697	0.519520643	0.625994309	no	down	2.284780528	1.192055589	0.05402365	0.160555247	no	up	0.744145391	-0.426343573	0.517460377	0.704171423	no	down	0.325696662	-1.618399162	0.011285679	0.058804963	no	down	1.25521424	0.327933624	0.607244173	0.85290182	no	up	0.674717809	-0.567643852	0.415754428	0.602003997
MSTRG.16902.1	MSTRG.16902			1.774217496	0.827182876	0.001785105	0.004530855	no	up	2.020983925	1.015057846	0.000169398	0.000503509	yes	up	0.432093102	-1.210585896	7.34E-05	0.000244093	yes	down	1.139084655	0.18787497	0.480852347	0.676699537	no	up	0.243540097	-2.037768773	1.58E-11	6.47E-10	yes	down	0.213803334	-2.225643743	4.04E-13	4.51E-11	yes	down	1.313171128	0.393054935	0.175379521	0.482279848	no	up	1.581197071	0.661017188	0.021292112	0.071445754
MSTRG.16903.1	MSTRG.16903			3.572023311	1.836741495	1.62E-05	5.99E-05	yes	up	5.468345536	2.451104407	8.76E-09	4.81E-08	yes	up	1.059487678	0.083366809	0.847742179	0.899681357	no	up	1.530881817	0.614362912	0.144140342	0.31530457	no	up	0.296607157	-1.753374686	4.35E-05	0.000391928	yes	down	0.193749219	-2.367737598	3.39E-08	1.24E-06	yes	down	1.305918486	0.385064848	0.375735891	0.698815617	no	up	1.642013919	0.715466357	0.098590369	0.22286188
MSTRG.16903.2	MSTRG.16903			2.402635629	1.264617873	0.001483139	0.003832745	yes	up	3.453077217	1.787882596	7.18E-06	2.67E-05	yes	up	0.991360665	-0.012518078	0.975349002	0.994025125	no	down	1.437203867	0.523264722	0.184980228	0.372749779	no	up	0.41261382	-1.277135951	0.00147155	0.007916805	yes	down	0.287094844	-1.800400674	7.51E-06	0.000149861	yes	down	1.636604	0.710705283	0.081372194	0.320577749	no	up	1.95287457	0.96559929	0.017592941	0.061644075
MSTRG.16903.3	MSTRG.16903			48.72948958	5.606723206	0.025766482	0.049275039	yes	up	61.57628317	5.944302882	0.018307229	0.035593787	yes	up	1	0	1	1	no	no_change	1.263634889	0.337579676	0.880838793	0.948170285	no	up	0.028798479	-5.117863551	0.041820612	0.116371417	no	down	0.02279019	-5.455443227	0.030363773	0.119553596	no	down	7.360244031	2.8797536	0.241834287	1	no	up	0.385351543	-1.375752928	0.609542536	1
MSTRG.16919.3	MSTRG.16919			3.038662092	1.603436252	0.04319216	0.077116412	no	up	1.352092459	0.43519381	0.625324843	0.709928065	no	up	1.040809544	0.057706096	0.946979937	0.973111245	no	up	0.444963085	-1.168242442	0.168418351	0.350870056	no	down	0.342522305	-1.545730156	0.060527061	0.154127131	no	down	0.769776901	-0.377487714	0.681066368	0.846493845	no	down	0.38901819	-1.362090479	0.236129043	1	no	down	1.398360723	0.483736569	0.596494524	0.753872474
MSTRG.16921.1	MSTRG.16921			2.05168917	1.03681218	0.01895367	0.037642964	yes	up	2.598470542	1.377662704	0.001918256	0.004629477	yes	up	0.946461854	-0.079383734	0.860826934	0.909268342	no	down	1.266503026	0.340850524	0.438307352	0.641012179	no	up	0.461308598	-1.116195914	0.01284285	0.04625009	yes	down	0.364238054	-1.457046438	0.001227152	0.01057027	yes	down	1.198807126	0.261599564	0.562423943	0.828421482	no	up	0.961386399	-0.056811701	0.901142716	0.958185689
MSTRG.16922.2	MSTRG.16922			1.585498781	0.664936768	0.49588913	0.595119567	no	up	2.226215343	1.154593152	0.241689723	0.331810236	no	up	1.271976192	0.347071667	0.72788925	0.808231853	no	up	1.40411041	0.489656384	0.615875605	0.783551458	no	up	0.802256178	-0.317865101	0.747523023	0.872300447	no	down	0.571362602	-0.807521485	0.417997766	0.647243366	no	down	1.158869782	0.212718465	0.835507434	1	no	up	0.608010553	-0.717831731	0.532131138	0.70249047
MSTRG.16922.3	MSTRG.16922			1	0	1	1	no	no_change	1	0	1	1	no	no_change	1	0	1	1	no	no_change	1	0	1	1	no	no_change	1	0	1	1	no	no_change	1	0	1	1	no	no_change	1	0	1	1	no	no_change	2.711323902	1.438997472	0.842907466	1
MSTRG.16961.1	MSTRG.16961			1	0	1	1	no	no_change	1	0	1	1	no	no_change	1	0	1	1	no	no_change	1	0	1	1	no	no_change	1	0	1	1	no	no_change	1	0	1	1	no	no_change	1	0	1	1	no	no_change	1	0	1	1
MSTRG.16991.1	MSTRG.16991			0.691150754	-0.532927669	0.765967562	1	no	down	0.28931264	-1.78929874	0.37504154	0.47507236	no	down	0.3439599	-1.539687715	0.424216103	0.534437809	no	down	0.418595564	-1.256371071	0.546466574	1	no	down	0.497662627	-1.006760047	0.613976812	1	no	down	1.188886527	0.249611025	0.909729119	1	no	up	0.273880064	-1.868383838	0.335325018	1	no	down	0.452864212	-1.14284956	0.533727227	1
MSTRG.16999.1	MSTRG.16999			0.828947884	-0.270646692	0.967373084	1	no	down	1.281274716	0.357579835	0.956902105	1	no	up	0.811063833	-0.302112632	0.963582309	1	no	down	1.545663775	0.628226527	0.924587339	1	no	up	0.978425602	-0.03146594	0.996217184	1	no	down	0.633013219	-0.659692467	0.920822277	1	no	down	4.273067308	2.095272042	0.751589073	1	no	up	2.711335636	1.439003715	0.828349146	1
MSTRG.17015.1	MSTRG.17015			0.736390587	-0.44145691	0.951521224	1	no	down	1.138210104	0.186766892	0.979479742	1	no	up	0.720503472	-0.472922713	0.948070514	1	no	down	1	0	1	1	no	no_change	1	0	1	1	no	no_change	1	0	1	1	no	no_change	2.536460124	1.34281648	0.853283929	1	no	up	1	0	1	1
MSTRG.17018.1	MSTRG.17018			0.736390587	-0.44145691	0.951521224	1	no	down	1.138210104	0.186766892	0.979479742	1	no	up	0.720503472	-0.472922713	0.948070514	1	no	down	1	0	1	1	no	no_change	1	0	1	1	no	no_change	1	0	1	1	no	no_change	1	0	1	1	no	no_change	2.711323902	1.438997472	0.842907466	1
MSTRG.17050.1	MSTRG.17050			2.963271576	1.567190851	0.020463582	0.040206406	yes	up	2.082525555	1.058334199	0.146932636	0.21894485	no	up	2.298268402	1.200547292	0.08107329	0.13699821	no	up	0.702779175	-0.508856652	0.455806675	0.655740288	no	down	0.775584803	-0.36664356	0.565381461	0.744835154	no	down	1.103596734	0.142213093	0.837691103	0.939447214	no	up	1.437077323	0.523137689	0.50803393	1	no	up	0.632907331	-0.659933816	0.478649589	0.656817274
MSTRG.17052.2	MSTRG.17052			2.874228109	1.523174564	0.334126495	1	no	up	3.749378183	1.906651351	0.232636665	0.321561941	no	up	1.41217061	0.497914397	0.767384713	0.840451699	no	up	1.304481774	0.383476788	0.796031929	1	no	up	0.491321689	-1.025260166	0.515249172	1	no	down	0.376641283	-1.408736954	0.377424241	1	no	down	0.090608947	-3.46420267	0.048659611	1	no	down	0.188648865	-2.406224677	0.170861435	1
MSTRG.17054.2	MSTRG.17054			0.598094545	-0.741554536	0.737300737	1	no	down	0.591904534	-0.756563588	0.741748252	0.808510247	no	down	0.206206139	-2.27784081	0.335441295	0.445673597	no	down	0.989650447	-0.015009052	0.994970109	1	no	down	0.344771811	-1.536286274	0.530197699	1	no	down	0.34837736	-1.521277222	0.546782452	1	no	down	1.293994495	0.37183148	0.879241466	1	no	up	0.741075155	-0.432308237	0.863664674	1
MSTRG.17130.2	MSTRG.17130			1	0	1	1	no	no_change	238666433.4	27.83042044	0.000104074	0.000321631	yes	up	1	0	1	1	no	no_change	163047106.3	27.2807136	0.000142243	0.001599671	yes	up	1	0	1	1	no	no_change	6.01E-09	-27.31049447	0.000139875	0.001790619	yes	down	3.431511014	1.778843985	0.801383668	0.933090295	no	up	5.49E-09	-27.4404684	0.000129017	0.001215899
MSTRG.17130.3	MSTRG.17130			2.614042266	1.386282468	0.137318322	0.208190876	no	up	0.189517666	-2.39959576	0.018394913	0.035747602	yes	down	0.848633987	-0.236785636	0.801478768	0.866326556	no	down	0.072499848	-3.785878228	0.000190196	0.002028302	yes	down	0.324644325	-1.623068105	0.083623186	0.196851358	no	down	4.477862173	2.162810123	0.034424677	0.130724288	no	up	2.190506127	1.13126425	0.224395558	0.547135645	no	up	0.458265736	-1.125743673	0.234618381	0.409784481
MSTRG.17143.1	MSTRG.17143			0.762977431	-0.390287712	0.94288155	1	no	down	0.605484094	-0.723839034	0.894287001	1	no	down	0.383278207	-1.383536126	0.799504726	1	no	down	0.793580608	-0.333551322	0.951463477	1	no	down	0.502345405	-0.993248414	0.856166794	1	no	down	1	0	1	1	no	no_change	1	0	1	1	no	no_change	1	0	1	1
MSTRG.17160.1	MSTRG.17160			1	0	1	1	no	no_change	1	0	1	1	no	no_change	1	0	1	1	no	no_change	1	0	1	1	no	no_change	1	0	1	1	no	no_change	1	0	1	1	no	no_change	1	0	1	1	no	no_change	1	0	1	1
MSTRG.17165.1	MSTRG.17165			0.38043641	-1.394272769	0.525158097	1	no	down	1.094787163	0.130650424	0.950711798	1	no	up	0.372228567	-1.425739313	0.515850599	1	no	down	2.87771395	1.524923193	0.509357501	1	no	up	0.978425193	-0.031466543	0.989473495	1	no	down	0.340000851	-1.556389736	0.50065843	1	no	down	1	0	1	1	no	no_change	2.711387509	1.439031317	0.5462679	1
MSTRG.17165.2	MSTRG.17165			0.38043641	-1.394272769	0.525158097	1	no	down	1.094787163	0.130650424	0.950711798	1	no	up	0.372228567	-1.425739313	0.515850599	1	no	down	2.87771395	1.524923193	0.509357501	1	no	up	0.978425193	-0.031466543	0.989473495	1	no	down	0.340000851	-1.556389736	0.50065843	1	no	down	1	0	1	1	no	no_change	2.711387509	1.439031317	0.5462679	1
MSTRG.17166.1	MSTRG.17166			1	0	1	1	no	no_change	1	0	1	1	no	no_change	1	0	1	1	no	no_change	1	0	1	1	no	no_change	1	0	1	1	no	no_change	1	0	1	1	no	no_change	1	0	1	1	no	no_change	1	0	1	1
MSTRG.17169.1	MSTRG.17169			1	0	1	1	no	no_change	1	0	1	1	no	no_change	1	0	1	1	no	no_change	1	0	1	1	no	no_change	1	0	1	1	no	no_change	1	0	1	1	no	no_change	1	0	1	1	no	no_change	1	0	1	1
MSTRG.17170.1	MSTRG.17170			3.585077981	1.8420045	0.409735212	1	no	up	0.613409245	-0.705078183	0.77277671	1	no	down	1.385173373	0.47006656	0.842996146	1	no	up	0.17110067	-2.547082684	0.270196244	1	no	down	0.386371895	-1.37193794	0.53976598	1	no	down	2.258155355	1.175144743	0.630724392	1	no	up	2.536514922	1.342847648	0.592830107	1	no	up	1	0	1	1
MSTRG.17174.1	MSTRG.17174			0.736387441	-0.441463072	0.929373902	1	no	down	1.138212161	0.186769499	0.970088145	1	no	up	0.720500175	-0.472929315	0.924354479	1	no	down	1	0	1	1	no	no_change	1	0	1	1	no	no_change	1	0	1	1	no	no_change	1.302289739	0.381050461	0.93901849	1	no	up	0.714718993	-0.484551968	0.922501211	1
MSTRG.17178.1	MSTRG.17178			1.216580433	0.282831706	0.852551769	0.897606214	no	up	0.204478141	-2.289981471	0.206971711	0.292365241	no	down	0.472531979	-1.081516125	0.528095703	0.633872901	no	down	0.168076138	-2.572813177	0.160135795	1	no	down	0.388409978	-1.364347831	0.430912695	1	no	down	2.310916842	1.208465346	0.544577068	1	no	up	1.893631159	0.921155351	0.528801244	1	no	up	0.127101098	-2.975951606	0.10082347	1
MSTRG.17182.1	MSTRG.17182			1.619671812	0.695701515	0.245189779	0.338026209	no	up	1.965720627	0.975058297	0.111567654	0.173370481	no	up	1.286209525	0.363125678	0.552085568	0.655350207	no	up	1.213653663	0.279356782	0.644882342	0.802871058	no	up	0.794117373	-0.332575837	0.581886423	0.757448114	no	down	0.654319595	-0.611932619	0.322087011	0.558445304	no	down	0.924108584	-0.113865715	0.881507346	0.966945153	no	down	3.674369023	1.877496526	0.004214353	0.02035429
MSTRG.17186.1	MSTRG.17186			0.828044943	-0.272219021	0.834285098	0.88393392	no	down	1.960293603	0.97106975	0.443049615	0.542406755	no	up	0.400771235	-1.31914913	0.345945804	0.456431343	no	down	2.367375852	1.243288771	0.342095301	0.554959778	no	up	0.48399696	-1.046930109	0.466708154	0.659311548	no	down	0.204444495	-2.29021888	0.103490004	0.274436205	no	down	0.6594515	-0.600661536	0.693648119	1	no	down	4.815698298	2.267745011	0.085099757	0.200673494
MSTRG.17238.2	MSTRG.17238			1	0	1	1	no	no_change	7.757454131	2.955583261	0.683100625	1	no	up	1	0	1	1	no	no_change	5.408651091	2.435268833	0.736593352	1	no	up	1	0	1	1	no	no_change	0.180900132	-2.466734636	0.733318746	1	no	down	7.108454716	2.829535971	0.694859506	1	no	up	2.711323902	1.438997472	0.842907466	1
MSTRG.17238.3	MSTRG.17238			0.736390587	-0.44145691	0.951521224	1	no	down	1.138210104	0.186766892	0.979479742	1	no	up	0.720503472	-0.472922713	0.948070514	1	no	down	1	0	1	1	no	no_change	1	0	1	1	no	no_change	1	0	1	1	no	no_change	0.177130125	-2.497118498	0.728752515	1	no	down	0.68832513	-0.538837912	0.940150528	1
MSTRG.17238.4	MSTRG.17238			2.955907199	1.563600977	0.219476829	0.308616555	no	up	3.926090627	1.973093475	0.12430628	0.189911911	no	up	0.452752261	-1.14320625	0.469366466	0.578529704	no	down	1.3282185	0.409492499	0.736039874	0.865323869	no	up	0.153168632	-2.706807227	0.075814534	0.182867933	no	down	0.115318851	-3.116299725	0.042101955	0.150907746	no	down	0.383914394	-1.381143445	0.288956904	1	no	down	1.162827334	0.21763689	0.854612398	0.929777421
MSTRG.17238.5	MSTRG.17238			0.42585947	-1.231550662	0.864101282	1	no	down	0.658234411	-0.603326645	0.933177427	1	no	down	1.486571825	0.57198917	0.936438478	1	no	up	1	0	1	1	no	no_change	3.490756759	1.803539831	0.801966419	1	no	up	2.258423138	1.175315815	0.870171056	1	no	up	1	0	1	1	no	no_change	1	0	1	1
MSTRG.17256.1	MSTRG.17256			10.54536975	3.398537775	0.004714822	0.010859559	yes	up	4.478293668	2.162949137	0.090894431	0.145405989	no	up	0.384152063	-1.380250592	0.406231182	0.516935872	no	down	0.424669194	-1.235588638	0.255105993	0.459361474	no	down	0.036428506	-4.778788367	0.001641876	0.008673575	yes	down	0.0857809	-3.543199729	0.024864356	0.103753816	no	down	0.469190767	-1.091753472	0.330612064	1	no	down	0.706460454	-0.501319291	0.643175245	0.790675324
MSTRG.17267.1	MSTRG.17267			0.899400832	-0.152963876	0.944978832	1	no	down	1.398236846	0.483608758	0.827172197	0.878883629	no	up	0.249646936	-2.002038896	0.381339988	0.492351666	no	down	1.554631479	0.636572635	0.782258404	1	no	up	0.277570274	-1.84907502	0.435754112	1	no	down	0.178544098	-2.485647654	0.294512782	1	no	down	0.608509851	-0.716647475	0.716866347	1	no	down	0.086173064	-3.53661921	0.106187451	1
MSTRG.17273.1	MSTRG.17273			2.226864487	1.155013767	0.363814818	0.466651979	no	up	5.358267327	2.42176656	0.051762294	0.089115073	no	up	0.212304816	-2.235790996	0.182786727	0.271666967	no	down	2.406193712	1.266752792	0.292105502	0.500497684	no	up	0.095338004	-3.390804763	0.03949739	0.111515439	no	down	0.039621916	-4.657557555	0.004182902	0.027831846	yes	down	1.40618362	0.491784994	0.695758478	1	no	up	3.940204023	1.978270334	0.100303934	0.225597248
MSTRG.17276.1	MSTRG.17276			3.320690619	1.731483317	0.340924908	1	no	up	0.779678952	-0.359047906	0.864074279	1	no	down	0.901935896	-0.148903195	0.941170342	1	no	down	0.234794216	-2.090531223	0.296613235	1	no	down	0.271610939	-1.880386512	0.327237535	1	no	down	1.156804213	0.210144711	0.923405037	1	no	up	0.466529581	-1.099959535	0.60048043	1	no	down	0.498692962	-1.003776253	0.63271054	1
MSTRG.17290.1	MSTRG.17290			0.609582297	-0.714107088	0.608084466	0.69584712	no	down	0.641356676	-0.640801192	0.670436654	0.748004332	no	down	0.800955837	-0.320205397	0.809295894	0.871664316	no	down	1.052124839	0.073305896	0.964216256	0.992331549	no	up	1.313942088	0.39390169	0.788821737	0.897920836	no	up	1.248846182	0.320595794	0.839039875	0.940476484	no	up	1.026665448	0.037966138	0.968809649	0.998977364	no	up	0.590775219	-0.759318784	0.434366367	0.618050853
MSTRG.17291.1	MSTRG.17291			0.532480945	-0.909198195	0.330297819	0.431683285	no	down	0.943572644	-0.083794502	0.926913308	0.954749092	no	down	0.890193859	-0.167808546	0.846322357	0.898773053	no	down	1.772030816	0.825403693	0.413835932	0.620561744	no	up	1.671785379	0.741389649	0.443353158	0.637837838	no	up	0.943429067	-0.084014044	0.929342524	0.984546084	no	down	1.026545117	0.037797036	0.95589695	0.994632683	no	up	0.731574519	-0.450923268	0.509438716	0.682455639
MSTRG.17296.2	MSTRG.17296			1.064615166	0.090332024	0.681945716	0.760035948	no	up	0.924940097	-0.112568162	0.615951879	0.701800824	no	down	0.993061239	-0.010045409	0.963692327	0.985332408	no	down	0.868802292	-0.202900186	0.368710661	0.580005397	no	down	0.932788927	-0.100377432	0.651164576	0.805968398	no	down	1.073649247	0.102522753	0.650044969	0.825460318	no	up	1.087135107	0.120531247	0.585192628	0.840283761	no	up	1.378397129	0.462991602	0.035357891	0.104978642
MSTRG.17296.3	MSTRG.17296			3.1721133	1.665444301	0.000643153	0.001788233	yes	up	3.676671643	1.878400338	0.000133103	0.000403156	yes	up	3.391195022	1.761793754	0.000297992	0.000887	yes	up	1.159060631	0.212956036	0.656140667	0.81146526	no	up	1.069064911	0.096349452	0.838788944	0.928829492	no	up	0.922354605	-0.116606584	0.807010837	0.920524245	no	down	1.033439445	0.047453856	0.926001767	0.984589572	no	up	1.332934834	0.41460625	0.412194986	0.598455913
MSTRG.17304.2	MSTRG.17304			2.624955694	1.392293072	0.27241813	0.368429462	no	up	1.337477957	0.419515115	0.770959187	0.833856278	no	up	1.958486054	0.969738855	0.454477167	0.564012547	no	up	0.509524012	-0.972777957	0.478708559	1	no	down	0.746102518	-0.422554217	0.72922328	0.859893134	no	down	1.464312771	0.550223741	0.694110907	0.854802722	no	up	1.87440913	0.906435886	0.502916067	1	no	up	0.369798693	-1.435187967	0.396144102	1
MSTRG.17339.2	MSTRG.17339			1.404749734	0.490313127	0.171244563	0.250930954	no	up	1.446020517	0.532088022	0.150278033	0.223212116	no	up	0.767580769	-0.381609529	0.310604613	0.419273002	no	down	1.029379456	0.041774896	0.91018565	0.963068167	no	up	0.546418163	-0.871922656	0.020667461	0.067308927	no	down	0.530822875	-0.913697551	0.018459681	0.0838685	no	down	1.622662652	0.698363098	0.028779424	0.177117435	no	up	0.875238254	-0.1922523	0.552910104	0.71812433
MSTRG.17380.5	MSTRG.17380			7.883850142	2.978900354	0.118046931	0.183379382	no	up	173.7356428	7.440749951	1.71E-05	6.02E-05	yes	up	1	0	1	1	no	no_change	22.03690324	4.461849597	0.003212595	0.019236854	yes	up	0.178001351	-2.4900399	0.191375846	0.358669495	no	down	0.008077421	-6.951889497	5.88E-05	0.000875207	yes	down	0.348090114	-1.522467254	0.246511632	0.571847885	no	down	2.13685647	1.095490008	0.3889422	0.577254412
MSTRG.17398.1	MSTRG.17398			2.793563625	1.482106679	0.764638601	0.83024779	no	up	32.47584454	5.021295139	0.299009429	0.394754535	no	up	2.73329359	1.450640432	0.76949256	0.841964313	no	up	11.6252389	3.539188459	0.464159885	0.662326769	no	up	0.978425394	-0.031466247	0.994928373	1	no	down	0.084163896	-3.570654707	0.460197046	0.683420818	no	down	1	0	1	1	no	no_change	234.2954165	7.872184921	0.101743206	0.227905156
MSTRG.17409.1	MSTRG.17409			5.873380558	2.554191118	0.00142615	0.003694852	yes	up	6.672791764	2.738290483	0.000661267	0.001747568	yes	up	2.345033715	1.229608665	0.130924887	0.204861885	no	up	1.13610751	0.184099364	0.81231414	0.912103706	no	up	0.399264732	-1.324582453	0.091784223	0.210330904	no	down	0.351432174	-1.508681818	0.055848726	0.182477616	no	down	0.885979521	-0.174654743	0.85458026	0.955377462	no	down	1.438576593	0.524642036	0.566758685	0.729438354
MSTRG.17409.2	MSTRG.17409			2.333056952	1.222221525	0.045844252	0.081295489	no	up	2.878754863	1.525444943	0.014597142	0.029066689	yes	up	0.604308085	-0.72664385	0.324951219	0.434047568	no	down	1.233898238	0.303223418	0.609142991	0.778329294	no	up	0.25901986	-1.948865375	0.00617522	0.02582932	yes	down	0.209919953	-2.252088793	0.001826635	0.014550706	yes	down	1.013846086	0.019838651	0.975867011	0.999766595	no	up	1.002688211	0.003873066	0.995340637	1
MSTRG.17414.1	MSTRG.17414			3.103831023	1.634050017	1.88E-11	1.45E-10	yes	up	2.402097891	1.264294946	4.34E-07	1.93E-06	yes	up	0.546975037	-0.870453104	0.001440577	0.003751005	no	down	0.773913874	-0.369755071	0.126813437	0.289303931	no	down	0.176225778	-2.504503121	4.49E-21	9.70E-19	yes	down	0.227707221	-2.134748049	4.35E-15	7.92E-13	yes	down	1.374424057	0.458827194	0.073783884	0.303440139	no	up	1.510119661	0.594662872	0.02027806	0.068854989
MSTRG.17414.2	MSTRG.17414			3.145435897	1.653259961	0.233899488	0.325146956	no	up	8.099527212	3.017837697	0.027096176	0.050515256	no	up	1.663037513	0.733820712	0.609681797	0.70630887	no	up	2.575009467	1.364577736	0.291287009	0.499935197	no	up	0.528714483	-0.919439249	0.5017659	0.690666821	no	down	0.205325258	-2.284016985	0.089489858	0.247975522	no	down	1.654019502	0.725976245	0.636278863	1	no	up	7.849958576	2.972685041	0.03717697	0.109144141
MSTRG.17414.3	MSTRG.17414			3.507037568	1.810252885	0.022901283	0.044362384	yes	up	3.578098465	1.839193089	0.024621223	0.046398934	yes	up	0.812185039	-0.300119642	0.746600064	0.823570364	no	down	1.020262371	0.028940204	0.969339024	0.994803361	no	up	0.231587208	-2.110372527	0.015472811	0.053668613	no	down	0.226987895	-2.139312731	0.016522565	0.077531959	no	down	1.061608801	0.086252236	0.910494819	1	no	up	0.556698807	-0.845031104	0.313657364	0.498804314
MSTRG.17427.1	MSTRG.17427			0.247448135	-2.014801926	0.779914156	1	no	down	0.382470896	-1.386578125	0.847504742	1	no	down	0.242109613	-2.04626773	0.776567588	1	no	down	1	0	1	1	no	no_change	1	0	1	1	no	no_change	1	0	1	1	no	no_change	0.668627132	-0.580726196	0.936255981	1	no	down	0.714722344	-0.484545204	0.946796172	1
MSTRG.17517.2	MSTRG.17517			0.478858738	-1.062327968	0.002214619	0.005511105	yes	down	0.502737267	-0.992123457	0.006158371	0.01338475	no	down	0.447684379	-1.159446114	0.000883854	0.002402803	yes	down	1.049865498	0.070204511	0.85431815	0.935092232	no	up	0.934898633	-0.097118146	0.792728015	0.900922103	no	down	0.89049372	-0.167322657	0.66280121	0.83453269	no	down	1.247189334	0.318680495	0.310496817	0.641215989	no	up	1.408059804	0.49370861	0.115733616	0.249742352
MSTRG.17554.2	MSTRG.17554			5.149602552	2.364461089	0.743915249	1	no	up	1	0	1	1	no	no_change	2.73325481	1.450619963	0.841655384	1	no	up	0.430497612	-1.215922859	0.866590045	1	no	down	0.530770051	-0.913841126	0.899529354	1	no	down	1.232922172	0.302081733	0.966815903	1	no	up	1.458105278	0.544094888	0.93982907	1	no	up	0.390273813	-1.357441433	0.851243926	1
MSTRG.176.1	MSTRG.176			0.72351312	-0.466908917	0.948530152	1	no	down	0.574167488	-0.800456453	0.911880059	1	no	down	0.363456331	-1.460146058	0.840015918	1	no	down	0.793582691	-0.333547536	0.963361657	1	no	down	0.50234933	-0.993237141	0.891199441	1	no	down	1	0	1	1	no	no_change	0.668627132	-0.580726196	0.936255981	1	no	down	0.714722344	-0.484545204	0.946796172	1
MSTRG.17640.1	MSTRG.17640			10.58606613	3.404094666	0.122418196	0.18910226	no	up	24.8623967	4.635893472	0.032148015	0.058792835	no	up	2.733319388	1.450654049	0.544599919	0.648679844	no	up	2.34859639	1.231798805	0.527737202	0.716304551	no	up	0.258199727	-1.953440618	0.375386915	0.569544653	no	down	0.109937888	-3.185239423	0.140988932	0.335348748	no	down	3.551884624	1.828584719	0.416093813	1	no	up	42.09159342	5.39546022	0.010187955	0.040808274
MSTRG.17658.1	MSTRG.17658			7.801091911	2.963676071	0.666053954	1	no	up	1	0	1	1	no	no_change	1	0	1	1	no	no_change	0.284177642	-1.815135042	0.79153361	1	no	down	0.17988836	-2.474826255	0.718560149	1	no	down	1	0	1	1	no	no_change	0.697965183	-0.518773023	0.940000431	1	no	down	0.746083084	-0.422591796	0.951108914	1
MSTRG.17688.1	MSTRG.17688			0.736386528	-0.441464862	0.913974684	1	no	down	6.050372293	2.597023917	0.51647243	1	no	up	1.40333304	0.488857431	0.904781444	1	no	up	8.216299543	3.038488779	0.447804663	1	no	up	1.905701675	0.930322292	0.819918398	1	no	up	0.231941602	-2.108166487	0.598425911	1	no	down	1	0	1	1	no	no_change	2.711372618	1.439023393	0.724741424	1
MSTRG.17688.2	MSTRG.17688			1	0	1	1	no_test	no_test	1	0	1	1	no_test	no_test	1	0	1	1	no_test	no_test	1	0	1	1	no_test	no_test	1	0	1	1	no_test	no_test	1	0	1	1	no_test	no_test	1	0	1	1	no_test	no_test	1	0	1	1
MSTRG.1769.1	MSTRG.1769			20.38776247	4.349631545	0.228695065	0.319438858	no	up	16.21694882	4.019430501	0.270533761	0.363934399	no	up	1	0	1	1	no	no_change	0.795425631	-0.330201044	0.924638261	1	no	down	0.068832156	-3.860773498	0.285322346	1	no	down	0.086534998	-3.530572454	0.33313176	1	no	down	0.668621945	-0.580737389	0.877432752	1	no	down	15.63379268	3.966595906	0.270627563	1
MSTRG.17703.1	MSTRG.17703			5.557175443	2.474351788	0.066853712	0.112785518	no	up	7.348140067	2.877379127	0.034512892	0.062579936	no	up	0.922496505	-0.116384649	0.943347154	0.970095249	no	down	1.322279662	0.403027339	0.728484707	1	no	up	0.166000968	-2.590736437	0.079148502	0.189232153	no	down	0.125541497	-2.993763776	0.043895912	0.155307576	no	down	0.366219955	-1.449217691	0.284187701	1	no	down	0.373447652	-1.421022067	0.297873542	1
MSTRG.17708.8	MSTRG.17708			1.437814597	0.523877655	0.72346916	0.795257548	no	up	25.25703913	4.658613617	0.000196232	0.000575396	yes	up	3.729089053	1.89882325	0.152816099	0.233770697	no	up	17.5662698	4.134735962	0.000944248	0.007474141	yes	up	2.593581301	1.374945595	0.300363096	0.492702608	no	up	0.147645535	-2.759790367	0.009598165	0.0524035	no	down	0.231182178	-2.112897912	0.185505715	1	no	down	5.393936631	2.431338573	0.02953953	0.091817572
MSTRG.17735.1	MSTRG.17735			74.35446276	6.21634743	0.385953052	0.489405872	no	up	110.5407868	6.788434977	0.34377075	0.442734478	no	up	178.5110492	7.479869564	0.296652826	0.403785525	no	up	1.486673197	0.572087546	0.935580678	0.976553911	no	up	2.400811499	1.263522134	0.858255949	0.940412474	no	up	1.614888534	0.691434588	0.922147332	0.979685434	no	up	1	0	1	1	no	no_change	1	0	1	1
MSTRG.17735.2	MSTRG.17735			0.503289178	-0.990540519	0.368692943	0.471969203	no	down	0.193903501	-2.366589242	0.043235386	0.076364084	no	down	0.217818439	-2.198802009	0.051932238	0.092984879	no	down	0.385272542	-1.376048723	0.245574044	0.449083452	no	down	0.432789832	-1.20826149	0.291752269	0.483238881	no	down	1.123334223	0.167787233	0.889928135	0.963496476	no	up	2.794610028	1.482646977	0.176834045	0.484216901	no	up	1.193882859	0.25566129	0.818011227	0.908174713
MSTRG.17736.1	MSTRG.17736			1.005047315	0.007263422	0.987479745	0.998510849	no	up	0.640332475	-0.643106916	0.193706462	0.276776606	no	down	0.341651126	-1.549404215	0.002133382	0.00537573	yes	down	0.637116746	-0.650370338	0.194461045	0.384978643	no	down	0.339935365	-1.556667637	0.002309308	0.011527974	yes	down	0.533552707	-0.906297299	0.093260176	0.254658216	no	down	0.733314373	-0.447496279	0.336949438	0.664623898	no	down	0.685151911	-0.545504198	0.245741844	0.42256453
MSTRG.17736.4	MSTRG.17736			1.966187462	0.975400879	0.042913422	0.076706188	no	up	1.665124116	0.735629718	0.149669153	0.222450325	no	up	0.707464896	-0.499269531	0.355272537	0.465936323	no	down	0.846879633	-0.239771162	0.630077751	0.793409926	no	down	0.359815587	-1.47467041	0.005227325	0.02263655	yes	down	0.42487217	-1.234899249	0.025935406	0.106949905	no	down	1.198587099	0.26133475	0.581586247	0.838512877	no	up	0.731761952	-0.450553691	0.371494082	0.559135898
MSTRG.17757.1	MSTRG.17757			2.79352313	1.482085766	0.838267615	1	no	up	4.317839351	2.110309568	0.771336121	1	no	up	1	0	1	1	no	no_change	1.545660855	0.628223802	0.93105486	1	no	up	0.50234933	-0.993237141	0.891199441	1	no	down	0.32500618	-1.621460943	0.823298622	1	no	down	4.269206131	2.093967822	0.772568252	1	no	up	1	0	1	1
MSTRG.17773.3	MSTRG.17773			0.921436653	-0.118043107	0.937695402	0.962128244	no	down	1.7365669	0.796237991	0.59497616	0.682638251	no	up	0.26674771	-1.90645221	0.252476519	0.354292801	no	down	1.884629718	0.914281098	0.54810985	0.732817537	no	up	0.289491099	-1.788409102	0.289408341	0.48044493	no	down	0.153606354	-2.702690201	0.107040468	0.279976524	no	down	0.514187733	-0.959632904	0.515459188	1	no	down	1.639230245	0.713018508	0.619651052	0.773069743
MSTRG.17787.2	MSTRG.17787			28.0736434	4.811144404	2.95E-24	5.49E-23	yes	up	23.10524909	4.530148738	2.70E-21	4.21E-20	yes	up	14.03688862	3.811151282	1.68E-15	1.73E-14	yes	up	0.823022818	-0.280995666	0.442695441	0.64438924	no	down	0.500002384	-0.999993122	0.006376417	0.026531236	no	down	0.607519467	-0.718997456	0.053682834	0.177999088	no	down	1.537751461	0.620822347	0.245760775	0.570886918	no	up	0.301793862	-1.72836463	0.0287366	0.089898862
MSTRG.17787.3	MSTRG.17787			101.627301	6.667144208	6.97E-06	2.74E-05	yes	up	61.96974538	5.953492136	7.02E-05	0.000223288	yes	up	21.4011139	4.419613984	0.003566439	0.008557647	yes	up	0.609774586	-0.713652072	0.447348019	0.649016364	no	down	0.210584299	-2.247530224	0.020430411	0.066684968	no	down	0.345347778	-1.533878152	0.121614552	0.305119069	no	down	0.180685582	-2.468446709	0.13276959	1	no	down	0.376189537	-1.410468371	0.390358797	0.57871642
MSTRG.17890.1	MSTRG.17890			0.736386394	-0.441465125	0.910739806	1	no	down	1.138212846	0.186770368	0.962171814	1	no	up	0.720499076	-0.472931514	0.904407104	1	no	down	1	0	1	1	no	no_change	1	0	1	1	no	no_change	1	0	1	1	no	no_change	0.349119781	-1.518205993	0.696318091	1	no	down	0.726868366	-0.460233975	0.905817717	1
MSTRG.17910.1	MSTRG.17910			1	0	1	1	no	no_change	1	0	1	1	no	no_change	1	0	1	1	no	no_change	1	0	1	1	no	no_change	1	0	1	1	no	no_change	1	0	1	1	no	no_change	1	0	1	1	no	no_change	2.711323902	1.438997472	0.842907466	1
MSTRG.17920.1	MSTRG.17920			3.76435077	1.912401068	0.237049662	0.328874909	no	up	0.79412905	-0.332554622	0.863454094	0.906715931	no	down	3.23492389	1.69373177	0.298368913	0.405777052	no	up	0.210960428	-2.24495569	0.217209085	0.414543529	no	down	0.859357719	-0.218669298	0.883404124	0.955702321	no	down	4.073549366	2.026286392	0.268002967	0.499982111	no	up	2.34316432	1.22845813	0.433831698	1	no	up	1.95729113	0.968858361	0.54359495	1
MSTRG.17950.1	MSTRG.17950			3.833385746	1.938619181	0.261289143	1	no	up	1.492663184	0.577888661	0.765600202	0.829436678	no	up	2.370074075	1.24493215	0.481708529	0.589934602	no	up	0.389385072	-1.36073052	0.455064333	1	no	down	0.61827174	-0.693687031	0.672453077	1	no	down	1.587815725	0.667043489	0.720319092	1	no	up	0.463032244	-1.110815434	0.582848405	1	no	down	0.254118528	-1.976426528	0.328460508	1
MSTRG.17961.4	MSTRG.17961			1.837920597	0.878074439	0.122100122	0.188712929	no	up	1.307206215	0.386486748	0.518357628	0.613706709	no	up	0.500436463	-0.998741182	0.114767422	0.183582099	no	down	0.711241942	-0.491587691	0.40569486	0.613804797	no	down	0.27228405	-1.876815622	0.002737577	0.013298334	yes	down	0.382829012	-1.38522793	0.034223473	0.130134346	no	down	1.392936217	0.478129197	0.435477136	0.745572791	no	up	1.382770057	0.467561268	0.448443258	0.630887945
MSTRG.17987.2	MSTRG.17987			1.434267805	0.520314428	0.942875141	1	no	up	3.982879751	1.993811923	0.783014761	1	no	up	0.720503472	-0.472922713	0.948070514	1	no	down	2.776942866	1.473497495	0.838724911	1	no	up	0.50234933	-0.993237141	0.891199441	1	no	down	0.180900132	-2.466734636	0.733318746	1	no	down	1	0	1	1	no	no_change	1	0	1	1
MSTRG.18.1	MSTRG.18			1.434275818	0.520322488	0.911160878	1	no	up	2.21691894	1.14855602	0.80545892	1	no	up	0.720499813	-0.472930038	0.919223507	1	no	down	1.545671281	0.628233533	0.892837927	1	no	up	0.502343973	-0.993252526	0.831337671	1	no	down	0.325000522	-1.621486059	0.72806522	1	no	down	0.364736499	-1.455073519	0.753204247	1	no	down	0.759380679	-0.397104802	0.931619263	1
MSTRG.180.2	MSTRG.180			0.571852847	-0.806284144	0.732508284	1	no	down	0.245897388	-2.023871688	0.404841524	1	no	down	0.835988247	-0.258445435	0.909918613	1	no	down	0.43000116	-1.217587544	0.633826964	1	no	down	1.461894002	0.547838709	0.820788041	1	no	up	3.399744323	1.765426253	0.477842103	1	no	up	0.143577425	-2.800099169	0.249001969	1	no	down	0.153475899	-2.703915972	0.265631518	1
MSTRG.18016.2	MSTRG.18016			2.968958265	1.569956813	3.30E-08	1.79E-07	yes	up	2.138813311	1.096810561	0.000242563	0.000699449	yes	up	0.720791537	-0.472346023	0.14188453	0.219418612	no	down	0.720391841	-0.473146253	0.097045276	0.242886541	no	down	0.242775907	-2.042302836	3.79E-11	1.40E-09	yes	down	0.337005354	-1.569156583	1.14E-06	2.89E-05	yes	down	1.024186698	0.034478726	0.907374853	0.977033725	no	up	0.673378604	-0.570510214	0.068848749	0.171994375
MSTRG.18048.1	MSTRG.18048			18.55385862	4.213647348	0.000329413	0.000966732	yes	up	19.87821286	4.313116153	0.000284216	0.000808932	yes	up	9.826819971	3.296724626	0.0060935	0.01394271	yes	up	1.071378912	0.099468804	0.882942181	0.949071465	no	up	0.529637536	-0.916922723	0.189698588	0.356265389	no	down	0.49435128	-1.016391527	0.160419359	0.364444326	no	down	1.404233031	0.48978237	0.382817068	0.703995357	no	up	1.080864682	0.112185917	0.844042111	0.923478419
MSTRG.18089.1	MSTRG.18089			36.63690092	5.195225567	0.016678237	0.033569156	yes	up	1	0	1	1	no	no_change	129.6047248	7.017974503	0.001072137	0.002864986	yes	up	0.060510928	-4.046660475	0.062248948	0.178537281	no	down	3.537546068	1.822748936	0.320300666	0.513948228	no	up	58.46127588	5.86940941	0.006227319	0.037859358	yes	up	0.449935928	-1.152208523	0.55364231	0.824191171	no	down	3.465046087	1.792874541	0.330488274	0.516748792
MSTRG.18089.2	MSTRG.18089			1.16115111	0.215555734	0.928351923	0.954848126	no	up	2.161290907	1.11189327	0.642368246	0.724653652	no	up	0.899033738	-0.153552839	0.949023495	0.974705868	no	down	1.861334747	0.896337536	0.708514648	0.84788095	no	up	0.774260757	-0.369108572	0.878024828	0.952164035	no	down	0.415970721	-1.265446109	0.598329109	0.78887801	no	down	2.121934996	1.085380461	0.652991473	0.876808994	no	up	0.382669238	-1.385830163	0.579670774	0.740195672
MSTRG.18105.3	MSTRG.18105			4.080641776	2.028796068	0.523006795	1	no	up	1.138213194	0.186770808	0.954670012	1	no	up	0.72049852	-0.472932628	0.88555095	1	no	down	0.278929947	-1.84202526	0.56197051	1	no	down	0.176565001	-2.501728696	0.430925567	1	no	down	1	0	1	1	no	no_change	0.859672293	-0.218141286	0.944300085	1	no	down	0.253222591	-1.981521974	0.532845014	1
MSTRG.18142.1	MSTRG.18142			1	0	1	1	no	no_change	1	0	1	1	no	no_change	1	0	1	1	no	no_change	1	0	1	1	no	no_change	1	0	1	1	no	no_change	1	0	1	1	no	no_change	0.668627132	-0.580726196	0.936255981	1	no	down	1.392064573	0.477226134	0.947598652	1
MSTRG.18164.1	MSTRG.18164			5.234278483	2.387990683	0.000131697	0.000414641	yes	up	7.432670042	2.893880564	3.94E-06	1.53E-05	yes	up	3.450203353	1.786681396	0.005125949	0.011927251	yes	up	1.419998967	0.505889881	0.354452741	0.566452022	no	up	0.659155481	-0.601309287	0.28219361	0.472654076	no	down	0.464194339	-1.107199168	0.048815065	0.166613592	no	down	1.098392874	0.135394171	0.831861917	0.94715577	no	up	0.955296235	-0.065979916	0.919793242	0.968619113
MSTRG.18166.1	MSTRG.18166			10.64649742	3.412306973	0.635568748	1	no	up	1	0	1	1	no	no_change	1	0	1	1	no	no_change	0.208227318	-2.263768743	0.753222032	1	no	down	0.131810906	-2.923458348	0.684733899	1	no	down	1	0	1	1	no	no_change	4.969485507	2.313096497	0.749152001	1	no	up	1	0	1	1
MSTRG.18175.1	MSTRG.18175			0.05025547	-4.314575548	1.85E-19	2.67E-18	yes	down	0.030253258	-5.046765684	1.06E-16	1.22E-15	yes	down	0.042654003	-4.551175042	2.41E-20	3.44E-19	yes	down	0.601989348	-0.732190136	0.278690739	0.486591319	no	down	0.848743489	-0.236599494	0.680167527	0.826517947	no	down	1.409897852	0.495590643	0.470035578	0.690831991	no	up	0.852470057	-0.230278935	0.549628936	0.821638453	no	down	1.136569944	0.18468647	0.629577765	0.780322938
MSTRG.18203.1	MSTRG.18203			573.661293	9.164055367	7.72E-11	5.63E-10	yes	up	754.2746055	9.558946045	1.17E-11	8.94E-11	yes	up	253.2700198	7.984532502	1.58E-08	8.64E-08	yes	up	1.314843122	0.394890678	0.612428604	0.780617503	no	up	0.441497488	-1.179522865	0.133319226	0.276289389	no	down	0.335779593	-1.574413543	0.045389826	0.158796455	no	down	1	0	1	1	no	no_change	1	0	1	1
MSTRG.18204.2	MSTRG.18204			0.396927383	-1.333053003	0.452541456	0.554420153	no	down	3.412657381	1.77089558	0.222773788	0.310169887	no	up	2.203840761	1.140019985	0.43178813	0.541689807	no	up	8.597686958	3.103948583	0.071277937	1	no	up	5.552251766	2.473072988	0.150215503	1	no	up	0.64578436	-0.630875595	0.648483551	1	no	down	0.35744075	-1.484223975	0.437129398	1	no	down	1.385088281	0.469977932	0.795849675	1
MSTRG.18209.1	MSTRG.18209			1.467452124	0.553313436	0.938847221	1	no	up	11.54385121	3.529052704	0.62185811	1	no	up	0.38832906	-1.36464842	0.850445949	1	no	down	7.866594771	2.975739268	0.677418544	1	no	up	0.264628095	-1.917961856	0.790961906	1	no	down	0.033639472	-4.893701125	0.495449469	1	no	down	1	0	1	1	no	no_change	1	0	1	1
MSTRG.18216.1	MSTRG.18216			3.042728393	1.605365559	0.009743112	0.020822872	yes	up	2.343325066	1.228557099	0.063413261	0.106338063	no	up	0.666404454	-0.585530051	0.436301008	0.546004634	no	down	0.770139416	-0.37680846	0.540913938	0.727183918	no	down	0.219015426	-2.19089561	0.002102584	0.010673006	yes	down	0.284384127	-1.81408715	0.015326382	0.073747774	no	down	1.618378955	0.694549465	0.278497458	0.607346717	no	up	1.25727261	0.330297498	0.619349795	0.772847058
MSTRG.18228.1	MSTRG.18228			2.553540701	1.352499054	0.016205759	0.032728175	yes	up	3.844986839	1.94297866	0.000566431	0.001519079	yes	up	0.557162963	-0.843828735	0.222506611	0.319878179	no	down	1.505747231	0.590479606	0.265644389	0.472064501	no	up	0.218192317	-2.196327789	0.000956854	0.005503989	yes	down	0.144906338	-2.786807395	2.85E-05	0.000473572	yes	down	1.004883076	0.007027645	0.990394218	1	no	up	1.059223874	0.083007545	0.887120709	0.949674737
MSTRG.18229.1	MSTRG.18229			2.130465432	1.091168643	0.026706289	0.050895428	no	up	1.077248563	0.107351175	0.849658445	0.89642549	no	up	0.492336542	-1.022283272	0.090840453	0.150899061	no	down	0.505640011	-0.983817468	0.07354129	0.200931977	no	down	0.23109342	-2.113451915	0.000333554	0.002276555	yes	down	0.457031514	-1.129634447	0.083220248	0.236934563	no	down	1.100848409	0.138615818	0.786236197	0.92810185	no	up	0.923829755	-0.114301081	0.828380748	0.913938475
MSTRG.18239.1	MSTRG.18239			2.79352313	1.482085766	0.838267615	1	no	up	4.317839351	2.110309568	0.771336121	1	no	up	1	0	1	1	no	no_change	1.545660855	0.628223802	0.93105486	1	no	up	0.50234933	-0.993237141	0.891199441	1	no	down	0.32500618	-1.621460943	0.823298622	1	no	down	1	0	1	1	no	no_change	1	0	1	1
MSTRG.18256.1	MSTRG.18256			1.434272999	0.520319652	0.927439628	1	no	up	1.138211584	0.186768767	0.97392309	1	no	up	0.7205011	-0.472927461	0.934032797	1	no	down	0.793580849	-0.333550885	0.95344732	1	no	down	0.502345858	-0.993247114	0.861992229	1	no	down	1	0	1	1	no	no_change	0.66862443	-0.580732027	0.919042377	1	no	down	0.714719934	-0.484550069	0.932415432	1
MSTRG.18257.1	MSTRG.18257			1	0	1	1	no	no_change	1	0	1	1	no	no_change	1	0	1	1	no	no_change	1	0	1	1	no	no_change	1	0	1	1	no	no_change	1	0	1	1	no	no_change	1	0	1	1	no	no_change	5.705947809	2.512466551	0.728185875	1
MSTRG.18257.10	MSTRG.18257			186.1325663	7.540186685	0.198137794	0.283545377	no	up	817.5330199	9.675133192	0.098596236	0.155861575	no	up	1	0	1	1	no	no_change	4.392208393	2.134946506	0.709963564	0.849038078	no	up	0.007539404	-7.051333896	0.228804846	0.407923069	no	down	0.00171654	-9.186280403	0.116824521	0.297344298	no	down	1	0	1	1	no	no_change	1	0	1	1
MSTRG.18257.11	MSTRG.18257			162.4276722	7.34365363	0.107559444	0.169335641	no	up	200.8263565	7.649804811	0.09373549	0.149241099	no	up	24.04978465	4.587952071	0.316872788	0.425914607	no	up	1.236404818	0.306151181	0.944696823	0.982091908	no	up	0.148064577	-2.755701559	0.534240798	0.718687533	no	down	0.119754125	-3.061852741	0.489910491	0.706870057	no	down	1	0	1	1	no	no_change	1	0	1	1
MSTRG.18257.12	MSTRG.18257			1	0	1	1	no_test	no_test	1	0	1	1	no_test	no_test	1	0	1	1	no_test	no_test	1	0	1	1	no_test	no_test	1	0	1	1	no_test	no_test	1	0	1	1	no_test	no_test	1	0	1	1	no_test	no_test	1	0	1	1
MSTRG.18257.13	MSTRG.18257			273.4546833	8.09515796	0.005317112	0.012128805	yes	up	60.17877334	5.911182795	0.043280489	0.076430801	no	up	1258.808513	10.29784313	0.000386944	0.001127001	yes	up	0.220068542	-2.183975166	0.41527681	0.621904223	no	down	4.603353279	2.202685165	0.406857311	0.601759924	no	up	20.91781609	4.386660331	0.101413017	0.27048917	no	up	1	0	1	1	no	no_change	1	0	1	1
MSTRG.18257.14	MSTRG.18257			1	0	1	1	no_test	no_test	1	0	1	1	no_test	no_test	1	0	1	1	no_test	no_test	1	0	1	1	no_test	no_test	1	0	1	1	no_test	no_test	1	0	1	1	no_test	no_test	1	0	1	1	no_test	no_test	1	0	1	1
MSTRG.18257.15	MSTRG.18257			50.48092736	5.657666509	0.42999624	0.532843615	no	up	12.84859595	3.68353881	0.608347751	0.694540896	no	up	93.9028591	6.55309718	0.360540624	0.471363185	no	up	0.25452377	-1.974127699	0.78082787	0.893527528	no	down	1.860165096	0.895430671	0.899265286	0.965084141	no	up	7.308414047	2.86955837	0.685808129	0.849372641	no	up	1	0	1	1	no	no_change	1	0	1	1
MSTRG.18257.16	MSTRG.18257			539.7773087	9.07622052	0.002814597	0.006837032	yes	up	96.14709331	6.587171338	0.030844053	0.056661547	no	up	350.6079324	8.453714827	0.005408496	0.012505686	yes	up	0.178123629	-2.489049182	0.376774249	0.587444047	no	down	0.649541814	-0.622505693	0.824267814	0.919101635	no	down	3.646578595	1.866543489	0.507591249	0.719294571	no	up	1	0	1	1	no	no_change	1	0	1	1
MSTRG.18257.17	MSTRG.18257			0.045615541	-4.454330769	0.220038177	0.309256391	no	down	3.847806449	1.944036231	0.57262148	0.663006531	no	up	0.044631399	-4.485797174	0.216796874	0.313267878	no	down	84.35297231	6.398367	0.077546814	0.208235119	no	up	1	0	1	1	no	no_change	0.01159918	-6.429833405	0.076099311	0.223593777	no	down	1	0	1	1	no	no_change	2.71137565	1.439025006	0.705097657	0.834993375
MSTRG.18257.2	MSTRG.18257			1	0	1	1	no	no_change	1	0	1	1	no	no_change	1	0	1	1	no	no_change	1	0	1	1	no	no_change	1	0	1	1	no	no_change	1	0	1	1	no	no_change	1	0	1	1	no	no_change	1	0	1	1
MSTRG.18257.3	MSTRG.18257			1	0	1	1	no	no_change	1	0	1	1	no	no_change	1	0	1	1	no	no_change	1	0	1	1	no	no_change	1	0	1	1	no	no_change	1	0	1	1	no	no_change	1	0	1	1	no	no_change	1	0	1	1
MSTRG.18257.4	MSTRG.18257			120.2325638	6.909683879	0.292124144	0.390233545	no	up	24.06934514	4.589124986	0.485661265	0.583677963	no	up	373.0218412	8.543116296	0.192582101	0.283703528	no	up	0.200189902	-2.320558893	0.720226915	0.856291381	no	down	3.102502594	1.633432417	0.800182341	0.905764102	no	up	15.49779768	3.95399131	0.541541279	0.746450821	no	up	14.89820712	3.89706682	0.553719314	0.824191171	no	up	1	0	1	1
MSTRG.18257.5	MSTRG.18257			11.83045389	3.56443352	0.299267835	0.397922836	no	up	18.3706405	4.199330022	0.221367645	0.308624205	no	up	16.1916378	4.017177018	0.241933127	0.342470366	no	up	1.552826348	0.634896503	0.852296202	0.934314523	no	up	1.368640456	0.452743498	0.894345603	0.962299401	no	up	0.881386678	-0.182153005	0.95738699	0.997135915	no	down	1	0	1	1	no	no_change	1	0	1	1
MSTRG.18257.6	MSTRG.18257			0.148372858	-2.752700893	0.701919086	0.777233767	no	down	10.37396668	3.374895736	0.634595271	0.717943351	no	up	0.145171817	-2.784166696	0.698677628	0.783303223	no	down	69.91822378	6.12759663	0.392820397	0.60176147	no	up	1	0	1	1	no	no_change	0.013993858	-6.159062433	0.390394721	0.623558058	no	down	1	0	1	1	no	no_change	1	0	1	1
MSTRG.18257.7	MSTRG.18257			37.14458851	5.215080139	0.467336098	0.568696528	no	up	1	0	1	1	no	no_change	1	0	1	1	no	no_change	0.059682761	-4.066541909	0.570884281	1	no	down	0.037780052	-4.726231514	0.510094922	1	no	down	1	0	1	1	no	no_change	1	0	1	1	no	no_change	1	0	1	1
MSTRG.18257.8	MSTRG.18257			1.535023957	0.618261171	0.893172726	0.927662206	no	up	6.967539234	2.800649221	0.542467248	0.635647131	no	up	0.032137904	-4.959580357	0.295787868	0.402785467	no	down	4.539042667	2.18238805	0.635006949	0.796461237	no	up	0.020936418	-5.577841528	0.239597777	0.421342595	no	down	0.004612519	-7.760229578	0.101410889	0.27048917	no	down	1.302289912	0.381050653	0.937747148	0.989286063	no	up	0.714718872	-0.484552211	0.920887523	0.969339079
MSTRG.18257.9	MSTRG.18257			1.223299655	0.290777844	0.934167528	0.959266536	no	up	1.110306664	0.1509582	0.966183355	0.983059508	no	up	8.94798131	3.161562243	0.362184575	0.472771478	no	up	0.907632614	-0.139819644	0.968750607	0.994365531	no	down	7.314627513	2.870784399	0.409166672	0.603692518	no	up	8.05901793	3.010604043	0.392286276	0.624935626	no	up	1	0	1	1	no	no_change	1	0	1	1
MSTRG.18263.1	MSTRG.18263			1.92016435	0.941229799	0.754840074	1	no	up	0.806150071	-0.310879663	0.921478795	1	no	down	0.930857616	-0.103367585	0.973415553	1	no	down	0.419833891	-1.252109462	0.688695722	1	no	down	0.484780178	-1.044597384	0.733899427	1	no	down	1.154695199	0.207512078	0.948455563	1	no	up	1	0	1	1	no	no_change	1	0	1	1
MSTRG.18265.1	MSTRG.18265			1	0	1	1	no_test	no_test	1	0	1	1	no_test	no_test	1	0	1	1	no_test	no_test	1	0	1	1	no_test	no_test	1	0	1	1	no_test	no_test	1	0	1	1	no_test	no_test	1	0	1	1	no_test	no_test	1	0	1	1
MSTRG.18265.2	MSTRG.18265			0.371470448	-1.428680652	0.843418398	1	no	down	2.158434656	1.109985418	0.877588091	1	no	up	0.363456231	-1.460146456	0.840015875	1	no	down	5.810515125	2.53866607	0.725663876	1	no	up	1	0	1	1	no	no_change	0.168388804	-2.570131873	0.722403364	1	no	down	1	0	1	1	no	no_change	1	0	1	1
MSTRG.1828.1	MSTRG.1828			1.186770711	0.247041227	0.687340206	0.764834077	no	up	1.829876733	0.871746467	0.155663971	0.229918299	no	up	0.627634476	-0.672003494	0.316710017	0.425805602	no	down	1.541895765	0.62470524	0.318345381	0.529082978	no	up	0.528859088	-0.919044721	0.177931661	0.340179584	no	down	0.342992762	-1.543749961	0.023676455	0.100406364	no	down	1.983521766	0.988064229	0.155335174	0.452807618	no	up	1.073359028	0.102132724	0.893836408	0.953944078
MSTRG.18323.3	MSTRG.18323			7.621708652	2.930114461	0.68463471	1	no	up	1	0	1	1	no	no_change	1	0	1	1	no	no_change	0.290865435	-1.781576231	0.804949616	1	no	down	0.184122031	-2.441265836	0.735071629	1	no	down	1	0	1	1	no	no_change	0.668627132	-0.580726196	0.936255981	1	no	down	0.714722344	-0.484545204	0.946796172	1
MSTRG.18329.1	MSTRG.18329			1.835553001	0.876214772	0.792164131	1	no	up	0.426597888	-1.229051271	0.724428772	0.794156421	no	down	0.138643868	-2.850544286	0.413550365	0.524202487	no	down	0.232408374	-2.105266043	0.544562884	1	no	down	0.075532479	-3.726759058	0.283442626	1	no	down	0.324998955	-1.621493015	0.654988902	1	no	down	0.080821538	-3.629116393	0.295101168	1	no	down	0.086393495	-3.532933499	0.3080853	1
MSTRG.18329.2	MSTRG.18329			1.434279293	0.520325983	0.856783189	1	no	up	2.216930797	1.148563736	0.690357974	1	no	up	2.580613745	1.367714222	0.628234825	1	no	up	1.545675802	0.628237753	0.827507974	1	no	up	1.799240746	0.847388239	0.76417604	1	no	up	1.164047948	0.219150486	0.938157377	1	no	up	1.302292576	0.381053604	0.89485369	1	no	up	2.720555188	1.443901095	0.607871034	1
MSTRG.18380.1	MSTRG.18380			35.67116691	5.156686506	0.377367496	0.480413409	no	up	490.5598853	8.938285454	0.125239952	0.19118322	no	up	1	0	1	1	no	no_change	13.75228028	3.781598948	0.508763388	0.700860811	no	up	0.039340698	-4.667833637	0.424248696	0.618776471	no	down	0.002860667	-8.449432585	0.147255246	0.345204957	no	down	1	0	1	1	no	no_change	1	0	1	1
MSTRG.18380.2	MSTRG.18380			2.023006285	1.016500802	0.002168876	0.005405862	yes	up	2.515778917	1.331005146	6.88E-05	0.000219202	yes	up	0.395842907	-1.337000095	0.000373252	0.00109032	yes	down	1.24358433	0.314504343	0.339890535	0.552514486	no	up	0.195670626	-2.353500897	2.35E-10	7.44E-09	yes	down	0.157344075	-2.668005241	9.75E-13	9.72E-11	yes	down	1.31483804	0.394885101	0.262875026	0.59013567	no	up	1.332122036	0.413726254	0.242529631	0.419068125
MSTRG.18380.3	MSTRG.18380			1.064834958	0.09062984	0.973490743	1	no	up	0.579680804	-0.786669384	0.782802778	0.843690585	no	down	0.366942673	-1.446373404	0.612263596	0.708396862	no	down	0.544385587	-0.877299224	0.760997505	1	no	down	0.344600513	-1.537003244	0.59410337	1	no	down	0.63300815	-0.65970402	0.82617657	1	no	down	15.91174239	3.992019919	0.156725569	1	no	up	7.591375398	2.924361295	0.310967642	1
MSTRG.18391.2	MSTRG.18391			1	0	1	1	no	no_change	4.317995335	2.110361685	0.247831496	0.338770191	no	up	1	0	1	1	no	no_change	3.010565293	1.590034407	0.383917056	0.593045344	no	up	1	0	1	1	no	no_change	0.324997159	-1.621500987	0.374576918	0.609657919	no	down	0.769187718	-0.378592369	0.662914487	0.881278468	no	down	2.015181797	1.010909995	0.22091327	0.393007537
MSTRG.18435.1	MSTRG.18435			2.254934827	1.173085737	0.000128388	0.000404722	yes	up	1.602881707	0.680667958	0.033992299	0.061748728	no	up	0.451627195	-1.146795732	0.001147116	0.003047771	yes	down	0.710832831	-0.492417778	0.116771936	0.274564956	no	down	0.200283924	-2.319881469	2.08E-11	8.23E-10	yes	down	0.281759529	-1.827463691	3.66E-07	1.05E-05	yes	down	1.536841905	0.619968762	0.0560331	0.261093273	no	up	1.226188741	0.294181063	0.375555509	0.563096958
MSTRG.18453.1	MSTRG.18453			1.645409531	0.718446705	0.172755887	0.252819853	no	up	2.856607407	1.514302776	0.003834259	0.008713048	yes	up	0.822558286	-0.281810184	0.611242063	0.707499722	no	down	1.736107245	0.79585607	0.125394259	0.287541341	no	up	0.499910977	-1.00025689	0.069097417	0.170368264	no	down	0.287949364	-1.79611296	0.001028505	0.009155166	yes	down	1.964283149	0.974002907	0.120373507	0.396146119	no	up	2.422738652	1.276638785	0.039280237	0.113867467
MSTRG.18454.2	MSTRG.18454			2.302361727	1.203114515	0.002759669	0.006715623	yes	up	3.97014621	1.989192139	7.06E-07	3.05E-06	yes	up	1.1967154	0.259080095	0.526616815	0.63260755	no	up	1.724379867	0.786077624	0.047145803	0.145584737	no	up	0.519777316	-0.94403442	0.019517462	0.06447625	no	down	0.301428546	-1.730112044	1.79E-05	0.00031441	yes	down	1.369447849	0.453594326	0.272507986	0.600903554	no	up	2.02395885	1.017179958	0.012885608	0.04887053
MSTRG.18454.3	MSTRG.18454			1	0	1	1	no	no_change	1	0	1	1	no	no_change	1	0	1	1	no	no_change	1	0	1	1	no	no_change	1	0	1	1	no	no_change	1	0	1	1	no	no_change	0.173878403	-2.523849343	0.725941348	1	no	down	0.185865595	-2.427668351	0.735987821	1
MSTRG.18529.2	MSTRG.18529			1.800303575	0.848240201	0.58007399	1	no	up	0.305289594	-1.711749682	0.347804819	0.446785863	no	down	0.690681915	-0.533906647	0.757569836	0.832325029	no	down	0.16957673	-2.559989882	0.153590713	1	no	down	0.383647472	-1.382146847	0.415888451	1	no	down	2.262382765	1.177843035	0.548825855	1	no	up	0.843622793	-0.245330021	0.862560309	1	no	down	0.085720279	-3.544219649	0.041973628	1
MSTRG.18535.1	MSTRG.18535			114.3448943	6.837248138	0.001126254	0.002983174	yes	up	36.67147787	5.196586503	0.015260365	0.030250918	yes	up	21.09679214	4.398951742	0.040497656	0.074764352	no	up	0.32070936	-1.640661635	0.362603131	0.57417348	no	down	0.184501392	-2.438296395	0.177568048	0.339647826	no	down	0.575291572	-0.797634761	0.667665323	0.837928732	no	down	1	0	1	1	no	no_change	2.711387429	1.439031274	0.548332892	1
MSTRG.18544.1	MSTRG.18544			41.32042332	5.368783129	0.223817424	1	no	up	4.31794038	2.110343324	0.643048895	0.725343015	no	up	5.323280799	2.412315669	0.592758319	0.690966014	no	up	0.104498939	-3.258439806	0.460340842	1	no	down	0.12882929	-2.95646746	0.49858247	1	no	down	1.232828694	0.301972346	0.946620416	1	no	up	1	0	1	1	no	no_change	1	0	1	1
MSTRG.1858.1	MSTRG.1858			1.901405308	0.927066093	0.007682069	0.016848763	no	up	3.196439139	1.676465625	1.33E-06	5.53E-06	yes	up	0.793968781	-0.332845813	0.361353328	0.472029608	no	down	1.681092993	0.749399532	0.02866318	0.101333047	no	up	0.417569457	-1.259911906	0.00047623	0.003054142	yes	down	0.248391647	-2.009311438	2.30E-08	8.87E-07	yes	down	1.095344474	0.131384653	0.722843217	0.904959042	no	up	1.222706839	0.290078539	0.432195524	0.616155432
MSTRG.18590.1	MSTRG.18590			3.601080154	1.848429712	0.005707636	0.01291401	yes	up	2.345071413	1.229631857	0.087727159	0.140831729	no	up	0.61269363	-0.706762242	0.396251501	0.507207759	no	down	0.651213334	-0.618797855	0.350917018	0.563403684	no	down	0.170141625	-2.555191954	0.00112676	0.006307823	yes	down	0.261268645	-1.936394099	0.019475041	0.087264349	no	down	1.623190474	0.698832303	0.357615195	0.683654188	no	up	2.24523867	1.166868813	0.114155488	0.247127527
MSTRG.186.2	MSTRG.186			0.047732986	-4.388869614	5.12E-08	2.71E-07	yes	down	0.010195304	-6.615951348	7.71E-08	3.77E-07	yes	down	0.006453702	-7.275657393	3.43E-09	2.01E-08	yes	down	0.213590334	-2.227081734	0.117064909	0.274920221	no	down	0.135204233	-2.886787779	0.042209085	0.11723563	no	down	1	0	1	1	no	no_change	1.106089202	0.145467739	0.720135604	0.904146488	no	up	0.401707556	-1.315782497	0.005174374	0.023969397
MSTRG.18655.1	MSTRG.18655			0.844842182	-0.243246227	0.826056739	0.877585884	no	down	0.923392927	-0.114983413	0.921069744	0.950372987	no	down	0.064285962	-3.959352452	0.009327871	0.020392434	yes	down	1.092976827	0.128262814	0.915665767	1	no	up	0.076092273	-3.716106225	0.017355966	0.058674211	no	down	0.069619292	-3.844369039	0.016300148	0.076833059	no	down	0.371033091	-1.430380234	0.322984227	1	no	down	0.585527317	-0.772191615	0.560443153	1
MSTRG.18658.2	MSTRG.18658			0.303454921	-1.72044588	0.471038569	1	no	down	0.130511695	-2.937749004	0.231759568	1	no	down	0.082614932	-3.597453626	0.143090814	1	no	down	0.43008594	-1.217303125	0.642156484	1	no	down	0.272247792	-1.877007747	0.473671946	1	no	down	1	0	1	1	no	no_change	0.17619705	-2.504738326	0.31920998	1	no	down	0.188344375	-2.408555145	0.338147175	1
MSTRG.18683.1	MSTRG.18683			1	0	1	1	no	no_change	1	0	1	1	no	no_change	1	0	1	1	no	no_change	1	0	1	1	no	no_change	1	0	1	1	no	no_change	1	0	1	1	no	no_change	5.200904168	2.378762455	0.742175396	1	no	up	1	0	1	1
MSTRG.18703.1	MSTRG.18703			3.917287582	1.969855045	0.660623601	1	no	up	6.124113119	2.614500931	0.559993367	1	no	up	0.720499702	-0.472930261	0.917425416	1	no	down	1.563355508	0.644645886	0.883766737	1	no	up	0.183928212	-2.442785306	0.586123792	1	no	down	0.11764964	-3.087431192	0.491275326	1	no	down	1.312991498	0.392857574	0.930203718	1	no	up	0.751277183	-0.412582807	0.927333076	1
MSTRG.18707.1	MSTRG.18707			7.926125387	2.98661579	0.183244908	0.26553623	no	up	20.69575455	4.371262944	0.045067074	0.079116825	no	up	2.733319377	1.450654042	0.544895612	0.648810816	no	up	2.611080893	1.384647154	0.491584487	1	no	up	0.344849374	-1.535961748	0.493709016	1	no	down	0.132071501	-2.920608901	0.180581056	1	no	down	1.217362112	0.283758371	0.89248577	1	no	up	2.477830777	1.309077662	0.51561037	1
MSTRG.18724.1	MSTRG.18724			4.168281442	2.059452692	0.010514032	0.022294959	yes	up	1.900895007	0.926678849	0.291086794	0.386202062	no	up	0.908281363	-0.138788817	0.878691297	0.922159344	no	down	0.456038066	-1.132773843	0.167238494	0.349200464	no	down	0.21790308	-2.198241509	0.010041131	0.038028438	yes	down	0.477817744	-1.065467666	0.248264341	0.477494282	no	down	2.215153132	1.147406435	0.204368729	1	no	up	1.207770886	0.272346802	0.779745551	0.88569037
MSTRG.18728.1	MSTRG.18728			3.39374425	1.762877848	0.231607232	0.322577115	no	up	5.327795621	2.41353874	0.101195361	0.159402376	no	up	0.728153514	-0.457685453	0.791233891	0.858233203	no	down	1.569887189	0.650660892	0.632778881	1	no	up	0.214557569	-2.220563302	0.174607811	0.335795952	no	down	0.136670692	-2.871224194	0.079003944	0.228912114	no	down	2.191463143	1.131894415	0.417813742	1	no	up	0.2493395	-2.003816644	0.257578906	1
MSTRG.18828.1	MSTRG.18828			2.01225312	1.008811792	0.012821931	0.026563628	yes	up	1.193700502	0.255440911	0.573237117	0.663537236	no	up	3.182799875	1.670296447	2.14E-05	7.74E-05	yes	up	0.593215878	-0.753370881	0.08821345	0.227786782	no	down	1.581709499	0.661484655	0.081429729	0.193198692	no	up	2.666330348	1.414855536	0.001017932	0.009099019	yes	up	1.019557914	0.027943727	0.936708239	0.988924264	no	up	0.778422635	-0.361374433	0.313687326	0.498804314
MSTRG.18919.2	MSTRG.18919			1	0	1	1	no	no_change	1	0	1	1	no	no_change	1	0	1	1	no	no_change	1	0	1	1	no	no_change	1	0	1	1	no	no_change	1	0	1	1	no	no_change	2.536460124	1.34281648	0.853283929	1	no	up	1	0	1	1
MSTRG.1893.1	MSTRG.1893			9.253588418	3.210012932	1.82E-23	3.25E-22	yes	up	6.373393292	2.67206169	1.20E-15	1.28E-14	yes	up	5.966643891	2.576919675	3.09E-15	3.13E-14	yes	up	0.6887483	-0.537951242	0.051470841	0.1551572	no	down	0.644792444	-0.633093257	0.01799414	0.060420411	no	down	0.936180088	-0.095142015	0.736005403	0.878471195	no	down	0.747098119	-0.420630366	0.249958712	0.575275064	no	down	0.612848318	-0.706398049	0.066949037	0.168317293
MSTRG.18930.1	MSTRG.18930			1	0	1	1	no	no_change	4.317839351	2.110309568	0.771336121	1	no	up	2.73325481	1.450619963	0.841655384	1	no	up	3.010483352	1.589995139	0.826672663	1	no	up	1.905679539	0.930305534	0.898054145	1	no	up	0.633014475	-0.659689605	0.927610874	1	no	down	0.668627132	-0.580726196	0.936255981	1	no	down	0.714722344	-0.484545204	0.946796172	1
MSTRG.1895.1	MSTRG.1895			2.535864353	1.342477576	3.24E-06	1.34E-05	yes	up	5.587817503	2.482284903	3.01E-18	3.85E-17	yes	up	1.750181283	0.807504364	0.005868384	0.01347641	no	up	2.203515932	1.139807328	3.62E-05	0.000510106	yes	up	0.690171492	-0.534973212	0.059923462	0.15299744	no	down	0.313213752	-1.67478054	2.48E-09	1.18E-07	yes	down	1.7962171	0.844961732	0.010445883	0.097358978	no	up	3.136542574	1.649175145	2.34E-07	6.74E-06
MSTRG.18975.1	MSTRG.18975			5.149601926	2.364460913	0.743915268	1	no	up	16.67949744	4.060003915	0.572826781	1	no	up	1	0	1	1	no	no_change	3.238987728	1.695543002	0.813229583	1	no	up	0.272511253	-1.875612289	0.795531993	1	no	down	0.084134698	-3.57115529	0.61989642	1	no	down	1	0	1	1	no	no_change	2.711323902	1.438997472	0.842907466	1
MSTRG.19051.1	MSTRG.19051			2.997856781	1.583931462	0.18832481	0.271794829	no	up	5.536522471	2.468980094	0.037993924	0.068215694	no	up	0.160850263	-2.636209798	0.104065631	0.169281175	no	down	1.846826875	0.885048632	0.417272852	0.622967567	no	up	0.053655086	-4.220141259	0.006502342	0.026976388	yes	down	0.02905258	-5.105189891	0.000915256	0.008348038	yes	down	0.46306118	-1.110725279	0.513266972	1	no	down	2.831230991	1.501429459	0.268051412	1
MSTRG.19080.1	MSTRG.19080			1.062271263	0.087152221	0.957888357	0.977671303	no	up	0.101393004	-3.301969977	0.093620581	0.149115069	no	down	1.646982908	0.719825583	0.657640521	0.747380677	no	up	0.095449259	-3.389122198	0.087703961	0.227046046	no	down	1.550435342	0.632673362	0.700132594	0.840751548	no	up	16.24355563	4.02179556	0.040473172	0.146630377	no	up	2.68738682	1.426203997	0.389815453	1	no	up	1.798128941	0.846496478	0.615153823	0.769237575
MSTRG.19080.3	MSTRG.19080			1.540478782	0.623378811	0.716815211	0.789947744	no	up	4.692198926	2.230264178	0.178821655	0.258986512	no	up	6.491231235	2.69849215	0.096715155	0.159350387	no	up	3.045935446	1.606885366	0.330037734	0.541548071	no	up	4.213775165	2.075113338	0.198885103	0.368708521	no	up	1.383409215	0.468227972	0.762818165	0.893406732	no	up	27.55152134	4.784060079	0.012524836	1	no	up	5.380624194	2.427773546	0.250743483	0.428207018
MSTRG.19080.4	MSTRG.19080			3.989151927	1.996082069	0.237857938	0.329799396	no	up	2.637316604	1.399070774	0.421809675	0.521083998	no	up	0.134328526	-2.896162391	0.15350023	0.234701503	no	down	0.661122126	-0.597011295	0.72134825	1	no	down	0.033673454	-4.89224446	0.01307367	0.046900883	yes	down	0.050933788	-4.295233165	0.033025269	0.126742525	no	down	0.304685029	-1.714609479	0.365210697	1	no	down	0.426703924	-1.228692717	0.502207821	1
MSTRG.19080.5	MSTRG.19080			26.5931094	4.732980569	0.125508689	1	no	up	11.68377647	3.546434758	0.2634194	0.356109696	no	up	9.908842971	3.308716608	0.292375126	0.398727646	no	up	0.439353529	-1.186545811	0.690368208	1	no	down	0.372609416	-1.424263961	0.629003524	1	no	down	0.848085633	-0.23771815	0.937541377	1	no	down	2.232162112	1.158441808	0.720361247	1	no	up	1.392074243	0.477236156	0.884153376	1
MSTRG.19139.1	MSTRG.19139			3.894706838	1.961514738	9.04E-10	5.88E-09	yes	up	0.453812574	-1.139831512	0.009648741	0.020029749	yes	down	1.075791598	0.105398627	0.762358904	0.836394884	no	up	0.116520342	-3.10134625	3.18E-13	4.25E-11	yes	down	0.27621889	-1.856116111	1.80E-08	3.97E-07	yes	down	2.370563664	1.245230139	0.005374877	0.033783	yes	up	1.668680577	0.738707817	0.018561544	0.13781646	no	up	0.646085619	-0.630202733	0.065043992	0.164866572
MSTRG.19139.3	MSTRG.19139			1.776398222	0.828955032	0.397947365	0.501398905	no	up	0.786711642	-0.346093162	0.742599096	0.809310769	no	down	0.762423954	-0.391334647	0.700932012	0.785450627	no	down	0.442868965	-1.175048194	0.261742441	0.46714408	no	down	0.429196531	-1.22028968	0.227832798	0.406737535	no	down	0.969127586	-0.045241486	0.966676758	1	no	down	2.726338053	1.446964461	0.13926025	0.428847225	no	up	0.117385899	-3.090668983	0.027064601	0.085834097
MSTRG.19139.4	MSTRG.19139			8.369578729	3.065155009	0.01411019	0.028943942	yes	up	0.090725087	-3.46235465	0.042768509	0.07564719	no	down	0.523836036	-0.932812786	0.50376775	0.611500155	no	down	0.010839863	-6.527509659	9.38E-05	0.001138065	yes	down	0.062588101	-3.997967795	0.003030492	0.014428423	yes	down	5.773882962	2.529541864	0.156027006	0.357979754	no	up	1.794142533	0.843294507	0.499534474	1	no	up	0.473106426	-1.07976334	0.419982987	0.605527039
MSTRG.19141.1	MSTRG.19141			2.471588769	1.305438723	0.052559516	0.091639349	no	up	2.810239929	1.490693308	0.027741254	0.051565747	no	up	0.530574372	-0.914373103	0.198386537	0.290857203	no	down	1.137017599	0.185254585	0.78198909	0.894064349	no	up	0.214669357	-2.219811826	0.001601676	0.008497224	yes	down	0.188800382	-2.405066411	0.00067146	0.006479146	yes	down	1.101538222	0.139519556	0.835148924	0.947746744	no	up	0.844535517	-0.243769998	0.718450973	0.844557767
MSTRG.19144.1	MSTRG.19144			0.260279688	-1.941865367	0.228459638	0.31921951	no	down	17.30744916	4.113321205	0.000244066	0.00070349	yes	up	1.916177238	0.93823101	0.438971386	0.548622156	no	up	66.49558136	6.055186571	6.38E-05	0.000825311	yes	up	7.361992992	2.880096376	0.068843739	0.169848181	no	up	0.110714018	-3.175090195	0.003240659	0.022654962	yes	down	2.536518074	1.342849441	0.481283138	1	no	up	15.32204445	3.937536907	0.014441806	0.05321911
MSTRG.19144.2	MSTRG.19144			1.349312811	0.432224847	0.443467494	0.545453766	no	up	0.457083396	-1.129470682	0.086803448	0.139600455	no	down	0.64557389	-0.631345863	0.287538422	0.393485547	no	down	0.338752728	-1.56169553	0.018145649	0.072243322	no	down	0.478446425	-1.063570711	0.073973391	0.179560578	no	down	1.412376595	0.498124819	0.468050875	0.689238243	no	up	0.747121295	-0.420585611	0.451364515	0.757279093	no	down	0.287108378	-1.800332664	0.003359868	0.016980056
MSTRG.19148.2	MSTRG.19148			2.053837978	1.038322376	0.070401628	0.118037513	no	up	0.666946309	-0.58435747	0.405400994	0.504549555	no	down	0.46254533	-1.112333336	0.106599537	0.172651645	no	down	0.324731705	-1.622679846	0.018479622	0.073122244	no	down	0.225210233	-2.150655712	0.001453582	0.007830741	yes	down	0.693527086	-0.527975866	0.502606604	0.715888333	no	down	0.956230716	-0.064569347	0.910555824	0.978305848	no	down	0.563180117	-0.828331694	0.179395056	0.340473824
MSTRG.19148.3	MSTRG.19148			1	0	1	1	no	no_change	33.37082668	5.060515521	0.481083539	1	no	up	7.378969574	2.883419367	0.689417828	1	no	up	23.26680314	4.540201093	0.527309101	1	no	up	5.144764141	2.363104939	0.743267764	1	no	up	0.221120371	-2.177096154	0.760291678	1	no	down	7.810743721	2.965459925	0.680809196	1	no	up	1	0	1	1
MSTRG.19157.1	MSTRG.19157			4.349117916	2.120722825	0.140898041	0.212915616	no	up	9.242932893	3.208350709	0.025393577	0.047665713	yes	up	2.086026707	1.060757629	0.467242394	0.576389996	no	up	2.125243112	1.087627884	0.43640167	0.639830001	no	up	0.479643631	-1.059965196	0.456019561	0.650268904	no	down	0.22568883	-2.14759308	0.129600827	0.318560902	no	down	0.476096951	-1.070672705	0.458904668	0.763264572	no	down	6.34845042	2.666404491	0.05533926	0.146768329
MSTRG.19157.2	MSTRG.19157			1.437346552	0.523407946	0.349579715	0.451865959	no	up	0.293298742	-1.769557213	0.002130743	0.005103895	yes	down	0.598482707	-0.740618534	0.188346649	0.278585787	no	down	0.20405569	-2.292965158	6.89E-05	0.000877752	yes	down	0.416380243	-1.26402648	0.024755563	0.077443477	no	down	2.040522585	1.028938678	0.075797669	0.223169543	no	up	1.258415865	0.331608764	0.553601472	0.824191171	no	up	0.731280756	-0.451502698	0.421834921	0.607269938
MSTRG.19166.1	MSTRG.19166			3.051807118	1.609663783	0.16384384	0.241600841	no	up	1.903615975	0.928742467	0.447167197	0.546293188	no	up	1.219343323	0.286104394	0.814668374	0.87568137	no	up	0.623766805	-0.680921316	0.561243873	0.743757525	no	down	0.399547965	-1.323559389	0.258229658	0.445201913	no	down	0.640540602	-0.642638072	0.60297943	0.791751722	no	down	1.907471948	0.93166184	0.409303414	1	no	up	0.641647839	-0.640146386	0.602674726	0.759010061
MSTRG.19174.2	MSTRG.19174			2.425570486	1.278324104	0.026326275	0.050232339	no	up	1.635579214	0.709801634	0.244986549	0.33536494	no	up	0.510807413	-0.969148634	0.147836181	0.227296587	no	down	0.674307023	-0.56852247	0.336891062	0.548889103	no	down	0.21059269	-2.247472738	0.00057602	0.003598795	yes	down	0.312309797	-1.678950268	0.014094215	0.069467591	no	down	1.084358946	0.116842399	0.844714746	0.951805877	no	up	1.211927106	0.277302927	0.640814585	0.78909984
MSTRG.19184.4	MSTRG.19184			187.8017584	7.553066761	8.92E-09	5.17E-08	yes	up	96.30605082	6.589554539	8.05E-07	3.44E-06	yes	up	123.2318404	6.945231255	1.40E-07	6.80E-07	yes	up	0.512806971	-0.963512222	0.139284625	0.308624148	no	down	0.65618044	-0.607835505	0.324650478	0.518235857	no	down	1.279585648	0.355676716	0.591339514	0.784189926	no	up	0.72260474	-0.468721376	0.631818397	0.865572835	no	down	0.772402131	-0.37257595	0.703236211	0.833407479
MSTRG.19184.5	MSTRG.19184			1	0	1	1	no	no_change	20.05767885	4.326082756	0.547614227	0.640562435	no	up	63.92374923	5.998280122	0.402882314	0.513771649	no	up	13.98461206	3.805768328	0.596795974	1	no	up	44.56890756	5.477965694	0.444912135	1	no	up	3.186996347	1.672197366	0.813877495	1	no	up	1	0	1	1	no	no_change	1	0	1	1
MSTRG.19184.6	MSTRG.19184			88.27485169	6.463930587	0.036679008	0.066901485	no	up	105.5278245	6.721479634	0.029966659	0.055215118	no	up	36.04820078	5.171855349	0.096060697	0.158359665	no	up	1.19544607	0.257549047	0.928609172	0.972735427	no	up	0.408363198	-1.292075238	0.654404474	0.808262346	no	down	0.341599014	-1.549624285	0.591748138	0.784353657	no	down	1	0	1	1	no	no_change	1	0	1	1
MSTRG.19185.1	MSTRG.19185			22.34418091	4.481827254	0.532599466	0.628725518	no	up	76.05307526	6.24893468	0.383639727	0.483380029	no	up	5.339969857	2.416831598	0.738306156	0.817014411	no	up	3.403708356	1.767107426	0.803241648	1	no	up	0.238987049	-2.064995656	0.772859851	1	no	down	0.070213727	-3.832103082	0.591731927	1	no	down	1	0	1	1	no	no_change	1	0	1	1
MSTRG.19185.2	MSTRG.19185			772.6879842	9.593742153	4.86E-13	4.35E-12	yes	up	898.2113036	9.810911068	1.49E-13	1.34E-12	yes	up	224.4344201	7.81015014	4.70E-09	2.71E-08	yes	up	1.162450202	0.217168915	0.725638692	0.859350992	no	up	0.290459312	-1.783592013	0.004656328	0.020599406	yes	down	0.249868176	-2.000760928	0.001549356	0.012693858	yes	down	1	0	1	1	no	no_change	2.711390953	1.439033149	0.416870456	0.602926591
MSTRG.19185.3	MSTRG.19185			1	0	1	1	no	no_change	1	0	1	1	no	no_change	1	0	1	1	no	no_change	1	0	1	1	no	no_change	1	0	1	1	no	no_change	1	0	1	1	no	no_change	1	0	1	1	no	no_change	2.711323902	1.438997472	0.842907466	1
MSTRG.19187.1	MSTRG.19187			2.542572927	1.346289155	0.340421457	0.442020361	no	up	5.270183776	2.397853271	0.084791505	0.13686084	no	up	1.929429153	0.94817407	0.508968883	0.616271096	no	up	2.072775856	1.051564116	0.427588683	0.631744886	no	up	0.75884909	-0.398115085	0.771695888	0.886351213	no	down	0.366102822	-1.449679201	0.283071325	0.516395289	no	down	3.945051832	1.980044255	0.23226115	1	no	up	5.818573283	2.540665447	0.118768099	0.254487669
MSTRG.19192.1	MSTRG.19192			1.088068795	0.121769776	0.95512264	1	no	up	0.455429852	-1.134699235	0.629903225	1	no	down	0.148013674	-2.756197628	0.241819527	1	no	down	0.418567148	-1.256469011	0.597777318	1	no	down	0.136033379	-2.877967405	0.226863729	1	no	down	0.324997744	-1.621498393	0.52586894	1	no	down	1.302292882	0.381053943	0.881500752	1	no	up	1.392075208	0.477237156	0.851900902	1
MSTRG.19192.2	MSTRG.19192			0.83311285	-0.263416165	0.885247203	1	no	down	0.179060035	-2.481484721	0.22564608	0.313478339	no	down	0.220768184	-2.179395822	0.287261716	0.393158485	no	down	0.214928908	-2.218068556	0.291085567	1	no	down	0.264991933	-1.915979656	0.361791521	1	no	down	1.232928297	0.3020889	0.895375991	1	no	up	1	0	1	1	no	no_change	2.711388065	1.439031613	0.53102857	1
MSTRG.19196.2	MSTRG.19196			4.972853538	2.314073941	0.749273404	1	no	up	1	0	1	1	no	no_change	1	0	1	1	no	no_change	0.445798692	-1.165535711	0.872115015	1	no	down	0.282197025	-1.825225316	0.800977276	1	no	down	1	0	1	1	no	no_change	1	0	1	1	no	no_change	1	0	1	1
MSTRG.19199.1	MSTRG.19199			2.719537147	1.443361132	2.92E-06	1.21E-05	yes	up	3.205436958	1.680521035	6.97E-08	3.43E-07	yes	up	1.099480702	0.136822282	0.671137674	0.759738631	no	up	1.17867004	0.237159903	0.433566575	0.637131771	no	up	0.404289643	-1.306538851	3.12E-05	0.000292052	yes	down	0.343004937	-1.543698753	1.09E-06	2.79E-05	yes	down	1.22712203	0.295278724	0.402687715	0.721390518	no	up	1.756236553	0.812487179	0.018229056	0.063334605
MSTRG.19221.1	MSTRG.19221			0.425877743	-1.231488762	0.864988603	1	no	down	0.658262556	-0.60326496	0.933620395	1	no	down	0.416689726	-1.262954565	0.86157331	1	no	down	1	0	1	1	no	no_change	1	0	1	1	no	no_change	1	0	1	1	no	no_change	1	0	1	1	no	no_change	1	0	1	1
MSTRG.19221.2	MSTRG.19221			1	0	1	1	no	no_change	1	0	1	1	no	no_change	1	0	1	1	no	no_change	1	0	1	1	no	no_change	1	0	1	1	no	no_change	1	0	1	1	no	no_change	1	0	1	1	no	no_change	1	0	1	1
MSTRG.19225.1	MSTRG.19225			1.434267805	0.520314428	0.942875141	1	no	up	2.216891603	1.14853823	0.874319375	1	no	up	0.720503472	-0.472922713	0.948070514	1	no	down	1.545660855	0.628223802	0.93105486	1	no	up	0.50234933	-0.993237141	0.891199441	1	no	down	0.32500618	-1.621460943	0.823298622	1	no	down	1	0	1	1	no	no_change	1	0	1	1
MSTRG.1923.1	MSTRG.1923			29.21766115	4.868768791	0.156152298	1	no	up	19.5479799	4.288947621	0.216242382	0.303099788	no	up	2.733309416	1.450648785	0.687314283	0.773140518	no	up	0.669046704	-0.57982117	0.860128673	1	no	down	0.093549905	-3.418120006	0.319444699	1	no	down	0.139825672	-2.838298836	0.413166896	1	no	down	1	0	1	1	no	no_change	1	0	1	1
MSTRG.19244.1	MSTRG.19244			1	0	1	1	no	no_change	1	0	1	1	no	no_change	1	0	1	1	no	no_change	1	0	1	1	no	no_change	1	0	1	1	no	no_change	1	0	1	1	no	no_change	2.536460124	1.34281648	0.853283929	1	no	up	1	0	1	1
MSTRG.19307.1	MSTRG.19307			3.848052793	1.944128592	0.550207066	1	no	up	1.13821316	0.186770765	0.955601802	1	no	up	0.720498574	-0.47293252	0.887890265	1	no	down	0.295789383	-1.757357827	0.589160224	1	no	down	0.187237185	-2.417061112	0.457610833	1	no	down	1	0	1	1	no	no_change	0.668621551	-0.580738238	0.862565292	1	no	down	1.392074122	0.47723603	0.886876941	1
MSTRG.19315.1	MSTRG.19315			2.8434075	1.507620872	0.248900396	0.342238044	no	up	1.12000729	0.163508122	0.917239501	0.947499136	no	up	2.464133425	1.301080375	0.324446259	0.433579127	no	up	0.393896158	-1.34411275	0.366839752	0.578125412	no	down	0.866612831	-0.206540497	0.865457006	0.944740662	no	down	2.20010481	1.137572253	0.448460025	0.673979105	no	up	0.427759175	-1.225129295	0.336917183	1	no	down	0.811056594	-0.302125509	0.798339614	1
MSTRG.19323.4	MSTRG.19323			1.79923119	0.847380576	0.11846046	0.183881484	no	up	3.646564256	1.866537816	0.000487605	0.001325579	yes	up	1.886468384	0.915687922	0.090321388	0.150168398	no	up	2.026734683	1.01915724	0.053122968	0.158729955	no	up	1.048485817	0.068307346	0.897930827	0.964232595	no	up	0.517327613	-0.950849894	0.070021419	0.211609437	no	down	0.722264738	-0.469400358	0.370698115	0.695093863	no	down	1.932064795	0.950143479	0.058765669	0.153167046
MSTRG.1935.1	MSTRG.1935			2.79352313	1.482085766	0.838267615	1	no	up	1	0	1	1	no	no_change	1	0	1	1	no	no_change	0.793582691	-0.333547536	0.963361657	1	no	down	0.50234933	-0.993237141	0.891199441	1	no	down	1	0	1	1	no	no_change	3.64966771	1.867765117	0.795685294	1	no	up	0.714722344	-0.484545204	0.946796172	1
MSTRG.19406.1	MSTRG.19406			2.061424497	1.043641621	0.45982308	0.561334861	no	up	1.293312027	0.371070385	0.806538208	0.862673632	no	up	0.40307014	-1.310897183	0.435050053	0.544798764	no	down	0.627387532	-0.672571236	0.650630602	1	no	down	0.195529907	-2.354538804	0.154140247	0.3072598	no	down	0.311657305	-1.681967568	0.3340826	0.570236244	no	down	3.111704066	1.637704862	0.27251201	1	no	up	0.373499467	-1.42082191	0.440788287	1
MSTRG.19406.2	MSTRG.19406			6.642317731	2.731686735	0.704162001	1	no	up	1.138210104	0.186766892	0.979479742	1	no	up	0.720503472	-0.472922713	0.948070514	1	no	down	0.171357371	-2.544919843	0.723528207	1	no	down	0.108471696	-3.204609448	0.655998086	1	no	down	1	0	1	1	no	no_change	1	0	1	1	no	no_change	1	0	1	1
MSTRG.19458.1	MSTRG.19458			4.170159376	2.060102522	0.552363521	1	no	up	0.592101449	-0.75608371	0.834279824	1	no	down	0.374805421	-1.415786274	0.695234164	1	no	down	0.141985329	-2.816186232	0.423828499	1	no	down	0.089877961	-3.475888796	0.323567939	1	no	down	1	0	1	1	no	no_change	0.781419856	-0.35583018	0.919779	1	no	down	0.251377066	-1.992075058	0.57666293	1
MSTRG.19459.1	MSTRG.19459			2.474495178	1.307134231	3.52E-07	1.68E-06	yes	up	2.362168072	1.240111618	1.45E-06	5.98E-06	yes	up	0.669489574	-0.578866506	0.02584342	0.050457699	no	down	0.954606052	-0.067022613	0.793866184	0.901632088	no	down	0.270556023	-1.886000737	3.22E-13	1.94E-11	yes	down	0.283421651	-1.818978125	2.45E-12	2.19E-10	yes	down	1.091704037	0.126581792	0.625827064	0.86159065	no	up	1.315215171	0.395298846	0.127274916	0.2672278
MSTRG.19484.1	MSTRG.19484			1	0	1	1	no	no_change	1	0	1	1	no	no_change	1	0	1	1	no	no_change	1	0	1	1	no	no_change	1	0	1	1	no	no_change	1	0	1	1	no	no_change	1	0	1	1	no	no_change	1	0	1	1
MSTRG.19484.2	MSTRG.19484			1	0	1	1	no_test	no_test	1	0	1	1	no_test	no_test	1	0	1	1	no_test	no_test	1	0	1	1	no_test	no_test	1	0	1	1	no_test	no_test	1	0	1	1	no_test	no_test	1	0	1	1	no_test	no_test	1	0	1	1
MSTRG.19491.1	MSTRG.19491			2.109799135	1.077105652	6.58E-06	2.60E-05	yes	up	2.520479328	1.333698122	2.51E-08	1.30E-07	yes	up	0.820038082	-0.286237186	0.234434874	0.333662621	no	down	1.194653693	0.25659247	0.282563435	0.490544537	no	up	0.388680642	-1.363342838	1.38E-08	3.15E-07	yes	down	0.325350053	-1.619935308	1.64E-11	1.27E-09	yes	down	1.119678658	0.163084746	0.500257286	0.788844079	no	up	1.560623148	0.642122204	0.007767714	0.032957988
MSTRG.19505.2	MSTRG.19505			1.936429661	0.953399098	0.196164646	0.281057516	no	up	0.925271195	-0.112051816	0.896959931	0.933207065	no	down	0.750105285	-0.414834987	0.615891297	0.711370651	no	down	0.477823292	-1.065450914	0.208160093	0.402675622	no	down	0.387365108	-1.368234085	0.090092402	0.207675582	no	down	0.810686952	-0.302783171	0.743507341	0.882279391	no	down	0.885093885	-0.1760976	0.782383195	0.926777257	no	down	0.106918897	-3.225411239	0.00023217	0.001952251
MSTRG.19512.1	MSTRG.19512			7.799756403	2.963429067	0.251898193	1	no	up	4.317982549	2.110357413	0.437366031	1	no	up	2.73331712	1.450652851	0.593434361	1	no	up	0.553604796	-0.853071655	0.741533544	1	no	down	0.350436216	-1.512776216	0.558625122	1	no	down	0.633007913	-0.659704562	0.808173572	1	no	down	1.904162086	0.929156289	0.712529802	1	no	up	0.383397141	-1.383088515	0.602045723	1
MSTRG.19514.1	MSTRG.19514			1	0	1	1	no	no_change	1	0	1	1	no	no_change	1	0	1	1	no	no_change	1	0	1	1	no	no_change	1	0	1	1	no	no_change	1	0	1	1	no	no_change	0.668627132	-0.580726196	0.936255981	1	no	down	1.392064573	0.477226134	0.947598652	1
MSTRG.19514.2	MSTRG.19514			3.715544625	1.893573697	0.132803497	0.202441567	no	up	2.253094685	1.171907944	0.3959419	0.495200454	no	up	1.067221905	0.093860183	0.948138414	0.97396574	no	up	0.606396885	-0.721665753	0.565695249	0.747101747	no	down	0.287231621	-1.799713513	0.174291898	0.335415676	no	down	0.473669354	-1.07804776	0.454093026	0.678318207	no	down	1.301624357	0.380313153	0.769772695	1	no	up	2.48659538	1.31417177	0.283859928	1
MSTRG.19514.3	MSTRG.19514			1	0	1	1	no	no_change	1	0	1	1	no	no_change	1	0	1	1	no	no_change	1	0	1	1	no	no_change	1	0	1	1	no	no_change	1	0	1	1	no	no_change	0.354354622	-1.496734228	0.836137651	1	no	down	0.737757252	-0.438781898	0.951649061	1
MSTRG.19519.1	MSTRG.19519			1	0	1	1	no	no_change	1	0	1	1	no	no_change	1	0	1	1	no	no_change	1	0	1	1	no	no_change	1	0	1	1	no	no_change	1	0	1	1	no	no_change	1	0	1	1	no	no_change	1	0	1	1
MSTRG.19520.1	MSTRG.19520			1	0	1	1	no	no_change	1	0	1	1	no	no_change	1	0	1	1	no	no_change	1	0	1	1	no	no_change	1	0	1	1	no	no_change	1	0	1	1	no	no_change	1	0	1	1	no	no_change	1	0	1	1
MSTRG.19525.1	MSTRG.19525			2.06951942	1.049295787	0.620761121	1	no	up	1.147019567	0.197890002	0.930784254	0.957648371	no	up	4.655862297	2.219048389	0.273425875	0.377967865	no	up	0.554244409	-0.851405784	0.700019008	1	no	down	2.249731146	1.169752602	0.548330794	1	no	up	4.059095791	2.021158387	0.340195801	1	no	up	0.67359706	-0.570042252	0.784203566	1	no	down	0.37533445	-1.413751382	0.514804818	1
MSTRG.19538.1	MSTRG.19538			15.96339484	3.996695588	0.280812677	1	no	up	31.6067663	4.982161535	0.177633974	0.257463087	no	up	21.0253115	4.39405527	0.234242258	0.333484984	no	up	1.979952674	0.985465947	0.781386919	1	no	up	1.317095249	0.397359681	0.910858975	1	no	up	0.665215521	-0.588106265	0.868008318	1	no	down	1.302291464	0.381052372	0.92104949	1	no	up	0.71471779	-0.484554397	0.899706025	1
MSTRG.19538.2	MSTRG.19538			5.326833164	2.413278097	0.738735023	1	no	up	1	0	1	1	no	no_change	1	0	1	1	no	no_change	0.416174401	-1.264739867	0.861241224	1	no	down	0.26344442	-1.924429472	0.790264417	1	no	down	1	0	1	1	no	no_change	1	0	1	1	no	no_change	1	0	1	1
MSTRG.19538.4	MSTRG.19538			13.26352096	3.729391901	0.604149812	1	no	up	1	0	1	1	no	no_change	7.50821058	2.908469113	0.686826957	1	no	up	0.167142014	-2.580853672	0.71976126	1	no	down	0.566079746	-0.820922788	0.908539924	1	no	down	3.386818991	1.759930884	0.807263892	1	no	up	1	0	1	1	no	no_change	1	0	1	1
MSTRG.19538.6	MSTRG.19538			1	0	1	1	no_test	no_test	1	0	1	1	no_test	no_test	1	0	1	1	no_test	no_test	1	0	1	1	no_test	no_test	1	0	1	1	no_test	no_test	1	0	1	1	no_test	no_test	1	0	1	1	no_test	no_test	1	0	1	1
MSTRG.19569.1	MSTRG.19569			0.191748858	-2.382710112	0.003167885	0.007604492	yes	down	0.21275972	-2.23270305	0.008058903	0.01703775	yes	down	0.093222246	-3.423181915	0.000131711	0.000418322	yes	down	1.109574904	0.150007062	0.869851812	0.942542384	no	up	0.486168457	-1.040471803	0.280571944	0.47116925	no	down	0.438157401	-1.190478865	0.231020469	0.456299303	no	down	0.866104554	-0.207386901	0.82508919	0.94383175	no	down	1.941106608	0.956879355	0.271198636	0.450883515
MSTRG.19601.1	MSTRG.19601			1.587873715	0.667096178	0.433378239	0.536354713	no	up	5.740977436	2.521296385	0.002114599	0.005067552	yes	up	1.573999881	0.654435432	0.441787243	0.551480376	no	up	3.615512608	1.854200207	0.022781718	0.085656955	no	up	0.991262634	-0.012660746	0.988046147	1	no	down	0.27416932	-1.866860953	0.021752778	0.094342761	no	down	0.620234036	-0.689115398	0.403236456	0.721851191	no	down	1.133317619	0.180552242	0.821241383	0.909942198
MSTRG.19613.1	MSTRG.19613			1.461840067	0.547785482	0.833888399	1	no	up	0.613435554	-0.705016309	0.792550629	1	no	down	4.938477342	2.304066291	0.350686131	1	no	up	0.419632467	-1.252801791	0.639782297	1	no	down	3.378261037	1.756280809	0.476118904	1	no	up	8.050523499	3.0090826	0.235663332	1	no	up	5.060111402	2.339169147	0.364039821	1	no	up	0.714716919	-0.484556154	0.859829203	1
MSTRG.19656.5	MSTRG.19656			2.799056461	1.484940588	0.001397394	0.003625889	yes	up	1.410892815	0.496608391	0.304385616	0.400562369	no	up	0.612484757	-0.707254155	0.153791809	0.234992261	no	down	0.504060149	-0.988332197	0.037440906	0.123362088	no	down	0.218818293	-2.192194743	6.91E-06	7.74E-05	yes	down	0.434111472	-1.203862546	0.017231326	0.079820935	no	down	1.268043462	0.342604195	0.507151052	0.793459218	no	up	0.621060638	-0.687193959	0.218911528	0.390616616
MSTRG.19656.6	MSTRG.19656			2.353329787	1.234703509	0.103285845	0.163536802	no	up	1.858622614	0.894233867	0.250423259	0.341797673	no	up	0.897318379	-0.156308134	0.843276915	0.896847	no	down	0.789784171	-0.340469642	0.656103571	0.81146526	no	down	0.381297336	-1.391011643	0.073552935	0.178692798	no	down	0.482786754	-1.050542001	0.187484172	0.40169692	no	down	0.969500769	-0.044686052	0.956016188	0.994632683	no	down	0.588149393	-0.76574544	0.369991174	0.557406933
MSTRG.19683.1	MSTRG.19683			0.772321068	-0.372727368	0.174504199	0.254975242	no	down	0.703014572	-0.508373502	0.076927005	0.12576323	no	down	0.623061353	-0.682553862	0.014251976	0.029688415	no	down	0.910262067	-0.135646134	0.646357764	0.804042693	no	down	0.806738776	-0.309826493	0.280311575	0.470879412	no	down	0.886270895	-0.174180359	0.56066866	0.761093532	no	down	1.322588402	0.403364156	0.200210713	0.516536571	no	up	2.29916255	1.201108468	7.21E-05	0.000759785
MSTRG.19686.2	MSTRG.19686			0.722298464	-0.469332992	0.705157988	0.779590693	no	down	2.202221547	1.138959613	0.314607539	0.411737474	no	up	0.714946639	-0.484092527	0.695777144	0.780345087	no	down	3.048907973	1.608292605	0.195022216	0.385803521	no	up	0.989821624	-0.014759535	0.991198452	1	no	down	0.324647917	-1.623052141	0.19009263	0.405057955	no	down	2.11292535	1.079241797	0.347306441	1	no	up	0.462089104	-1.113757022	0.447117262	1
MSTRG.1970.1	MSTRG.1970			2.113853562	1.079875437	0.013199101	0.027247987	yes	up	2.262992716	1.178231941	0.00827732	0.017430601	yes	up	0.538846772	-0.892053013	0.073817675	0.126179819	no	down	1.07055321	0.098356504	0.821113585	0.91766765	no	up	0.254912063	-1.97192845	5.51E-05	0.000480551	yes	down	0.238112464	-2.070284954	3.26E-05	0.000532121	yes	down	1.223465215	0.290973084	0.534298895	0.812511789	no	up	1.500478545	0.585422691	0.205577292	0.374689514
MSTRG.19700.3	MSTRG.19700			0.061669976	-4.019287899	0.002280048	0.005654575	yes	down	0.095321899	-3.39104849	0.010047389	0.020757702	yes	down	0.030979341	-5.012549716	0.000141747	0.000447404	yes	down	1.545677577	0.628239409	0.718591022	0.854975944	no	up	0.502340738	-0.993261817	0.568874222	0.747534149	no	down	0.324997105	-1.621501227	0.352343762	0.588364924	no	down	0.653409399	-0.613940888	0.272499432	0.600903554	no	down	0.043736641	-4.515013765	4.08E-07	1.08E-05
MSTRG.19719.2	MSTRG.19719			0.384515166	-1.378887594	4.81E-06	1.94E-05	yes	down	0.251151083	-1.993372597	4.47E-09	2.52E-08	yes	down	0.41083701	-1.283361942	1.77E-05	6.50E-05	yes	down	0.653163011	-0.614485003	0.086662307	0.225101276	no	down	1.068454633	0.095525652	0.765496142	0.883107499	no	up	1.635816199	0.710010655	0.046440956	0.161224693	no	up	0.749790065	-0.415441385	0.169566239	0.473886552	no	down	0.444443643	-1.169927604	0.000273733	0.002227372
MSTRG.19762.2	MSTRG.19762			1	0	1	1	no	no_change	4.317839351	2.110309568	0.771336121	1	no	up	1	0	1	1	no	no_change	3.010483352	1.589995139	0.826672663	1	no	up	1	0	1	1	no	no_change	0.32500618	-1.621460943	0.823298622	1	no	down	1	0	1	1	no	no_change	1	0	1	1
MSTRG.19764.1	MSTRG.19764			2.434742103	1.283768965	0.008809268	0.01900461	yes	up	1.522142887	0.606103794	0.242061944	0.332222936	no	up	0.396966815	-1.332909687	0.021490077	0.042799548	yes	down	0.625176229	-0.677665171	0.17963685	0.365824828	no	down	0.163042654	-2.616678652	4.10E-06	4.89E-05	yes	down	0.260794711	-1.939013482	0.001062919	0.009403064	yes	down	0.898495258	-0.154417205	0.759672863	0.917810781	no	down	0.576992137	-0.793376437	0.134394152	0.27830789
MSTRG.19780.1	MSTRG.19780			4.26325904	2.091956718	2.50E-06	1.05E-05	yes	up	1.03350337	0.047543093	0.919308553	0.949072305	no	up	1.697719408	0.763598036	0.090597391	0.150567261	no	up	0.242420965	-2.044413625	8.93E-06	0.00015432	yes	down	0.39822103	-1.328358682	0.002643291	0.012912934	yes	down	1.64268396	0.716054943	0.125166716	0.310968152	no	up	1.392864401	0.478054814	0.278176561	0.606876866	no	up	0.209912885	-2.252137369	3.38E-06	6.12E-05
MSTRG.19824.1	MSTRG.19824			0.374661972	-1.416338544	0.654818195	1	no	down	0.579105615	-0.788101609	0.80353818	1	no	down	0.188208482	-2.409596449	0.446890834	1	no	down	1.545674926	0.628236935	0.849201072	1	no	up	0.5023421	-0.993257905	0.763709881	1	no	down	0.324998544	-1.62149484	0.623602885	1	no	down	2.536509479	1.342844552	0.684436847	1	no	up	4.553417588	2.186949773	0.503496146	1
MSTRG.19838.1	MSTRG.19838			1.794515868	0.84359468	0.34476575	0.446635836	no	up	2.132815045	1.092758863	0.232171028	0.321131168	no	up	0.060815454	-4.039418207	0.004826471	0.011296434	yes	down	1.188518354	0.249164182	0.781058635	0.89365834	no	up	0.033889616	-4.883012888	0.000593513	0.003688129	yes	down	0.028514172	-5.13217707	0.000349869	0.003775773	yes	down	1.582848723	0.66252338	0.377872595	0.700204282	no	up	6.665220641	2.736652634	0.000206317	0.001778412
MSTRG.19866.3	MSTRG.19866			5.150744955	2.364781105	0.682786314	1	no	up	1	0	1	1	no	no_change	1	0	1	1	no	no_change	0.430405369	-1.216232019	0.833527039	1	no	down	0.272451651	-1.875927859	0.745798786	1	no	down	1	0	1	1	no	no_change	1.302288189	0.381048744	0.947758909	1	no	up	0.714720075	-0.484549784	0.933598404	1
MSTRG.19866.4	MSTRG.19866			1	0	1	1	no	no_change	1	0	1	1	no	no_change	2.733308458	1.450648279	0.694971364	1	no	up	1	0	1	1	no	no_change	1.905703527	0.930323695	0.801449837	1	no	up	1.232927211	0.30208763	0.93492042	1	no	up	0.349347393	-1.517265722	0.677505373	1	no	down	0.373431918	-1.421082853	0.696901309	1
MSTRG.19883.1	MSTRG.19883			9.2399553	3.207885872	0.064080103	0.108619295	no	up	4.186050844	2.065589835	0.284594283	0.379228701	no	up	0.720497728	-0.472934214	0.815064708	0.875930495	no	down	0.453037997	-1.142296038	0.481981539	1	no	down	0.077976322	-3.680820087	0.03361965	0.098156532	no	down	0.172118724	-2.538524049	0.188491804	0.402933662	no	down	1.286925157	0.363928154	0.773121089	1	no	up	0.195321189	-2.356079628	0.131702826	1
MSTRG.19908.1	MSTRG.19908			2.563997517	1.358394865	0.211729598	0.299543242	no	up	1.389431063	0.474494257	0.685730821	0.760812435	no	up	0.37196072	-1.426777816	0.284588763	0.390294231	no	down	0.541900316	-0.883900608	0.437020604	0.640132087	no	down	0.145070624	-2.785172681	0.032473269	0.095681286	no	down	0.267707215	-1.901272073	0.166444893	0.372801083	no	down	0.877324789	-0.188817062	0.869758378	1	no	down	2.161573218	1.112081705	0.306009869	0.490436388
MSTRG.19920.1	MSTRG.19920			1	0	1	1	no	no_change	1	0	1	1	no	no_change	1	0	1	1	no	no_change	1	0	1	1	no	no_change	1	0	1	1	no	no_change	1	0	1	1	no	no_change	2.536460124	1.34281648	0.853283929	1	no	up	1	0	1	1
MSTRG.19926.1	MSTRG.19926			0.920024756	-0.120255413	0.866292758	0.907650614	no	down	0.883995071	-0.17788977	0.811946735	0.867035548	no	down	0.037368548	-4.74203169	0.000435407	0.00125362	yes	down	0.960838352	-0.057634357	0.940078866	0.979034085	no	down	0.040616894	-4.621776277	0.000669942	0.004076695	yes	down	0.042272349	-4.564141921	0.000914701	0.008348038	yes	down	1.177597999	0.235847125	0.762427858	1	no	up	0.629209154	-0.668388436	0.433901783	0.617673104
MSTRG.19946.1	MSTRG.19946			1.658208962	0.729625822	0.00996476	0.021227504	no	up	1.625840457	0.701185694	0.015286895	0.030288562	no	up	0.438026259	-1.190910734	0.000122866	0.000392561	yes	down	0.98047984	-0.028440128	0.921193346	0.969053391	no	down	0.264156249	-1.920536556	4.87E-10	1.44E-08	yes	down	0.269415278	-1.892096427	1.70E-09	8.40E-08	yes	down	1.381941573	0.466696621	0.119680575	0.394834894	no	up	1.328645568	0.409956299	0.174578574	0.334119472
MSTRG.19948.2	MSTRG.19948			0.811026733	-0.302178626	0.772426975	0.836385112	no	down	0.137235831	-2.865270887	0.046239873	0.080984825	no	down	1.41164441	0.497376723	0.602295593	0.700048617	no	up	0.169212463	-2.563092261	0.087209336	0.226097845	no	down	1.740564586	0.799555349	0.44385521	0.63846766	no	up	10.28626706	3.36264761	0.01928541	0.086619085	no	up	0.48226513	-1.052101594	0.274702017	1	no	down	0.344714463	-1.536526266	0.143159703	1
MSTRG.19956.2	MSTRG.19956			5.305888153	2.407594264	0.005015907	0.011497116	yes	up	2.860293688	1.516163287	0.10732953	0.167696863	no	up	0.400476095	-1.320211966	0.311100678	0.419777347	no	down	0.539079152	-0.891430977	0.275882096	0.483386145	no	down	0.075477674	-3.72780623	0.002194525	0.011040976	yes	down	0.140012229	-2.836375253	0.026397515	0.108315949	no	down	1.454685761	0.540707538	0.53369545	1	no	up	1.235036303	0.304553449	0.733986592	0.854395804
MSTRG.19956.4	MSTRG.19956			1.200904476	0.264121398	0.79397828	0.853592679	no	up	0.180152596	-2.472708653	0.0971883	0.153986081	no	down	0.531249527	-0.912538444	0.414495811	0.525177449	no	down	0.150014093	-2.736830051	0.068252777	0.190347448	no	down	0.442374508	-1.176659843	0.298533098	0.490784562	no	down	2.948886322	1.560170208	0.321895601	0.558280048	no	up	7.469099213	2.900934262	0.035287538	1	no	up	1.34360044	0.426104173	0.798723201	0.896656985
MSTRG.19956.5	MSTRG.19956			1	0	1	1	no_test	no_test	1	0	1	1	no_test	no_test	1	0	1	1	no_test	no_test	1	0	1	1	no_test	no_test	1	0	1	1	no_test	no_test	1	0	1	1	no_test	no_test	1	0	1	1	no_test	no_test	1	0	1	1
MSTRG.19956.6	MSTRG.19956			2.79352313	1.482085766	0.838267615	1	no	up	19.51227547	4.286310126	0.551346672	1	no	up	1	0	1	1	no	no_change	6.984826887	2.80422436	0.696719913	1	no	up	0.50234933	-0.993237141	0.891199441	1	no	down	0.071920083	-3.797461501	0.597638469	1	no	down	1	0	1	1	no	no_change	2.711323902	1.438997472	0.842907466	1
MSTRG.19957.1	MSTRG.19957			2.700714202	1.433340977	6.12E-05	0.000204814	yes	up	2.088401131	1.062398845	0.004100407	0.009268361	yes	up	1.146236469	0.196904704	0.598442159	0.696384844	no	up	0.773277354	-0.370942132	0.301588372	0.511292376	no	down	0.424419758	-1.236436274	0.000657728	0.004014666	yes	down	0.548858384	-0.865494142	0.021096921	0.092283934	no	down	1.087210048	0.120630695	0.750429068	0.914183842	no	up	0.796811546	-0.327689542	0.404289646	0.591159356
MSTRG.19962.2	MSTRG.19962			1	0	1	1	no	no_change	7.882925141	2.978731074	0.170534064	0.248623978	no	up	30.4934807	4.930428932	0.011833824	0.025202188	yes	up	5.496084719	2.458404243	0.258016513	1	no	up	21.26047759	4.410102101	0.02435855	1	no	up	3.868295101	1.951697858	0.297540129	1	no	up	2.421229053	1.275739568	0.556436471	1	no	up	0.714716622	-0.484556755	0.829293674	1
MSTRG.19962.4	MSTRG.19962			4.972853538	2.314073941	0.749273404	1	no	up	1	0	1	1	no	no_change	1	0	1	1	no	no_change	0.445798692	-1.165535711	0.872115015	1	no	down	0.282197025	-1.825225316	0.800977276	1	no	down	1	0	1	1	no	no_change	3.283034487	1.715029905	0.812203582	1	no	up	4.07352681	2.026278403	0.778721065	1
MSTRG.1997.1	MSTRG.1997			0.930380967	-0.104106511	0.961467525	1	no	down	0.793773271	-0.333201112	0.881095606	1	no	down	0.257974395	-1.954700217	0.380213442	1	no	down	0.853170152	-0.229094601	0.921007833	1	no	down	0.277278237	-1.850593706	0.42311137	1	no	down	0.324997583	-1.621499105	0.495354877	1	no	down	1.302293033	0.38105411	0.872701722	1	no	up	0.714716694	-0.484556608	0.83854967	1
MSTRG.19987.2	MSTRG.19987			1.907710587	0.931842321	0.482606583	0.5832499	no	up	2.790727608	1.480641315	0.265155518	0.358108488	no	up	1.187058049	0.247390486	0.85386919	0.904117192	no	up	1.46286739	0.548798994	0.677461973	0.826700715	no	up	0.622242208	-0.684451835	0.607879667	0.776152006	no	down	0.425357905	-1.233250829	0.35578882	0.592127012	no	down	17.0584038	4.092410751	0.012772393	0.10901569	no	up	30.95657802	4.952174098	0.002433861	0.013125614
MSTRG.19987.3	MSTRG.19987			1.157109029	0.210524809	0.915130087	0.944876455	no	up	44.42737019	5.473376841	0.00420842	0.00948475	yes	up	1.632137923	0.706762976	0.717789714	0.800170348	no	up	38.39514608	5.262852032	0.006262913	0.032480081	yes	up	1.410530799	0.496238168	0.800930945	0.906252977	no	up	0.036737217	-4.766613864	0.012332178	0.062599822	no	down	0.043074686	-4.537015893	0.041483848	0.220031035	no	down	0.74343531	-0.427720884	0.826321856	0.912786721
MSTRG.20004.1	MSTRG.20004			3.617339605	1.854929048	0.573356424	1	no	up	4.515764427	2.174970227	0.511036578	1	no	up	0.397459688	-1.33111955	0.698559981	1	no	down	1.248366181	0.320041179	0.920588734	1	no	up	0.109876244	-3.186048598	0.340418742	1	no	down	0.088016037	-3.506089777	0.296302353	1	no	down	4.737677299	2.244179935	0.51327796	1	no	up	1	0	1	1
MSTRG.20007.3	MSTRG.20007			0.245788223	-2.024512304	0.001674462	0.00427593	yes	down	0.788755051	-0.342350756	0.552261562	0.644805028	no	down	0.407363623	-1.295610941	0.028348308	0.054809533	no	down	3.209083987	1.682161548	0.013614608	0.058339286	no	up	1.65737649	0.728901363	0.293915567	0.485594403	no	up	0.516464043	-0.953260185	0.131288766	0.321197538	no	down	1.3547959	0.438075526	0.412029299	0.728470141	no	up	0.762121326	-0.39190741	0.482176394	0.659930674
MSTRG.20013.1	MSTRG.20013			2.903049945	1.537569393	1.01E-08	5.80E-08	yes	up	1.763960587	0.818818326	0.002783234	0.006498887	no	up	0.516387399	-0.9534743	0.000783401	0.002152727	no	down	0.607623231	-0.718751067	0.007810662	0.038354585	no	down	0.177877545	-2.491043693	6.50E-19	9.57E-17	yes	down	0.292743161	-1.772292626	5.47E-10	3.01E-08	yes	down	1.312763568	0.392607107	0.159729422	0.46002726	no	up	1.048738019	0.068654329	0.808166587	0.901857372
MSTRG.20016.1	MSTRG.20016			2.422118414	1.276269398	4.28E-05	0.000147193	yes	up	2.129404986	1.090450358	0.000676939	0.001786496	yes	up	0.44783391	-1.158964323	0.001268764	0.003344559	yes	down	0.879149827	-0.18581904	0.552365065	0.736423411	no	down	0.184893483	-2.435233721	4.81E-12	2.25E-10	yes	down	0.210309412	-2.249414681	4.29E-10	2.46E-08	yes	down	1.052935722	0.074417367	0.824277154	0.943719984	no	up	1.031032093	0.04408924	0.896156854	0.955233003
MSTRG.20057.1	MSTRG.20057			1.434279961	0.520326655	0.827931412	1	no	up	1.138213567	0.186771281	0.937812366	0.962505	no	up	1.403335648	0.488860112	0.838188703	0.893593743	no	up	0.793578379	-0.333555374	0.889184923	1	no	down	0.978425193	-0.031466543	0.989512526	1	no	down	1.232928238	0.302088831	0.899580602	1	no	up	0.887872299	-0.171575903	0.936600885	1	no	down	0.92189287	-0.117328985	0.956760812	1
MSTRG.20073.2	MSTRG.20073			1.135137479	0.182867036	0.571117579	0.663349973	no	up	1.135853184	0.18377637	0.577222433	0.667327094	no	up	1.629913507	0.704795409	0.027050449	0.052592772	no	up	1.000630501	0.000909334	0.997816221	1	no	up	1.43587322	0.521928372	0.104447998	0.230959692	no	up	1.434968471	0.521019039	0.112509047	0.2897757	no	up	0.752973691	-0.409328638	0.283128688	0.612239443	no	down	1.21165706	0.276981425	0.448560785	0.630978622
MSTRG.20091.1	MSTRG.20091			7.79170695	2.961939418	1.53E-28	3.56E-27	yes	up	15.3889679	3.943824572	2.26E-49	1.08E-47	yes	up	7.778439302	2.959480716	1.68E-28	3.72E-27	yes	up	1.975044492	0.981885154	0.000172658	0.001872182	no	up	0.998297209	-0.002458702	0.992503024	1	no	down	0.505455555	-0.984343856	0.000166045	0.002050332	no	down	0.728278128	-0.457438577	0.123941414	0.402567071	no	down	1.237882162	0.307873986	0.286285362	0.467998386
MSTRG.20091.3	MSTRG.20091			2.648522253	1.40518763	0.000447539	0.001280723	yes	up	2.986115456	1.578269947	0.000120295	0.000367425	yes	up	3.120553073	1.641801749	3.32E-05	0.000116381	yes	up	1.127464741	0.173082317	0.654645482	0.810547317	no	up	1.178224223	0.236614118	0.523809239	0.709668498	no	up	1.045020904	0.063531801	0.867929998	0.954583487	no	up	0.954823191	-0.066694488	0.863561004	0.958078314	no	down	1.237511143	0.307441516	0.419862743	0.605446114
MSTRG.20099.1	MSTRG.20099			0.680105667	-0.556169182	0.260737498	0.35544163	no	down	0.592024033	-0.756272353	0.148519981	0.220980538	no	down	1.256635404	0.329566132	0.488821217	0.596971051	no	up	0.870488311	-0.20010317	0.712071791	0.850614333	no	down	1.847706122	0.885735314	0.074509077	0.180508755	no	up	2.12260877	1.085838484	0.038779768	0.142233049	no	up	0.772161076	-0.373026264	0.553564132	0.824191171	no	down	1.805365811	0.852291192	0.135355955	0.279655679
MSTRG.2011.1	MSTRG.2011			49.41671853	5.626927308	3.31E-09	2.03E-08	yes	up	17.61130687	4.138430065	2.30E-05	7.92E-05	yes	up	9.438179623	3.238508628	0.000993018	0.002671363	yes	up	0.356383576	-1.488497243	0.026118566	0.094502646	no	down	0.19099163	-2.38841868	0.000427273	0.002792457	yes	down	0.535915914	-0.899921437	0.20780203	0.42787965	no	down	1.301532253	0.380211064	0.807989295	0.936146076	no	up	2.085960763	1.060712021	0.464293611	0.643995971
MSTRG.20110.1	MSTRG.20110			5.150384325	2.364680091	0.700832842	1	no	up	12.19079997	3.607720895	0.555862313	1	no	up	9.968272113	3.317343452	0.587327736	1	no	up	2.366968988	1.243040804	0.838465828	1	no	up	1.935442383	0.95266336	0.875590587	1	no	up	0.817688104	-0.290377444	0.961750077	1	no	down	1	0	1	1	no	no_change	1	0	1	1
MSTRG.20201.1	MSTRG.20201			0.736390587	-0.44145691	0.951521224	1	no	down	1.138210104	0.186766892	0.979479742	1	no	up	0.720503472	-0.472922713	0.948070514	1	no	down	1	0	1	1	no	no_change	1	0	1	1	no	no_change	1	0	1	1	no	no_change	1	0	1	1	no	no_change	5.705946885	2.512466317	0.728185859	1
MSTRG.20212.2	MSTRG.20212			1.327606739	0.408827858	0.489990198	0.590022498	no	up	2.362028249	1.240026219	0.035130155	0.063549987	no	up	0.289516221	-1.788283912	0.008760538	0.01929576	yes	down	1.779162593	0.831198361	0.159331138	0.338155473	no	up	0.218073781	-2.19711177	0.001317387	0.0072144	yes	down	0.122571024	-3.02831013	8.67E-06	0.000170535	yes	down	1.52760327	0.611269914	0.357582078	0.683654188	no	up	3.059636063	1.613360058	0.011589565	0.045064961
MSTRG.20242.2	MSTRG.20242			1.282811627	0.359309336	0.026870305	0.051169686	no	up	1.523220899	0.607125178	0.000237563	0.000687027	no	up	1.160409728	0.214634296	0.188218676	0.278416248	no	up	1.187408086	0.247815842	0.135879577	0.303368887	no	up	0.904583108	-0.14467504	0.378000458	0.572548075	no	down	0.761813161	-0.392490882	0.018714044	0.084772146	no	down	1.409313176	0.494992241	0.006029532	0.069925709	no	up	2.172516861	1.119367374	1.70E-10	1.59E-08
MSTRG.20268.1	MSTRG.20268			2.535785806	1.342432888	0.166542183	0.244941158	no	up	3.933349641	1.975758435	0.041687629	0.074000154	no	up	4.589846157	2.198445798	0.018627208	0.037699126	yes	up	1.55113639	0.633325547	0.486005576	0.681033413	no	up	1.810029123	0.85601291	0.325599504	0.519003963	no	up	1.166905202	0.222687363	0.798093063	0.915133201	no	up	0.654414453	-0.611723485	0.672469909	1	no	down	1.786458538	0.837102431	0.488520259	0.665094695
MSTRG.20329.2	MSTRG.20329			0.82075854	-0.284970239	0.866784771	0.907896739	no	down	1.292284335	0.369923534	0.827337214	0.879006896	no	up	1.251086646	0.323181709	0.843969169	0.897370777	no	up	1.574500018	0.654893774	0.710056426	1	no	up	1.524305365	0.608151948	0.722048008	1	no	up	0.968120259	-0.046741826	0.978151866	1	no	down	0.81953395	-0.28712438	0.870801866	1	no	down	0.151649086	-2.721191289	0.165529651	1
MSTRG.20341.1	MSTRG.20341			1.440222055	0.526291266	0.785726671	1	no	up	0.588188645	-0.765649162	0.721778109	0.792082814	no	down	0.372327906	-1.425354345	0.507397788	0.614850296	no	down	0.408401359	-1.291940427	0.547837751	1	no	down	0.25852118	-1.951645611	0.363933982	1	no	down	0.633007639	-0.659705184	0.778416678	1	no	down	0.351692969	-1.507611604	0.483627498	1	no	down	0.193014028	-2.373222391	0.270171338	1
MSTRG.20353.1	MSTRG.20353			4.139075511	2.049308569	4.73E-06	1.91E-05	yes	up	0.980182607	-0.028877548	0.957828464	0.976894156	no	down	1.621550588	0.697374033	0.143284994	0.221272606	no	up	0.236811965	-2.078186117	5.39E-05	0.000718268	yes	down	0.39176637	-1.351934536	0.002125767	0.01077142	yes	down	1.654335199	0.726251581	0.178477147	0.39026898	no	up	0.50393696	-0.988684824	0.143163148	0.435308882	no	down	0.472009052	-1.083113568	0.121268614	0.258512271
MSTRG.20393.1	MSTRG.20393			5.462425571	2.449541717	2.64E-07	1.28E-06	yes	up	1.552914227	0.634978147	0.183404172	0.264356553	no	up	1.54152134	0.624354861	0.190258296	0.280875442	no	up	0.284290231	-1.81456357	0.000139601	0.001578207	yes	down	0.282204548	-1.825186856	0.000124929	0.000978739	yes	down	0.992663543	-0.010623286	0.982238921	1	no	down	1.650587327	0.722979468	0.128822168	0.410689878	no	up	0.285976765	-1.806030157	0.00016754	0.001508898
MSTRG.20417.1	MSTRG.20417			5.267009878	2.396984165	0.002553208	0.006263357	yes	up	3.903056738	1.964604435	0.016401111	0.032272954	yes	up	4.127431089	2.045244128	0.010580507	0.022810427	yes	up	0.741038431	-0.43237973	0.568311997	0.748833113	no	down	0.78363838	-0.351740037	0.633537056	0.793488888	no	down	1.057486828	0.080639693	0.915907415	0.976321409	no	up	1.267983888	0.342536413	0.731031813	0.907904269	no	up	0.18771129	-2.413412671	0.096809083	0.22030803
MSTRG.20417.2	MSTRG.20417			3.499537163	1.807164129	0.568680915	0.661312017	no	up	0.157624039	-2.665440516	0.428427923	0.527720502	no	down	2.698589719	1.432205653	0.651941313	0.742562901	no	up	0.045041396	-4.472604645	0.18083724	1	no	down	0.771127607	-0.374958476	0.905250293	0.968994818	no	down	17.12041976	4.097646169	0.220810441	0.444935277	no	up	2.776833799	1.473440831	0.659198745	1	no	up	0.373640726	-1.420276379	0.682725186	1
MSTRG.20420.1	MSTRG.20420			1	0	1	1	no	no_change	1	0	1	1	no	no_change	2.73325481	1.450619963	0.841655384	1	no	up	1	0	1	1	no	no_change	1.905679539	0.930305534	0.898054145	1	no	up	1.232922172	0.302081733	0.966815903	1	no	up	1	0	1	1	no	no_change	1	0	1	1
MSTRG.20422.1	MSTRG.20422			7.812913949	2.965860725	0.594703942	1	no	up	1	0	1	1	no	no_change	1	0	1	1	no	no_change	0.283749458	-1.817310461	0.744425265	1	no	down	0.179616653	-2.477006978	0.656797753	1	no	down	1	0	1	1	no	no_change	0.3544896	-1.496184792	0.789498567	1	no	down	0.378928408	-1.400002792	0.802741857	1
MSTRG.20525.1	MSTRG.20525			93.06399305	6.540151184	0.01799975	0.0359342	yes	up	8.026740425	3.004814243	0.306299452	0.402671044	no	up	1	0	1	1	no	no_change	0.086249689	-3.535336941	0.190640837	0.380124254	no	down	0.015079246	-6.051291865	0.028611447	0.086654303	no	down	0.174832473	-2.515954924	0.391676534	0.624516477	no	down	5.885837904	2.557247811	0.322874138	1	no	up	1.918635807	0.940080887	0.720363104	0.845752678
MSTRG.20525.2	MSTRG.20525			1.133859778	0.181242236	0.720574099	0.792888522	no	up	0.601686292	-0.732916607	0.181518307	0.262073292	no	down	1.672946721	0.7423915	0.136787343	0.212727502	no	up	0.530653175	-0.914158843	0.098269392	0.244908812	no	down	1.475444102	0.561149265	0.265326156	0.453536646	no	up	2.780430176	1.475308108	0.00687641	0.040855417	yes	up	1.346109447	0.428795715	0.35879692	0.684861627	no	up	1.376244712	0.460737021	0.324201846	0.509650319
MSTRG.20528.7	MSTRG.20528			1.331420298	0.412966068	0.099188741	0.158138122	no	up	1.321236919	0.401889188	0.115233194	0.178150569	no	up	1.192157988	0.253575438	0.312854313	0.421627493	no	up	0.992351491	-0.011076881	0.965452157	0.992865218	no	down	0.895403194	-0.15939063	0.526812733	0.712596064	no	down	0.902304478	-0.14831375	0.563132287	0.763125083	no	down	0.903010743	-0.147184944	0.563894501	0.828565719	no	down	0.984056105	-0.023187523	0.927501669	0.972662316
MSTRG.20562.1	MSTRG.20562			4.949385472	2.307249408	1.44E-24	2.73E-23	yes	up	3.419037451	1.773590226	2.90E-14	2.78E-13	yes	up	5.728903791	2.51825911	3.41E-29	7.79E-28	yes	up	0.690800397	-0.533659182	0.014196115	0.060268133	no	down	1.157498001	0.211009702	0.310823891	0.50421803	no	up	1.675589658	0.744668884	0.000585808	0.005802013	no	up	1.082225971	0.114001768	0.631144371	0.865261543	no	up	1.474011583	0.559747862	0.01623445	0.058061002
MSTRG.20578.1	MSTRG.20578			1.483652938	0.569153651	0.496673184	0.595884904	no	up	2.398113326	1.261899837	0.130895988	0.198354668	no	up	0.467656451	-1.096479007	0.236335071	0.335914093	no	down	1.616357346	0.692746186	0.406077013	0.614011258	no	up	0.315206096	-1.665632658	0.071604446	0.175050712	no	down	0.195010155	-2.358378844	0.010594538	0.056056532	no	down	1.331678385	0.413245698	0.661618605	0.880902652	no	up	1.687166953	0.754602742	0.417214992	0.603286298
MSTRG.20578.2	MSTRG.20578			0.536353498	-0.898743934	0.781149177	0.843631167	no	down	0.112236112	-3.155391162	0.348786823	0.447716385	no	down	2.256347548	1.173989305	0.711456627	0.794809905	no	up	0.209257723	-2.256647228	0.508720873	1	no	down	4.206829183	2.072733239	0.520252366	1	no	up	20.10357911	4.329380467	0.197166312	1	no	up	0.367876142	-1.442707981	0.679772684	1	no	down	2.699368914	1.432622159	0.67107742	1
MSTRG.20578.3	MSTRG.20578			4.972851346	2.314073305	0.749273388	1	no	up	1	0	1	1	no	no_change	1	0	1	1	no	no_change	0.445798888	-1.165535075	0.87211504	1	no	down	0.282197149	-1.82522468	0.800977277	1	no	down	1	0	1	1	no	no_change	1	0	1	1	no	no_change	8.57182484	3.09960237	0.66717399	1
MSTRG.20633.1	MSTRG.20633			4.977503732	2.315422398	0.69723718	1	no	up	1	0	1	1	no	no_change	2.733278179	1.450632298	0.808223469	1	no	up	0.445385223	-1.166874402	0.844558508	1	no	down	0.549126294	-0.8647901	0.884467867	1	no	down	1.232924367	0.302084302	0.959688507	1	no	up	1	0	1	1	no	no_change	1	0	1	1
MSTRG.20633.2	MSTRG.20633			38.41315369	5.263528508	0.004419992	0.010245384	yes	up	23.77475249	4.571358417	0.01642617	0.032313744	yes	up	30.08950581	4.911188507	0.008231001	0.018262506	yes	up	0.618922171	-0.692170091	0.653904279	0.810043678	no	down	0.783312562	-0.352340001	0.812550725	0.912605495	no	down	1.265607532	0.33983009	0.827025897	0.933422239	no	up	2.427830835	1.279667902	0.537959434	1	no	up	2.593713082	1.375018897	0.508127844	1
MSTRG.20633.5	MSTRG.20633			4.889440259	2.289669315	0.00205532	0.0051474	yes	up	4.18046737	2.063664242	0.007521461	0.01602171	yes	up	1.749465698	0.806914378	0.31572957	0.424822555	no	up	0.854999171	-0.226005073	0.740110655	0.867791611	no	down	0.357804903	-1.482754937	0.038807207	0.110035904	no	down	0.418485672	-1.256749864	0.092843548	0.253869477	no	down	0.233891384	-2.096089376	0.14278602	1	no	down	0.25001629	-1.999905996	0.162038794	0.317191611
MSTRG.20636.1	MSTRG.20636			1.814933248	0.859916488	0.033417496	0.061805217	no	up	1.592425194	0.671225602	0.106365798	0.166365586	no	up	1.187661178	0.248123316	0.546754251	0.650391486	no	up	0.877401522	-0.188690886	0.646747512	0.804263031	no	down	0.654382843	-0.611793172	0.13350046	0.276564462	no	down	0.745819133	-0.423102286	0.312657002	0.548654791	no	down	0.969196049	-0.045139571	0.919476914	0.982500345	no	down	1.752514286	0.809426205	0.059482137	0.154543903
MSTRG.20637.2	MSTRG.20637			2.79352313	1.482085766	0.838267615	1	no	up	1	0	1	1	no	no_change	1	0	1	1	no	no_change	0.793582691	-0.333547536	0.963361657	1	no	down	0.50234933	-0.993237141	0.891199441	1	no	down	1	0	1	1	no	no_change	1	0	1	1	no	no_change	1	0	1	1
MSTRG.20639.1	MSTRG.20639			1	0	1	1	no	no_change	4.317839351	2.110309568	0.771336121	1	no	up	4.921625371	2.299134846	0.750810019	1	no	up	3.010483352	1.589995139	0.826672663	1	no	up	3.431454957	1.778820417	0.805912727	1	no	up	1.139835221	0.188825278	0.979192112	1	no	up	1	0	1	1	no	no_change	1	0	1	1
MSTRG.20640.1	MSTRG.20640			1.326328959	0.40743864	0.10064052	0.160139233	no	up	1.419385484	0.505266457	0.047431576	0.082773311	no	up	0.491775555	-1.023928072	0.000167548	0.00052189	yes	down	1.070160969	0.097827817	0.702337429	0.843287079	no	up	0.370779475	-1.431366712	1.60E-07	2.77E-06	yes	down	0.346470751	-1.52919453	4.33E-08	1.55E-06	yes	down	1.435898224	0.521953495	0.061635196	0.275870525	no	up	1.737117861	0.796695642	0.003921498	0.019246729
MSTRG.20640.2	MSTRG.20640			2.436289688	1.284685688	0.071864674	0.120124508	no	up	2.264734616	1.179342003	0.108180575	0.168824195	no	up	0.61527651	-0.70069318	0.380202767	0.491126641	no	down	0.929583467	-0.105343684	0.882472651	0.948980107	no	down	0.252546531	-1.985378868	0.01078521	0.040369177	yes	down	0.27167709	-1.880035184	0.018397297	0.083661593	no	down	0.462724348	-1.111775081	0.145138276	0.438408148	no	down	0.701355017	-0.511783192	0.486305111	0.663179435
MSTRG.20697.1	MSTRG.20697			2.79352313	1.482085766	0.838267615	1	no	up	1	0	1	1	no	no_change	1	0	1	1	no	no_change	0.793582691	-0.333547536	0.963361657	1	no	down	0.50234933	-0.993237141	0.891199441	1	no	down	1	0	1	1	no	no_change	0.668627132	-0.580726196	0.936255981	1	no	down	0.714722344	-0.484545204	0.946796172	1
MSTRG.20708.1	MSTRG.20708			1	0	1	1	no	no_change	1	0	1	1	no	no_change	14.8817232	3.895469685	0.587954461	1	no	up	1	0	1	1	no	no_change	10.37583298	3.375155257	0.638759052	1	no	up	6.712878151	2.746931455	0.702418458	1	no	up	2.536460124	1.34281648	0.853283929	1	no	up	1	0	1	1
MSTRG.2074.1	MSTRG.2074			1	0	1	1	no	no_change	1	0	1	1	no	no_change	1	0	1	1	no	no_change	1	0	1	1	no	no_change	1	0	1	1	no	no_change	1	0	1	1	no	no_change	1.302284938	0.381045142	0.958148797	1	no	up	0.714722344	-0.484545204	0.946796172	1
MSTRG.20772.1	MSTRG.20772			3.69238799	1.884554157	0.006639105	0.014789805	yes	up	1.586269271	0.665637691	0.402622592	0.501900384	no	up	0.401082649	-1.318028538	0.175336796	0.26252682	no	down	0.429605251	-1.218916466	0.097577175	0.243810822	no	down	0.108624189	-3.202582695	0.000531596	0.00335827	yes	down	0.25284651	-1.983666229	0.047860414	0.164760578	no	down	1.006856265	0.009857745	0.99123328	1	no	up	0.608113724	-0.717586946	0.480351978	0.658244628
MSTRG.20774.1	MSTRG.20774			1.57619874	0.656449453	0.024498091	0.047093893	no	up	1.972707229	0.98017686	0.000808627	0.00209949	no	up	0.55627956	-0.846118	0.004449234	0.010490031	no	down	1.251559958	0.323727407	0.268047457	0.474550532	no	up	0.352924759	-1.502567453	4.27E-07	6.61E-06	yes	down	0.281987895	-1.82629486	8.74E-10	4.61E-08	yes	down	1.100097426	0.137631296	0.643537156	0.872315751	no	up	1.197082177	0.259522193	0.382716469	0.570975846
MSTRG.20781.1	MSTRG.20781			51.74724704	5.693410208	3.80E-05	0.000132184	yes	up	94.23529477	6.558195601	1.99E-06	8.04E-06	yes	up	30.02183301	4.907940159	0.000436419	0.00125636	yes	up	1.821068755	0.864785393	0.251409372	0.455738291	no	up	0.580162902	-0.785470049	0.315943948	0.509386867	no	down	0.318583744	-1.650255442	0.03392148	0.129282938	no	down	1	0	1	1	no	no_change	2.711390814	1.439033075	0.424336276	0.609502282
MSTRG.20785.1	MSTRG.20785			6.431414501	2.685136073	0.131359629	0.200616067	no	up	7.719955521	2.948592535	0.101069113	0.159215537	no	up	1.385218451	0.470113509	0.8138261	0.874866204	no	up	1.200351108	0.263456462	0.865775344	1	no	up	0.215383171	-2.215022565	0.214255363	1	no	down	0.179433476	-2.478479026	0.169013235	1	no	down	0.986220676	-0.020017595	0.990921466	1	no	down	0.709639763	-0.494841246	0.789147696	1
MSTRG.20791.1	MSTRG.20791			0.461812503	-1.114620863	0.548502434	1	no	down	0.346852107	-1.527607448	0.444514163	0.543752837	no	down	0.334309697	-1.580742891	0.406770605	0.517508682	no	down	0.751066947	-0.412986585	0.842826031	1	no	down	0.723907853	-0.466122029	0.815196967	1	no	down	0.963839316	-0.053135444	0.980056286	1	no	down	2.422074756	1.276243394	0.57585787	1	no	up	3.5655805	1.834136976	0.408284689	1
MSTRG.20791.2	MSTRG.20791			0.761427783	-0.393220882	0.649128439	0.731144778	no	down	0.453752392	-1.140022848	0.255271778	0.34727886	no	down	1.215322297	0.28133896	0.733818548	0.813176632	no	up	0.595923082	-0.746801966	0.47235636	0.670073446	no	down	1.596109734	0.674559842	0.439119758	0.633722832	no	up	2.67838213	1.421361807	0.158791957	0.362005577	no	up	0.730438856	-0.453164583	0.604048911	1	no	down	0.034978925	-4.837370241	0.000590467	0.004209726
MSTRG.20890.2	MSTRG.20890			1.377456632	0.462006897	0.660408397	0.741225698	no	up	0.71595614	-0.482056885	0.655607208	0.735886361	no	down	0.657542594	-0.604843743	0.570901128	0.671930297	no	down	0.519766738	-0.944063783	0.382681615	0.592175503	no	down	0.477359925	-1.06685064	0.317756555	0.511147862	no	down	0.918411838	-0.122786857	0.910855512	0.973369046	no	down	0.059130258	-4.079959614	0.011437225	0.102277781	no	down	0.238640932	-2.067086578	0.164598583	0.320673492
MSTRG.20890.3	MSTRG.20890			1	0	1	1	no	no_change	38.7393304	5.275727113	0.462478586	0.561511902	no	up	1	0	1	1	no	no_change	27.00983056	4.755412684	0.507775542	1	no	up	1	0	1	1	no	no_change	0.036224799	-4.786878488	0.504971619	1	no	down	1	0	1	1	no	no_change	42.08171183	5.395121488	0.452014775	1
MSTRG.20890.4	MSTRG.20890			22.86784223	4.515248337	0.026896521	0.05121003	no	up	10.61767478	3.408395952	0.105987028	0.165822904	no	up	15.322512	3.937580929	0.05523122	0.098041528	no	up	0.464305931	-1.106852385	0.534786351	0.722028645	no	down	0.670046253	-0.577667408	0.736739989	0.864541379	no	down	1.443113706	0.529184977	0.768614665	0.896491497	no	up	0.541002416	-0.886293059	0.592484895	0.844406652	no	down	0.163601693	-2.611740418	0.125119603	0.264229993
MSTRG.20890.5	MSTRG.20890			18.65632567	4.221592973	0.556844017	0.650519308	no	up	1	0	1	1	no	no_change	1	0	1	1	no	no_change	0.118827879	-3.073054743	0.668877502	1	no	down	0.075219767	-3.732744348	0.603411648	1	no	down	1	0	1	1	no	no_change	37.3587924	5.223375916	0.466568433	1	no	up	1	0	1	1
MSTRG.20915.1	MSTRG.20915			1.860226983	0.895478668	8.19E-06	3.18E-05	no	up	1.646234776	0.719170098	0.000413757	0.001141636	no	up	0.568142537	-0.815675173	9.66E-05	0.000314081	no	down	0.884964464	-0.17630857	0.38397246	0.593083647	no	down	0.305415706	-1.711153841	1.97E-16	1.98E-14	yes	down	0.34511635	-1.534845271	3.37E-13	3.81E-11	yes	down	1.238764091	0.308901468	0.136500708	0.424001218	no	up	1.26545375	0.339654781	0.102209038	0.228629622
MSTRG.20928.1	MSTRG.20928			0.156598047	-2.674861875	0.610824241	1	no	down	0.242048743	-2.046630495	0.696998677	1	no	down	0.153219513	-2.706328057	0.606634252	1	no	down	1	0	1	1	no	no_change	1	0	1	1	no	no_change	1	0	1	1	no	no_change	1.745491256	0.80363313	0.878473246	1	no	up	0.378969671	-1.399845702	0.792235063	1
MSTRG.2094.1	MSTRG.2094			5.31178077	2.409195604	0.666988939	1	no	up	1	0	1	1	no	no_change	1	0	1	1	no	no_change	0.417357236	-1.26064531	0.821860863	1	no	down	0.264191903	-1.920341845	0.73161763	1	no	down	1	0	1	1	no	no_change	0.350250704	-1.513540143	0.785243738	1	no	down	0.192224005	-2.379139582	0.668409983	1
MSTRG.20945.1	MSTRG.20945			1.997148657	0.997941723	0.000392197	0.001134468	no	up	1.699215132	0.764868519	0.007211332	0.015433612	no	up	0.431005108	-1.214223128	3.85E-05	0.000133859	yes	down	0.850820557	-0.233073204	0.410400802	0.617273642	no	down	0.215810228	-2.212164851	4.82E-14	3.36E-12	yes	down	0.253649523	-1.979091647	2.50E-11	1.83E-09	yes	down	1.550637996	0.632861921	0.026890317	0.170487934	no	up	1.123581259	0.168104466	0.560684445	0.723792647
MSTRG.20950.1	MSTRG.20950			17.21582348	4.105663285	0.002483764	0.006108458	yes	up	7.958887261	2.99256674	0.03200879	0.058574176	no	up	7.345938688	2.876946855	0.036884048	0.069015696	no	up	0.462300701	-1.113096545	0.355340076	0.567168424	no	down	0.42669691	-1.22871643	0.299545969	0.491840487	no	down	0.922985645	-0.115619885	0.925007136	0.9816971	no	down	2.272096367	1.184024026	0.439071116	1	no	up	2.46091002	1.299191908	0.395363236	0.583802194
MSTRG.20967.1	MSTRG.20967			2.394517446	1.259734947	0.624359893	1	no	up	1.699743918	0.765317408	0.769785289	0.832716175	no	up	0.226546767	-2.142119191	0.443614837	0.553165739	no	down	0.709848208	-0.494417539	0.848661685	1	no	down	0.094610615	-3.401854138	0.21999809	1	no	down	0.133282881	-2.907436599	0.301341608	1	no	down	1	0	1	1	no	no_change	1	0	1	1
MSTRG.2099.1	MSTRG.2099			8.819850498	3.140754201	0.000179957	0.000554579	yes	up	3.786578629	1.920894887	0.032050476	0.058629879	no	up	3.811152278	1.930227253	0.025985971	0.050697502	no	up	0.429324582	-1.219859315	0.116912422	0.274781875	no	down	0.432110757	-1.210526948	0.103901171	0.230101867	no	down	1.006489671	0.009332367	0.990791692	1	no	up	1.297126725	0.375319433	0.757287434	1	no	up	3.990996267	1.99674893	0.060723003	0.157162483
MSTRG.21006.1	MSTRG.21006			1	0	1	1	no	no_change	1	0	1	1	no	no_change	1	0	1	1	no	no_change	1	0	1	1	no	no_change	1	0	1	1	no	no_change	1	0	1	1	no	no_change	1	0	1	1	no	no_change	1	0	1	1
MSTRG.21018.1	MSTRG.21018			25.74475623	4.686206704	0.27246175	1	no	up	1	0	1	1	no	no_change	12.51846985	3.645986325	0.395951566	1	no	up	0.086111555	-3.537649343	0.407419627	1	no	down	0.48625319	-1.040220379	0.802349846	1	no	down	5.646782109	2.497428963	0.560929251	1	no	up	2.53649945	1.342838848	0.760533873	1	no	up	4.497303662	2.169060299	0.620560795	1
MSTRG.21048.1	MSTRG.21048			1.014839286	0.021251274	0.981501227	0.99410142	no	up	1.377739678	0.462303318	0.620536257	0.705990101	no	up	0.661170242	-0.596906301	0.541457827	0.645785618	no	down	1.357593953	0.441052044	0.649050374	0.80609211	no	up	0.651502412	-0.618157575	0.541082534	0.724911555	no	down	0.479894898	-1.059209619	0.302409194	0.53755622	no	down	0.854972993	-0.226049246	0.800297041	1	no	down	0.465711193	-1.102492538	0.270815628	0.450508583
MSTRG.21094.1	MSTRG.21094			1	0	1	1	no_test	no_test	1	0	1	1	no_test	no_test	1	0	1	1	no_test	no_test	1	0	1	1	no_test	no_test	1	0	1	1	no_test	no_test	1	0	1	1	no_test	no_test	1	0	1	1	no_test	no_test	1	0	1	1
MSTRG.21094.2	MSTRG.21094			2.345463132	1.229872824	7.61E-14	7.37E-13	yes	up	1.876128203	0.907758416	8.13E-08	3.97E-07	no	up	0.456561515	-1.13111884	7.98E-10	4.99E-09	yes	down	0.799896693	-0.322114407	0.052335239	0.156955664	no	down	0.194657298	-2.360991664	7.60E-39	1.51E-34	yes	down	0.243353047	-2.038877256	3.99E-28	9.91E-25	yes	down	1.317011836	0.397268312	0.022636284	0.154454483	no	up	1.189074931	0.249839631	0.156486964	0.309856658
MSTRG.21114.2	MSTRG.21114			0.762756583	-0.390705369	0.956943317	1	no	down	1.178962993	0.237518433	0.973816875	1	no	up	0.383170259	-1.38394251	0.848337087	1	no	down	1.545660855	0.628223802	0.93105486	1	no	up	0.50234933	-0.993237141	0.891199441	1	no	down	0.32500618	-1.621460943	0.823298622	1	no	down	1	0	1	1	no	no_change	1	0	1	1
MSTRG.21161.1	MSTRG.21161			2.884245285	1.528193861	4.53E-13	4.06E-12	yes	up	1.978042262	0.98407325	4.09E-06	1.58E-05	no	up	1.108459386	0.148555911	0.487967981	0.596275401	no	up	0.685809308	-0.544120611	0.010126085	0.046551164	no	down	0.384315229	-1.37963795	7.92E-11	2.73E-09	yes	down	0.560382054	-0.835517339	9.94E-05	0.001346613	no	down	1.391433139	0.476571586	0.028360415	0.175967845	no	up	1.821535315	0.865154966	6.35E-05	0.000684224
MSTRG.21182.1	MSTRG.21182			0.136138611	-2.876851795	0.68907	1	no	down	0.210424123	-2.248627993	0.754475904	1	no	down	0.133201516	-2.908317598	0.685849647	1	no	down	1	0	1	1	no	no_change	1	0	1	1	no	no_change	1	0	1	1	no	no_change	1	0	1	1	no	no_change	1	0	1	1
MSTRG.21193.1	MSTRG.21193			1	0	1	1	no	no_change	1	0	1	1	no	no_change	1	0	1	1	no	no_change	1	0	1	1	no	no_change	1	0	1	1	no	no_change	1	0	1	1	no	no_change	2.536460124	1.34281648	0.853283929	1	no	up	1	0	1	1
MSTRG.21197.1	MSTRG.21197			5.326837741	2.413279336	0.738735005	1	no	up	1	0	1	1	no	no_change	1	0	1	1	no	no_change	0.416174044	-1.264741106	0.86124115	1	no	down	0.263444194	-1.924430711	0.790264375	1	no	down	1	0	1	1	no	no_change	1	0	1	1	no	no_change	1	0	1	1
MSTRG.21208.1	MSTRG.21208			1.251963315	0.324192289	0.562966786	0.656241297	no	up	1.081033473	0.112411195	0.851892957	0.898193828	no	up	0.361462421	-1.468082429	0.030492962	0.058462833	no	down	0.863470566	-0.211781095	0.727811418	0.860661653	no	down	0.288716463	-1.792274719	0.008808149	0.03421985	yes	down	0.334367464	-1.580493624	0.027875	0.112795855	no	down	1.065140129	0.091043243	0.875016908	0.963951058	no	up	0.97442286	-0.037380116	0.949447068	0.986209291
MSTRG.2123.1	MSTRG.2123			5.802307314	2.536626709	2.84E-05	0.000100605	yes	up	14.38439686	3.846432825	1.36E-10	9.24E-10	yes	up	4.716600395	2.237747376	0.000241747	0.000731411	yes	up	2.479082214	1.309806117	0.015450243	0.064175175	no	up	0.812883589	-0.298879332	0.588501231	0.76266013	no	down	0.327896987	-1.608685449	0.003158207	0.022202623	yes	down	1.554198245	0.636170538	0.332310902	0.659438314	no	up	2.205483929	1.141095248	0.075143918	0.182811805
MSTRG.2129.1	MSTRG.2129			0.73638938	-0.441459275	0.945698134	1	no	down	4.277190922	2.096663607	0.745205962	1	no	up	0.720502206	-0.472925247	0.941834285	1	no	down	5.808327822	2.538122881	0.694031465	1	no	up	1	0	1	1	no	no_change	0.168452197	-2.569588853	0.690433401	1	no	down	0.181541094	-2.461631937	0.701167661	1	no	down	0.194056622	-2.36545043	0.712313366	1
MSTRG.21299.1	MSTRG.21299			1.754464751	0.811030963	0.194919828	0.279687288	no	up	2.295935119	1.199081873	0.055649564	0.094912857	no	up	0.42613786	-1.230607863	0.05434321	0.096646197	no	down	1.30862425	0.38805091	0.535014793	0.722135807	no	up	0.242887672	-2.041638826	0.001387458	0.007535814	yes	down	0.185605358	-2.429689736	0.000144661	0.001842388	yes	down	1.052989735	0.074491372	0.907594316	0.977051348	no	up	1.092465326	0.127587491	0.842523524	0.922651312
MSTRG.21347.1	MSTRG.21347			1.121409501	0.165313198	0.726208629	0.797708993	no	up	0.629492103	-0.667739815	0.183132921	0.26402032	no	down	0.749880139	-0.415268082	0.387029436	0.498041718	no	down	0.561340084	-0.833053012	0.099130062	0.246356702	no	down	0.668694298	-0.580581279	0.230092399	0.409740593	no	down	1.1912463	0.252471733	0.622360914	0.805404734	no	up	0.989967613	-0.014546767	0.977407959	0.999766595	no	down	0.90579233	-0.142747772	0.783770243	0.887477896
MSTRG.21372.2	MSTRG.21372			0.736390587	-0.44145691	0.951521224	1	no	down	1.138210104	0.186766892	0.979479742	1	no	up	0.720503472	-0.472922713	0.948070514	1	no	down	1	0	1	1	no	no_change	1	0	1	1	no	no_change	1	0	1	1	no	no_change	1	0	1	1	no	no_change	1	0	1	1
MSTRG.21372.3	MSTRG.21372			7.600733707	2.92613869	0.025112966	0.048156441	yes	up	6.424622943	2.683611786	0.043754773	0.077170334	no	up	0.850903174	-0.232933122	0.878114353	0.921832203	no	down	0.845263522	-0.242526904	0.839713242	0.927605239	no	down	0.111950136	-3.159071812	0.024529635	0.076954806	no	down	0.132444064	-2.916544908	0.041042435	0.148044862	no	down	2.729716974	1.448751376	0.232440767	1	no	up	0.961994055	-0.055900117	0.965169324	0.99363248
MSTRG.21372.4	MSTRG.21372			7.466331432	2.900399552	0.554069683	1	no	up	12.03612996	3.589299684	0.463764509	0.56271281	no	up	22.3924459	4.484940216	0.355301384	0.465944853	no	up	1.612054068	0.688900133	0.88660336	1	no	up	2.999122944	1.584540664	0.740438581	1	no	up	1.860435703	0.895640531	0.85137066	1	no	up	0.242412559	-2.044463649	0.67648771	1	no	down	2.895334757	1.533730161	0.748900601	1
MSTRG.21388.1	MSTRG.21388			2.148523646	1.103345655	0.728811273	1	no	up	0.308684567	-1.695794738	0.61178467	1	no	down	0.195399981	-2.355497768	0.480830472	1	no	down	0.143672874	-2.799140393	0.398449849	1	no	down	0.090946163	-3.458843423	0.296763075	1	no	down	1	0	1	1	no	no_change	1	0	1	1	no	no_change	1	0	1	1
MSTRG.21396.2	MSTRG.21396			4.097480567	2.034737107	0.777848405	1	no	up	1.138210104	0.186766892	0.979479742	1	no	up	0.720503472	-0.472922713	0.948070514	1	no	down	0.277782917	-1.847970215	0.797774717	1	no	down	0.175840607	-2.50765982	0.728068076	1	no	down	1	0	1	1	no	no_change	1	0	1	1	no	no_change	1	0	1	1
MSTRG.21396.3	MSTRG.21396			10.13191125	3.34083444	0.389501467	1	no	up	15.94051259	3.994626117	0.303364712	1	no	up	10.66269055	3.414499618	0.378538809	1	no	up	1.573297692	0.653791677	0.862306575	1	no	up	1.052386887	0.073665178	0.984393312	1	no	up	0.668905124	-0.580126499	0.877530807	1	no	down	1.190305586	0.251332003	0.947577546	1	no	up	0.883917751	-0.178015962	0.963277409	1
MSTRG.21418.1	MSTRG.21418			0.736385357	-0.441467157	0.860432551	0.903427556	no	down	8.497710003	3.08707411	0.18492312	0.266141253	no	up	2.584701693	1.369997785	0.57494889	0.675454011	no	up	11.53975962	3.528541267	0.129687118	0.293466213	no	up	3.509985186	1.811464942	0.458400808	0.652322297	no	up	0.304164498	-1.717076325	0.446437834	0.671753021	no	down	0.7106712	-0.49274586	0.809854318	1	no	down	16.34383919	4.03067501	0.03825047	0.111550089
MSTRG.21418.2	MSTRG.21418			1	0	1	1	no	no_change	1	0	1	1	no	no_change	1	0	1	1	no	no_change	1	0	1	1	no	no_change	1	0	1	1	no	no_change	1	0	1	1	no	no_change	0.69017643	-0.53496289	0.941068094	1	no	down	0.737757252	-0.438781898	0.951649061	1
MSTRG.21418.3	MSTRG.21418			1	0	1	1	no	no_change	1	0	1	1	no	no_change	7.378977559	2.883420928	0.689417784	1	no	up	1	0	1	1	no	no_change	5.144769708	2.3631065	0.743267697	1	no	up	3.328524295	1.734882699	0.80997627	1	no	up	5.200879651	2.378755654	0.742176118	1	no	up	2.711323902	1.438997472	0.842907466	1
MSTRG.21471.2	MSTRG.21471			1	0	1	1	no	no_change	1	0	1	1	no	no_change	1	0	1	1	no	no_change	1	0	1	1	no	no_change	1	0	1	1	no	no_change	1	0	1	1	no	no_change	1	0	1	1	no	no_change	5.705947811	2.512466551	0.728185875	1
MSTRG.21475.1	MSTRG.21475			0.933153344	-0.099813919	0.925077011	0.952731058	no	down	2.356039948	1.236364001	0.226455698	0.31445646	no	up	0.734892169	-0.444395516	0.682164025	0.768549356	no	down	2.524815417	1.33617792	0.206415409	0.400675023	no	up	0.787536341	-0.344581597	0.758036093	0.878628108	no	down	0.311918382	-1.680759517	0.120129555	0.302457196	no	down	0.735480667	-0.443240677	0.670058471	0.884714579	no	down	3.261044931	1.705334319	0.077811288	0.187489663
MSTRG.21486.1	MSTRG.21486			1.004281564	0.006163805	0.995785343	1	no	up	1.322864115	0.403664875	0.734140228	0.802146092	no	up	0.413711455	-1.273303192	0.338071109	0.448225247	no	down	1.317224335	0.39750107	0.745591727	0.871404416	no	up	0.411947674	-1.279466997	0.347502557	0.543123096	no	down	0.312739192	-1.676968067	0.224483077	0.448964168	no	down	0.698616308	-0.517427774	0.634774472	1	no	down	0.149026416	-2.746360012	0.054161405	0.144448675
MSTRG.21498.1	MSTRG.21498			1.434267805	0.520314428	0.942875141	1	no	up	1.138210104	0.186766892	0.979479742	1	no	up	1.403324474	0.488848625	0.94632436	1	no	up	0.793582691	-0.333547536	0.963361657	1	no	down	0.978425695	-0.031465803	0.996542452	1	no	down	1.232922172	0.302081733	0.966815903	1	no	up	1	0	1	1	no	no_change	1	0	1	1
MSTRG.21498.2	MSTRG.21498			1.152854271	0.205210157	0.84846406	0.895107603	no	up	2.003563986	1.002568585	0.34508989	0.443904072	no	up	0.752652034	-0.409945062	0.716006422	0.798523874	no	down	1.73791609	0.797358428	0.461654816	0.660427122	no	up	0.652859649	-0.615155219	0.591722772	0.765013628	no	down	0.3756566	-1.412513647	0.21356974	0.435513045	no	down	0.484164324	-1.046431319	0.421727919	1	no	down	0.515693648	-0.955413819	0.463497362	1
MSTRG.21498.3	MSTRG.21498			1	0	1	1	no	no_change	256.1232025	8.000694144	0.013543124	0.027164404	yes	up	78.75990697	6.299389502	0.052269076	0.093483646	no	up	178.5728675	7.480369083	0.02096708	0.080515082	no	up	54.91256665	5.77906444	0.074978944	0.18138496	no	up	0.307507895	-1.701304642	0.574424676	0.771549355	no	down	0.033594942	-4.895612132	0.132004887	0.416192687	no	down	2.123176346	1.086224203	0.72084316	0.846232873
MSTRG.21498.5	MSTRG.21498			2.592217104	1.374186552	0.271283119	0.367162695	no	up	0.016938539	-5.883546738	0.000590238	0.001577244	yes	down	0.010722222	-6.54325232	0.00013273	0.000421302	yes	down	0.006534383	-7.257733291	2.16E-05	0.000327587	yes	down	0.004136313	-7.917438873	3.59E-06	4.35E-05	yes	down	1	0	1	1	no	no_change	1.015855856	0.022695706	0.985712869	1	no	up	0.354177431	-1.497455812	0.252420202	0.429904224
MSTRG.21534.1	MSTRG.21534			1.575473352	0.655785353	0.049077135	0.086329118	no	up	1.008109716	0.01165266	0.972404332	0.988049623	no	up	1.125738507	0.170871749	0.609134403	0.705833686	no	up	0.639877351	-0.644132693	0.055663955	0.164385678	no	down	0.714539859	-0.484913604	0.146461654	0.296067323	no	down	1.116682529	0.159219089	0.637133102	0.815923392	no	up	0.949099666	-0.075368501	0.8197008	0.941888531	no	down	1.11071575	0.151489655	0.646715529	0.793669316
MSTRG.2154.1	MSTRG.2154			2.586093632	1.37077451	1.15E-11	9.09E-11	yes	up	1.595334522	0.673858972	0.001379039	0.003419559	no	up	0.676705278	-0.563400454	0.00957788	0.020884266	no	down	0.616889699	-0.696915538	0.000720015	0.005993014	no	down	0.261670834	-1.934174964	1.10E-19	1.82E-17	yes	down	0.424177668	-1.237259425	2.24E-08	8.66E-07	yes	down	1.324470811	0.405416049	0.056633252	0.262949057	no	up	1.080468907	0.111657556	0.606317928	0.762175212
MSTRG.21541.1	MSTRG.21541			1	0	1	1	no	no_change	4.317839351	2.110309568	0.771336121	1	no	up	2.73325481	1.450619963	0.841655384	1	no	up	3.010483352	1.589995139	0.826672663	1	no	up	1.905679539	0.930305534	0.898054145	1	no	up	0.633014475	-0.659689605	0.927610874	1	no	down	1	0	1	1	no	no_change	1	0	1	1
MSTRG.21545.1	MSTRG.21545			2.875541589	1.523833704	6.18E-10	4.09E-09	yes	up	2.308517216	1.206966491	2.66E-06	1.06E-05	yes	up	0.642127085	-0.639069242	0.024171792	0.047568042	no	down	0.802811277	-0.316867212	0.196622033	0.388036195	no	down	0.223306485	-2.162902945	2.30E-15	1.95E-13	yes	down	0.278155641	-1.846035733	6.53E-11	4.38E-09	yes	down	1.561985789	0.643381328	0.012133203	0.105734793	no	up	0.875945433	-0.191087095	0.485603505	0.662460834
MSTRG.21552.3	MSTRG.21552			1	0	1	1	no	no_change	1	0	1	1	no	no_change	1	0	1	1	no	no_change	1	0	1	1	no	no_change	1	0	1	1	no	no_change	1	0	1	1	no	no_change	0.360964513	-1.470071083	0.839045452	1	no	down	0.385849438	-1.373890091	0.849445781	1
MSTRG.21567.1	MSTRG.21567			0.37147055	-1.428680254	0.843418442	1	no	down	2.15843509	1.109985708	0.877588059	1	no	up	0.363456331	-1.460146057	0.840015919	1	no	down	5.81051469	2.538665962	0.725663887	1	no	up	1	0	1	1	no	no_change	0.168388817	-2.570131765	0.722403376	1	no	down	0.179831807	-2.475279881	0.731051845	1	no	down	0.192229427	-2.379098889	0.741119934	1
MSTRG.21567.2	MSTRG.21567			1.43349947	0.519541371	0.818590138	1	no	up	0.793625151	-0.333470347	0.890106009	1	no	down	0.502370901	-0.993175194	0.680697063	1	no	down	0.553627795	-0.853011718	0.723761024	1	no	down	0.350450706	-1.512716565	0.530804245	1	no	down	0.633007787	-0.659704847	0.796108236	1	no	down	4.720075276	2.238809868	0.367531478	1	no	up	2.711386386	1.439030719	0.573008637	1
MSTRG.2158.2	MSTRG.2158			0.776983805	-0.364043567	0.183970029	0.266397394	no	down	0.25909353	-1.948455104	6.82E-09	3.78E-08	yes	down	0.399959734	-1.322073332	5.40E-06	2.13E-05	yes	down	0.333460657	-1.584411537	3.91E-06	7.82E-05	yes	down	0.514759421	-0.958029765	0.001343431	0.00733277	no	down	1.543688618	0.626381772	0.079070616	0.228971724	no	up	0.902153267	-0.148555541	0.557346184	0.825287908	no	down	0.463909103	-1.108085939	1.96E-05	0.000256688
MSTRG.21592.2	MSTRG.21592			0.113244178	-3.142491211	0.034590059	0.063696138	no	down	0.340928999	-1.552456777	0.296518575	0.392036921	no	down	0.110800954	-3.173957792	0.032819507	0.062355108	no	down	3.010565348	1.590034433	0.381516451	0.59103328	no	up	1	0	1	1	no	no_change	0.324997153	-1.621501014	0.372165804	0.607275804	no	down	0.513134443	-0.962591229	0.226786243	1	no	down	0.825394585	-0.276844121	0.722628725	0.847411741
MSTRG.21596.1	MSTRG.21596			3.939360452	1.97796143	0.416940192	1	no	up	4.228821889	2.080255798	0.405259826	1	no	up	0.720498027	-0.472933616	0.854159476	1	no	down	1.073479297	0.102294368	0.96541294	1	no	up	0.182897208	-2.450895046	0.31449751	1	no	down	0.170377955	-2.553189413	0.307029701	1	no	down	2.423488915	1.277085484	0.610150007	1	no	up	1.392075189	0.477237136	0.852847463	1
MSTRG.21607.1	MSTRG.21607			5.326836531	2.413279008	0.738734997	1	no	up	4.317839351	2.110309568	0.771336121	1	no	up	1	0	1	1	no	no_change	0.810582289	-0.302969441	0.966600646	1	no	down	0.263444254	-1.924430384	0.790264376	1	no	down	0.32500618	-1.621460943	0.823298622	1	no	down	1	0	1	1	no	no_change	2.711323902	1.438997472	0.842907466	1
MSTRG.21669.1	MSTRG.21669			0.103405103	-3.273620708	0.134685241	0.204865247	no	down	0.304428741	-1.715823527	0.414341596	0.513714604	no	down	0.101174158	-3.305087246	0.130977753	0.20491779	no	down	2.944039813	1.557797182	0.512833166	1	no	up	0.978425197	-0.031466538	0.989781953	1	no	down	0.332341021	-1.589263719	0.504355956	0.717047025	no	down	0.103072373	-3.278270409	0.14054282	1	no	down	1.022444613	0.032022693	0.9871743	1
MSTRG.21669.2	MSTRG.21669			1.029038642	0.041297158	0.953481231	0.974589927	no	up	0.340052859	-1.556169074	0.064579093	0.108068915	no	down	1.133066645	0.180232721	0.797790438	0.86323467	no	up	0.330456841	-1.597466232	0.060623549	0.175145745	no	down	1.101092417	0.138935562	0.845865801	0.932508142	no	up	3.332030934	1.736401795	0.04052838	0.146750111	no	up	1.863717401	0.898183118	0.2173423	0.539785511	no	up	0.443113158	-1.174252929	0.163756738	0.319425852
MSTRG.21669.3	MSTRG.21669			1	0	1	1	no	no_change	1	0	1	1	no	no_change	1	0	1	1	no	no_change	1	0	1	1	no	no_change	1	0	1	1	no	no_change	1	0	1	1	no	no_change	1	0	1	1	no	no_change	1	0	1	1
MSTRG.21671.1	MSTRG.21671			0.52195955	-0.937990088	0.550812354	0.645179622	no	down	0.43855052	-1.189185046	0.466189897	0.565108707	no	down	1.059486382	0.083365045	0.956673672	0.980174548	no	up	0.840200204	-0.251194958	0.880836225	0.948170285	no	down	2.029824692	1.021355133	0.518233153	0.704642311	no	up	2.415882169	1.272550091	0.437817787	0.664722894	no	up	0.970173955	-0.043684645	0.977651362	1	no	down	0.744115966	-0.42640062	0.7871114	0.889379498
MSTRG.21671.4	MSTRG.21671			4.518064686	2.175704926	0.323588959	0.424331473	no	up	0.347148555	-1.52637493	0.527924205	0.622136719	no	down	1.597253253	0.675593078	0.761383023	0.83559002	no	up	0.076835676	-3.702079856	0.12218307	0.282624013	no	down	0.353525982	-1.500111848	0.495240322	0.684958908	no	down	4.601065542	2.201968008	0.361714394	0.597601474	no	up	4.700593378	2.232842887	0.326433031	1	no	up	0.154251498	-2.696643596	0.288271749	0.470309282
MSTRG.21677.6	MSTRG.21677			1.270831308	0.345772538	0.681873278	0.760035948	no	up	0.471149728	-1.085742485	0.28466463	0.379273971	no	down	1.196104656	0.258343627	0.760054049	0.834500687	no	up	0.37074136	-1.431515023	0.160650998	0.339728734	no	down	0.941198606	-0.087428911	0.918325113	0.977421679	no	down	2.538693298	1.344086112	0.188612264	0.403079911	no	up	2.564251173	1.358537584	0.115758328	0.387843842	no	up	1.063528468	0.088858651	0.923886466	0.970444089
MSTRG.21698.1	MSTRG.21698			14.48592265	3.856579672	0.016325281	0.032949944	yes	up	9.962490217	3.316506402	0.043852813	0.077310556	no	up	4.245535962	2.085946693	0.214209787	0.310282065	no	up	0.687735981	-0.540073269	0.684614289	0.83186625	no	down	0.293080121	-1.770632979	0.196661684	0.365849656	no	down	0.426152083	-1.23055971	0.385363918	0.619797678	no	down	0.34510654	-1.534886282	0.400509673	1	no	down	0.18939923	-2.400497628	0.188564629	1
MSTRG.21725.1	MSTRG.21725			1.223020263	0.290448307	0.646968079	0.729357016	no	up	0.462456104	-1.112611663	0.124278675	0.189896504	no	down	0.990827289	-0.013294492	0.983443219	1	no	down	0.378126281	-1.40305997	0.053892414	0.160336758	no	down	0.810147893	-0.303742799	0.637763526	0.796053475	no	down	2.142532623	1.099317172	0.133917836	0.325385786	no	up	0.455369918	-1.134889106	0.100629553	0.359281868	no	down	0.294186343	-1.76519782	0.0172817	0.060863351
MSTRG.21733.1	MSTRG.21733			0.240819029	-2.053978697	7.97E-07	3.60E-06	yes	down	0.704601739	-0.50512006	0.175926354	0.255396323	no	down	0.823532403	-0.28010268	0.422421924	0.532718456	no	down	2.925855736	1.548858637	0.000516818	0.004597972	yes	up	3.419714816	1.773876018	3.15E-05	0.000294816	yes	up	1.168791329	0.225017381	0.558312606	0.75934795	no	up	0.562756563	-0.829417119	0.017907755	0.134588942	no	down	0.823019222	-0.281001969	0.410292622	0.596718503
MSTRG.21735.1	MSTRG.21735			1	0	1	1	no	no_change	4.317839351	2.110309568	0.771336121	1	no	up	1	0	1	1	no	no_change	3.010483352	1.589995139	0.826672663	1	no	up	1	0	1	1	no	no_change	0.32500618	-1.621460943	0.823298622	1	no	down	1	0	1	1	no	no_change	2.711323902	1.438997472	0.842907466	1
MSTRG.21745.1	MSTRG.21745			2.155637937	1.108114882	0.202797396	0.289136459	no	up	1.288161948	0.365313981	0.690400848	0.764651297	no	up	0.426733467	-1.228592837	0.211331325	0.306922727	no	down	0.597578066	-0.742800901	0.410458651	0.617312735	no	down	0.197961568	-2.336707719	0.015914823	0.054757711	no	down	0.33127315	-1.593906818	0.115161695	0.294383649	no	down	0.910024868	-0.136022124	0.879551258	0.966571644	no	down	2.886864649	1.529503468	0.074389339	0.181657408
MSTRG.2177.1	MSTRG.2177			4.213720248	2.075094536	0.167819953	0.246624472	no	up	7.246897696	2.857363528	0.056234414	0.095771725	no	up	5.15666112	2.366437239	0.111959979	0.179836201	no	up	1.719833608	0.782268992	0.558356046	0.741699451	no	up	1.223778708	0.291342704	0.826331435	0.920433996	no	up	0.711568086	-0.490926289	0.709724788	0.864569745	no	down	1.330547124	0.412019608	0.758605846	1	no	up	0.299799265	-1.73793125	0.284679709	1
MSTRG.21793.2	MSTRG.21793			6.568283967	2.715516501	0.323678879	1	no	up	2.2169306	1.148563608	0.694215849	1	no	up	0.720498253	-0.472933163	0.871400616	1	no	down	0.337520517	-1.566952892	0.569021861	1	no	down	0.10969353	-3.188449663	0.246534174	1	no	down	0.324998109	-1.621496771	0.578880993	1	no	down	0.35551566	-1.492014983	0.601843642	1	no	down	0.740186498	-0.434039277	0.87935917	1
MSTRG.21817.3	MSTRG.21817			2.79352313	1.482085766	0.838267615	1	no	up	1	0	1	1	no	no_change	1	0	1	1	no	no_change	0.793582691	-0.333547536	0.963361657	1	no	down	0.50234933	-0.993237141	0.891199441	1	no	down	1	0	1	1	no	no_change	1	0	1	1	no	no_change	5.060661034	2.339325845	0.746524405	1
MSTRG.21828.1	MSTRG.21828			1.923757294	0.943926797	0.001713556	0.004364487	no	up	2.282222904	1.190439706	8.27E-05	0.000260231	yes	up	0.581113764	-0.783107468	0.011855262	0.025242968	no	down	1.186336193	0.246512909	0.412529628	0.61932181	no	up	0.302072286	-1.727034265	2.44E-08	5.18E-07	yes	down	0.254626208	-1.973547174	2.22E-10	1.35E-08	yes	down	1.173610195	0.230953308	0.457090053	0.76209432	no	up	1.37172645	0.455992808	0.140903821	0.287501034
MSTRG.21828.2	MSTRG.21828			2.653045421	1.407649375	0.54333328	1	no	up	2.216933098	1.148565234	0.630598351	1	no	up	0.720497919	-0.472933832	0.843037712	1	no	down	0.835618222	-0.259084141	0.910930726	1	no	down	0.27157391	-1.880583207	0.416803903	1	no	down	0.324997592	-1.621499066	0.497204881	1	no	down	2.536515632	1.342848052	0.573960847	1	no	up	5.047157924	2.335471229	0.313011943	1
MSTRG.21828.3	MSTRG.21828			2.79352313	1.482085766	0.838267615	1	no	up	4.317839351	2.110309568	0.771336121	1	no	up	1	0	1	1	no	no_change	1.545660855	0.628223802	0.93105486	1	no	up	0.50234933	-0.993237141	0.891199441	1	no	down	0.32500618	-1.621460943	0.823298622	1	no	down	1	0	1	1	no	no_change	1	0	1	1
MSTRG.21829.1	MSTRG.21829			1.841009004	0.880496683	0.531304647	0.627651217	no	up	1.265669426	0.339900644	0.821525766	0.874398934	no	up	0.217657925	-2.199865547	0.213836603	0.309849118	no	down	0.68748682	-0.540596039	0.715744192	1	no	down	0.118227518	-3.080362229	0.078507698	0.188093656	no	down	0.171970595	-2.539766191	0.165715243	0.371899971	no	down	0.750379446	-0.414307784	0.79630479	1	no	down	0.5829686	-0.778509917	0.644418351	1
MSTRG.21835.1	MSTRG.21835			2.756912634	1.463053549	9.85E-06	3.78E-05	yes	up	1.575700496	0.655993338	0.056265555	0.09581593	no	up	1.327716402	0.408947023	0.227270239	0.32546996	no	up	0.571545313	-0.807060212	0.016572795	0.067677777	no	down	0.481595385	-1.054106527	0.001487723	0.007988673	yes	down	0.842619778	-0.247046315	0.473206396	0.693610875	no	down	0.971170899	-0.042202903	0.9001647	0.974675133	no	down	0.719450509	-0.475032647	0.166383066	0.323195966
MSTRG.21840.8	MSTRG.21840			2.179482746	1.123985783	0.04877325	0.085840806	no	up	0.617013428	-0.696626207	0.249545731	0.34079098	no	down	0.921644598	-0.117717565	0.839383786	0.894319188	no	down	0.283100855	-1.82061199	0.002453449	0.015581937	yes	down	0.422873088	-1.241703347	0.031307314	0.092962744	no	down	1.493718865	0.578908642	0.343353372	0.58017901	no	up	2.009442519	1.006795309	0.086867859	0.332021911	no	up	0.125420874	-2.995150616	0.00014305	0.001326617
MSTRG.21840.9	MSTRG.21840			1.755758633	0.812094529	0.272005391	0.367895693	no	up	0.26677412	-1.906309381	0.012674562	0.02559211	yes	down	1.516558216	0.60080088	0.416651523	0.526852466	no	up	0.151942365	-2.71840391	0.000374285	0.003510417	yes	down	0.863762358	-0.211293649	0.774953761	0.888570978	no	down	5.684802628	2.507110261	0.001039894	0.009240877	yes	up	0.944209086	-0.082821729	0.911034632	0.978518679	no	down	0.146285652	-2.773139816	0.000309679	0.002474025
MSTRG.2186.1	MSTRG.2186			3.082356001	1.624033498	4.37E-10	2.95E-09	yes	up	2.754835267	1.461966051	2.08E-08	1.09E-07	yes	up	0.693475598	-0.528082977	0.044498094	0.081350334	no	down	0.893743379	-0.162067446	0.532958383	0.720650086	no	down	0.224982318	-2.152116475	2.10E-16	2.10E-14	yes	down	0.251730333	-1.990049028	3.42E-14	4.99E-12	yes	down	1.452062389	0.538103441	0.040596842	0.217310307	no	up	1.147402753	0.198371885	0.451754597	0.6337719
MSTRG.2186.2	MSTRG.2186			15.80716143	3.982506414	0.489320702	1	no	up	4.31789778	2.11032909	0.718301273	1	no	up	2.733280234	1.450633382	0.804161754	1	no	up	0.273160858	-1.872177324	0.745164072	1	no	down	0.172914046	-2.531873031	0.660263036	1	no	down	0.633011797	-0.659695708	0.910216569	1	no	down	1	0	1	1	no	no_change	1	0	1	1
MSTRG.21879.3	MSTRG.21879			0.576305627	-0.795093989	0.808344807	1	no	down	0.167246572	-2.579951452	0.445271941	1	no	down	0.105868528	-3.239654317	0.337808167	1	no	down	0.290204649	-1.784857462	0.604070531	1	no	down	0.183702055	-2.444560327	0.477567896	1	no	down	1	0	1	1	no	no_change	0.198775267	-2.330789836	0.490646941	1	no	down	0.212479136	-2.234606911	0.50871735	1
MSTRG.21882.2	MSTRG.21882			10.46249874	3.387155543	0.396536656	1	no	up	1	0	1	1	no	no_change	5.316635154	2.410513467	0.552168545	1	no	up	0.211892334	-2.2385967	0.57525266	1	no	down	0.508161127	-0.976642076	0.804511232	1	no	down	2.398204396	1.261954623	0.755617807	1	no	up	1.370414554	0.454612378	0.909784682	1	no	up	0.385672156	-1.374553104	0.734982348	1
MSTRG.21888.1	MSTRG.21888			2.054107543	1.038511716	0.06890501	0.115852594	no	up	0.982350329	-0.025690481	0.968210806	0.984401938	no	down	0.663629394	-0.591550306	0.354028931	0.464656008	no	down	0.478237048	-1.064202197	0.091702852	0.233867618	no	down	0.323074318	-1.630062022	0.009050236	0.0349689	yes	down	0.675552677	-0.565859825	0.413893885	0.643738945	no	down	1.56424557	0.645467018	0.249060118	0.574113054	no	up	0.453332239	-1.14135933	0.077365037	0.186766428
MSTRG.21896.1	MSTRG.21896			1.574527788	0.654919219	0.185200492	0.26800762	no	up	0.522722252	-0.935883521	0.072697701	0.119750226	no	down	0.453417297	-1.141088668	0.025917436	0.050592738	no	down	0.331986679	-1.59080274	0.00225178	0.01452005	yes	down	0.287970336	-1.796007887	0.000446645	0.002900932	yes	down	0.867415334	-0.205205148	0.702805196	0.860126569	no	down	2.048557739	1.034608556	0.035693751	0.201524584	no	up	0.329738217	-1.600606989	0.002215048	0.012150278
MSTRG.21897.1	MSTRG.21897			4.43360932	2.148481649	0.043920755	0.078281209	no	up	1.802548259	0.850037885	0.479124494	0.577392718	no	up	1.142176017	0.191784997	0.873119777	0.91833116	no	up	0.406564523	-1.298443764	0.238720571	0.44146674	no	down	0.257617651	-1.956696652	0.075767143	0.182775814	no	down	0.63364518	-0.658252888	0.593368957	0.784994969	no	down	1.475593504	0.561295343	0.565285567	1	no	up	0.290781707	-1.78199158	0.144979411	0.293382822
MSTRG.21897.2	MSTRG.21897			4.43360932	2.148481649	0.043920755	0.078281209	no	up	1.802548259	0.850037885	0.479124494	0.577392718	no	up	1.142176017	0.191784997	0.873119777	0.91833116	no	up	0.406564523	-1.298443764	0.238720571	0.44146674	no	down	0.257617651	-1.956696652	0.075767143	0.182775814	no	down	0.63364518	-0.658252888	0.593368957	0.784994969	no	down	1.475593504	0.561295343	0.565285567	1	no	up	0.290781707	-1.78199158	0.144979411	0.293382822
MSTRG.21897.3	MSTRG.21897			2.663326624	1.413229368	0.029768308	0.055857757	no	up	0.122159267	-3.033164783	0.003736719	0.008509013	yes	down	0.414780518	-1.269579962	0.081578024	0.137695516	no	down	0.045867175	-4.446394151	1.83E-05	0.000283229	yes	down	0.155737758	-2.68280933	0.00018192	0.001353701	yes	down	3.395407714	1.763584821	0.105233941	0.277329612	no	up	2.50687985	1.325892852	0.044201498	0.228466166	no	up	0.179030821	-2.481720119	0.004614216	0.021978332
MSTRG.219.3	MSTRG.219			1	0	1	1	no	no_change	1	0	1	1	no	no_change	2.73325481	1.450619963	0.841655384	1	no	up	1	0	1	1	no	no_change	1.905679539	0.930305534	0.898054145	1	no	up	1.232922172	0.302081733	0.966815903	1	no	up	1	0	1	1	no	no_change	1	0	1	1
MSTRG.21907.1	MSTRG.21907			2.077398019	1.054777656	0.755155841	0.822187481	no	up	9.720523793	3.281034056	0.322190176	0.419803432	no	up	0.366609637	-1.447683385	0.677871065	0.765242418	no	down	4.679182181	2.2262564	0.495701986	1	no	up	0.176475395	-2.502461041	0.46708999	0.659663344	no	down	0.037715008	-4.728717441	0.16109103	0.36523526	no	down	1	0	1	1	no	no_change	65.34643771	6.030036686	0.072100142	1
MSTRG.21907.2	MSTRG.21907			2.747649281	1.458197866	0.115047348	0.179445308	no	up	0.256922401	-1.960595411	0.148178111	0.220509041	no	down	0.407993508	-1.293381897	0.239621928	0.339960248	no	down	0.093506257	-3.418793276	0.01040098	0.04758909	yes	down	0.148488205	-2.751579763	0.010349225	0.039000677	yes	down	1.588002863	0.667213513	0.647854285	0.824096865	no	up	1.17431467	0.231819046	0.798273959	1	no	up	0.322252186	-1.633737949	0.111248634	0.242418564
MSTRG.21915.1	MSTRG.21915			20.92935478	4.387455931	0.244280495	1	no	up	7.787342938	2.961131161	0.444751961	0.543948003	no	up	10.6609913	3.414269687	0.368874973	0.479507524	no	up	0.372077545	-1.42632477	0.701890299	1	no	down	0.509379836	-0.973186244	0.78964617	1	no	down	1.369015258	0.453138526	0.90402762	1	no	up	1	0	1	1	no	no_change	2.711374474	1.439024381	0.713201867	1
MSTRG.21926.1	MSTRG.21926			1	0	1	1	no_test	no_test	1	0	1	1	no_test	no_test	1	0	1	1	no_test	no_test	1	0	1	1	no_test	no_test	1	0	1	1	no_test	no_test	1	0	1	1	no_test	no_test	1	0	1	1	no_test	no_test	1	0	1	1
MSTRG.21926.2	MSTRG.21926			2.025661409	1.018393047	0.197365232	0.28263845	no	up	0.365592652	-1.451691023	0.162093393	0.237931697	no	down	0.113960449	-3.13339488	0.013469653	0.028257363	yes	down	0.180480632	-2.470084069	0.016097948	0.066196234	no	down	0.05625839	-4.151787927	0.00096754	0.005555802	yes	down	0.311714278	-1.681703858	0.238693697	0.466171863	no	down	1.861225478	0.896252841	0.251077159	1	no	up	0.304912399	-1.713533279	0.071831897	0.177173464
MSTRG.21942.1	MSTRG.21942			2.076557387	1.054193742	0.413731862	0.516682682	no	up	2.752957991	1.460982595	0.264272731	0.357054974	no	up	7.167549806	2.841480025	0.018328042	0.03716579	yes	up	1.325731718	0.406788853	0.746215026	0.871626292	no	up	3.451650242	1.787286283	0.11953529	0.255622025	no	up	2.603581249	1.380497429	0.237768896	0.465188816	no	up	0.438423943	-1.189601506	0.435439574	1	no	down	0.129260464	-2.951647017	0.071131563	1
MSTRG.21945.3	MSTRG.21945			3.629202923	1.859652726	0.002019836	0.005071634	yes	up	1.005780349	0.008315271	0.990187816	1	no	up	3.243055424	1.69735368	0.00494981	0.011552695	yes	up	0.27713533	-1.851337455	0.004542146	0.02523313	yes	down	0.893599915	-0.162299046	0.778588113	0.891019447	no	down	3.224417168	1.689038409	0.009791417	0.053116169	no	up	1.473659541	0.559403257	0.353692982	0.680560277	no	up	0.156534641	-2.675446135	0.001140816	0.007165095
MSTRG.21945.4	MSTRG.21945			3.629202923	1.859652726	0.002019836	0.005071634	yes	up	1.005780349	0.008315271	0.990187816	1	no	up	3.243055424	1.69735368	0.00494981	0.011552695	yes	up	0.27713533	-1.851337455	0.004542146	0.02523313	yes	down	0.893599915	-0.162299046	0.778588113	0.891019447	no	down	3.224417168	1.689038409	0.009791417	0.053116169	no	up	1.473659541	0.559403257	0.353692982	0.680560277	no	up	0.156534641	-2.675446135	0.001140816	0.007165095
MSTRG.21945.5	MSTRG.21945			1	0	1	1	no	no_change	16.67947329	4.060001826	0.572826899	1	no	up	1	0	1	1	no	no_change	11.62926005	3.539687398	0.622983276	1	no	up	1	0	1	1	no	no_change	0.084134819	-3.571153201	0.619896553	1	no	down	1	0	1	1	no	no_change	8.57181775	3.099601176	0.667174092	1
MSTRG.21945.6	MSTRG.21945			0.062142576	-4.008274133	0.110511992	0.173300576	no	down	0.187083851	-2.418243063	0.335635586	0.434499008	no	down	1.404827101	0.490392582	0.827825458	0.885895223	no	up	3.010558329	1.59003107	0.562347192	1	no	up	22.60651523	4.498666714	0.073262523	0.178162628	no	up	7.509077307	2.908635645	0.246821564	0.475627593	no	up	0.047408164	-4.398720658	0.079256385	1	no	down	0.249365193	-2.003667991	0.399799113	1
MSTRG.21947.1	MSTRG.21947			0.444988213	-1.168160972	0.372742631	0.475884921	no	down	0.514185355	-0.959639574	0.485461352	0.583605871	no	down	0.426640776	-1.228906236	0.349885857	0.460551642	no	down	1.155503315	0.208521399	0.889445552	1	no	up	0.958768713	-0.060745264	0.966450382	1	no	down	0.829741205	-0.269266663	0.857876612	1	no	down	0.4774465	-1.066589013	0.450851238	1	no	down	0.185824587	-2.427986693	0.138326454	1
MSTRG.21950.10	MSTRG.21950			0.527883743	-0.921707859	0.612950195	0.700470277	no	down	4.824811344	2.270472532	0.171020773	0.249192841	no	up	0.093758962	-3.414899585	0.08863421	0.1477166	no	down	9.139912741	3.192180392	0.073592707	0.200994576	no	up	0.1776129	-2.493191725	0.237519896	0.418936974	no	down	0.019432669	-5.685372117	0.003926288	0.026515119	yes	down	0.649450599	-0.622708305	0.753856067	1	no	down	4.543425147	2.18378031	0.212041282	0.382155898
MSTRG.21950.8	MSTRG.21950			1.816312106	0.86101213	0.036929706	0.067286421	no	up	0.887083732	-0.172857807	0.688810118	0.763497725	no	down	1.494750315	0.579904515	0.161640913	0.245224764	no	up	0.488398293	-1.033869937	0.016037151	0.066005071	no	down	0.822958956	-0.281107615	0.494992392	0.684663662	no	down	1.685016037	0.752762322	0.080689773	0.232161641	no	up	1.622893903	0.698568686	0.09519228	0.348771548	no	up	0.47354399	-1.078429644	0.016181655	0.057896503
MSTRG.21950.9	MSTRG.21950			3.057342201	1.612278039	0.020514025	0.040282193	yes	up	0.427830661	-1.224888215	0.119645079	0.183867242	no	down	2.280334659	1.189245568	0.088838	0.148016147	no	up	0.139935484	-2.837166253	0.000262281	0.002631914	yes	down	0.745855226	-0.423032471	0.538586457	0.722576522	no	down	5.329993534	2.414133783	0.001968139	0.015437424	yes	up	1.855786053	0.892030397	0.200165687	0.516536571	no	up	0.217431849	-2.201364814	0.005470217	0.025008597
MSTRG.21999.1	MSTRG.21999			5.15407792	2.365714348	0.373108534	0.476232627	no	up	8.137948944	3.024665229	0.254059634	0.3458103	no	up	1	0	1	1	no	no_change	1.578934015	0.658950881	0.798979465	0.9045764	no	up	0.272276685	-1.876854642	0.479805546	0.671380737	no	down	0.172443359	-2.535805523	0.338968948	0.575145369	no	down	2.19317632	1.133021802	0.59833966	0.848060124	no	up	0.00193833	-9.010970212	0.000237356	0.001986519
MSTRG.22000.1	MSTRG.22000			0.408059177	-1.293149706	0.858235649	1	no	down	1.22845536	0.296845434	0.967293701	1	no	up	0.399255584	-1.324615509	0.854824007	1	no	down	3.010483352	1.589995139	0.826672663	1	no	up	1	0	1	1	no	no_change	0.32500618	-1.621460943	0.823298622	1	no	down	1	0	1	1	no	no_change	1	0	1	1
MSTRG.22026.1	MSTRG.22026			1.416850719	0.502687762	0.898993694	1	no	up	3.414384761	1.771625642	0.650551795	1	no	up	0.775324192	-0.367128413	0.926843406	1	no	down	2.409840864	1.26893788	0.745687291	1	no	up	0.547216571	-0.869816175	0.827854905	1	no	down	0.227075812	-2.138754055	0.588300898	1	no	down	9.021523989	3.173371166	0.419661676	1	no	up	2.711373154	1.439023678	0.721552622	1
MSTRG.22066.1	MSTRG.22066			2.403909875	1.265382809	0.055852107	0.096684641	no	up	1.891280946	0.919363689	0.181999926	0.26265927	no	up	0.731894091	-0.450293198	0.533095757	0.638514669	no	down	0.786752018	-0.34601912	0.605512978	0.775480831	no	down	0.304459871	-1.715676007	0.014870429	0.052052141	no	down	0.386983273	-1.369656886	0.0606101	0.192395187	no	down	0.692300273	-0.530530177	0.501292774	0.789538384	no	down	2.083938836	1.059312935	0.134934735	0.278987518
MSTRG.22076.1	MSTRG.22076			2.416815691	1.273107456	0.407715376	1	no	up	0.41349105	-1.274071991	0.485361622	0.583519616	no	down	3.887403199	1.958806751	0.186731951	0.276550536	no	up	0.171089195	-2.547179447	0.144615459	1	no	down	1.608481447	0.685699295	0.620258894	1	no	up	9.401420405	3.232878742	0.057005081	1	no	up	2.46950979	1.304224688	0.4949102	1	no	up	2.526158465	1.336945141	0.486836609	1
MSTRG.22079.1	MSTRG.22079			2.79352313	1.482085766	0.838267615	1	no	up	1	0	1	1	no	no_change	4.964115518	2.311536688	0.749489519	1	no	up	0.793582691	-0.333547536	0.963361657	1	no	down	1.777008919	0.829450922	0.908778646	1	no	up	2.239223385	1.162998459	0.872365109	1	no	up	1	0	1	1	no	no_change	1	0	1	1
MSTRG.22079.2	MSTRG.22079			2.79352313	1.482085766	0.838267615	1	no	up	4.317839351	2.110309568	0.771336121	1	no	up	1	0	1	1	no	no_change	1.545660855	0.628223802	0.93105486	1	no	up	0.50234933	-0.993237141	0.891199441	1	no	down	0.32500618	-1.621460943	0.823298622	1	no	down	1	0	1	1	no	no_change	1	0	1	1
MSTRG.22099.1	MSTRG.22099			1	0	1	1	no	no_change	1	0	1	1	no	no_change	2.73325481	1.450619963	0.841655384	1	no	up	1	0	1	1	no	no_change	1.905679539	0.930305534	0.898054145	1	no	up	1.232922172	0.302081733	0.966815903	1	no	up	1	0	1	1	no	no_change	1	0	1	1
MSTRG.22129.1	MSTRG.22129			1.651596019	0.723860846	0.542868654	0.638294662	no	up	0.34157632	-1.549720134	0.331205729	0.429885124	no	down	0.216220328	-2.209425932	0.165951755	0.250670571	no	down	0.206815902	-2.273580979	0.150802619	1	no	down	0.13091599	-2.933286778	0.063799558	1	no	down	0.63300737	-0.659705799	0.729248426	1	no	down	1.27677165	0.352500523	0.798774007	1	no	up	0.375275237	-1.413979	0.395319918	1
MSTRG.22135.1	MSTRG.22135			1.633540072	0.708001846	0.544686869	0.639656786	no	up	0.305997511	-1.708408179	0.281742904	0.376194686	no	down	0.720953097	-0.47202269	0.713407265	0.796306541	no	down	0.187321704	-2.416410025	0.125405731	0.287541341	no	down	0.441343992	-1.180024536	0.353716712	0.54911396	no	down	2.356075038	1.236385488	0.457708235	0.681449493	no	up	2.46832344	1.303531452	0.224762453	1	no	up	0.591419407	-0.75774651	0.53583673	0.705218612
MSTRG.22178.2	MSTRG.22178			7.515539945	2.909876757	0.293585288	1	no	up	16.08692642	4.007816805	0.14270025	1	no	up	2.733315801	1.450652155	0.61551585	1	no	up	2.140488447	1.097940049	0.673913566	1	no	up	0.363688547	-1.459224602	0.598407813	1	no	down	0.169909138	-2.55716465	0.34965883	1	no	down	4.757955393	2.250341746	0.410843464	1	no	up	5.487525707	2.456155793	0.368161601	1
MSTRG.22192.1	MSTRG.22192			2.108922881	1.07650634	0.008496302	0.018403532	yes	up	1.784119452	0.835212211	0.052445091	0.090141757	no	up	2.084422724	1.059647888	0.009537221	0.02079996	yes	up	0.845986104	-0.241294129	0.564220003	0.745994775	no	down	0.98838262	-0.016858452	0.966039837	1	no	down	1.16832016	0.224435677	0.591518311	0.784322331	no	up	0.708886537	-0.496373363	0.324331593	0.652293483	no	down	1.515518844	0.599811791	0.188703847	0.352438771
MSTRG.22204.1	MSTRG.22204			2.55319301	1.352302603	0.851843322	1	no	up	1.138210104	0.186766892	0.979479742	1	no	up	5.181920814	2.37348697	0.741717815	1	no	up	0.445798692	-1.165535711	0.872115015	1	no	down	2.029584443	1.021184366	0.886913276	1	no	up	4.552692683	2.186720078	0.761398246	1	no	up	1	0	1	1	no	no_change	1	0	1	1
MSTRG.22206.1	MSTRG.22206			2.067284776	1.047737139	0.005170197	0.011821491	yes	up	1.841886767	0.881184372	0.023359402	0.044277129	no	up	0.543153868	-0.880567144	0.03781882	0.070574825	no	down	0.890969057	-0.166552767	0.661422669	0.814928916	no	down	0.262737807	-1.928304283	3.64E-06	4.40E-05	yes	down	0.294889934	-1.761751516	4.01E-05	0.000631476	yes	down	1.123382001	0.167848593	0.666602134	0.882796465	no	up	1.130451701	0.176899353	0.651481046	0.797295945
MSTRG.22208.1	MSTRG.22208			2.79352313	1.482085766	0.838267615	1	no	up	1	0	1	1	no	no_change	1	0	1	1	no	no_change	0.793582691	-0.333547536	0.963361657	1	no	down	0.50234933	-0.993237141	0.891199441	1	no	down	1	0	1	1	no	no_change	1	0	1	1	no	no_change	1	0	1	1
MSTRG.22221.1	MSTRG.22221			126.723464	6.985539867	0.000187499	0.000576164	yes	up	19.76967994	4.30521761	0.028796031	0.053303073	no	up	51.91917226	5.698195478	0.002515918	0.006251276	yes	up	0.156006467	-2.680322257	0.092156365	0.234587312	no	down	0.409704491	-1.287344389	0.38671353	0.581452543	no	down	2.626201962	1.392977868	0.386937957	0.620775463	no	up	1	0	1	1	no	no_change	1	0	1	1
MSTRG.22221.2	MSTRG.22221			80.20426755	6.325607097	0.003931453	0.009213665	yes	up	24.47758148	4.613389114	0.040796448	0.072597417	no	up	32.48500656	5.021702091	0.023401583	0.046206776	yes	up	0.305190512	-1.712217983	0.377625368	0.588250403	no	down	0.405028405	-1.303905006	0.491193495	0.680894235	no	down	1.327133017	0.408312978	0.835401985	0.938097928	no	up	1	0	1	1	no	no_change	8.295582665	3.052343317	0.188151682	1
MSTRG.22290.1	MSTRG.22290			1	0	1	1	no_test	no_test	1	0	1	1	no_test	no_test	1	0	1	1	no_test	no_test	1	0	1	1	no_test	no_test	1	0	1	1	no_test	no_test	1	0	1	1	no_test	no_test	1	0	1	1	no_test	no_test	1	0	1	1
MSTRG.22290.2	MSTRG.22290			1.207899096	0.272499941	0.862804256	1	no	up	0.3982733	-1.32816933	0.475277376	0.573744394	no	down	0.252109984	-1.987874842	0.285284052	0.390990378	no	down	0.329723982	-1.600669271	0.393979366	1	no	down	0.208717752	-2.260374783	0.228688687	1	no	down	0.633007495	-0.659705513	0.755822271	1	no	down	0.362055323	-1.465717933	0.472449788	1	no	down	1.321266386	0.401921364	0.838277015	1
MSTRG.22297.1	MSTRG.22297			0.824981798	-0.277565806	0.950057966	1	no	down	0.654688791	-0.611118815	0.890318077	1	no	down	0.414424372	-1.270819245	0.774291392	1	no	down	0.79357968	-0.333553009	0.940412473	1	no	down	0.502343656	-0.993253438	0.82385096	1	no	down	1	0	1	1	no	no_change	2.208582503	1.143120726	0.796595146	1	no	up	1.392072128	0.477233964	0.91482761	1
MSTRG.22307.1	MSTRG.22307			3.989589325	1.996240248	0.053285973	0.092731256	no	up	4.847985583	2.277385408	0.028624297	0.05300871	no	up	0.764100285	-0.388166096	0.734088193	0.813339453	no	down	1.215159052	0.28114516	0.776311585	0.890993862	no	up	0.191523544	-2.384406344	0.029649301	0.089145327	no	down	0.157611914	-2.665551505	0.01572065	0.074937111	no	down	0.427620448	-1.225597254	0.22945932	0.552840267	no	down	2.08374095	1.059175933	0.271208129	0.450883515
MSTRG.22340.1	MSTRG.22340			0.254857609	-1.972236668	0.405224819	0.508567693	no	down	0.393927409	-1.343998293	0.57058092	0.661306869	no	down	0.249359107	-2.003703201	0.397772688	0.508592989	no	down	1	0	1	1	no	no_change	1	0	1	1	no	no_change	1	0	1	1	no	no_change	0.990837958	-0.013278957	0.994698838	1	no	down	0.069738381	-3.841903323	0.089934883	1
MSTRG.22342.2	MSTRG.22342			0.925849976	-0.111149656	0.876780517	0.915305994	no	down	0.315839756	-1.662735313	0.05398906	0.092429839	no	down	0.254194819	-1.975993468	0.016675014	0.034182712	yes	down	0.341134919	-1.551585656	0.076591805	0.206414383	no	down	0.274552925	-1.864843812	0.026300815	0.081168803	no	down	0.80482211	-0.313258155	0.745996313	0.883729417	no	down	0.852113179	-0.23088303	0.743369174	0.912926539	no	down	0.870874561	-0.199463164	0.777861222	0.884608119
MSTRG.22355.1	MSTRG.22355			33.5439654	5.067981342	1.99E-06	8.47E-06	yes	up	38.56875301	5.269360597	7.96E-07	3.41E-06	yes	up	8.796440335	3.136919825	0.003621647	0.008680131	yes	up	1.149797066	0.201379255	0.833975105	0.924204961	no	up	0.26223615	-1.931061517	0.047112475	0.127368438	no	down	0.228071681	-2.132440772	0.028634885	0.114886488	no	down	0.662729227	-0.59350855	0.669578856	0.884298696	no	down	11.68821035	3.546982142	0.001798314	0.010329369
MSTRG.22355.2	MSTRG.22355			5.662558792	2.501454124	0.000827394	0.00225071	yes	up	5.400319472	2.433044757	0.001472268	0.003634744	yes	up	2.08693992	1.061389068	0.180462725	0.268850526	no	up	0.953688901	-0.068409367	0.919981501	0.96812277	no	down	0.368550685	-1.440065056	0.043006039	0.118821303	no	down	0.386447493	-1.371655688	0.060032486	0.191447231	no	down	1.296175053	0.374260572	0.643669153	0.872424735	no	up	0.501569096	-0.995479636	0.298738109	0.482485147
MSTRG.22358.1	MSTRG.22358			13.56332674	3.761639174	2.23E-07	1.09E-06	yes	up	10.05034066	3.329172498	8.27E-06	3.05E-05	yes	up	4.41668729	2.14296469	0.005014369	0.011685066	yes	up	0.740993773	-0.432466676	0.446568641	0.64827394	no	down	0.325634512	-1.618674483	0.006097374	0.025568835	yes	down	0.439456476	-1.186207807	0.053856128	0.178335591	no	down	1.514896507	0.599219236	0.523693535	0.806231994	no	up	6.378451512	2.673206225	0.001005578	0.006479479
MSTRG.22419.1	MSTRG.22419			1	0	1	1	no	no_change	1	0	1	1	no	no_change	1	0	1	1	no	no_change	1	0	1	1	no	no_change	1	0	1	1	no	no_change	1	0	1	1	no	no_change	0.703050182	-0.508300425	0.944010515	1	no	down	0.385849256	-1.373890771	0.849445707	1
MSTRG.22430.1	MSTRG.22430			1.017991805	0.025725948	0.994859505	1	no	up	0.828658243	-0.271150869	0.946472658	1	no	down	0.269313639	-1.892640798	0.639342705	1	no	down	0.814012686	-0.296876817	0.941925435	1	no	down	0.264553838	-1.918366746	0.637823196	1	no	down	0.32499965	-1.621489929	0.693901647	1	no	down	0.360800327	-1.470727451	0.718377536	1	no	down	0.751186891	-0.412756208	0.919384228	1
MSTRG.22431.1	MSTRG.22431			14.31704971	3.839662324	0.019895954	0.039227416	yes	up	14.19661739	3.827475317	0.022846029	0.043422446	yes	up	5.166107998	2.369077804	0.175044418	0.262145514	no	up	0.991588189	-0.012187007	0.992394283	1	no	down	0.360836073	-1.470584521	0.280659274	0.47127607	no	down	0.363897107	-1.458397513	0.298342912	0.533382253	no	down	1.313038319	0.39290902	0.771696749	1	no	up	1.617431155	0.693704306	0.603918233	0.760322628
MSTRG.22432.1	MSTRG.22432			3.220996941	1.687507291	8.35E-10	5.45E-09	yes	up	3.525068252	1.817651191	5.42E-11	3.83E-10	yes	up	1.196445361	0.258754514	0.361487249	0.472140913	no	up	1.094402856	0.130143901	0.630300169	0.793588458	no	up	0.371451877	-1.428752777	2.49E-07	4.09E-06	yes	down	0.339410552	-1.558896677	2.35E-08	9.02E-07	yes	down	1.316504654	0.396712622	0.17474496	0.481644649	no	up	2.719923603	1.44356613	3.80E-07	1.02E-05
MSTRG.22437.1	MSTRG.22437			0.736390587	-0.44145691	0.951521224	1	no	down	2.216891603	1.14853823	0.874319375	1	no	up	0.720503472	-0.472922713	0.948070514	1	no	down	3.010483352	1.589995139	0.826672663	1	no	up	1	0	1	1	no	no_change	0.32500618	-1.621460943	0.823298622	1	no	down	1	0	1	1	no	no_change	1	0	1	1
MSTRG.22444.1	MSTRG.22444			1	0	1	1	no	no_change	1	0	1	1	no	no_change	1	0	1	1	no	no_change	1	0	1	1	no	no_change	1	0	1	1	no	no_change	1	0	1	1	no	no_change	1	0	1	1	no	no_change	1	0	1	1
MSTRG.22453.2	MSTRG.22453			1	0	1	1	no	no_change	1	0	1	1	no	no_change	1	0	1	1	no	no_change	1	0	1	1	no	no_change	1	0	1	1	no	no_change	1	0	1	1	no	no_change	0.365103897	-1.453621026	0.84084021	1	no	down	0.390274191	-1.357440034	0.851244016	1
MSTRG.2256.2	MSTRG.2256			107.4423007	6.747418293	1.89E-06	8.07E-06	yes	up	180.7129194	7.49755584	1.17E-07	5.61E-07	yes	up	18.13769233	4.180919008	0.004165972	0.009882514	yes	up	1.681953181	0.750137547	0.348904929	0.561336002	no	up	0.168813328	-2.566499286	0.003392478	0.015844325	yes	down	0.100367436	-3.316636832	0.000149906	0.001893097	yes	down	1.302293427	0.381054547	0.835485514	0.947746744	no	up	0.714716419	-0.484557163	0.791718675	0.892077895
MSTRG.22568.1	MSTRG.22568			2.880454822	1.52629663	0.03596087	0.065803836	no	up	1.775868584	0.828524825	0.298131761	0.393820215	no	up	0.838397235	-0.254294135	0.7600703	0.834500687	no	down	0.616523672	-0.697771806	0.352893305	0.565171798	no	down	0.291064185	-1.780590766	0.024124071	0.075994456	no	down	0.472105449	-1.08281896	0.204398617	0.423726182	no	down	1.294045157	0.371887962	0.603067678	0.850904656	no	up	1.452373326	0.538412339	0.449549083	0.631850141
MSTRG.2261.2	MSTRG.2261			2.851285185	1.511612345	0.032392504	0.060106058	no	up	1.553195891	0.635239796	0.398825202	0.497880919	no	up	1.077740712	0.108010129	0.885001206	0.926972708	no	up	0.54473537	-0.876372549	0.228854879	0.429100786	no	down	0.377984187	-1.403602215	0.051883179	0.137405359	no	down	0.693885889	-0.527229667	0.492080146	0.7080936	no	down	1.091587019	0.126427143	0.872170951	0.962824139	no	up	0.885495613	-0.175442935	0.828616823	0.913995226
MSTRG.22615.1	MSTRG.22615			7.968023195	2.994221847	0.440037032	1	no	up	19.97178497	4.319891374	0.261116157	1	no	up	5.314170624	2.40984455	0.538567006	1	no	up	2.506491821	1.325669526	0.723767571	1	no	up	0.666937143	-0.584377297	0.878639705	1	no	down	0.266083909	-1.910046824	0.614557639	1	no	down	0.717297264	-0.479356967	0.902859064	1	no	down	0.393663997	-1.344963318	0.732016058	1
MSTRG.22616.2	MSTRG.22616			41.64697193	5.380139699	0.110020935	1	no	up	4.317966101	2.110351917	0.552027288	1	no	up	10.17931589	3.347568702	0.328242663	1	no	up	0.103680193	-3.269787781	0.331425275	1	no	down	0.244419112	-2.032570997	0.529830756	1	no	down	2.357433025	1.237216784	0.717852773	1	no	up	1	0	1	1	no	no_change	1	0	1	1
MSTRG.22627.1	MSTRG.22627			696.0901911	9.443130435	4.56E-14	4.49E-13	yes	up	539.9165088	9.07659252	4.71E-13	4.03E-12	yes	up	615.0455294	9.264549401	1.37E-13	1.23E-12	yes	up	0.775641599	-0.366537915	0.406212326	0.614120016	no	down	0.883571608	-0.178581034	0.680331607	0.826666771	no	down	1.13914933	0.187956881	0.670836045	0.839675584	no	up	1	0	1	1	no	no_change	1	0	1	1
MSTRG.22627.2	MSTRG.22627			177.0869029	7.468313706	5.87E-08	3.09E-07	yes	up	132.0120323	7.044525621	3.95E-07	1.77E-06	yes	up	140.709365	7.136574541	2.31E-07	1.10E-06	yes	up	0.745464685	-0.423788086	0.575444167	0.753251359	no	down	0.794578044	-0.331739165	0.653721714	0.807771895	no	down	1.065882879	0.092048921	0.903769045	0.970641926	no	up	2.536518525	1.342849697	0.456608936	1	no	up	1	0	1	1
MSTRG.22644.1	MSTRG.22644			182.5317287	7.512003453	3.39E-08	1.84E-07	yes	up	56.17000905	5.81172813	3.48E-05	0.000116377	yes	up	150.2245515	7.230976804	1.12E-07	5.54E-07	yes	up	0.307727371	-1.700275323	0.029904514	0.104641209	no	down	0.823005143	-0.281026649	0.690913305	0.834214203	no	down	2.674461943	1.419248674	0.071193399	0.213759253	no	up	1	0	1	1	no	no_change	1	0	1	1
MSTRG.22650.1	MSTRG.22650			2666.67539	11.3808265	1.41E-20	2.18E-19	yes	up	3347.094005	11.70869336	1.10E-21	1.76E-20	yes	up	5714.26255	12.48035161	1.98E-24	3.59E-23	yes	up	1.255156146	0.327866852	0.325894746	0.53727298	no	up	2.142841447	1.099525106	0.000944323	0.005447681	yes	up	1.707230971	0.771658254	0.020444573	0.090184898	no	up	0.97556981	-0.035682981	0.975260732	0.999766595	no	down	1.04758817	0.067071673	0.953441149	0.988108569
MSTRG.22667.1	MSTRG.22667			1.897701118	0.92425279	0.007462864	0.016414753	no	up	2.044453691	1.031715385	0.003228871	0.007433819	yes	up	0.824413113	-0.278560642	0.438157086	0.54803142	no	down	1.077331763	0.107462594	0.756592434	0.878031478	no	up	0.434427269	-1.202813432	0.000722329	0.004337027	yes	down	0.403243721	-1.310276027	0.000278243	0.003132088	yes	down	1.427544836	0.513536059	0.147442373	0.441630006	no	up	0.983856955	-0.023479521	0.948492713	0.98548899
MSTRG.2267.1	MSTRG.2267			1.421152832	0.507061711	0.410756235	0.513849085	no	up	0.497344728	-1.00768191	0.186729064	0.268332958	no	down	1.344086027	0.42662548	0.490055937	0.598128673	no	up	0.349958651	-1.514743622	0.047276185	0.145917591	no	down	0.945771628	-0.080436232	0.896529498	0.963547756	no	down	2.702523925	1.43430739	0.060768039	0.192711797	no	up	1.193680716	0.255416998	0.703653085	0.899118007	no	up	0.424309665	-1.236810553	0.124417909	0.263061065
MSTRG.22687.1	MSTRG.22687			5.623211319	2.491394264	0.24269123	1	no	up	9.765005767	3.287620896	0.121999755	0.186976033	no	up	2.696437825	1.431054768	0.514202763	0.621489766	no	up	1.736553228	0.796226632	0.681943595	1	no	up	0.479519206	-1.060339496	0.599091044	1	no	down	0.276132743	-1.856566128	0.355663786	1	no	down	1.302292962	0.381054032	0.877066145	1	no	up	1.392075316	0.477237268	0.846383243	1
MSTRG.22687.2	MSTRG.22687			183.761232	7.521688624	5.49E-07	2.54E-06	yes	up	114.1879114	6.835266117	6.55E-06	2.46E-05	yes	up	15.35337301	3.940483734	0.013986084	0.029227958	yes	up	0.621392827	-0.686422507	0.479223049	0.675350055	no	down	0.083550664	-3.58120489	0.001145829	0.006398352	yes	down	0.134457079	-2.894782383	0.009809302	0.053147314	no	down	1	0	1	1	no	no_change	1	0	1	1
MSTRG.22704.1	MSTRG.22704			15.42276204	3.946989253	0.455320928	1	no	up	11.90405757	3.573381504	0.501779687	1	no	up	38.25404035	5.257540226	0.318150257	1	no	up	0.771849915	-0.37360775	0.942960093	1	no	down	2.480362483	1.310550973	0.799787065	1	no	up	3.213529515	1.684158723	0.746090413	1	no	up	1	0	1	1	no	no_change	1	0	1	1
MSTRG.22704.2	MSTRG.22704			4.976523829	2.315138351	0.707318005	1	no	up	16.04690225	4.004222916	0.512931388	0.60897644	no	up	68.15521644	6.090752177	0.316749649	0.425809545	no	up	3.224520329	1.689084565	0.781700144	1	no	up	13.69534615	3.775613825	0.533191092	1	no	up	4.247250676	2.08652926	0.728549386	1	no	up	1	0	1	1	no	no_change	1	0	1	1
MSTRG.22704.4	MSTRG.22704			15.24047588	3.929836046	0.525472617	1	no	up	1	0	1	1	no	no_change	49.38440289	5.625983561	0.361806101	0.47239572	no	up	0.145461561	-2.78129013	0.653168382	1	no	down	3.240345202	1.696147515	0.780445282	1	no	up	22.27629881	4.477437645	0.467986856	1	no	up	1	0	1	1	no	no_change	1	0	1	1
MSTRG.22704.5	MSTRG.22704			10.44852537	3.38522744	0.127589193	0.195664952	no	up	20.20791542	4.336848601	0.048507861	0.084397042	no	up	44.30580622	5.469423869	0.010242016	0.02218164	yes	up	1.934044729	0.951621161	0.632609621	1	no	up	4.240388442	2.084196429	0.276498513	1	no	up	2.192497608	1.132575269	0.548562658	1	no	up	1	0	1	1	no	no_change	1	0	1	1
MSTRG.22731.1	MSTRG.22731			0.72351312	-0.466908917	0.948530152	1	no	down	0.574167488	-0.800456453	0.911880059	1	no	down	0.363456331	-1.460146058	0.840015918	1	no	down	0.793582691	-0.333547536	0.963361657	1	no	down	0.50234933	-0.993237141	0.891199441	1	no	down	1	0	1	1	no	no_change	0.668627132	-0.580726196	0.936255981	1	no	down	4.07352681	2.026278403	0.778721065	1
MSTRG.2275.2	MSTRG.2275			3.487921039	1.80236738	0.050092461	0.087849492	no	up	1.196953507	0.259367115	0.799816576	0.857419157	no	up	4.471599404	2.160790948	0.017896966	0.036422693	yes	up	0.343171045	-1.543000265	0.116133164	0.273516177	no	down	1.282024264	0.358423568	0.679192678	0.825636327	no	up	3.735817121	1.901423833	0.051189496	0.172145043	no	up	1.704341629	0.769214547	0.493938869	1	no	up	0.250138594	-1.999200428	0.19558258	0.361344439
MSTRG.2275.3	MSTRG.2275			1	0	1	1	no	no_change	19.37600311	4.276199097	0.55229759	1	no	up	1	0	1	1	no	no_change	13.5093342	3.755884669	0.601666368	1	no	up	1	0	1	1	no	no_change	0.072425901	-3.787350472	0.598624962	1	no	down	1	0	1	1	no	no_change	2.711323902	1.438997472	0.842907466	1
MSTRG.22765.1	MSTRG.22765			9.383969851	3.230198378	2.42E-07	1.18E-06	yes	up	7.586080274	2.923354638	3.66E-06	1.43E-05	yes	up	1.576686311	0.656895658	0.316753787	0.425809545	no	up	0.808408424	-0.30684374	0.605837087	0.775639593	no	down	0.168019115	-2.57330272	3.40E-05	0.000314787	yes	down	0.207839392	-2.26645898	0.000298984	0.003333457	yes	down	1.041625919	0.058837253	0.928176423	0.985453388	no	up	1.044329606	0.062577119	0.923943434	0.970446343
MSTRG.22779.1	MSTRG.22779			2.79352313	1.482085766	0.838267615	1	no	up	1	0	1	1	no	no_change	1	0	1	1	no	no_change	0.793582691	-0.333547536	0.963361657	1	no	down	0.50234933	-0.993237141	0.891199441	1	no	down	1	0	1	1	no	no_change	1	0	1	1	no	no_change	1	0	1	1
MSTRG.22802.1	MSTRG.22802			180.252426	7.493874866	4.89E-08	2.60E-07	yes	up	176.2434373	7.461425727	6.42E-08	3.18E-07	yes	up	421.5574539	8.719585459	1.80E-10	1.21E-09	yes	up	0.97775903	-0.03244914	0.965002485	0.992771604	no	down	2.338706132	1.225710592	0.086726818	0.202406721	no	up	2.391904405	1.258159732	0.083794995	0.238038169	no	up	1	0	1	1	no	no_change	1	0	1	1
MSTRG.22827.5	MSTRG.22827			2.185333749	1.127853628	0.487317707	0.587638486	no	up	1.288256978	0.365420407	0.834517851	0.884615222	no	up	0.79036984	-0.3394002	0.846685262	0.899021102	no	down	0.589501251	-0.762433221	0.655623992	1	no	down	0.361670084	-1.467253828	0.392521411	1	no	down	0.613518772	-0.704820607	0.700916469	1	no	down	0.23487556	-2.090031492	0.298787932	1	no	down	0.96836455	-0.046377829	0.980597275	1
MSTRG.22844.1	MSTRG.22844			2.892479398	1.532306684	0.000293271	0.000868551	yes	up	2.665526945	1.414420766	0.001005994	0.002559664	yes	up	0.787952744	-0.343818985	0.443864833	0.553312046	no	down	0.921537055	-0.117885918	0.778764453	0.892459177	no	down	0.272414298	-1.876125669	1.93E-05	0.000191546	yes	down	0.295608621	-1.758239751	7.99E-05	0.001122611	yes	down	1.29983741	0.378331175	0.371195191	0.695423037	no	up	1.330291315	0.41174221	0.33126339	0.517515128
MSTRG.22845.1	MSTRG.22845			1.437215762	0.523276662	0.7915713	1	no	up	4.422931433	2.145002877	0.256956598	0.348910853	no	up	0.496525745	-1.010059572	0.638570122	0.731407773	no	down	3.07743037	1.621726215	0.391299087	1	no	up	0.345477525	-1.533336234	0.475746516	1	no	down	0.112261687	-3.155062448	0.127351142	1	no	down	0.241513961	-2.049821509	0.341214883	1	no	down	1.366355696	0.450333102	0.821070302	1
MSTRG.22869.1	MSTRG.22869			0.513292216	-0.962147712	0.739210362	1	no	down	0.407337761	-1.295702533	0.653931048	1	no	down	0.257848124	-1.955406545	0.498683419	1	no	down	0.793578684	-0.333554821	0.91169936	1	no	down	0.502341777	-0.993258834	0.741230838	1	no	down	1	0	1	1	no	no_change	0.441060487	-1.180951575	0.668620266	1	no	down	0.124934225	-3.000759346	0.288665323	1
MSTRG.22875.1	MSTRG.22875			0.736390587	-0.44145691	0.951521224	1	no	down	1.138210104	0.186766892	0.979479742	1	no	up	0.720503472	-0.472922713	0.948070514	1	no	down	1	0	1	1	no	no_change	1	0	1	1	no	no_change	1	0	1	1	no	no_change	1	0	1	1	no	no_change	1	0	1	1
MSTRG.22921.2	MSTRG.22921			0.73638583	-0.44146623	0.891645713	1	no	down	4.251355945	2.087923054	0.511718565	1	no	up	2.578031608	1.366269952	0.668335357	1	no	up	5.773272344	2.529389284	0.426670469	1	no	up	3.500925065	1.807736182	0.570803629	1	no	up	0.606402202	-0.721653101	0.817613397	1	no	down	0.352055049	-1.506127062	0.627589655	1	no	down	0.667171776	-0.583869837	0.848543248	1
MSTRG.22925.1	MSTRG.22925			0.267278831	-1.903582515	0.438384904	1	no	down	1.495981286	0.581092128	0.807510379	1	no	up	0.509355356	-0.97325558	0.691957816	1	no	down	5.597081065	2.484674643	0.324985987	1	no	up	1.905707809	0.930326936	0.719651861	1	no	up	0.340482438	-1.554347707	0.538073014	1	no	down	2.423597462	1.2771501	0.612909507	1	no	up	1.392075166	0.477237112	0.853919223	1
MSTRG.22926.3	MSTRG.22926			1	0	1	1	no	no_change	1	0	1	1	no	no_change	1	0	1	1	no	no_change	1	0	1	1	no	no_change	1	0	1	1	no	no_change	1	0	1	1	no	no_change	4.50492822	2.171504119	0.748346764	1	no	up	1	0	1	1
MSTRG.22946.1	MSTRG.22946			4.309567369	2.107543047	0.121877508	0.188438602	no	up	1.495675469	0.580797174	0.721437689	0.791793146	no	up	3.315032013	1.729022803	0.211972293	0.307682202	no	up	0.347059308	-1.526745873	0.302315784	1	no	down	0.769226173	-0.378520244	0.753766261	0.875996497	no	down	2.216411302	1.148225629	0.444354279	0.670194684	no	up	4.785977602	2.258813645	0.180565931	1	no	up	5.025488847	2.329263939	0.168047352	1
MSTRG.22958.2	MSTRG.22958			1	0	1	1	no_test	no_test	1	0	1	1	no_test	no_test	1	0	1	1	no_test	no_test	1	0	1	1	no_test	no_test	1	0	1	1	no_test	no_test	1	0	1	1	no_test	no_test	1	0	1	1	no_test	no_test	1	0	1	1
MSTRG.22958.3	MSTRG.22958			1	0	1	1	no_test	no_test	1	0	1	1	no_test	no_test	1	0	1	1	no_test	no_test	1	0	1	1	no_test	no_test	1	0	1	1	no_test	no_test	1	0	1	1	no_test	no_test	1	0	1	1	no_test	no_test	1	0	1	1
MSTRG.22958.4	MSTRG.22958			1	0	1	1	no	no_change	1	0	1	1	no	no_change	1	0	1	1	no	no_change	1	0	1	1	no	no_change	1	0	1	1	no	no_change	1	0	1	1	no	no_change	1.269567614	0.344337231	0.961680135	1	no	up	0.257252281	-1.958744226	0.785977552	1
MSTRG.22971.1	MSTRG.22971			1	0	1	1	no	no_change	1	0	1	1	no	no_change	1	0	1	1	no	no_change	1	0	1	1	no	no_change	1	0	1	1	no	no_change	1	0	1	1	no	no_change	1	0	1	1	no	no_change	1	0	1	1
MSTRG.22988.1	MSTRG.22988			3.063005768	1.614948084	0.021313675	0.041691588	yes	up	1.426239387	0.512216152	0.526117638	0.620393396	no	up	0.299773983	-1.738052915	0.099876433	0.163705347	no	down	0.465633922	-1.102731932	0.145563193	0.317740001	no	down	0.097869219	-3.353000999	0.000992393	0.005667395	yes	down	0.2101849	-2.250269066	0.039775351	0.144729986	no	down	1.569270802	0.650094334	0.388341088	0.708881109	no	up	1.808592419	0.854867322	0.252590758	0.430155911
MSTRG.23005.1	MSTRG.23005			3.77860806	1.917854881	1.06E-10	7.61E-10	yes	up	3.531990594	1.820481501	1.64E-09	9.80E-09	yes	up	1.185558041	0.245566294	0.432361465	0.54224597	no	up	0.93473325	-0.097373381	0.73647648	0.865323869	no	down	0.31375523	-1.672288587	2.66E-08	5.57E-07	yes	down	0.335662853	-1.574915207	2.54E-07	7.51E-06	yes	down	1.410974726	0.496692146	0.106402583	0.370797032	no	up	1.255732989	0.328529732	0.291160032	0.474120397
MSTRG.23025.1	MSTRG.23025			1.452194035	0.538234232	0.464210903	0.565874286	no	up	3.152244296	1.656379346	0.02171358	0.04148177	yes	up	1.615354783	0.691851061	0.343032234	0.453476653	no	up	2.170677071	1.118145114	0.12094212	0.280423054	no	up	1.112354647	0.153616829	0.833110728	0.924771044	no	up	0.512445937	-0.964528285	0.177445402	0.388954684	no	down	3.923737392	1.972228488	0.043596994	0.226632851	no	up	1.629447293	0.704382687	0.515273793	0.687535116
MSTRG.23025.2	MSTRG.23025			1	0	1	1	no_test	no_test	1	0	1	1	no_test	no_test	1	0	1	1	no_test	no_test	1	0	1	1	no_test	no_test	1	0	1	1	no_test	no_test	1	0	1	1	no_test	no_test	1	0	1	1	no_test	no_test	1	0	1	1
MSTRG.23041.1	MSTRG.23041			0.425877743	-1.231488762	0.864988603	1	no	down	2.303423583	1.203779737	0.867611096	1	no	up	0.416689726	-1.262954565	0.86157331	1	no	down	5.408649836	2.435268498	0.736593342	1	no	up	1	0	1	1	no	no_change	0.180900174	-2.466734302	0.733318735	1	no	down	1	0	1	1	no	no_change	1	0	1	1
MSTRG.23049.1	MSTRG.23049			1	0	1	1	no	no_change	1	0	1	1	no	no_change	1	0	1	1	no	no_change	1	0	1	1	no	no_change	1	0	1	1	no	no_change	1	0	1	1	no	no_change	1	0	1	1	no	no_change	1	0	1	1
MSTRG.23049.2	MSTRG.23049			1	0	1	1	no_test	no_test	1	0	1	1	no_test	no_test	1	0	1	1	no_test	no_test	1	0	1	1	no_test	no_test	1	0	1	1	no_test	no_test	1	0	1	1	no_test	no_test	1	0	1	1	no_test	no_test	1	0	1	1
MSTRG.23049.3	MSTRG.23049			1	0	1	1	no	no_change	1	0	1	1	no	no_change	1	0	1	1	no	no_change	1	0	1	1	no	no_change	1	0	1	1	no	no_change	1	0	1	1	no	no_change	1	0	1	1	no	no_change	1	0	1	1
MSTRG.23050.2	MSTRG.23050			0.095105567	-3.394326403	0.000102611	0.00032907	yes	down	0.022444875	-5.477470137	5.79E-05	0.000186852	yes	down	0.160925436	-2.635535717	0.000976784	0.002632443	yes	down	0.235999591	-2.083143734	0.153630104	0.329703237	no	down	1.692071681	0.758790687	0.427622138	0.622367267	no	up	7.169807677	2.841934421	0.044845659	0.157475	no	up	1.225792627	0.293714932	0.722698676	0.904959042	no	up	0.61316399	-0.705655122	0.43678606	0.619816994
MSTRG.23103.1	MSTRG.23103			15.91698076	3.992494796	0.578632915	1	no	up	1	0	1	1	no	no_change	1	0	1	1	no	no_change	0.139278399	-2.843956566	0.692390274	1	no	down	0.088165243	-3.503646171	0.625988639	1	no	down	1	0	1	1	no	no_change	1	0	1	1	no	no_change	6.666598163	2.73695077	0.704631867	1
MSTRG.23103.2	MSTRG.23103			0.790446571	-0.339260146	0.722239797	0.794206335	no	down	0.40732224	-1.295757506	0.26912717	0.362416247	no	down	2.047465188	1.033838923	0.2376507	0.337639737	no	up	0.51530648	-0.956497359	0.431574491	0.635650571	no	down	2.590263864	1.373099069	0.141125771	0.28831741	no	up	5.026647175	2.329596428	0.043742977	0.154944814	no	up	0.257554913	-1.957048035	0.096856465	1	no	down	0.281184285	-1.830412128	0.118425649	0.25398442
MSTRG.23116.1	MSTRG.23116			0.197318822	-2.341399515	0.302172677	1	no	down	0.304991081	-1.713161041	0.450285409	1	no	down	0.193061707	-2.372866053	0.295721854	1	no	down	1	0	1	1	no	no_change	1	0	1	1	no	no_change	1	0	1	1	no	no_change	0.348627993	-1.52023968	0.502870148	1	no	down	0.693928445	-0.527141189	0.809906996	1
MSTRG.23117.1	MSTRG.23117			2.036555191	1.026130912	0.051176268	0.089534284	no	up	1.967326505	0.976236413	0.068325306	0.113507205	no	up	0.55034958	-0.861579791	0.127849747	0.20084208	no	down	0.966006968	-0.049894499	0.924859241	0.971012002	no	down	0.270235534	-1.887710704	0.000743804	0.004441809	yes	down	0.279744912	-1.837816204	0.001224914	0.010558176	yes	down	1.910215966	0.933735757	0.093602299	0.345854245	no	up	2.205862867	1.141343105	0.039714785	0.114757258
MSTRG.23118.1	MSTRG.23118			1	0	1	1	no	no_change	1	0	1	1	no	no_change	5.17309024	2.371026358	0.743164878	1	no	up	1	0	1	1	no	no_change	3.606781258	1.85071193	0.798136146	1	no	up	2.33348813	1.222488128	0.865842002	1	no	up	1	0	1	1	no	no_change	1	0	1	1
MSTRG.23158.1	MSTRG.23158			3.376878658	1.75569034	0.090887231	0.146892754	no	up	3.015189637	1.592248741	0.139099512	0.209110526	no	up	3.958299778	1.984880878	0.053883423	0.095992218	no	up	0.892892503	-0.163441598	0.870788473	0.942892564	no	down	1.172177084	0.229190538	0.810236309	0.911280781	no	up	1.312786343	0.392632136	0.693348718	0.854445293	no	up	0.865716578	-0.208033308	0.894053466	1	no	down	2.205043525	1.140807133	0.400028031	0.587520755
MSTRG.23166.1	MSTRG.23166			0.281559302	-1.82848928	0.568650945	1	no	down	0.435199152	-1.20025235	0.708267528	0.780914192	no	down	0.27548473	-1.85995574	0.562016282	0.664038954	no	down	1	0	1	1	no	no_change	1	0	1	1	no	no_change	1	0	1	1	no	no_change	4.737352496	2.244081024	0.490386225	1	no	up	1	0	1	1
MSTRG.23179.1	MSTRG.23179			2.79352313	1.482085766	0.838267615	1	no	up	1	0	1	1	no	no_change	1	0	1	1	no	no_change	0.793582691	-0.333547536	0.963361657	1	no	down	0.50234933	-0.993237141	0.891199441	1	no	down	1	0	1	1	no	no_change	1	0	1	1	no	no_change	2.711323902	1.438997472	0.842907466	1
MSTRG.23201.1	MSTRG.23201			2.79352313	1.482085766	0.838267615	1	no	up	8.023604071	3.004250417	0.678069104	1	no	up	1	0	1	1	no	no_change	2.872216802	1.522164651	0.833419029	1	no	up	0.50234933	-0.993237141	0.891199441	1	no	down	0.174899517	-2.515401792	0.728174497	1	no	down	1	0	1	1	no	no_change	1	0	1	1
MSTRG.23220.4	MSTRG.23220			1.763260296	0.818245464	0.116273467	0.181011091	no	up	1.697710665	0.763590606	0.164370602	0.240799757	no	up	0.247855332	-2.012429801	0.007585872	0.016966513	yes	down	0.962824756	-0.054654858	0.919177451	0.967720808	no	down	0.140566502	-2.830675265	0.000148283	0.001128771	yes	down	0.145993859	-2.776020407	0.000290239	0.003254217	yes	down	2.239667577	1.163284616	0.04720161	0.236565453	no	up	1.704572551	0.769410006	0.206399821	0.375681092
MSTRG.23224.1	MSTRG.23224			2.891320073	1.531728326	0.234003997	0.325247825	no	up	3.046271434	1.607044497	0.224715836	0.312498269	no	up	0.299052236	-1.741530591	0.301354162	0.409010069	no	down	1.053591909	0.075316171	0.951669176	1	no	up	0.103431038	-3.273258917	0.043604434	0.120023953	no	down	0.098169924	-3.348575088	0.042581136	0.152049248	no	down	0.839312234	-0.252720485	0.855149979	1	no	down	0.906171979	-0.142143215	0.918106895	1
MSTRG.23299.1	MSTRG.23299			1.643386147	0.716671511	0.005807148	0.013115094	no	up	1.448985183	0.535042843	0.045125477	0.079212685	no	up	0.644084142	-0.634678923	0.020551469	0.041146243	no	down	0.881707069	-0.181628668	0.494171262	0.688697861	no	down	0.391925016	-1.351350433	7.19E-07	1.04E-05	yes	down	0.444507059	-1.169721765	2.87E-05	0.000474966	yes	down	1.093420608	0.128848471	0.63654197	0.867913867	no	up	0.921922232	-0.117283037	0.672425146	0.812087306
MSTRG.23301.1	MSTRG.23301			0.66142159	-0.596357957	0.23169201	0.322673121	no	down	1.256269757	0.329146286	0.495992268	0.593596715	no	up	0.668068153	-0.581932808	0.240794145	0.3411823	no	down	1.899347975	0.925504242	0.078561561	0.210092927	no	up	1.010048906	0.014425149	0.978599898	1	no	up	0.531787181	-0.911079093	0.081935789	0.234398884	no	down	0.760952358	-0.394121963	0.452900623	0.758489955	no	down	1.463432364	0.54935607	0.257549214	0.435556178
MSTRG.23302.2	MSTRG.23302			1	0	1	1	no	no_change	4.317839351	2.110309568	0.771336121	1	no	up	1	0	1	1	no	no_change	3.010483352	1.589995139	0.826672663	1	no	up	1	0	1	1	no	no_change	0.32500618	-1.621460943	0.823298622	1	no	down	0.668627132	-0.580726196	0.936255981	1	no	down	0.714722344	-0.484545204	0.946796172	1
MSTRG.23316.3	MSTRG.23316			7.598723531	2.925757088	0.031536234	0.058763546	no	up	2.236175797	1.16103361	0.453966392	0.552915263	no	up	6.483755936	2.696829785	0.048625568	0.087833486	no	up	0.294283084	-1.764723478	0.193946245	0.384474103	no	down	0.853269093	-0.228927303	0.841593543	0.930026827	no	down	2.899483995	1.535796175	0.260722696	0.491873516	no	up	0.807720647	-0.308071676	0.813971573	1	no	down	0.513505082	-0.961549541	0.49652692	1
MSTRG.23325.1	MSTRG.23325			2.825618103	1.498566491	0.044791234	0.079594547	no	up	1.800708706	0.848564821	0.286446979	0.381113009	no	up	2.808874217	1.489992021	0.045866042	0.083550878	no	up	0.637279576	-0.65000167	0.394185592	0.60274479	no	down	0.994074257	-0.00857447	0.990374358	1	no	down	1.559871515	0.6414272	0.400115151	0.631613524	no	up	0.370006339	-1.434378109	0.094428863	0.347142091	no	down	0.930136684	-0.104485358	0.891367453	0.952654926
MSTRG.23337.1	MSTRG.23337			7.992744279	2.998690932	0.677568074	1	no	up	1	0	1	1	no	no_change	1	0	1	1	no	no_change	0.277363009	-1.850152702	0.797539123	1	no	down	0.175574799	-2.509842307	0.727838228	1	no	down	1	0	1	1	no	no_change	1	0	1	1	no	no_change	1	0	1	1
MSTRG.23337.2	MSTRG.23337			2.734937071	1.451507638	0.841006157	1	no	up	1.138210104	0.186766892	0.979479742	1	no	up	3.832787983	1.938394195	0.788172146	1	no	up	0.416174148	-1.264740746	0.86124119	1	no	down	1.401417248	0.486886557	0.946000163	1	no	up	3.367381794	1.751627303	0.80816283	1	no	up	1	0	1	1	no	no_change	1	0	1	1
MSTRG.23348.2	MSTRG.23348			49.64867542	5.633683323	3.27E-05	0.000114892	yes	up	49.09223068	5.617422817	4.01E-05	0.000133143	yes	up	53.5530261	5.742896194	2.23E-05	8.04E-05	yes	up	0.988792355	-0.016260507	0.982337952	1	no	down	1.078639574	0.10921287	0.877594729	0.951957418	no	up	1.090865609	0.125473377	0.863709287	0.952614442	no	up	1.30229346	0.381054584	0.830562515	1	no	up	0.714716396	-0.48455721	0.785543746	0.888476415
MSTRG.23348.3	MSTRG.23348			1	0	1	1	no	no_change	7.757454129	2.955583261	0.683100625	1	no	up	7.802668362	2.963967582	0.681099653	1	no	up	5.40865109	2.435268833	0.736593352	1	no	up	5.440175351	2.443653154	0.734745441	1	no	up	1.005828489	0.008384321	0.999069681	1	no	up	1	0	1	1	no	no_change	1	0	1	1
MSTRG.23366.1	MSTRG.23366			1.626991795	0.702206976	0.25178588	0.345319433	no	up	7.038147128	2.815195673	2.05E-06	8.27E-06	yes	up	2.934537601	1.553133194	0.009475869	0.020676967	yes	up	4.325865164	2.112988698	0.000330767	0.003182363	yes	up	1.803658513	0.850926218	0.152285519	0.304356572	no	up	0.416947465	-1.262062479	0.027874182	0.112795855	no	down	0.658229314	-0.603337817	0.283165511	0.612243109	no	down	5.138603418	2.361376313	1.87E-05	0.000247622
MSTRG.23430.1	MSTRG.23430			0.373501686	-1.420813338	0.843569531	1	no	down	0.296404473	-1.754360874	0.807498437	1	no	down	0.365443647	-1.452279141	0.840151388	1	no	down	0.793582691	-0.333547536	0.963361657	1	no	down	0.978425695	-0.031465803	0.996542452	1	no	down	1.232922172	0.302081733	0.966815903	1	no	up	0.369334982	-1.436998179	0.842654584	1	no	down	0.394796967	-1.340817187	0.853061826	1
MSTRG.23452.1	MSTRG.23452			1.198375649	0.261080214	0.872116529	1	no	up	0.622595374	-0.683633237	0.707565618	0.78041397	no	down	0.39082239	-1.355414973	0.457617387	0.566897528	no	down	0.519532731	-0.944713451	0.60727153	1	no	down	0.326126779	-1.616495186	0.379769598	1	no	down	0.627730958	-0.671781735	0.73938134	1	no	down	1	0	1	1	no	no_change	5.370142824	2.424960459	0.245163614	1
MSTRG.23498.1	MSTRG.23498			2.039272636	1.028054666	1.83E-08	1.02E-07	yes	up	1.594360646	0.672978005	0.000237909	0.00068793	no	up	0.428252982	-1.223464804	3.19E-11	2.31E-10	yes	down	0.781828098	-0.355076661	0.052261095	0.156807564	no	down	0.210002809	-2.25151947	2.21E-34	6.28E-31	yes	down	0.268604837	-1.896442809	9.13E-25	1.21E-21	yes	down	1.40976189	0.495451511	0.006954397	0.076088001	no	up	1.237504559	0.307433841	0.094348973	0.216194455
MSTRG.23504.7	MSTRG.23504			1.517456815	0.60165546	0.397172451	0.500608411	no	up	2.063400502	1.045023873	0.144870402	0.216506189	no	up	0.460492776	-1.11874957	0.164910496	0.249332523	no	down	1.359775436	0.443368413	0.534711449	0.722026856	no	up	0.303463513	-1.72040503	0.032203986	0.095085273	no	down	0.223171786	-2.163773443	0.00746038	0.043264107	yes	down	0.962302799	-0.055437169	0.942675277	0.991051554	no	down	3.67762329	1.878773708	0.008020698	0.033774559
MSTRG.23517.2	MSTRG.23517			0.079194577	-3.658454547	0.034449212	0.063482704	no	down	0.122409252	-3.030215494	0.079839224	0.129811881	no	down	0.077485968	-3.689921115	0.032927736	0.0625501	no	down	1	0	1	1	no	no_change	1	0	1	1	no	no_change	1	0	1	1	no	no_change	1.524959581	0.608771005	0.679141968	1	no	up	0.540233771	-0.888344267	0.600587538	1
MSTRG.23534.1	MSTRG.23534			0.901881613	-0.148990026	0.952164751	1	no	down	0.261177396	-1.936898056	0.459241554	1	no	down	0.165327373	-2.596602482	0.32111365	1	no	down	0.289591662	-1.787908029	0.502562141	1	no	down	0.183313831	-2.447612456	0.358696143	1	no	down	1	0	1	1	no	no_change	0.527589109	-0.922513311	0.717051351	1	no	down	0.155520354	-2.68482469	0.30411927	1
MSTRG.23562.1	MSTRG.23562			1.905695817	0.930317858	0.005439626	0.012376381	no	up	1.932325872	0.950338414	0.004972758	0.011018051	no	up	0.664655041	-0.589322325	0.089582541	0.149070724	no	down	1.013973927	0.020020556	0.952491703	0.986247467	no	up	0.348772892	-1.519640183	1.05E-05	0.000113151	yes	down	0.343966331	-1.539660739	9.94E-06	0.000191621	yes	down	1.441045777	0.527116165	0.124980511	0.403928737	no	up	1.386346146	0.471287517	0.171798789	0.33013756
MSTRG.23565.1	MSTRG.23565			2.006423708	1.0046263	0.001509279	0.003893871	yes	up	2.752218483	1.460595002	4.03E-06	1.56E-05	yes	up	0.733582983	-0.446967921	0.161507975	0.245112242	no	down	1.37170353	0.455968702	0.149290051	0.323470125	no	up	0.365617183	-1.451594222	5.22E-06	6.02E-05	yes	down	0.266542423	-1.907562923	2.19E-09	1.05E-07	yes	down	1.241180425	0.311712849	0.331019101	0.658427178	no	up	1.531810635	0.61523796	0.054637732	0.14537732
MSTRG.23589.3	MSTRG.23589			1	0	1	1	no	no_change	1	0	1	1	no	no_change	1	0	1	1	no	no_change	1	0	1	1	no	no_change	1	0	1	1	no	no_change	1	0	1	1	no	no_change	1	0	1	1	no	no_change	1	0	1	1
MSTRG.23589.4	MSTRG.23589			5.326835177	2.413278642	0.738735036	1	no	up	1	0	1	1	no	no_change	7.508207499	2.908468522	0.686826983	1	no	up	0.416174244	-1.264740412	0.861241203	1	no	down	1.409506255	0.49518988	0.945078522	1	no	up	3.386817601	1.759930292	0.807263933	1	no	up	1.266259372	0.340572947	0.962330073	1	no	up	0.371963018	-1.426768905	0.843669011	1
MSTRG.23593.2	MSTRG.23593			0.354308046	-1.496923867	3.20E-05	0.000112684	yes	down	0.569921025	-0.811166078	0.023980174	0.045346622	no	down	0.741277422	-0.431914524	0.218647521	0.315461146	no	down	1.608546664	0.685757789	0.064919116	0.184178289	no	up	2.092183429	1.065009343	0.003397964	0.015866217	yes	up	1.300666916	0.379251554	0.296051741	0.53105417	no	up	0.817270566	-0.291114319	0.430259476	0.741863991	no	down	0.979486903	-0.029901893	0.935093849	0.977440312
MSTRG.23607.1	MSTRG.23607			1	0	1	1	no	no_change	4.317839351	2.110309568	0.771336121	1	no	up	1	0	1	1	no	no_change	3.010483352	1.589995139	0.826672663	1	no	up	1	0	1	1	no	no_change	0.32500618	-1.621460943	0.823298622	1	no	down	1	0	1	1	no	no_change	1	0	1	1
MSTRG.23630.1	MSTRG.23630			2.732941631	1.450454648	0.791497637	1	no	up	1.138211744	0.18676897	0.973009827	1	no	up	0.720500844	-0.472927975	0.931727188	1	no	down	0.416478614	-1.263685678	0.817839232	1	no	down	0.26363565	-1.923382623	0.725915228	1	no	down	1	0	1	1	no	no_change	2.547524504	1.349096023	0.805690341	1	no	up	1.392069696	0.477231444	0.93110747	1
MSTRG.23659.2	MSTRG.23659			22.08784895	4.465181022	1.81E-11	1.40E-10	yes	up	21.86382073	4.450473631	3.99E-11	2.86E-10	yes	up	19.96068478	4.31908931	8.75E-11	6.05E-10	yes	up	0.9898574	-0.014707392	0.967374521	0.993776022	no	down	0.903695277	-0.146091712	0.671262175	0.819757631	no	down	0.912955015	-0.131384321	0.716777085	0.86790238	no	down	0.699586462	-0.515425724	0.057409163	0.264634834	no	down	0.301287734	-1.730786158	3.12E-10	2.59E-08
MSTRG.23701.1	MSTRG.23701			1.453760555	0.539789666	0.766011823	0.831517125	no	up	9.242125805	3.208224728	0.059256127	0.100172444	no	up	0.197895808	-2.337187045	0.25142019	0.353206609	no	down	6.357392058	2.668435062	0.116202645	0.273516177	no	up	0.136126824	-2.876976711	0.157642803	0.312166501	no	down	0.021412369	-5.545411772	0.004178561	0.027812278	yes	down	1.297527654	0.375765287	0.82310691	1	no	up	1.111887206	0.153010443	0.928395684	1
MSTRG.23701.2	MSTRG.23701			14.23119738	3.830985147	0.071201429	0.119143022	no	up	0.607491466	-0.719063954	0.765108979	0.82899063	no	down	3.629617995	1.859817718	0.396156185	0.50711688	no	up	0.042687305	-4.5500491	0.039069941	0.127160858	no	down	0.255046564	-1.971167429	0.316626843	0.51011532	no	down	5.974763762	2.578881671	0.256156822	0.486365036	no	up	1.238752298	0.308887734	0.883554661	1	no	up	1.946300277	0.960734307	0.642048793	1
MSTRG.23706.1	MSTRG.23706			4.114861436	2.04084385	0.015978673	0.032311229	yes	up	1.203474099	0.267205093	0.778909614	0.840624183	no	up	0.428713835	-1.221913118	0.241072673	0.341553742	no	down	0.29247014	-1.773638757	0.050663506	0.153655777	no	down	0.1041867	-3.262756969	0.001129968	0.006324	yes	down	0.356230214	-1.489118212	0.172697513	0.382258711	no	down	1.996507009	0.997478137	0.253103157	1	no	up	0.168337742	-2.570569426	0.051759534	0.139967148
MSTRG.23727.1	MSTRG.23727			6.976481175	2.802499548	0.077293557	0.127845175	no	up	4.346574687	2.119878934	0.207530887	0.293055872	no	up	0.743467283	-0.427658838	0.823897601	0.882931844	no	down	0.623032526	-0.682620613	0.630541608	1	no	down	0.106567661	-3.230158386	0.056930111	0.147181189	no	down	0.171046706	-2.547537773	0.153828274	0.354801504	no	down	1.752576305	0.809477258	0.608797995	1	no	up	2.815408686	1.49334436	0.327687808	1
MSTRG.23741.4	MSTRG.23741			7.65699885	2.936779041	0.26174568	1	no	up	1	0	1	1	no	no_change	7.632074349	2.932075226	0.262059348	0.365184473	no	up	0.28953008	-1.788214854	0.494381352	1	no	down	0.996744873	-0.004703815	0.998487086	1	no	down	3.442629774	1.783511039	0.495109925	1	no	up	1.302292711	0.381053754	0.889547163	1	no	up	5.761119876	2.526349277	0.325810096	1
MSTRG.23760.2	MSTRG.23760			0.736390587	-0.44145691	0.951521224	1	no	down	1.138210104	0.186766892	0.979479742	1	no	up	0.720503472	-0.472922713	0.948070514	1	no	down	1	0	1	1	no	no_change	1	0	1	1	no	no_change	1	0	1	1	no	no_change	1	0	1	1	no	no_change	1	0	1	1
MSTRG.23769.1	MSTRG.23769			1	0	1	1	no	no_change	1	0	1	1	no	no_change	1	0	1	1	no	no_change	1	0	1	1	no	no_change	1	0	1	1	no	no_change	1	0	1	1	no	no_change	0.668627132	-0.580726196	0.936255981	1	no	down	1.392064573	0.477226134	0.947598652	1
MSTRG.23770.1	MSTRG.23770			1	0	1	1	no	no_change	1	0	1	1	no	no_change	5.339969848	2.416831596	0.738306156	1	no	up	1	0	1	1	no	no_change	3.723133036	1.896517168	0.793190229	1	no	up	2.408764525	1.268293366	0.860823502	1	no	up	0.668627132	-0.580726196	0.936255981	1	no	down	0.714722344	-0.484545204	0.946796172	1
MSTRG.23782.2	MSTRG.23782			2.070315548	1.049850673	0.393589223	0.496891751	no	up	14.52142999	3.860111624	0.001244716	0.003114107	yes	up	0.848847393	-0.236422888	0.854623791	0.904594688	no	down	7.014114348	2.81026095	0.016796724	0.068232731	no	up	0.410008703	-1.286273561	0.311722542	0.504998652	no	down	0.058454807	-4.096534511	0.000933917	0.008480372	yes	down	2.047284233	1.033711411	0.392902639	0.712524649	no	up	63.23426505	5.982634625	3.63E-07	9.86E-06
MSTRG.23782.3	MSTRG.23782			2.813687207	1.492461956	0.19589928	0.280795863	no	up	2.978574019	1.574621811	0.175308031	0.254551851	no	up	0.424822569	-1.235067683	0.32074123	0.429867456	no	down	1.058601685	0.082159855	0.942814676	0.98088161	no	up	0.150984291	-2.727529639	0.026407694	0.081470196	no	down	0.142626158	-2.809689494	0.022998892	0.098267093	no	down	0.600211045	-0.736458227	0.522605331	0.805490655	no	down	0.318024024	-1.652792343	0.163192798	0.318715677
MSTRG.23784.1	MSTRG.23784			3.730149155	1.89923332	0.282164104	0.379367625	no	up	124.7819868	6.963265876	2.45E-05	8.39E-05	yes	up	0.400527709	-1.320026042	0.514054152	0.621346159	no	down	33.45227808	5.064032556	0.00042027	0.003852212	yes	up	0.107375789	-3.219259362	0.082165149	0.194386628	no	down	0.00320982	-8.283291918	1.99E-06	4.71E-05	yes	down	0.406079526	-1.300165804	0.311206335	0.641766632	no	down	2.410100717	1.269093437	0.321071253	0.506727173
MSTRG.23785.1	MSTRG.23785			0.797866295	-0.325781092	0.873029658	0.912700843	no	down	110.5751569	6.788883479	4.81E-05	0.000157488	yes	up	2.959293373	1.565252727	0.387368049	0.498375797	no	up	138.58858	7.114664571	5.33E-05	0.000711107	yes	up	3.709009131	1.891033819	0.318223377	0.51177449	no	up	0.026762733	-5.223630752	0.000459942	0.004754491	yes	down	0.372874197	-1.423239127	0.276846641	0.60545996	no	down	1.853149226	0.88997906	0.49481759	0.670622533
MSTRG.23788.1	MSTRG.23788			1.835569592	0.876227813	0.322326839	0.423091724	no	up	12.54874855	3.64947159	2.85E-05	9.67E-05	yes	up	0.532547163	-0.909018796	0.325681533	0.434728458	no	down	6.836433006	2.773243777	0.001384254	0.009943682	yes	up	0.290126381	-1.785246609	0.052394559	0.138317181	no	down	0.042438269	-4.558490386	5.09E-07	1.41E-05	yes	down	0.560864533	-0.83427574	0.325864206	0.653855413	no	down	1.490152187	0.575459678	0.49722266	0.672290032
MSTRG.23788.2	MSTRG.23788			1	0	1	1	no	no_change	1	0	1	1	no	no_change	1	0	1	1	no	no_change	1	0	1	1	no	no_change	1	0	1	1	no	no_change	1	0	1	1	no	no_change	0.347973554	-1.522950428	0.833280268	1	no	down	0.371962881	-1.426769436	0.843668979	1
MSTRG.23807.11	MSTRG.23807			18.412835	4.202639869	0.180154729	1	no	up	7.804950681	2.964389516	0.362781776	1	no	up	22.61156236	4.498988774	0.150103703	1	no	up	0.423886418	-1.238250353	0.688128507	1	no	down	1.228032639	0.296348905	0.919873191	1	no	up	2.897079467	1.534599258	0.617758343	1	no	up	2.536509469	1.342844546	0.684556191	1	no	up	1	0	1	1
MSTRG.23807.13	MSTRG.23807			1274.739542	10.31598679	6.58E-17	7.95E-16	yes	up	351.0215883	8.455415951	1.02E-11	7.79E-11	yes	up	347.3503426	8.44024771	9.71E-12	7.40E-11	yes	up	0.275367302	-1.860570836	3.53E-06	7.22E-05	yes	down	0.272487305	-1.875739077	1.55E-06	2.05E-05	yes	down	0.989541254	-0.01516824	0.97082263	1	no	down	1	0	1	1	no	no_change	1	0	1	1
MSTRG.23807.4	MSTRG.23807			5.718995287	2.515761717	1.43E-05	5.35E-05	yes	up	3.084910834	1.625228791	0.010250453	0.021138446	yes	up	1.117948108	0.160853224	0.815419608	0.876263037	no	up	0.539414824	-0.890532926	0.102485428	0.251822575	no	down	0.195479809	-2.354908493	0.000111607	0.00088484	yes	down	0.362392357	-1.464375567	0.026576064	0.108846267	no	down	1.915288082	0.937561407	0.153880204	0.451207616	no	up	1.811049402	0.856825901	0.199699947	0.36709492
MSTRG.23810.2	MSTRG.23810			78.64549235	6.297292173	2.48E-07	1.21E-06	yes	up	43.46469123	5.441771991	1.04E-05	3.78E-05	yes	up	28.44691856	4.83020048	9.03E-05	0.000295768	yes	up	0.55266602	-0.855520183	0.230442702	0.431095601	no	down	0.361710731	-1.467091694	0.039400364	0.111304767	no	down	0.654483392	-0.611571511	0.405761263	0.636732073	no	down	1.300499597	0.379065952	0.811161	0.93758113	no	up	2.017258865	1.01239623	0.494241376	0.670274496
MSTRG.23829.2	MSTRG.23829			6.442514815	2.68762395	0.08632533	0.140523669	no	up	6.51611277	2.704011572	0.092178921	0.147178038	no	up	23.24813628	4.53904316	0.002682727	0.006623915	yes	up	1.011423793	0.016387622	0.990165956	1	no	up	3.608549913	1.85141921	0.127501414	0.268051674	no	up	3.567792194	1.835031588	0.146663295	0.344596304	no	up	1.302293325	0.381054434	0.848060532	1	no	up	3.657211222	1.870743952	0.303441783	0.48789388
MSTRG.2384.1	MSTRG.2384			1	0	1	1	no	no_change	1	0	1	1	no	no_change	1	0	1	1	no	no_change	1	0	1	1	no	no_change	1	0	1	1	no	no_change	1	0	1	1	no	no_change	0.240661085	-2.054925218	0.775742926	1	no	down	1.584066904	0.66363327	0.926151185	1
MSTRG.2384.2	MSTRG.2384			1	0	1	1	no	no_change	1	0	1	1	no	no_change	1	0	1	1	no	no_change	1	0	1	1	no	no_change	1	0	1	1	no	no_change	1	0	1	1	no	no_change	0.347973634	-1.522950096	0.833280277	1	no	down	0.371962966	-1.426769104	0.843668989	1
MSTRG.2384.3	MSTRG.2384			0.736390587	-0.44145691	0.951521224	1	no	down	1.138210104	0.186766892	0.979479742	1	no	up	0.720503472	-0.472922713	0.948070514	1	no	down	1	0	1	1	no	no_change	1	0	1	1	no	no_change	1	0	1	1	no	no_change	4.866209356	2.28279839	0.751242763	1	no	up	0.714722344	-0.484545204	0.946796172	1
MSTRG.23843.1	MSTRG.23843			1	0	1	1	no	no_change	1	0	1	1	no	no_change	1	0	1	1	no	no_change	1	0	1	1	no	no_change	1	0	1	1	no	no_change	1	0	1	1	no	no_change	1	0	1	1	no	no_change	6.666608144	2.73695293	0.704631761	1
MSTRG.23852.2	MSTRG.23852			0.404529983	-1.305681457	7.78E-05	0.0002553	yes	down	0.308934976	-1.694624881	1.34E-06	5.55E-06	yes	down	0.335431365	-1.575910499	2.39E-06	9.94E-06	yes	down	0.763688697	-0.388943424	0.285254705	0.493295887	no	down	0.829187894	-0.270229042	0.437631333	0.632169501	no	down	1.08576688	0.118714382	0.746516856	0.884173472	no	up	0.680130952	-0.556115547	0.116977948	0.390418675	no	down	0.577556291	-0.791966531	0.029029054	0.090588683
MSTRG.23863.2	MSTRG.23863			2.078973653	1.055871475	0.018627565	0.037063994	yes	up	1.701274085	0.766615586	0.104155108	0.163410369	no	up	0.441228274	-1.180402853	0.027664509	0.053621681	no	down	0.818324024	-0.289255889	0.529691563	0.718004301	no	down	0.212233702	-2.236274328	2.12E-05	0.000208275	yes	down	0.259351669	-1.947018439	0.000359965	0.003863741	yes	down	1.186871284	0.247163483	0.615597044	0.857447525	no	up	1.232984618	0.302154802	0.540605165	0.70862501
MSTRG.23864.1	MSTRG.23864			1.111686307	0.152749749	0.846258494	0.893151006	no	up	1.12033578	0.163931192	0.838430959	0.887568681	no	up	0.355522139	-1.491988691	0.078688937	0.133423781	no	down	1.007780498	0.011181443	0.988995332	1	no	up	0.31980437	-1.64473844	0.054359431	0.142215953	no	down	0.317335344	-1.655919883	0.056937311	0.184871511	no	down	2.096721695	1.068135381	0.181048748	0.489217905	no	up	11.6141556	3.537812362	5.50E-06	9.11E-05
[truncated: 2,156 more rows]
[truncated: 62 more columns]
