# Supplementary material for: Integrated Analysis of lncRNA and mRNA in Subcutaneous Adipose Tissue of Ningxiang Pig
Source: Biology (Basel). 2021 Jul 29;10(8):726. doi: 10.3390/biology10080726 (PMC8389317; doi:10.3390/biology10080726)
Supplement: Supplementary file 1 [file biology-10-00726-s001.zip › Table S6. GO enrichment in mRNAs module profile 2 of STEM.xls]

id	enrichment	description	ratio_in_study	ratio_in_pop	p_uncorrected	p_bonferroni	type	diff_genes	diff_genes_name
GO:1903047	e	mitotic cell cycle process	38/872	367/21660	1.11e-06	0.00665	biological_process	MSTRG.9914;Pig.01005;Pig.01131;Pig.02022;Pig.03656;Pig.03663;Pig.03740;Pig.04567;Pig.05320;Pig.05529;Pig.06040;Pig.07147;Pig.07315;Pig.08794;Pig.10005;Pig.10400;Pig.10695;Pig.10728;Pig.10745;Pig.10758;Pig.11506;Pig.11740;Pig.12653;Pig.12677;Pig.13178;Pig.14723;Pig.15638;Pig.15799;Pig.16398;Pig.17321;Pig.17551;Pig.17783;Pig.18024;Pig.18699;Pig.18821;Pig.21433;Pig.23037;Pig.23178	MSTRG.9914;CCNA1-201;CCNB1-201;ZWINT-202;TYMS-201;NDC80-202;DSCC1-202;PTTG1;NCAPG-201;POLE-201;MCM2-201;CIT-201;TTK-201;TICRR-202;AURKA;KIF4A-202;CDK1-203;NUSAP1;RAD51-201;BUB1B;RTKN-201;E2F7-201;KIF2C-201;CDC20-201;BUB1-201;ORC1-202;CENPA-201;POC1A-201;DGKZ-201;KIFC1-201;PML-202;MCM3-201;KIF18B-201;NCAPD2-202;AURKB-202;PLK1-201;CDT1;TACC3
GO:0022402	e	cell cycle process	52/872	598/21660	1.27e-06	0.007559999999999999	biological_process	MSTRG.13183;MSTRG.14114;MSTRG.9914;Pig.01005;Pig.01131;Pig.01733;Pig.02022;Pig.02566;Pig.03656;Pig.03663;Pig.03740;Pig.04567;Pig.05320;Pig.05529;Pig.06040;Pig.07147;Pig.07315;Pig.07357;Pig.08794;Pig.09730;Pig.09976;Pig.10005;Pig.10400;Pig.10695;Pig.10728;Pig.10745;Pig.10753;Pig.10758;Pig.10816;Pig.11180;Pig.11506;Pig.11740;Pig.12153;Pig.12653;Pig.12677;Pig.13178;Pig.14307;Pig.14723;Pig.15638;Pig.…	MSTRG.13183;MSTRG.14114;MSTRG.9914;CCNA1-201;CCNB1-201;CDC7-201;ZWINT-202;RGS14-201;TYMS-201;NDC80-202;DSCC1-202;PTTG1;NCAPG-201;POLE-201;MCM2-201;CIT-201;TTK-201;CEP250-203;TICRR-202;REC8-201;PARD6B-202;AURKA;KIF4A-202;CDK1-203;NUSAP1;RAD51-201;IVD-204;BUB1B;TP53INP1-201;PRR11-201;RTKN-201;E2F7-201;ASPM-201;KIF2C-201;CDC20-201;BUB1-201;TERB2-201;ORC1-202;CENPA-201;SYCP1-201;POC1A-201;DGKZ-201;KI…
GO:0044282	e	small molecule catabolic process	29/872	256/21660	1.73e-06	0.0103	biological_process	MSTRG.14491;MSTRG.15710;MSTRG.21021;MSTRG.22096;MSTRG.30803;MSTRG.30843;MSTRG.31542;Pig.00337;Pig.00612;Pig.01268;Pig.03251;Pig.03564;Pig.03657;Pig.04244;Pig.05207;Pig.05826;Pig.05868;Pig.06054;Pig.07438;Pig.08649;Pig.08955;Pig.09584;Pig.10277;Pig.12635;Pig.14186;Pig.14715;Pig.18418;Pig.19743;Pig.21129	MSTRG.14491;MSTRG.15710;MSTRG.21021;MSTRG.22096;MSTRG.30803;MSTRG.30843;MSTRG.31542;CROT-202;ADH5-201;AKR1D1-201;ALDH4A1-201;CRABP1-201;ENOSF1-201;KYNU-201;AIG1-201;DAO-203;ALDH2-202;ACAD11-201;ADA-201;MTMR7-201;ACAA2-203;DERA-201;HAGH;AKR1A1-201;CYP27A1-202;ECHDC2-201;GCSH;SULT1C2-201;HAGHL-201
GO:0019752	e	carboxylic acid metabolic process	53/872	640/21660	1.76e-06	0.0105	biological_process	MSTRG.13512;MSTRG.14491;MSTRG.15623;MSTRG.15710;MSTRG.21021;MSTRG.22096;MSTRG.23344;MSTRG.30803;MSTRG.30843;MSTRG.30945;MSTRG.31542;MSTRG.33334;MSTRG.34889;MSTRG.9236;Pig.00337;Pig.00882;Pig.01268;Pig.02015;Pig.02390;Pig.02481;Pig.03251;Pig.03564;Pig.03582;Pig.03656;Pig.03657;Pig.03917;Pig.04244;Pig.05207;Pig.05699;Pig.05826;Pig.06054;Pig.08347;Pig.08566;Pig.08752;Pig.08783;Pig.08955;Pig.10277;Pi…	MSTRG.13512;MSTRG.14491;MSTRG.15623;MSTRG.15710;MSTRG.21021;MSTRG.22096;MSTRG.23344;MSTRG.30803;MSTRG.30843;MSTRG.30945;MSTRG.31542;MSTRG.33334;MSTRG.34889;MSTRG.9236;CROT-202;NIT2-201;AKR1D1-201;LOC101146782;PLP1-202;Dhfr;ALDH4A1-201;CRABP1-201;Mthfs;TYMS-201;ENOSF1-201;GBA2-201;KYNU-201;AIG1-201;MIF-201;DAO-203;ACAD11-201;Naaa;MTHFR-202;UGT1A10;IDH2-202;ACAA2-203;HAGH;ITIH4-201;ITIH3-201;PRKAA2…
GO:0043436	e	oxoacid metabolic process	56/872	680/21660	2.2e-06	0.0132	biological_process	MSTRG.13512;MSTRG.14491;MSTRG.15623;MSTRG.15710;MSTRG.21021;MSTRG.22096;MSTRG.23344;MSTRG.30803;MSTRG.30843;MSTRG.30945;MSTRG.31542;MSTRG.33334;MSTRG.34889;MSTRG.9236;Pig.00337;Pig.00882;Pig.01268;Pig.01350;Pig.01753;Pig.02015;Pig.02390;Pig.02481;Pig.03251;Pig.03564;Pig.03582;Pig.03656;Pig.03657;Pig.03917;Pig.04244;Pig.05207;Pig.05699;Pig.05826;Pig.06054;Pig.08347;Pig.08566;Pig.08752;Pig.08783;Pi…	MSTRG.13512;MSTRG.14491;MSTRG.15623;MSTRG.15710;MSTRG.21021;MSTRG.22096;MSTRG.23344;MSTRG.30803;MSTRG.30843;MSTRG.30945;MSTRG.31542;MSTRG.33334;MSTRG.34889;MSTRG.9236;CROT-202;NIT2-201;AKR1D1-201;HYAL4-201;HS2ST1;LOC101146782;PLP1-202;Dhfr;ALDH4A1-201;CRABP1-201;Mthfs;TYMS-201;ENOSF1-201;GBA2-201;KYNU-201;AIG1-201;MIF-201;DAO-203;ACAD11-201;Naaa;MTHFR-202;UGT1A10;IDH2-202;ACAA2-203;HAGH;ITIH4-201…
GO:0044281	e	small molecule metabolic process	91/872	1254/21660	2.55e-06	0.0152	biological_process	MSTRG.13512;MSTRG.14491;MSTRG.14990;MSTRG.15623;MSTRG.15710;MSTRG.16641;MSTRG.20872;MSTRG.21021;MSTRG.22096;MSTRG.23344;MSTRG.24761;MSTRG.30803;MSTRG.30843;MSTRG.30945;MSTRG.31542;MSTRG.33334;MSTRG.34889;MSTRG.9236;Pig.00337;Pig.00384;Pig.00612;Pig.00882;Pig.01268;Pig.01350;Pig.01753;Pig.02015;Pig.02390;Pig.02481;Pig.02538;Pig.03251;Pig.03564;Pig.03582;Pig.03656;Pig.03657;Pig.03917;Pig.04012;Pig.…	MSTRG.13512;MSTRG.14491;MSTRG.14990;MSTRG.15623;MSTRG.15710;MSTRG.16641;MSTRG.20872;MSTRG.21021;MSTRG.22096;MSTRG.23344;MSTRG.24761;MSTRG.30803;MSTRG.30843;MSTRG.30945;MSTRG.31542;MSTRG.33334;MSTRG.34889;MSTRG.9236;CROT-202;AGMO-201;ADH5-201;NIT2-201;AKR1D1-201;HYAL4-201;HS2ST1;LOC101146782;PLP1-202;Dhfr;SFXN1-201;ALDH4A1-201;CRABP1-201;Mthfs;TYMS-201;ENOSF1-201;GBA2-201;ENPP3-201;KYNU-201;AIG1-2…
GO:0000942	e	condensed nuclear chromosome outer kinetochore	4/872	4/21660	2.61e-06	0.0156	cellular_component	MSTRG.9914;Pig.01131;Pig.03663;Pig.21433	MSTRG.9914;CCNB1-201;NDC80-202;PLK1-201
GO:0007051	e	spindle organization	15/872	90/21660	2.86e-06	0.0171	biological_process	MSTRG.13183;MSTRG.14114;Pig.01131;Pig.02566;Pig.03663;Pig.10005;Pig.10400;Pig.10695;Pig.10753;Pig.12153;Pig.12677;Pig.15799;Pig.17321;Pig.18821;Pig.23178	MSTRG.13183;MSTRG.14114;CCNB1-201;RGS14-201;NDC80-202;AURKA;KIF4A-202;CDK1-203;IVD-204;ASPM-201;CDC20-201;POC1A-201;KIFC1-201;AURKB-202;TACC3
GO:0006082	e	organic acid metabolic process	58/872	700/21660	3.03e-06	0.0181	biological_process	MSTRG.13512;MSTRG.14491;MSTRG.15623;MSTRG.15710;MSTRG.21021;MSTRG.22096;MSTRG.23344;MSTRG.24761;MSTRG.30803;MSTRG.30843;MSTRG.30945;MSTRG.31542;MSTRG.33334;MSTRG.34889;MSTRG.9236;Pig.00337;Pig.00882;Pig.01268;Pig.01350;Pig.01753;Pig.02015;Pig.02390;Pig.02481;Pig.03251;Pig.03564;Pig.03582;Pig.03656;Pig.03657;Pig.03917;Pig.04244;Pig.05207;Pig.05699;Pig.05826;Pig.06054;Pig.08347;Pig.08566;Pig.08752;…	MSTRG.13512;MSTRG.14491;MSTRG.15623;MSTRG.15710;MSTRG.21021;MSTRG.22096;MSTRG.23344;MSTRG.24761;MSTRG.30803;MSTRG.30843;MSTRG.30945;MSTRG.31542;MSTRG.33334;MSTRG.34889;MSTRG.9236;CROT-202;NIT2-201;AKR1D1-201;HYAL4-201;HS2ST1;LOC101146782;PLP1-202;Dhfr;ALDH4A1-201;CRABP1-201;Mthfs;TYMS-201;ENOSF1-201;GBA2-201;KYNU-201;AIG1-201;MIF-201;DAO-203;ACAD11-201;Naaa;MTHFR-202;UGT1A10;IDH2-202;ACAA2-203;HA…
GO:0035173	e	histone kinase activity	6/872	12/21660	3.14e-06	0.0188	molecular_function	Pig.01131;Pig.10005;Pig.10695;Pig.12450;Pig.16766;Pig.18821	CCNB1-201;AURKA;CDK1-203;PRKAA2-201;PRKCB-201;AURKB-202
GO:0003824	e	catalytic activity	324/872	6173/21660	5.98e-06	0.0357	molecular_function	MSTRG.13155;MSTRG.13512;MSTRG.14491;MSTRG.14990;MSTRG.15710;MSTRG.16413;MSTRG.16641;MSTRG.16709;MSTRG.18307;MSTRG.19396;MSTRG.20089;MSTRG.20872;MSTRG.21021;MSTRG.21817;MSTRG.22096;MSTRG.23344;MSTRG.23348;MSTRG.23807;MSTRG.24291;MSTRG.24297;MSTRG.24298;MSTRG.24761;MSTRG.24768;MSTRG.27373;MSTRG.30803;MSTRG.30843;MSTRG.31542;MSTRG.31731;MSTRG.34244;MSTRG.34889;MSTRG.38304;MSTRG.39459;MSTRG.40666;MST…	MSTRG.13155;MSTRG.13512;MSTRG.14491;MSTRG.14990;MSTRG.15710;MSTRG.16413;MSTRG.16641;MSTRG.16709;MSTRG.18307;MSTRG.19396;MSTRG.20089;MSTRG.20872;MSTRG.21021;MSTRG.21817;MSTRG.22096;MSTRG.23344;MSTRG.23348;MSTRG.23807;MSTRG.24291;MSTRG.24297;MSTRG.24298;MSTRG.24761;MSTRG.24768;MSTRG.27373;MSTRG.30803;MSTRG.30843;MSTRG.31542;MSTRG.31731;MSTRG.34244;MSTRG.34889;MSTRG.38304;MSTRG.39459;MSTRG.40666;MST…
GO:1902850	e	microtubule cytoskeleton organization involved in mitosis	13/872	73/21660	6.14e-06	0.0367	biological_process	MSTRG.9914;Pig.01131;Pig.03663;Pig.10005;Pig.10400;Pig.10728;Pig.12677;Pig.15638;Pig.15799;Pig.17321;Pig.18821;Pig.21433;Pig.23178	MSTRG.9914;CCNB1-201;NDC80-202;AURKA;KIF4A-202;NUSAP1;CDC20-201;CENPA-201;POC1A-201;KIFC1-201;AURKB-202;PLK1-201;TACC3
GO:1901615	e	organic hydroxy compound metabolic process	29/872	289/21660	6.36e-06	0.038	biological_process	MSTRG.15623;MSTRG.23344;Pig.00612;Pig.01268;Pig.01348;Pig.02015;Pig.02481;Pig.03917;Pig.05868;Pig.06826;Pig.07926;Pig.08207;Pig.08347;Pig.08649;Pig.08783;Pig.08955;Pig.09103;Pig.10277;Pig.12450;Pig.12523;Pig.12635;Pig.14114;Pig.14186;Pig.17564;Pig.18653;Pig.19196;Pig.19743;Pig.21129;Pig.21740	MSTRG.15623;MSTRG.23344;ADH5-201;AKR1D1-201;GPR37-201;LOC101146782;Dhfr;GBA2-201;ALDH2-202;INSIG2-201;IP6K2-201;FDX1-201;Naaa;MTMR7-201;IDH2-202;ACAA2-203;CYP3A29-207;HAGH;PRKAA2-201;FAXDC2-201;AKR1A1-201;GK;CYP27A1-202;CYP1A1-201;ALOX15-204;TTPAL-201;SULT1C2-201;HAGHL-201;PLCG2-201
GO:0032787	e	monocarboxylic acid metabolic process	31/872	325/21660	1.01e-05	0.0604	biological_process	MSTRG.14491;MSTRG.15623;MSTRG.23344;MSTRG.31542;MSTRG.34889;Pig.00337;Pig.00882;Pig.01268;Pig.02015;Pig.02390;Pig.03564;Pig.03917;Pig.04244;Pig.05207;Pig.05699;Pig.06054;Pig.08347;Pig.08752;Pig.08783;Pig.08955;Pig.10277;Pig.12450;Pig.12635;Pig.13665;Pig.14186;Pig.14715;Pig.15466;Pig.17564;Pig.18653;Pig.21129;Pig.22072	MSTRG.14491;MSTRG.15623;MSTRG.23344;MSTRG.31542;MSTRG.34889;CROT-202;NIT2-201;AKR1D1-201;LOC101146782;PLP1-202;CRABP1-201;GBA2-201;KYNU-201;AIG1-201;MIF-201;ACAD11-201;Naaa;UGT1A10;IDH2-202;ACAA2-203;HAGH;PRKAA2-201;AKR1A1-201;PRKAG2-201;CYP27A1-202;ECHDC2-201;SGPL1-202;CYP1A1-201;ALOX15-204;HAGHL-201;DECR2-201
GO:0009262	e	deoxyribonucleotide metabolic process	7/872	21/21660	1.1900000000000001e-05	0.0709	biological_process	Pig.03656;Pig.07438;Pig.07983;Pig.09044;Pig.09584;Pig.12910;Pig.16506	TYMS-201;ADA-201;NT5C-201;RRM2;DERA-201;RRM1-202;ADK-201
GO:0000278	e	mitotic cell cycle	14/872	93/21660	2.0399999999999998e-05	0.122	biological_process	MSTRG.13183;MSTRG.9914;Pig.02566;Pig.05529;Pig.05598;Pig.05919;Pig.07147;Pig.07357;Pig.08780;Pig.14264;Pig.14723;Pig.18266;Pig.21433;Pig.23037	MSTRG.13183;MSTRG.9914;RGS14-201;POLE-201;PBK-201;E2F8-201;CIT-201;CEP250-203;CIB1-201;CENPT-201;ORC1-202;SKA1-201;PLK1-201;CDT1
GO:0000940	e	condensed chromosome outer kinetochore	5/872	10/21660	2.23e-05	0.133	cellular_component	MSTRG.9914;Pig.01131;Pig.03663;Pig.18266;Pig.21433	MSTRG.9914;CCNB1-201;NDC80-202;SKA1-201;PLK1-201
GO:0005524	e	ATP binding	93/872	1491/21660	2.7899999999999997e-05	0.16699999999999998	molecular_function	MSTRG.13008;MSTRG.16413;MSTRG.16641;MSTRG.18307;MSTRG.21817;MSTRG.24291;MSTRG.24297;MSTRG.24298;MSTRG.30967;MSTRG.35312;MSTRG.9914;Pig.00272;Pig.00580;Pig.01733;Pig.02010;Pig.02150;Pig.02613;Pig.02651;Pig.03512;Pig.03581;Pig.03582;Pig.03954;Pig.04912;Pig.05598;Pig.05883;Pig.06040;Pig.06851;Pig.06985;Pig.07133;Pig.07147;Pig.07315;Pig.07445;Pig.07446;Pig.07638;Pig.07939;Pig.08030;Pig.08031;Pig.0907…	MSTRG.13008;MSTRG.16413;MSTRG.16641;MSTRG.18307;MSTRG.21817;MSTRG.24291;MSTRG.24297;MSTRG.24298;MSTRG.30967;MSTRG.35312;MSTRG.9914;MYO7B-201;ABCG2-203;CDC7-201;PAPSS2-201;POLQ-201;FLT4-201;WRN-201;FLT3-201;Mthfs;Mthfs;ROS1-201;MCM4-201;PBK-201;OAS2-205;MCM2-201;NLRX1-201;DDX25-201;RFC5-201;CIT-201;TTK-201;STK4-201;STK4-201;FIGN-201;PCCA-204;ABCA9-201;ABCA6-203;LMTK2-201;PTK7-201;DAPK1-201;AURKA;N…
GO:0005876	e	spindle microtubule	9/872	41/21660	2.9199999999999998e-05	0.175	cellular_component	MSTRG.16709;MSTRG.9914;Pig.10005;Pig.10695;Pig.10728;Pig.18024;Pig.18266;Pig.18821;Pig.21433	MSTRG.16709;MSTRG.9914;AURKA;CDK1-203;NUSAP1;KIF18B-201;SKA1-201;AURKB-202;PLK1-201
GO:0032559	e	adenyl ribonucleotide binding	94/872	1523/21660	3.37e-05	0.20199999999999999	molecular_function	MSTRG.13008;MSTRG.16413;MSTRG.16641;MSTRG.18307;MSTRG.21817;MSTRG.24291;MSTRG.24297;MSTRG.24298;MSTRG.30967;MSTRG.35312;MSTRG.9914;Pig.00272;Pig.00580;Pig.01165;Pig.01733;Pig.02010;Pig.02150;Pig.02613;Pig.02651;Pig.03512;Pig.03581;Pig.03582;Pig.03954;Pig.04912;Pig.05598;Pig.05883;Pig.06040;Pig.06851;Pig.06985;Pig.07133;Pig.07147;Pig.07315;Pig.07445;Pig.07446;Pig.07638;Pig.07939;Pig.08030;Pig.0803…	MSTRG.13008;MSTRG.16413;MSTRG.16641;MSTRG.18307;MSTRG.21817;MSTRG.24291;MSTRG.24297;MSTRG.24298;MSTRG.30967;MSTRG.35312;MSTRG.9914;MYO7B-201;ABCG2-203;PDE4A-201;CDC7-201;PAPSS2-201;POLQ-201;FLT4-201;WRN-201;FLT3-201;Mthfs;Mthfs;ROS1-201;MCM4-201;PBK-201;OAS2-205;MCM2-201;NLRX1-201;DDX25-201;RFC5-201;CIT-201;TTK-201;STK4-201;STK4-201;FIGN-201;PCCA-204;ABCA9-201;ABCA6-203;LMTK2-201;PTK7-201;DAPK1-2…
GO:0006066	e	alcohol metabolic process	22/872	207/21660	3.39e-05	0.203	biological_process	MSTRG.15623;MSTRG.23344;Pig.00612;Pig.01268;Pig.02015;Pig.02481;Pig.03917;Pig.05868;Pig.06826;Pig.07926;Pig.08207;Pig.08347;Pig.08649;Pig.08783;Pig.08955;Pig.12450;Pig.12635;Pig.14114;Pig.14186;Pig.17564;Pig.19743;Pig.21740	MSTRG.15623;MSTRG.23344;ADH5-201;AKR1D1-201;LOC101146782;Dhfr;GBA2-201;ALDH2-202;INSIG2-201;IP6K2-201;FDX1-201;Naaa;MTMR7-201;IDH2-202;ACAA2-203;PRKAA2-201;AKR1A1-201;GK;CYP27A1-202;CYP1A1-201;SULT1C2-201;PLCG2-201
GO:0030554	e	adenyl nucleotide binding	94/872	1533/21660	4.7600000000000005e-05	0.285	molecular_function	MSTRG.13008;MSTRG.16413;MSTRG.16641;MSTRG.18307;MSTRG.21817;MSTRG.24291;MSTRG.24297;MSTRG.24298;MSTRG.30967;MSTRG.35312;MSTRG.9914;Pig.00272;Pig.00580;Pig.01165;Pig.01733;Pig.02010;Pig.02150;Pig.02613;Pig.02651;Pig.03512;Pig.03581;Pig.03582;Pig.03954;Pig.04912;Pig.05598;Pig.05883;Pig.06040;Pig.06851;Pig.06985;Pig.07133;Pig.07147;Pig.07315;Pig.07445;Pig.07446;Pig.07638;Pig.07939;Pig.08030;Pig.0803…	MSTRG.13008;MSTRG.16413;MSTRG.16641;MSTRG.18307;MSTRG.21817;MSTRG.24291;MSTRG.24297;MSTRG.24298;MSTRG.30967;MSTRG.35312;MSTRG.9914;MYO7B-201;ABCG2-203;PDE4A-201;CDC7-201;PAPSS2-201;POLQ-201;FLT4-201;WRN-201;FLT3-201;Mthfs;Mthfs;ROS1-201;MCM4-201;PBK-201;OAS2-205;MCM2-201;NLRX1-201;DDX25-201;RFC5-201;CIT-201;TTK-201;STK4-201;STK4-201;FIGN-201;PCCA-204;ABCA9-201;ABCA6-203;LMTK2-201;PTK7-201;DAPK1-2…
GO:0006955	e	immune response	39/872	481/21660	4.84e-05	0.289	biological_process	MSTRG.27072;MSTRG.38632;Pig.00323;Pig.00519;Pig.01249;Pig.01257;Pig.03112;Pig.03172;Pig.03866;Pig.04012;Pig.05087;Pig.05699;Pig.05705;Pig.05883;Pig.06007;Pig.07247;Pig.07248;Pig.07807;Pig.07876;Pig.07883;Pig.08350;Pig.10588;Pig.10782;Pig.11289;Pig.11389;Pig.11433;Pig.12414;Pig.12710;Pig.14825;Pig.16766;Pig.17551;Pig.18155;Pig.18347;Pig.18712;Pig.20729;Pig.20730;Pig.21136;Pig.21305;Pig.21587	MSTRG.27072;MSTRG.38632;CD36-201;LAX1-202;C7-201;C9-202;IFI6-201;IFNLR1-201;TRIM14-201;ENPP3-201;CCL21-201;MIF-201;SUSD2;OAS2-205;TLR8-201;TLR1-201;TLR6-201;CX3CR1-201;CCR9-201;CCRL2-203;CXCL10-201;CD1D;EOMES-201;GHSR-203;TRIM26-202;TNF-201;SLC35B3;CXCR5-201;MPEG1;PRKCB-201;PML-202;S100A8-201;CTSS-201;CD4-202;FCN2-202;FCN1;TLR5-201;IL27-201;IRF3-202
GO:0045087	e	innate immune response	19/872	169/21660	5.3200000000000006e-05	0.318	biological_process	MSTRG.38632;Pig.01249;Pig.01257;Pig.03112;Pig.03866;Pig.05699;Pig.06007;Pig.07247;Pig.07248;Pig.10588;Pig.11389;Pig.14825;Pig.17551;Pig.18155;Pig.20729;Pig.20730;Pig.21136;Pig.21305;Pig.21587	MSTRG.38632;C7-201;C9-202;IFI6-201;TRIM14-201;MIF-201;TLR8-201;TLR1-201;TLR6-201;CD1D;TRIM26-202;MPEG1;PML-202;S100A8-201;FCN2-202;FCN1;TLR5-201;IL27-201;IRF3-202
GO:0045143	e	homologous chromosome segregation	3/872	3/21660	6.500000000000001e-05	0.389	biological_process	MSTRG.9914;Pig.04567;Pig.21433	MSTRG.9914;PTTG1;PLK1-201
GO:0006760	e	folic acid-containing compound metabolic process	6/872	19/21660	7.23e-05	0.43200000000000005	biological_process	MSTRG.21021;Pig.02481;Pig.03582;Pig.03656;Pig.08566;Pig.19197	MSTRG.21021;Dhfr;Mthfs;TYMS-201;MTHFR-202;GGH-202
GO:0000226	e	microtubule cytoskeleton organization	25/872	261/21660	7.92e-05	0.473	biological_process	MSTRG.13183;MSTRG.14114;MSTRG.9914;Pig.01131;Pig.02566;Pig.03663;Pig.05241;Pig.08780;Pig.09824;Pig.10005;Pig.10400;Pig.10695;Pig.10728;Pig.10753;Pig.12153;Pig.12653;Pig.12677;Pig.15138;Pig.15638;Pig.15799;Pig.17321;Pig.18024;Pig.18821;Pig.21433;Pig.23178	MSTRG.13183;MSTRG.14114;MSTRG.9914;CCNB1-201;RGS14-201;NDC80-202;MAP7-201;CIB1-201;CCDC120-201;AURKA;KIF4A-202;CDK1-203;NUSAP1;IVD-204;ASPM-201;KIF2C-201;CDC20-201;HOOK3-201;CENPA-201;POC1A-201;KIFC1-201;KIF18B-201;AURKB-202;PLK1-201;TACC3
GO:0000281	e	mitotic cytokinesis	8/872	37/21660	9.120000000000001e-05	0.545	biological_process	MSTRG.9914;Pig.07147;Pig.10400;Pig.10728;Pig.11506;Pig.15638;Pig.21433;Pig.23037	MSTRG.9914;CIT-201;KIF4A-202;NUSAP1;RTKN-201;CENPA-201;PLK1-201;CDT1
GO:0010965	e	regulation of mitotic sister chromatid separation	8/872	37/21660	9.120000000000001e-05	0.545	biological_process	MSTRG.9914;Pig.01131;Pig.03663;Pig.04567;Pig.10758;Pig.13178;Pig.18821;Pig.21433	MSTRG.9914;CCNB1-201;NDC80-202;PTTG1;BUB1B;BUB1-201;AURKB-202;PLK1-201
GO:0016054	e	organic acid catabolic process	19/872	177/21660	9.96e-05	0.596	biological_process	MSTRG.14491;MSTRG.15710;MSTRG.21021;MSTRG.22096;MSTRG.30803;MSTRG.30843;MSTRG.31542;Pig.00337;Pig.03251;Pig.03564;Pig.03657;Pig.04244;Pig.05207;Pig.05826;Pig.06054;Pig.08955;Pig.12635;Pig.14715;Pig.18418	MSTRG.14491;MSTRG.15710;MSTRG.21021;MSTRG.22096;MSTRG.30803;MSTRG.30843;MSTRG.31542;CROT-202;ALDH4A1-201;CRABP1-201;ENOSF1-201;KYNU-201;AIG1-201;DAO-203;ACAD11-201;ACAA2-203;AKR1A1-201;ECHDC2-201;GCSH
GO:0046395	e	carboxylic acid catabolic process	19/872	177/21660	9.96e-05	0.596	biological_process	MSTRG.14491;MSTRG.15710;MSTRG.21021;MSTRG.22096;MSTRG.30803;MSTRG.30843;MSTRG.31542;Pig.00337;Pig.03251;Pig.03564;Pig.03657;Pig.04244;Pig.05207;Pig.05826;Pig.06054;Pig.08955;Pig.12635;Pig.14715;Pig.18418	MSTRG.14491;MSTRG.15710;MSTRG.21021;MSTRG.22096;MSTRG.30803;MSTRG.30843;MSTRG.31542;CROT-202;ALDH4A1-201;CRABP1-201;ENOSF1-201;KYNU-201;AIG1-201;DAO-203;ACAD11-201;ACAA2-203;AKR1A1-201;ECHDC2-201;GCSH
GO:2000816	e	negative regulation of mitotic sister chromatid separation	6/872	20/21660	9.98e-05	0.597	biological_process	MSTRG.9914;Pig.04567;Pig.10758;Pig.13178;Pig.18821;Pig.21433	MSTRG.9914;PTTG1;BUB1B;BUB1-201;AURKB-202;PLK1-201
GO:1905819	e	negative regulation of chromosome separation	6/872	20/21660	9.98e-05	0.597	biological_process	MSTRG.9914;Pig.04567;Pig.10758;Pig.13178;Pig.18821;Pig.21433	MSTRG.9914;PTTG1;BUB1B;BUB1-201;AURKB-202;PLK1-201
GO:0051983	e	regulation of chromosome segregation	11/872	70/21660	0.00010400000000000001	0.623	biological_process	MSTRG.9914;Pig.01131;Pig.03663;Pig.04567;Pig.10753;Pig.10758;Pig.12653;Pig.13178;Pig.18821;Pig.21250;Pig.21433	MSTRG.9914;CCNB1-201;NDC80-202;PTTG1;IVD-204;BUB1B;KIF2C-201;BUB1-201;AURKB-202;FEN1-201;PLK1-201
GO:0043207	e	response to external biotic stimulus	42/872	564/21660	0.000126	0.753	biological_process	MSTRG.30843;MSTRG.35370;MSTRG.38632;Pig.00323;Pig.00547;Pig.00612;Pig.01135;Pig.01165;Pig.01249;Pig.01257;Pig.01994;Pig.03112;Pig.03172;Pig.03866;Pig.05699;Pig.05883;Pig.06007;Pig.06992;Pig.07015;Pig.07247;Pig.07248;Pig.07807;Pig.08036;Pig.08350;Pig.10588;Pig.11389;Pig.13026;Pig.14825;Pig.16194;Pig.16414;Pig.17276;Pig.17551;Pig.18155;Pig.19068;Pig.20666;Pig.20729;Pig.20730;Pig.21136;Pig.21305;Pig…	MSTRG.30843;MSTRG.35370;MSTRG.38632;CD36-201;PLAC8;ADH5-201;CD180-201;PDE4A-201;C7-201;C9-202;IFIT2-201;IFI6-201;IFNLR1-201;TRIM14-201;MIF-201;OAS2-205;TLR8-201;TIRAP-202;STAP1-201;TLR1-201;TLR6-201;CX3CR1-201;FAM20A-201;CXCL10-201;CD1D;TRIM26-202;VTCN1-201;MPEG1;EXOSC5-201;NR1H3-201;STAT2-201;PML-202;S100A8-201;DHX58-203;IFITM1;FCN2-202;FCN1;TLR5-201;IL27-201;IRF3-202;PLCG2-201;SHPK
GO:0007052	e	mitotic spindle organization	9/872	49/21660	0.000129	0.768	biological_process	Pig.01131;Pig.03663;Pig.10005;Pig.10400;Pig.12677;Pig.15799;Pig.17321;Pig.18821;Pig.23178	CCNB1-201;NDC80-202;AURKA;KIF4A-202;CDC20-201;POC1A-201;KIFC1-201;AURKB-202;TACC3
GO:0000075	e	cell cycle checkpoint	13/872	98/21660	0.000152	0.9059999999999999	biological_process	MSTRG.9914;Pig.02022;Pig.07315;Pig.08794;Pig.10695;Pig.10758;Pig.13178;Pig.14723;Pig.16398;Pig.16569;Pig.18821;Pig.21433;Pig.23037	MSTRG.9914;ZWINT-202;TTK-201;TICRR-202;CDK1-203;BUB1B;BUB1-201;ORC1-202;DGKZ-201;RHNO1-201;AURKB-202;PLK1-201;CDT1
GO:0007093	e	mitotic cell cycle checkpoint	11/872	73/21660	0.000154	0.9179999999999999	biological_process	MSTRG.9914;Pig.02022;Pig.07315;Pig.08794;Pig.10695;Pig.10758;Pig.13178;Pig.14723;Pig.16398;Pig.18821;Pig.21433	MSTRG.9914;ZWINT-202;TTK-201;TICRR-202;CDK1-203;BUB1B;BUB1-201;ORC1-202;DGKZ-201;AURKB-202;PLK1-201
GO:1905818	e	regulation of chromosome separation	8/872	40/21660	0.00016299999999999998	0.976	biological_process	MSTRG.9914;Pig.01131;Pig.03663;Pig.04567;Pig.10758;Pig.13178;Pig.18821;Pig.21433	MSTRG.9914;CCNB1-201;NDC80-202;PTTG1;BUB1B;BUB1-201;AURKB-202;PLK1-201
GO:0033048	e	negative regulation of mitotic sister chromatid segregation	6/872	22/21660	0.00017900000000000001	1.0	biological_process	MSTRG.9914;Pig.04567;Pig.10758;Pig.13178;Pig.18821;Pig.21433	MSTRG.9914;PTTG1;BUB1B;BUB1-201;AURKB-202;PLK1-201
GO:0036094	e	small molecule binding	135/872	2471/21660	0.00021	1.0	molecular_function	MSTRG.13008;MSTRG.14990;MSTRG.15623;MSTRG.16413;MSTRG.16641;MSTRG.18307;MSTRG.21817;MSTRG.24291;MSTRG.24297;MSTRG.24298;MSTRG.24761;MSTRG.24768;MSTRG.30967;MSTRG.31542;MSTRG.33334;MSTRG.34889;MSTRG.35312;MSTRG.35576;MSTRG.42740;MSTRG.9914;Pig.00272;Pig.00580;Pig.00612;Pig.01165;Pig.01733;Pig.02010;Pig.02150;Pig.02481;Pig.02613;Pig.02651;Pig.02794;Pig.03512;Pig.03564;Pig.03581;Pig.03582;Pig.03656;…	MSTRG.13008;MSTRG.14990;MSTRG.15623;MSTRG.16413;MSTRG.16641;MSTRG.18307;MSTRG.21817;MSTRG.24291;MSTRG.24297;MSTRG.24298;MSTRG.24761;MSTRG.24768;MSTRG.30967;MSTRG.31542;MSTRG.33334;MSTRG.34889;MSTRG.35312;MSTRG.35576;MSTRG.42740;MSTRG.9914;MYO7B-201;ABCG2-203;ADH5-201;PDE4A-201;CDC7-201;PAPSS2-201;POLQ-201;Dhfr;FLT4-201;WRN-201;MOCOS-203;FLT3-201;CRABP1-201;Mthfs;Mthfs;TYMS-201;ROS1-201;KYNU-201;P…
GO:0033046	e	negative regulation of sister chromatid segregation	6/872	23/21660	0.000234	1.0	biological_process	MSTRG.9914;Pig.04567;Pig.10758;Pig.13178;Pig.18821;Pig.21433	MSTRG.9914;PTTG1;BUB1B;BUB1-201;AURKB-202;PLK1-201
GO:0051985	e	negative regulation of chromosome segregation	6/872	23/21660	0.000234	1.0	biological_process	MSTRG.9914;Pig.04567;Pig.10758;Pig.13178;Pig.18821;Pig.21433	MSTRG.9914;PTTG1;BUB1B;BUB1-201;AURKB-202;PLK1-201
GO:0009607	e	response to biotic stimulus	42/872	580/21660	0.00023999999999999998	1.0	biological_process	MSTRG.30843;MSTRG.35370;MSTRG.38632;Pig.00323;Pig.00547;Pig.00612;Pig.01135;Pig.01165;Pig.01249;Pig.01257;Pig.01994;Pig.03112;Pig.03172;Pig.03866;Pig.05699;Pig.05883;Pig.06007;Pig.06992;Pig.07015;Pig.07247;Pig.07248;Pig.07807;Pig.08036;Pig.08350;Pig.10588;Pig.11389;Pig.13026;Pig.14825;Pig.16194;Pig.16414;Pig.17276;Pig.17551;Pig.18155;Pig.19068;Pig.20666;Pig.20729;Pig.20730;Pig.21136;Pig.21305;Pig…	MSTRG.30843;MSTRG.35370;MSTRG.38632;CD36-201;PLAC8;ADH5-201;CD180-201;PDE4A-201;C7-201;C9-202;IFIT2-201;IFI6-201;IFNLR1-201;TRIM14-201;MIF-201;OAS2-205;TLR8-201;TIRAP-202;STAP1-201;TLR1-201;TLR6-201;CX3CR1-201;FAM20A-201;CXCL10-201;CD1D;TRIM26-202;VTCN1-201;MPEG1;EXOSC5-201;NR1H3-201;STAT2-201;PML-202;S100A8-201;DHX58-203;IFITM1;FCN2-202;FCN1;TLR5-201;IL27-201;IRF3-202;PLCG2-201;SHPK
GO:0033045	e	regulation of sister chromatid segregation	9/872	54/21660	0.000278	1.0	biological_process	MSTRG.9914;Pig.01131;Pig.03663;Pig.04567;Pig.10758;Pig.13178;Pig.18821;Pig.21250;Pig.21433	MSTRG.9914;CCNB1-201;NDC80-202;PTTG1;BUB1B;BUB1-201;AURKB-202;FEN1-201;PLK1-201
GO:0009263	e	deoxyribonucleotide biosynthetic process	4/872	9/21660	0.000279	1.0	biological_process	Pig.03656;Pig.09044;Pig.12910;Pig.16506	TYMS-201;RRM2;RRM1-202;ADK-201
GO:1901857	e	positive regulation of cellular respiration	4/872	9/21660	0.000279	1.0	biological_process	MSTRG.16413;MSTRG.22383;Pig.01131;Pig.10695	MSTRG.16413;MSTRG.22383;CCNB1-201;CDK1-203
GO:0090068	e	positive regulation of cell cycle process	18/872	177/21660	0.000296	1.0	biological_process	Pig.01131;Pig.01733;Pig.03638;Pig.03663;Pig.05919;Pig.07147;Pig.10005;Pig.10695;Pig.10728;Pig.11436;Pig.11740;Pig.12677;Pig.12710;Pig.15799;Pig.16569;Pig.17551;Pig.18821;Pig.21250	CCNB1-201;CDC7-201;GATA6-201;NDC80-202;E2F8-201;CIT-201;AURKA;CDK1-203;NUSAP1;AIF1-201;E2F7-201;CDC20-201;CXCR5-201;POC1A-201;RHNO1-201;PML-202;AURKB-202;FEN1-201
GO:0046653	e	tetrahydrofolate metabolic process	5/872	16/21660	0.000315	1.0	biological_process	MSTRG.21021;Pig.02481;Pig.03582;Pig.03656;Pig.08566	MSTRG.21021;Dhfr;Mthfs;TYMS-201;MTHFR-202
GO:0000910	e	cytokinesis	9/872	55/21660	0.000321	1.0	biological_process	MSTRG.14114;MSTRG.9914;Pig.07147;Pig.10400;Pig.10728;Pig.11506;Pig.15638;Pig.21433;Pig.23037	MSTRG.14114;MSTRG.9914;CIT-201;KIF4A-202;NUSAP1;RTKN-201;CENPA-201;PLK1-201;CDT1
GO:0061640	e	cytoskeleton-dependent cytokinesis	9/872	55/21660	0.000321	1.0	biological_process	MSTRG.14114;MSTRG.9914;Pig.07147;Pig.10400;Pig.10728;Pig.11506;Pig.15638;Pig.21433;Pig.23037	MSTRG.14114;MSTRG.9914;CIT-201;KIF4A-202;NUSAP1;RTKN-201;CENPA-201;PLK1-201;CDT1
GO:0009056	e	catabolic process	84/872	1408/21660	0.00032599999999999996	1.0	biological_process	MSTRG.11888;MSTRG.14491;MSTRG.15710;MSTRG.16413;MSTRG.21021;MSTRG.22096;MSTRG.30803;MSTRG.30843;MSTRG.31542;MSTRG.34889;MSTRG.35576;MSTRG.39459;MSTRG.43602;MSTRG.5645;Pig.00337;Pig.00570;Pig.00612;Pig.01268;Pig.01350;Pig.01495;Pig.01567;Pig.02015;Pig.02134;Pig.03077;Pig.03251;Pig.03564;Pig.03590;Pig.03657;Pig.03917;Pig.04012;Pig.04244;Pig.04511;Pig.04651;Pig.05000;Pig.05207;Pig.05604;Pig.05792;Pi…	MSTRG.11888;MSTRG.14491;MSTRG.15710;MSTRG.16413;MSTRG.21021;MSTRG.22096;MSTRG.30803;MSTRG.30843;MSTRG.31542;MSTRG.34889;MSTRG.35576;MSTRG.39459;MSTRG.43602;MSTRG.5645;CROT-202;HSD17B11-201;ADH5-201;AKR1D1-201;HYAL4-201;WWP1-201;EDEM1-201;LOC101146782;PLA1A-201;SDC3-202;ALDH4A1-201;CRABP1-201;ABHD17C-201;ENOSF1-201;GBA2-201;ENPP3-201;KYNU-201;NDFIP2-202;PRDX6-201;USP21-201;AIG1-201;EPHX2-201;ZNRF3…
GO:0051302	e	regulation of cell division	13/872	107/21660	0.000367	1.0	biological_process	MSTRG.16709;MSTRG.9914;Pig.02814;Pig.05705;Pig.05919;Pig.07147;Pig.08780;Pig.09288;Pig.10005;Pig.11740;Pig.12710;Pig.18821;Pig.21433	MSTRG.16709;MSTRG.9914;GAREM1;SUSD2;E2F8-201;CIT-201;CIB1-201;VEGFA-201;AURKA;E2F7-201;CXCR5-201;AURKB-202;PLK1-201
GO:2000107	e	negative regulation of leukocyte apoptotic process	6/872	25/21660	0.000384	1.0	biological_process	MSTRG.27072;Pig.05087;Pig.05699;Pig.07438;Pig.10507;Pig.18821	MSTRG.27072;CCL21-201;MIF-201;ADA-201;EFNA1-202;AURKB-202
GO:0045839	e	negative regulation of mitotic nuclear division	6/872	25/21660	0.000384	1.0	biological_process	MSTRG.9914;Pig.04567;Pig.10758;Pig.13178;Pig.18821;Pig.21433	MSTRG.9914;PTTG1;BUB1B;BUB1-201;AURKB-202;PLK1-201
GO:0030071	e	regulation of mitotic metaphase/anaphase transition	7/872	35/21660	0.00041900000000000005	1.0	biological_process	MSTRG.9914;Pig.01131;Pig.03663;Pig.10758;Pig.13178;Pig.18821;Pig.21433	MSTRG.9914;CCNB1-201;NDC80-202;BUB1B;BUB1-201;AURKB-202;PLK1-201
GO:1902099	e	regulation of metaphase/anaphase transition of cell cycle	7/872	35/21660	0.00041900000000000005	1.0	biological_process	MSTRG.9914;Pig.01131;Pig.03663;Pig.10758;Pig.13178;Pig.18821;Pig.21433	MSTRG.9914;CCNB1-201;NDC80-202;BUB1B;BUB1-201;AURKB-202;PLK1-201
GO:0007094	e	mitotic spindle assembly checkpoint	5/872	17/21660	0.00043200000000000004	1.0	biological_process	MSTRG.9914;Pig.10758;Pig.13178;Pig.18821;Pig.21433	MSTRG.9914;BUB1B;BUB1-201;AURKB-202;PLK1-201
GO:0071174	e	mitotic spindle checkpoint	5/872	17/21660	0.00043200000000000004	1.0	biological_process	MSTRG.9914;Pig.10758;Pig.13178;Pig.18821;Pig.21433	MSTRG.9914;BUB1B;BUB1-201;AURKB-202;PLK1-201
GO:0071173	e	spindle assembly checkpoint	5/872	17/21660	0.00043200000000000004	1.0	biological_process	MSTRG.9914;Pig.10758;Pig.13178;Pig.18821;Pig.21433	MSTRG.9914;BUB1B;BUB1-201;AURKB-202;PLK1-201
GO:0031577	e	spindle checkpoint	5/872	17/21660	0.00043200000000000004	1.0	biological_process	MSTRG.9914;Pig.10758;Pig.13178;Pig.18821;Pig.21433	MSTRG.9914;BUB1B;BUB1-201;AURKB-202;PLK1-201
GO:0019842	e	vitamin binding	14/872	124/21660	0.00047400000000000003	1.0	molecular_function	MSTRG.33334;MSTRG.34889;MSTRG.42740;Pig.02794;Pig.03564;Pig.03656;Pig.04244;Pig.10036;Pig.12892;Pig.14796;Pig.15105;Pig.15466;Pig.19196;Pig.20499	MSTRG.33334;MSTRG.34889;MSTRG.42740;MOCOS-203;CRABP1-201;TYMS-201;KYNU-201;HACL1-201;FOLR1-201;TCN1-201;CBS;SGPL1-202;TTPAL-201;DHTKD1-201
GO:0042558	e	pteridine-containing compound metabolic process	6/872	26/21660	0.000482	1.0	biological_process	MSTRG.21021;Pig.02481;Pig.03582;Pig.03656;Pig.08566;Pig.19197	MSTRG.21021;Dhfr;Mthfs;TYMS-201;MTHFR-202;GGH-202
GO:0006730	e	one-carbon metabolic process	6/872	26/21660	0.000482	1.0	biological_process	MSTRG.21021;Pig.02481;Pig.02538;Pig.03582;Pig.03656;Pig.08566	MSTRG.21021;Dhfr;SFXN1-201;Mthfs;TYMS-201;MTHFR-202
GO:0098542	e	defense response to other organism	27/872	326/21660	0.0004940000000000001	1.0	biological_process	MSTRG.38632;Pig.00547;Pig.01249;Pig.01257;Pig.01994;Pig.03112;Pig.03172;Pig.03866;Pig.05699;Pig.05883;Pig.06007;Pig.07247;Pig.07248;Pig.08350;Pig.10588;Pig.11389;Pig.14825;Pig.16194;Pig.17276;Pig.17551;Pig.18155;Pig.20666;Pig.20729;Pig.20730;Pig.21136;Pig.21305;Pig.21587	MSTRG.38632;PLAC8;C7-201;C9-202;IFIT2-201;IFI6-201;IFNLR1-201;TRIM14-201;MIF-201;OAS2-205;TLR8-201;TLR1-201;TLR6-201;CXCL10-201;CD1D;TRIM26-202;MPEG1;EXOSC5-201;STAT2-201;PML-202;S100A8-201;IFITM1;FCN2-202;FCN1;TLR5-201;IL27-201;IRF3-202
GO:0033047	e	regulation of mitotic sister chromatid segregation	8/872	47/21660	0.000521	1.0	biological_process	MSTRG.9914;Pig.01131;Pig.03663;Pig.04567;Pig.10758;Pig.13178;Pig.18821;Pig.21433	MSTRG.9914;CCNB1-201;NDC80-202;PTTG1;BUB1B;BUB1-201;AURKB-202;PLK1-201
GO:0002903	e	negative regulation of B cell apoptotic process	3/872	5/21660	0.000612	1.0	biological_process	Pig.05699;Pig.07438;Pig.18821	MIF-201;ADA-201;AURKB-202
GO:0035174	e	histone serine kinase activity	3/872	5/21660	0.000612	1.0	molecular_function	Pig.10005;Pig.12450;Pig.18821	AURKA;PRKAA2-201;AURKB-202
GO:0032466	e	negative regulation of cytokinesis	3/872	5/21660	0.000612	1.0	biological_process	Pig.05919;Pig.11740;Pig.18821	E2F8-201;E2F7-201;AURKB-202
GO:0009120	e	deoxyribonucleoside metabolic process	3/872	5/21660	0.000612	1.0	biological_process	Pig.07438;Pig.09584;Pig.23430	ADA-201;DERA-201;TK1-201
GO:0051782	e	negative regulation of cell division	4/872	11/21660	0.000686	1.0	biological_process	Pig.05705;Pig.05919;Pig.11740;Pig.18821	SUSD2;E2F8-201;E2F7-201;AURKB-202
GO:0071459	e	protein localization to chromosome, centromeric region	4/872	11/21660	0.000686	1.0	biological_process	Pig.10695;Pig.10745;Pig.15638;Pig.18821	CDK1-203;RAD51-201;CENPA-201;AURKB-202
GO:0046185	e	aldehyde catabolic process	4/872	11/21660	0.000686	1.0	biological_process	Pig.00612;Pig.10277;Pig.12635;Pig.21129	ADH5-201;HAGH;AKR1A1-201;HAGHL-201
GO:1902100	e	negative regulation of metaphase/anaphase transition of cell cycle	5/872	19/21660	0.000759	1.0	biological_process	MSTRG.9914;Pig.10758;Pig.13178;Pig.18821;Pig.21433	MSTRG.9914;BUB1B;BUB1-201;AURKB-202;PLK1-201
GO:0045841	e	negative regulation of mitotic metaphase/anaphase transition	5/872	19/21660	0.000759	1.0	biological_process	MSTRG.9914;Pig.10758;Pig.13178;Pig.18821;Pig.21433	MSTRG.9914;BUB1B;BUB1-201;AURKB-202;PLK1-201
GO:1901575	e	organic substance catabolic process	74/872	1243/21660	0.000779	1.0	biological_process	MSTRG.11888;MSTRG.14491;MSTRG.15710;MSTRG.21021;MSTRG.22096;MSTRG.30803;MSTRG.30843;MSTRG.31542;MSTRG.34889;MSTRG.35576;MSTRG.43602;MSTRG.5645;Pig.00337;Pig.00570;Pig.00612;Pig.01268;Pig.01350;Pig.01495;Pig.01567;Pig.02015;Pig.02134;Pig.03077;Pig.03251;Pig.03564;Pig.03590;Pig.03657;Pig.03917;Pig.04012;Pig.04244;Pig.04511;Pig.04651;Pig.05000;Pig.05207;Pig.05604;Pig.05792;Pig.05826;Pig.05868;Pig.06…	MSTRG.11888;MSTRG.14491;MSTRG.15710;MSTRG.21021;MSTRG.22096;MSTRG.30803;MSTRG.30843;MSTRG.31542;MSTRG.34889;MSTRG.35576;MSTRG.43602;MSTRG.5645;CROT-202;HSD17B11-201;ADH5-201;AKR1D1-201;HYAL4-201;WWP1-201;EDEM1-201;LOC101146782;PLA1A-201;SDC3-202;ALDH4A1-201;CRABP1-201;ABHD17C-201;ENOSF1-201;GBA2-201;ENPP3-201;KYNU-201;NDFIP2-202;PRDX6-201;USP21-201;AIG1-201;EPHX2-201;ZNRF3-203;DAO-203;ALDH2-202;A…
GO:0010564	e	regulation of cell cycle process	33/872	440/21660	0.000785	1.0	biological_process	MSTRG.16709;MSTRG.9914;Pig.01131;Pig.01733;Pig.03638;Pig.03663;Pig.04567;Pig.05699;Pig.05705;Pig.05919;Pig.07147;Pig.07357;Pig.08794;Pig.09806;Pig.10005;Pig.10695;Pig.10728;Pig.10753;Pig.10758;Pig.11436;Pig.11740;Pig.12677;Pig.12710;Pig.13178;Pig.14196;Pig.14723;Pig.15799;Pig.16398;Pig.16569;Pig.17551;Pig.18821;Pig.21250;Pig.21433	MSTRG.16709;MSTRG.9914;CCNB1-201;CDC7-201;GATA6-201;NDC80-202;PTTG1;MIF-201;SUSD2;E2F8-201;CIT-201;CEP250-203;TICRR-202;CCNB3-202;AURKA;CDK1-203;NUSAP1;IVD-204;BUB1B;AIF1-201;E2F7-201;CDC20-201;CXCR5-201;BUB1-201;CTDSP1-201;ORC1-202;POC1A-201;DGKZ-201;RHNO1-201;PML-202;AURKB-202;FEN1-201;PLK1-201
GO:0044283	e	small molecule biosynthetic process	29/872	378/21660	0.000863	1.0	biological_process	MSTRG.14990;MSTRG.15623;Pig.01268;Pig.02015;Pig.02390;Pig.02481;Pig.03582;Pig.04012;Pig.04244;Pig.05699;Pig.06826;Pig.07438;Pig.07926;Pig.07983;Pig.08561;Pig.08566;Pig.08955;Pig.09584;Pig.12450;Pig.12635;Pig.13665;Pig.14186;Pig.15105;Pig.16506;Pig.18653;Pig.21740;Pig.22072;Pig.22414;Pig.23396	MSTRG.14990;MSTRG.15623;AKR1D1-201;LOC101146782;PLP1-202;Dhfr;Mthfs;ENPP3-201;KYNU-201;MIF-201;INSIG2-201;ADA-201;IP6K2-201;NT5C-201;UBIAD1-201;MTHFR-202;ACAA2-203;DERA-201;PRKAA2-201;AKR1A1-201;PRKAG2-201;CYP27A1-202;CBS;ADK-201;ALOX15-204;PLCG2-201;DECR2-201;NME3-201;FDXR-201
GO:0032465	e	regulation of cytokinesis	9/872	63/21660	0.0008960000000000001	1.0	biological_process	MSTRG.16709;MSTRG.9914;Pig.05919;Pig.07147;Pig.10005;Pig.11740;Pig.12710;Pig.18821;Pig.21433	MSTRG.16709;MSTRG.9914;E2F8-201;CIT-201;AURKA;E2F7-201;CXCR5-201;AURKB-202;PLK1-201
GO:0034308	e	primary alcohol metabolic process	7/872	40/21660	0.000976	1.0	biological_process	MSTRG.23344;Pig.00612;Pig.05868;Pig.08347;Pig.12635;Pig.17564;Pig.19743	MSTRG.23344;ADH5-201;ALDH2-202;Naaa;AKR1A1-201;CYP1A1-201;SULT1C2-201
GO:1901265	e	nucleoside phosphate binding	117/872	2164/21660	0.000986	1.0	molecular_function	MSTRG.13008;MSTRG.14990;MSTRG.16413;MSTRG.16641;MSTRG.18307;MSTRG.21817;MSTRG.24291;MSTRG.24297;MSTRG.24298;MSTRG.24761;MSTRG.24768;MSTRG.30967;MSTRG.31542;MSTRG.35312;MSTRG.9914;Pig.00272;Pig.00580;Pig.01165;Pig.01733;Pig.02010;Pig.02150;Pig.02481;Pig.02613;Pig.02651;Pig.03512;Pig.03581;Pig.03582;Pig.03656;Pig.03954;Pig.04471;Pig.04912;Pig.05529;Pig.05598;Pig.05826;Pig.05868;Pig.05883;Pig.06040;…	MSTRG.13008;MSTRG.14990;MSTRG.16413;MSTRG.16641;MSTRG.18307;MSTRG.21817;MSTRG.24291;MSTRG.24297;MSTRG.24298;MSTRG.24761;MSTRG.24768;MSTRG.30967;MSTRG.31542;MSTRG.35312;MSTRG.9914;MYO7B-201;ABCG2-203;PDE4A-201;CDC7-201;PAPSS2-201;POLQ-201;Dhfr;FLT4-201;WRN-201;FLT3-201;Mthfs;Mthfs;TYMS-201;ROS1-201;Pig.04471;MCM4-201;POLE-201;PBK-201;DAO-203;ALDH2-202;OAS2-205;MCM2-201;ACAD11-201;GNA14-201;NLRX1-2…
GO:0000166	e	nucleotide binding	117/872	2164/21660	0.000986	1.0	molecular_function	MSTRG.13008;MSTRG.14990;MSTRG.16413;MSTRG.16641;MSTRG.18307;MSTRG.21817;MSTRG.24291;MSTRG.24297;MSTRG.24298;MSTRG.24761;MSTRG.24768;MSTRG.30967;MSTRG.31542;MSTRG.35312;MSTRG.9914;Pig.00272;Pig.00580;Pig.01165;Pig.01733;Pig.02010;Pig.02150;Pig.02481;Pig.02613;Pig.02651;Pig.03512;Pig.03581;Pig.03582;Pig.03656;Pig.03954;Pig.04471;Pig.04912;Pig.05529;Pig.05598;Pig.05826;Pig.05868;Pig.05883;Pig.06040;…	MSTRG.13008;MSTRG.14990;MSTRG.16413;MSTRG.16641;MSTRG.18307;MSTRG.21817;MSTRG.24291;MSTRG.24297;MSTRG.24298;MSTRG.24761;MSTRG.24768;MSTRG.30967;MSTRG.31542;MSTRG.35312;MSTRG.9914;MYO7B-201;ABCG2-203;PDE4A-201;CDC7-201;PAPSS2-201;POLQ-201;Dhfr;FLT4-201;WRN-201;FLT3-201;Mthfs;Mthfs;TYMS-201;ROS1-201;Pig.04471;MCM4-201;POLE-201;PBK-201;DAO-203;ALDH2-202;OAS2-205;MCM2-201;ACAD11-201;GNA14-201;NLRX1-2…
GO:0051784	e	negative regulation of nuclear division	6/872	30/21660	0.00108	1.0	biological_process	MSTRG.9914;Pig.04567;Pig.10758;Pig.13178;Pig.18821;Pig.21433	MSTRG.9914;PTTG1;BUB1B;BUB1-201;AURKB-202;PLK1-201
GO:0005080	e	protein kinase C binding	6/872	30/21660	0.00108	1.0	molecular_function	Pig.04837;Pig.06992;Pig.08752;Pig.09976;Pig.16766;Pig.17019	PLEK-201;TIRAP-202;UGT1A10;PARD6B-202;PRKCB-201;PICK1-201
GO:0090329	e	regulation of DNA-dependent DNA replication	6/872	30/21660	0.00108	1.0	biological_process	Pig.01733;Pig.03740;Pig.05919;Pig.07133;Pig.10703;Pig.11740	CDC7-201;DSCC1-202;E2F8-201;RFC5-201;ZNF365-201;E2F7-201
GO:0043168	e	anion binding	136/872	2594/21660	0.00114	1.0	molecular_function	MSTRG.13008;MSTRG.14990;MSTRG.15623;MSTRG.16413;MSTRG.16641;MSTRG.18307;MSTRG.21817;MSTRG.24291;MSTRG.24297;MSTRG.24298;MSTRG.24761;MSTRG.24768;MSTRG.30967;MSTRG.31542;MSTRG.33334;MSTRG.34889;MSTRG.35312;MSTRG.42740;MSTRG.9117;MSTRG.9914;Pig.00272;Pig.00580;Pig.00612;Pig.01165;Pig.01733;Pig.02010;Pig.02150;Pig.02613;Pig.02651;Pig.02794;Pig.03512;Pig.03564;Pig.03581;Pig.03582;Pig.03656;Pig.03954;P…	MSTRG.13008;MSTRG.14990;MSTRG.15623;MSTRG.16413;MSTRG.16641;MSTRG.18307;MSTRG.21817;MSTRG.24291;MSTRG.24297;MSTRG.24298;MSTRG.24761;MSTRG.24768;MSTRG.30967;MSTRG.31542;MSTRG.33334;MSTRG.34889;MSTRG.35312;MSTRG.42740;MSTRG.9117;MSTRG.9914;MYO7B-201;ABCG2-203;ADH5-201;PDE4A-201;CDC7-201;PAPSS2-201;POLQ-201;FLT4-201;WRN-201;MOCOS-203;FLT3-201;CRABP1-201;Mthfs;Mthfs;TYMS-201;ROS1-201;KYNU-201;Pig.044…
GO:1905448	e	positive regulation of mitochondrial ATP synthesis coupled electron transport	3/872	6/21660	0.00119	1.0	biological_process	MSTRG.16413;Pig.01131;Pig.10695	MSTRG.16413;CCNB1-201;CDK1-203
GO:2000341	e	regulation of chemokine (C-X-C motif) ligand 2 production	3/872	6/21660	0.00119	1.0	biological_process	Pig.02770;Pig.05699	MCOLN2-201;MIF-201
GO:0042182	e	ketone catabolic process	3/872	6/21660	0.00119	1.0	biological_process	Pig.04244;Pig.10277;Pig.21129	KYNU-201;HAGH;HAGHL-201
GO:0042180	e	cellular ketone metabolic process	8/872	53/21660	0.00119	1.0	biological_process	MSTRG.22096;Pig.04244;Pig.08561;Pig.09103;Pig.10277;Pig.12635;Pig.21129;Pig.23396	MSTRG.22096;KYNU-201;UBIAD1-201;CYP3A29-207;HAGH;AKR1A1-201;HAGHL-201;FDXR-201
GO:1901617	e	organic hydroxy compound biosynthetic process	13/872	121/21660	0.00119	1.0	biological_process	MSTRG.15623;Pig.01268;Pig.01348;Pig.02015;Pig.02481;Pig.06826;Pig.07926;Pig.08955;Pig.12450;Pig.12523;Pig.14186;Pig.18653;Pig.21740	MSTRG.15623;AKR1D1-201;GPR37-201;LOC101146782;Dhfr;INSIG2-201;IP6K2-201;ACAA2-203;PRKAA2-201;FAXDC2-201;CYP27A1-202;ALOX15-204;PLCG2-201
GO:0006952	e	defense response	36/872	510/21660	0.00124	1.0	biological_process	MSTRG.27072;MSTRG.30843;MSTRG.30945;MSTRG.38632;Pig.00547;Pig.01249;Pig.01257;Pig.01994;Pig.02390;Pig.03112;Pig.03172;Pig.03866;Pig.05087;Pig.05699;Pig.05883;Pig.06007;Pig.07247;Pig.07248;Pig.07876;Pig.07883;Pig.08350;Pig.10588;Pig.10926;Pig.11389;Pig.11436;Pig.14825;Pig.16194;Pig.17276;Pig.17551;Pig.18155;Pig.20666;Pig.20729;Pig.20730;Pig.21136;Pig.21305;Pig.21587	MSTRG.27072;MSTRG.30843;MSTRG.30945;MSTRG.38632;PLAC8;C7-201;C9-202;IFIT2-201;PLP1-202;IFI6-201;IFNLR1-201;TRIM14-201;CCL21-201;MIF-201;OAS2-205;TLR8-201;TLR1-201;TLR6-201;CCR9-201;CCRL2-203;CXCL10-201;CD1D;ITIH4-201;TRIM26-202;AIF1-201;MPEG1;EXOSC5-201;STAT2-201;PML-202;S100A8-201;IFITM1;FCN2-202;FCN1;TLR5-201;IL27-201;IRF3-202
GO:0006260	e	DNA replication	11/872	94/21660	0.00139	1.0	biological_process	Pig.02150;Pig.02651;Pig.02883;Pig.07133;Pig.08794;Pig.12910;Pig.14723;Pig.17212;Pig.19233;Pig.21250;Pig.23037	POLQ-201;WRN-201;DNAAF2-201;RFC5-201;TICRR-202;RRM1-202;ORC1-202;LIG1-201;POLA2;FEN1-201;CDT1
GO:0008608	e	attachment of spindle microtubules to kinetochore	4/872	13/21660	0.00139	1.0	biological_process	Pig.03663;Pig.10745;Pig.12653;Pig.23037	NDC80-202;RAD51-201;KIF2C-201;CDT1
GO:0006067	e	ethanol metabolic process	4/872	13/21660	0.00139	1.0	biological_process	MSTRG.23344;Pig.00612;Pig.05868;Pig.19743	MSTRG.23344;ADH5-201;ALDH2-202;SULT1C2-201
GO:0034754	e	cellular hormone metabolic process	8/872	55/21660	0.0015199999999999999	1.0	biological_process	MSTRG.23344;MSTRG.34889;Pig.00570;Pig.01268;Pig.03564;Pig.09103;Pig.15466;Pig.17564	MSTRG.23344;MSTRG.34889;HSD17B11-201;AKR1D1-201;CRABP1-201;CYP3A29-207;SGPL1-202;CYP1A1-201
GO:0031732	e	CCR7 chemokine receptor binding	2/872	2/21660	0.00162	1.0	molecular_function	MSTRG.27072;Pig.05087	MSTRG.27072;CCL21-201
GO:2000527	e	regulation of myeloid dendritic cell chemotaxis	2/872	2/21660	0.00162	1.0	biological_process	MSTRG.27072;Pig.05087	MSTRG.27072;CCL21-201
GO:2000529	e	positive regulation of myeloid dendritic cell chemotaxis	2/872	2/21660	0.00162	1.0	biological_process	MSTRG.27072;Pig.05087	MSTRG.27072;CCL21-201
GO:1902292	e	cell cycle DNA replication initiation	2/872	2/21660	0.00162	1.0	biological_process	Pig.06040;Pig.17783	MCM2-201;MCM3-201
GO:0017099	e	very-long-chain-acyl-CoA dehydrogenase activity	2/872	2/21660	0.00162	1.0	molecular_function	MSTRG.31542;Pig.06054	MSTRG.31542;ACAD11-201
GO:1902315	e	nuclear cell cycle DNA replication initiation	2/872	2/21660	0.00162	1.0	biological_process	Pig.06040;Pig.17783	MCM2-201;MCM3-201
GO:0071691	e	cardiac muscle thin filament assembly	2/872	2/21660	0.00162	1.0	biological_process	Pig.09674;Pig.09675	LASP1-201;NEBL-201
GO:0008117	e	sphinganine-1-phosphate aldolase activity	2/872	2/21660	0.00162	1.0	molecular_function	MSTRG.34889;Pig.15466	MSTRG.34889;SGPL1-202
GO:0097125	e	cyclin B1-CDK1 complex	2/872	2/21660	0.00162	1.0	cellular_component	Pig.01131;Pig.10695	CCNB1-201;CDK1-203
GO:0032912	e	negative regulation of transforming growth factor beta2 production	2/872	2/21660	0.00162	1.0	biological_process	Pig.03638;Pig.12803	GATA6-201;CDH3-201
GO:1902975	e	mitotic DNA replication initiation	2/872	2/21660	0.00162	1.0	biological_process	Pig.06040;Pig.17783	MCM2-201;MCM3-201
GO:0032877	e	positive regulation of DNA endoreduplication	2/872	2/21660	0.00162	1.0	biological_process	Pig.05919;Pig.11740	E2F8-201;E2F7-201
GO:0035663	e	Toll-like receptor 2 binding	2/872	2/21660	0.00162	1.0	molecular_function	Pig.06992;Pig.07247	TIRAP-202;TLR1-201
GO:0050023	e	L-fuconate dehydratase activity	2/872	2/21660	0.00162	1.0	molecular_function	MSTRG.15710;Pig.03657	MSTRG.15710;ENOSF1-201
GO:1903046	e	meiotic cell cycle process	11/872	96/21660	0.00165	1.0	biological_process	MSTRG.14114;MSTRG.9914;Pig.04567;Pig.09730;Pig.10005;Pig.10695;Pig.10745;Pig.14307;Pig.15765;Pig.19053;Pig.21433	MSTRG.14114;MSTRG.9914;PTTG1;REC8-201;AURKA;CDK1-203;RAD51-201;TERB2-201;SYCP1-201;PSMC3IP-202;PLK1-201
GO:0010948	e	negative regulation of cell cycle process	17/872	183/21660	0.00172	1.0	biological_process	MSTRG.9914;Pig.01131;Pig.04567;Pig.05699;Pig.05705;Pig.05919;Pig.08794;Pig.10695;Pig.10758;Pig.11740;Pig.13178;Pig.14196;Pig.14723;Pig.16398;Pig.17551;Pig.18821;Pig.21433	MSTRG.9914;CCNB1-201;PTTG1;MIF-201;SUSD2;E2F8-201;TICRR-202;CDK1-203;BUB1B;E2F7-201;BUB1-201;CTDSP1-201;ORC1-202;DGKZ-201;PML-202;AURKB-202;PLK1-201
GO:0004190	e	aspartic-type endopeptidase activity	8/872	57/21660	0.0019199999999999998	1.0	molecular_function	MSTRG.40666;Pig.11317;Pig.12332;Pig.12350;Pig.14427;Pig.20274;Pig.20471;Pig.21030	MSTRG.40666;Gm42048;SPPL2B-201;LOC115490151;Gm43305;BACE2;LOC101132797;Gm42048
GO:0070001	e	aspartic-type peptidase activity	8/872	57/21660	0.0019199999999999998	1.0	molecular_function	MSTRG.40666;Pig.11317;Pig.12332;Pig.12350;Pig.14427;Pig.20274;Pig.20471;Pig.21030	MSTRG.40666;Gm42048;SPPL2B-201;LOC115490151;Gm43305;BACE2;LOC101132797;Gm42048
GO:0071219	e	cellular response to molecule of bacterial origin	10/872	84/21660	0.00198	1.0	biological_process	MSTRG.35370;Pig.00323;Pig.01135;Pig.01165;Pig.07015;Pig.07247;Pig.07807;Pig.08350;Pig.16414;Pig.23745	MSTRG.35370;CD36-201;CD180-201;PDE4A-201;STAP1-201;TLR1-201;CX3CR1-201;CXCL10-201;NR1H3-201;SHPK
GO:1901991	e	negative regulation of mitotic cell cycle phase transition	12/872	113/21660	0.002	1.0	biological_process	MSTRG.9914;Pig.08794;Pig.10695;Pig.10758;Pig.11740;Pig.13178;Pig.14196;Pig.14723;Pig.16398;Pig.17551;Pig.18821;Pig.21433	MSTRG.9914;TICRR-202;CDK1-203;BUB1B;E2F7-201;BUB1-201;CTDSP1-201;ORC1-202;DGKZ-201;PML-202;AURKB-202;PLK1-201
GO:2000105	e	positive regulation of DNA-dependent DNA replication	3/872	7/21660	0.00202	1.0	biological_process	Pig.01733;Pig.05919;Pig.11740	CDC7-201;E2F8-201;E2F7-201
GO:0051315	e	attachment of mitotic spindle microtubules to kinetochore	3/872	7/21660	0.00202	1.0	biological_process	Pig.03663;Pig.12653;Pig.23037	NDC80-202;KIF2C-201;CDT1
GO:1905446	e	regulation of mitochondrial ATP synthesis coupled electron transport	3/872	7/21660	0.00202	1.0	biological_process	MSTRG.16413;Pig.01131;Pig.10695	MSTRG.16413;CCNB1-201;CDK1-203
GO:0002237	e	response to molecule of bacterial origin	14/872	144/21660	0.00205	1.0	biological_process	MSTRG.35370;Pig.00323;Pig.00612;Pig.01135;Pig.01165;Pig.06992;Pig.07015;Pig.07247;Pig.07248;Pig.07807;Pig.08350;Pig.16414;Pig.21740;Pig.23745	MSTRG.35370;CD36-201;ADH5-201;CD180-201;PDE4A-201;TIRAP-202;STAP1-201;TLR1-201;TLR6-201;CX3CR1-201;CXCL10-201;NR1H3-201;PLCG2-201;SHPK
GO:0016829	e	lyase activity	17/872	189/21660	0.0021100000000000003	1.0	molecular_function	MSTRG.14491;MSTRG.15710;MSTRG.34889;MSTRG.42740;Pig.02730;Pig.02794;Pig.03657;Pig.07076;Pig.09584;Pig.10036;Pig.10358;Pig.14715;Pig.15105;Pig.15466;Pig.17564;Pig.19427;Pig.20527	MSTRG.14491;MSTRG.15710;MSTRG.34889;MSTRG.42740;NEIL3-201;MOCOS-203;ENOSF1-201;GGCT;DERA-201;HACL1-201;ADCY9-201;ECHDC2-201;CBS;SGPL1-202;CYP1A1-201;Adcy10;GMDS-201
GO:1901988	e	negative regulation of cell cycle phase transition	13/872	129/21660	0.00213	1.0	biological_process	MSTRG.9914;Pig.05705;Pig.08794;Pig.10695;Pig.10758;Pig.11740;Pig.13178;Pig.14196;Pig.14723;Pig.16398;Pig.17551;Pig.18821;Pig.21433	MSTRG.9914;SUSD2;TICRR-202;CDK1-203;BUB1B;E2F7-201;BUB1-201;CTDSP1-201;ORC1-202;DGKZ-201;PML-202;AURKB-202;PLK1-201
GO:0005044	e	scavenger receptor activity	7/872	46/21660	0.00227	1.0	molecular_function	Pig.04012;Pig.05705;Pig.06824;Pig.08658;Pig.15083;Pig.15096;Pig.19525	ENPP3-201;SUSD2;MARCO-201;MSR1-201;TMPRSS2-201;TMPRSS3-201;LGALS3BP-201
GO:0016301	e	kinase activity	55/872	899/21660	0.00228	1.0	molecular_function	MSTRG.16413;MSTRG.18307;MSTRG.6228;MSTRG.9914;Pig.01005;Pig.01131;Pig.01733;Pig.01777;Pig.01932;Pig.02010;Pig.02613;Pig.03512;Pig.03954;Pig.04784;Pig.05598;Pig.06461;Pig.07147;Pig.07315;Pig.07445;Pig.07446;Pig.07926;Pig.09072;Pig.09306;Pig.09946;Pig.10005;Pig.10695;Pig.10758;Pig.11597;Pig.11918;Pig.12450;Pig.13178;Pig.13665;Pig.14114;Pig.14154;Pig.14386;Pig.14923;Pig.15740;Pig.16398;Pig.16428;Pig…	MSTRG.16413;MSTRG.18307;MSTRG.6228;MSTRG.9914;CCNA1-201;CCNB1-201;CDC7-201;CNKSR2-201;PIK3AP1-201;PAPSS2-201;FLT4-201;FLT3-201;ROS1-201;DIPK2A-201;PBK-201;NMRK1-201;CIT-201;TTK-201;STK4-201;STK4-201;IP6K2-201;LMTK2-201;PTK7-201;DAPK1-201;AURKA;CDK1-203;BUB1B;EEF2K-201;HCK-201;PRKAA2-201;BUB1-201;PRKAG2-201;GK;STK11IP-201;CAMK1G-201;BEGAIN-202;MAP3K21-201;DGKZ-201;RNASEL-201;ADK-201;PRKCB-201;MYO3…
GO:0003774	e	motor activity	14/872	146/21660	0.00234	1.0	molecular_function	Pig.00272;Pig.10400;Pig.11209;Pig.12139;Pig.12494;Pig.12653;Pig.13674;Pig.14129;Pig.16896;Pig.17254;Pig.17321;Pig.18024;Pig.22207;Pig.23427	MYO7B-201;KIF4A-202;MYO19-202;KIF14-201;KIF13A-202;KIF2C-201;KIF22-201;MYH8-201;MYO3B-201;MYO1A-202;KIFC1-201;KIF18B-201;MYO7A-201;MYO7A-201
GO:0003887	e	DNA-directed DNA polymerase activity	5/872	24/21660	0.00235	1.0	molecular_function	Pig.01937;Pig.02150;Pig.02883;Pig.05529;Pig.19233	DNTT-201;POLQ-201;DNAAF2-201;POLE-201;POLA2
GO:0051233	e	spindle midzone	5/872	24/21660	0.00235	1.0	cellular_component	MSTRG.9914;Pig.10005;Pig.18024;Pig.18821;Pig.21433	MSTRG.9914;AURKA;KIF18B-201;AURKB-202;PLK1-201
GO:0034695	e	response to prostaglandin E	4/872	15/21660	0.0025	1.0	biological_process	MSTRG.27072;Pig.05087;Pig.12450;Pig.12882	MSTRG.27072;CCL21-201;PRKAA2-201;P2RY6-201
GO:0016491	e	oxidoreductase activity	50/872	809/21660	0.00255	1.0	molecular_function	MSTRG.14990;MSTRG.21021;MSTRG.22096;MSTRG.23344;MSTRG.24761;MSTRG.24768;MSTRG.31542;MSTRG.31731;MSTRG.41689;MSTRG.9236;MSTRG.9611;MSTRG.9612;Pig.00384;Pig.00570;Pig.00612;Pig.00894;Pig.01268;Pig.02481;Pig.02544;Pig.03251;Pig.03336;Pig.04651;Pig.05826;Pig.05868;Pig.06054;Pig.08207;Pig.08566;Pig.08783;Pig.09044;Pig.09103;Pig.09233;Pig.09927;Pig.11284;Pig.12523;Pig.12635;Pig.12775;Pig.12910;Pig.1381…	MSTRG.14990;MSTRG.21021;MSTRG.22096;MSTRG.23344;MSTRG.24761;MSTRG.24768;MSTRG.31542;MSTRG.31731;MSTRG.41689;MSTRG.9236;MSTRG.9611;MSTRG.9612;AGMO-201;HSD17B11-201;ADH5-201;CPOX-201;AKR1D1-201;Dhfr;KIAA1191-201;ALDH4A1-201;ZADH2-201;PRDX6-201;DAO-203;ALDH2-202;ACAD11-201;FDX1-201;MTHFR-202;IDH2-202;RRM2;CYP3A29-207;NCF1-201;CYP2R1-201;FTL;FAXDC2-201;AKR1A1-201;GPD1L;RRM1-202;MTRR-205;CYP27A1-202;C…
GO:0004896	e	cytokine receptor activity	9/872	73/21660	0.00257	1.0	molecular_function	Pig.05269;Pig.07807;Pig.07876;Pig.07883;Pig.10487;Pig.12677;Pig.12710;Pig.21801;Pig.22100	LEPR-201;CX3CR1-201;CCR9-201;CCRL2-203;IL6R-203;CDC20-201;CXCR5-201;LOC101131507;CSF2RB-201
GO:0051271	e	negative regulation of cellular component movement	17/872	194/21660	0.0025800000000000003	1.0	biological_process	MSTRG.27072;MSTRG.34125;MSTRG.43067;Pig.05087;Pig.05699;Pig.07015;Pig.07419;Pig.07438;Pig.10816;Pig.11263;Pig.11436;Pig.12865;Pig.15667;Pig.17760;Pig.21489;Pig.22796;Pig.23116	MSTRG.27072;MSTRG.34125;MSTRG.43067;CCL21-201;MIF-201;STAP1-201;PTPRT-201;ADA-201;TP53INP1-201;PBLD-201;AIF1-201;KCNE3-201;IGFBP5-201;SEMA4D-201;PTPRK-201;SPINT2-201;RAP2A-201
GO:0002376	e	immune system process	59/872	985/21660	0.00268	1.0	biological_process	MSTRG.14114;MSTRG.15623;MSTRG.27072;MSTRG.38632;Pig.00323;Pig.00519;Pig.01135;Pig.01165;Pig.01249;Pig.01257;Pig.01994;Pig.02770;Pig.03077;Pig.03112;Pig.03172;Pig.03866;Pig.04012;Pig.05087;Pig.05269;Pig.05699;Pig.05705;Pig.05883;Pig.06007;Pig.07247;Pig.07248;Pig.07438;Pig.07807;Pig.07876;Pig.07883;Pig.08350;Pig.09896;Pig.10588;Pig.10782;Pig.11289;Pig.11389;Pig.11433;Pig.12414;Pig.12710;Pig.13026;P…	MSTRG.14114;MSTRG.15623;MSTRG.27072;MSTRG.38632;CD36-201;LAX1-202;CD180-201;PDE4A-201;C7-201;C9-202;IFIT2-201;MCOLN2-201;SDC3-202;IFI6-201;IFNLR1-201;TRIM14-201;ENPP3-201;CCL21-201;LEPR-201;MIF-201;SUSD2;OAS2-205;TLR8-201;TLR1-201;TLR6-201;ADA-201;CX3CR1-201;CCR9-201;CCRL2-203;CXCL10-201;AMPD3-204;CD1D;EOMES-201;GHSR-203;TRIM26-202;TNF-201;SLC35B3;CXCR5-201;VTCN1-201;PSMB7-201;MPEG1;EXOSC5-201;PR…
GO:0038024	e	cargo receptor activity	8/872	60/21660	0.00268	1.0	molecular_function	Pig.04012;Pig.05705;Pig.06824;Pig.08658;Pig.12892;Pig.15083;Pig.15096;Pig.19525	ENPP3-201;SUSD2;MARCO-201;MSR1-201;FOLR1-201;TMPRSS2-201;TMPRSS3-201;LGALS3BP-201
GO:0044248	e	cellular catabolic process	68/872	1172/21660	0.0027600000000000003	1.0	biological_process	MSTRG.11888;MSTRG.14491;MSTRG.15710;MSTRG.16413;MSTRG.21021;MSTRG.22096;MSTRG.30803;MSTRG.30843;MSTRG.31542;MSTRG.34889;MSTRG.35576;MSTRG.43602;MSTRG.5645;Pig.00337;Pig.00612;Pig.01350;Pig.01495;Pig.01567;Pig.02015;Pig.03251;Pig.03564;Pig.03657;Pig.03917;Pig.04012;Pig.04244;Pig.04511;Pig.04651;Pig.05000;Pig.05207;Pig.05604;Pig.05792;Pig.05826;Pig.06054;Pig.07438;Pig.07983;Pig.08955;Pig.08975;Pig.…	MSTRG.11888;MSTRG.14491;MSTRG.15710;MSTRG.16413;MSTRG.21021;MSTRG.22096;MSTRG.30803;MSTRG.30843;MSTRG.31542;MSTRG.34889;MSTRG.35576;MSTRG.43602;MSTRG.5645;CROT-202;ADH5-201;HYAL4-201;WWP1-201;EDEM1-201;LOC101146782;ALDH4A1-201;CRABP1-201;ENOSF1-201;GBA2-201;ENPP3-201;KYNU-201;NDFIP2-202;PRDX6-201;USP21-201;AIG1-201;EPHX2-201;ZNRF3-203;DAO-203;ACAD11-201;ADA-201;NT5C-201;ACAA2-203;EPG5-201;DERA-20…
GO:0006631	e	fatty acid metabolic process	17/872	196/21660	0.00281	1.0	biological_process	MSTRG.31542;MSTRG.34889;Pig.00337;Pig.02015;Pig.02390;Pig.05207;Pig.05699;Pig.06054;Pig.08347;Pig.08955;Pig.12450;Pig.13665;Pig.14715;Pig.15466;Pig.17564;Pig.18653;Pig.22072	MSTRG.31542;MSTRG.34889;CROT-202;LOC101146782;PLP1-202;AIG1-201;MIF-201;ACAD11-201;Naaa;ACAA2-203;PRKAA2-201;PRKAG2-201;ECHDC2-201;SGPL1-202;CYP1A1-201;ALOX15-204;DECR2-201
GO:0006270	e	DNA replication initiation	5/872	25/21660	0.0028399999999999996	1.0	biological_process	Pig.04912;Pig.06040;Pig.14723;Pig.17783;Pig.20250	MCM4-201;MCM2-201;ORC1-202;MCM3-201;CDC45-201
GO:1903429	e	regulation of cell maturation	5/872	25/21660	0.0028399999999999996	1.0	biological_process	Pig.01131;Pig.04790;Pig.10005;Pig.10695;Pig.12677	CCNB1-201;BCL11A-201;AURKA;CDK1-203;CDC20-201
GO:0070542	e	response to fatty acid	6/872	36/21660	0.0029	1.0	biological_process	MSTRG.27072;Pig.00323;Pig.05087;Pig.06826;Pig.12450;Pig.12882	MSTRG.27072;CD36-201;CCL21-201;INSIG2-201;PRKAA2-201;P2RY6-201
GO:0019068	e	virion assembly	6/872	36/21660	0.0029	1.0	biological_process	MSTRG.40666;Pig.11317;Pig.12350;Pig.14427;Pig.17835;Pig.21030	MSTRG.40666;Gm42048;LOC115490151;Gm43305;RAB43-201;Gm42048
GO:0016042	e	lipid catabolic process	19/872	226/21660	0.003	1.0	biological_process	MSTRG.31542;MSTRG.34889;Pig.00337;Pig.00570;Pig.01268;Pig.02015;Pig.02134;Pig.03564;Pig.03917;Pig.04651;Pig.05207;Pig.06054;Pig.08955;Pig.10757;Pig.14186;Pig.14715;Pig.15466;Pig.21740;Pig.22585	MSTRG.31542;MSTRG.34889;CROT-202;HSD17B11-201;AKR1D1-201;LOC101146782;PLA1A-201;CRABP1-201;GBA2-201;PRDX6-201;AIG1-201;ACAD11-201;ACAA2-203;PLCB2-201;CYP27A1-202;ECHDC2-201;SGPL1-202;PLCG2-201;PLAAT3-201
GO:0045786	e	negative regulation of cell cycle	25/872	336/21660	0.00303	1.0	biological_process	MSTRG.9914;Pig.01015;Pig.01131;Pig.02022;Pig.04567;Pig.05699;Pig.05705;Pig.05919;Pig.07315;Pig.08794;Pig.10695;Pig.10758;Pig.10816;Pig.11180;Pig.11740;Pig.13178;Pig.14196;Pig.14723;Pig.16398;Pig.16569;Pig.17551;Pig.18821;Pig.21433;Pig.21489;Pig.23037	MSTRG.9914;NUDT6-202;CCNB1-201;ZWINT-202;PTTG1;MIF-201;SUSD2;E2F8-201;TTK-201;TICRR-202;CDK1-203;BUB1B;TP53INP1-201;PRR11-201;E2F7-201;BUB1-201;CTDSP1-201;ORC1-202;DGKZ-201;RHNO1-201;PML-202;AURKB-202;PLK1-201;PTPRK-201;CDT1
GO:0043123	e	positive regulation of I-kappaB kinase/NF-kappaB signaling	10/872	89/21660	0.00305	1.0	biological_process	MSTRG.16413;MSTRG.27072;Pig.03227;Pig.03536;Pig.05087;Pig.06992;Pig.15416;Pig.16766;Pig.17367;Pig.19421	MSTRG.16413;MSTRG.27072;MUL1-201;TNFRSF19-202;CCL21-201;TIRAP-202;TRIM38-202;PRKCB-201;CARD11-201;UNC5CL-201
GO:0002902	e	regulation of B cell apoptotic process	3/872	8/21660	0.00313	1.0	biological_process	Pig.05699;Pig.07438;Pig.18821	MIF-201;ADA-201;AURKB-202
GO:0019673	e	GDP-mannose metabolic process	3/872	8/21660	0.00313	1.0	biological_process	MSTRG.20872;Pig.15856;Pig.20527	MSTRG.20872;GMPPA-201;GMDS-201
GO:0017116	e	single-stranded DNA helicase activity	3/872	8/21660	0.00313	1.0	molecular_function	Pig.03740;Pig.07133;Pig.10745	DSCC1-202;RFC5-201;RAD51-201
GO:0042759	e	long-chain fatty acid biosynthetic process	3/872	8/21660	0.00313	1.0	biological_process	Pig.02015;Pig.02390;Pig.18653	LOC101146782;PLP1-202;ALOX15-204
GO:1903862	e	positive regulation of oxidative phosphorylation	3/872	8/21660	0.00313	1.0	biological_process	MSTRG.16413;Pig.01131;Pig.10695	MSTRG.16413;CCNB1-201;CDK1-203
GO:0010761	e	fibroblast migration	3/872	8/21660	0.00313	1.0	biological_process	MSTRG.34889;Pig.15466;Pig.17551	MSTRG.34889;SGPL1-202;PML-202
GO:0032493	e	response to bacterial lipoprotein	3/872	8/21660	0.00313	1.0	biological_process	Pig.00323;Pig.07247;Pig.07248	CD36-201;TLR1-201;TLR6-201
GO:0070339	e	response to bacterial lipopeptide	3/872	8/21660	0.00313	1.0	biological_process	Pig.00323;Pig.07247;Pig.07248	CD36-201;TLR1-201;TLR6-201
GO:0030976	e	thiamine pyrophosphate binding	3/872	8/21660	0.00313	1.0	molecular_function	MSTRG.42740;Pig.10036;Pig.20499	MSTRG.42740;HACL1-201;DHTKD1-201
GO:0005579	e	membrane attack complex	3/872	8/21660	0.00313	1.0	cellular_component	MSTRG.38632;Pig.01249;Pig.01257	MSTRG.38632;C7-201;C9-202
GO:0019692	e	deoxyribose phosphate metabolic process	4/872	16/21660	0.00322	1.0	biological_process	Pig.03656;Pig.07438;Pig.07983;Pig.16506	TYMS-201;ADA-201;NT5C-201;ADK-201
GO:0016572	e	histone phosphorylation	4/872	16/21660	0.00322	1.0	biological_process	Pig.01005;Pig.01131;Pig.16766;Pig.18821	CCNA1-201;CCNB1-201;PRKCB-201;AURKB-202
GO:0070229	e	negative regulation of lymphocyte apoptotic process	4/872	16/21660	0.00322	1.0	biological_process	Pig.05699;Pig.07438;Pig.10507;Pig.18821	MIF-201;ADA-201;EFNA1-202;AURKB-202
GO:0009394	e	2'-deoxyribonucleotide metabolic process	4/872	16/21660	0.00322	1.0	biological_process	Pig.03656;Pig.07438;Pig.07983;Pig.16506	TYMS-201;ADA-201;NT5C-201;ADK-201
GO:0004523	e	RNA-DNA hybrid ribonuclease activity	6/872	37/21660	0.0033399999999999997	1.0	molecular_function	MSTRG.40666;Pig.11317;Pig.12350;Pig.14427;Pig.21030;Pig.21250	MSTRG.40666;Gm42048;LOC115490151;Gm43305;Gm42048;FEN1-201
GO:0046394	e	carboxylic acid biosynthetic process	16/872	182/21660	0.00343	1.0	biological_process	MSTRG.15623;Pig.01268;Pig.02015;Pig.02390;Pig.02481;Pig.03582;Pig.04244;Pig.05699;Pig.08566;Pig.12450;Pig.12635;Pig.13665;Pig.14186;Pig.15105;Pig.18653;Pig.22072	MSTRG.15623;AKR1D1-201;LOC101146782;PLP1-202;Dhfr;Mthfs;KYNU-201;MIF-201;MTHFR-202;PRKAA2-201;AKR1A1-201;PRKAG2-201;CYP27A1-202;CBS;ALOX15-204;DECR2-201
GO:0016053	e	organic acid biosynthetic process	16/872	183/21660	0.0035700000000000003	1.0	biological_process	MSTRG.15623;Pig.01268;Pig.02015;Pig.02390;Pig.02481;Pig.03582;Pig.04244;Pig.05699;Pig.08566;Pig.12450;Pig.12635;Pig.13665;Pig.14186;Pig.15105;Pig.18653;Pig.22072	MSTRG.15623;AKR1D1-201;LOC101146782;PLP1-202;Dhfr;Mthfs;KYNU-201;MIF-201;MTHFR-202;PRKAA2-201;AKR1A1-201;PRKAG2-201;CYP27A1-202;CBS;ALOX15-204;DECR2-201
GO:0051276	e	chromosome organization	21/872	262/21660	0.0036799999999999997	1.0	biological_process	MSTRG.24298;MSTRG.30967;MSTRG.9914;Pig.03663;Pig.03740;Pig.04567;Pig.05320;Pig.06040;Pig.08566;Pig.09730;Pig.10703;Pig.10728;Pig.10745;Pig.12677;Pig.14264;Pig.14307;Pig.15638;Pig.15765;Pig.18024;Pig.18699;Pig.21433	MSTRG.24298;MSTRG.30967;MSTRG.9914;NDC80-202;DSCC1-202;PTTG1;NCAPG-201;MCM2-201;MTHFR-202;REC8-201;ZNF365-201;NUSAP1;RAD51-201;CDC20-201;CENPT-201;TERB2-201;CENPA-201;SYCP1-201;KIF18B-201;NCAPD2-202;PLK1-201
GO:0040013	e	negative regulation of locomotion	16/872	185/21660	0.0038799999999999998	1.0	biological_process	MSTRG.27072;MSTRG.34125;MSTRG.43067;Pig.05087;Pig.05699;Pig.07015;Pig.07419;Pig.07438;Pig.10816;Pig.11263;Pig.11436;Pig.15667;Pig.17760;Pig.21489;Pig.22796;Pig.23116	MSTRG.27072;MSTRG.34125;MSTRG.43067;CCL21-201;MIF-201;STAP1-201;PTPRT-201;ADA-201;TP53INP1-201;PBLD-201;AIF1-201;IGFBP5-201;SEMA4D-201;PTPRK-201;SPINT2-201;RAP2A-201
GO:0045930	e	negative regulation of mitotic cell cycle	15/872	165/21660	0.0039	1.0	biological_process	MSTRG.9914;Pig.02022;Pig.04567;Pig.07315;Pig.08794;Pig.10695;Pig.10758;Pig.11740;Pig.13178;Pig.14196;Pig.14723;Pig.16398;Pig.17551;Pig.18821;Pig.21433	MSTRG.9914;ZWINT-202;PTTG1;TTK-201;TICRR-202;CDK1-203;BUB1B;E2F7-201;BUB1-201;CTDSP1-201;ORC1-202;DGKZ-201;PML-202;AURKB-202;PLK1-201
GO:0040001	e	establishment of mitotic spindle localization	5/872	27/21660	0.00403	1.0	biological_process	MSTRG.9914;Pig.03663;Pig.10728;Pig.15638;Pig.21433	MSTRG.9914;NDC80-202;NUSAP1;CENPA-201;PLK1-201
GO:0070193	e	synaptonemal complex organization	4/872	17/21660	0.004079999999999999	1.0	biological_process	MSTRG.9914;Pig.09730;Pig.15765;Pig.21433	MSTRG.9914;REC8-201;SYCP1-201;PLK1-201
GO:0034694	e	response to prostaglandin	4/872	17/21660	0.004079999999999999	1.0	biological_process	MSTRG.27072;Pig.05087;Pig.12450;Pig.12882	MSTRG.27072;CCL21-201;PRKAA2-201;P2RY6-201
GO:0060706	e	cell differentiation involved in embryonic placenta development	4/872	17/21660	0.004079999999999999	1.0	biological_process	Pig.05919;Pig.07445;Pig.10782;Pig.11740	E2F8-201;STK4-201;EOMES-201;E2F7-201
GO:0008209	e	androgen metabolic process	4/872	17/21660	0.004079999999999999	1.0	biological_process	MSTRG.34889;Pig.00570;Pig.01268;Pig.15466	MSTRG.34889;HSD17B11-201;AKR1D1-201;SGPL1-202
GO:0005874	e	microtubule	18/872	214/21660	0.00411	1.0	cellular_component	MSTRG.16709;MSTRG.9914;Pig.02375;Pig.05160;Pig.09835;Pig.10005;Pig.10400;Pig.10695;Pig.10728;Pig.11825;Pig.12385;Pig.12653;Pig.13674;Pig.17321;Pig.18024;Pig.18266;Pig.18821;Pig.21433	MSTRG.16709;MSTRG.9914;BEX4-201;SHTN1-201;HDAC6-201;AURKA;KIF4A-202;CDK1-203;NUSAP1;SARM1-201;GRAMD2B-201;KIF2C-201;KIF22-201;KIFC1-201;KIF18B-201;SKA1-201;AURKB-202;PLK1-201
GO:0072330	e	monocarboxylic acid biosynthetic process	10/872	93/21660	0.0042	1.0	biological_process	MSTRG.15623;Pig.01268;Pig.02015;Pig.02390;Pig.05699;Pig.12450;Pig.13665;Pig.14186;Pig.18653;Pig.22072	MSTRG.15623;AKR1D1-201;LOC101146782;PLP1-202;MIF-201;PRKAA2-201;PRKAG2-201;CYP27A1-202;ALOX15-204;DECR2-201
GO:0008017	e	microtubule binding	16/872	188/21660	0.0044	1.0	molecular_function	MSTRG.13183;MSTRG.9914;Pig.02566;Pig.09835;Pig.10400;Pig.10728;Pig.12139;Pig.12494;Pig.12653;Pig.13674;Pig.15138;Pig.17321;Pig.18024;Pig.18155;Pig.18266;Pig.21433	MSTRG.13183;MSTRG.9914;RGS14-201;HDAC6-201;KIF4A-202;NUSAP1;KIF14-201;KIF13A-202;KIF2C-201;KIF22-201;HOOK3-201;KIFC1-201;KIF18B-201;S100A8-201;SKA1-201;PLK1-201
GO:0000076	e	DNA replication checkpoint	3/872	9/21660	0.00455	1.0	biological_process	Pig.08794;Pig.14723;Pig.23037	TICRR-202;ORC1-202;CDT1
GO:0042555	e	MCM complex	3/872	9/21660	0.00455	1.0	cellular_component	Pig.04912;Pig.06040;Pig.17783	MCM4-201;MCM2-201;MCM3-201
GO:0043101	e	purine-containing compound salvage	3/872	9/21660	0.00455	1.0	biological_process	Pig.07438;Pig.09896;Pig.16506	ADA-201;AMPD3-204;ADK-201
GO:0047429	e	nucleoside-triphosphate diphosphatase activity	3/872	9/21660	0.00455	1.0	molecular_function	Pig.04012;Pig.23153;Pig.23671	ENPP3-201;GRIN2D-201;CLCN4-202
GO:1904668	e	positive regulation of ubiquitin protein ligase activity	3/872	9/21660	0.00455	1.0	biological_process	MSTRG.9914;Pig.12677;Pig.21433	MSTRG.9914;CDC20-201;PLK1-201
GO:0034501	e	protein localization to kinetochore	3/872	9/21660	0.00455	1.0	biological_process	Pig.10695;Pig.10745;Pig.18821	CDK1-203;RAD51-201;AURKB-202
GO:0009605	e	response to external stimulus	52/872	868/21660	0.00458	1.0	biological_process	MSTRG.22383;MSTRG.30843;MSTRG.35370;MSTRG.38632;MSTRG.39459;Pig.00323;Pig.00547;Pig.00612;Pig.01135;Pig.01165;Pig.01249;Pig.01257;Pig.01994;Pig.03112;Pig.03172;Pig.03656;Pig.03866;Pig.05699;Pig.05738;Pig.05883;Pig.06007;Pig.06992;Pig.07015;Pig.07247;Pig.07248;Pig.07438;Pig.07807;Pig.08036;Pig.08350;Pig.10588;Pig.11389;Pig.12313;Pig.12450;Pig.13026;Pig.14825;Pig.15514;Pig.16194;Pig.16414;Pig.17276…	MSTRG.22383;MSTRG.30843;MSTRG.35370;MSTRG.38632;MSTRG.39459;CD36-201;PLAC8;ADH5-201;CD180-201;PDE4A-201;C7-201;C9-202;IFIT2-201;IFI6-201;IFNLR1-201;TYMS-201;TRIM14-201;MIF-201;DEPDC5;OAS2-205;TLR8-201;TIRAP-202;STAP1-201;TLR1-201;TLR6-201;ADA-201;CX3CR1-201;FAM20A-201;CXCL10-201;CD1D;TRIM26-202;TLE5-201;PRKAA2-201;VTCN1-201;MPEG1;MEAK7-201;EXOSC5-201;NR1H3-201;STAT2-201;PML-202;S100A8-201;DHX58-2…
GO:0044242	e	cellular lipid catabolic process	13/872	141/21660	0.00461	1.0	biological_process	MSTRG.31542;MSTRG.34889;Pig.00337;Pig.02015;Pig.03564;Pig.03917;Pig.04651;Pig.05207;Pig.06054;Pig.08955;Pig.14715;Pig.15466;Pig.21740	MSTRG.31542;MSTRG.34889;CROT-202;LOC101146782;CRABP1-201;GBA2-201;PRDX6-201;AIG1-201;ACAD11-201;ACAA2-203;ECHDC2-201;SGPL1-202;PLCG2-201
GO:0016772	e	transferase activity, transferring phosphorus-containing groups	73/872	1311/21660	0.00464	1.0	molecular_function	MSTRG.13155;MSTRG.16413;MSTRG.16641;MSTRG.18307;MSTRG.23348;MSTRG.23807;MSTRG.24298;MSTRG.27373;MSTRG.43385;MSTRG.44269;MSTRG.45235;MSTRG.6228;MSTRG.9914;Pig.01005;Pig.01131;Pig.01733;Pig.01777;Pig.01932;Pig.01937;Pig.02010;Pig.02150;Pig.02613;Pig.02883;Pig.03512;Pig.03954;Pig.04784;Pig.05529;Pig.05598;Pig.05883;Pig.06461;Pig.07147;Pig.07315;Pig.07445;Pig.07446;Pig.07926;Pig.09072;Pig.09306;Pig.0…	MSTRG.13155;MSTRG.16413;MSTRG.16641;MSTRG.18307;MSTRG.23348;MSTRG.23807;MSTRG.24298;MSTRG.27373;MSTRG.43385;MSTRG.44269;MSTRG.45235;MSTRG.6228;MSTRG.9914;CCNA1-201;CCNB1-201;CDC7-201;CNKSR2-201;PIK3AP1-201;DNTT-201;PAPSS2-201;POLQ-201;FLT4-201;DNAAF2-201;FLT3-201;ROS1-201;DIPK2A-201;POLE-201;PBK-201;OAS2-205;NMRK1-201;CIT-201;TTK-201;STK4-201;STK4-201;IP6K2-201;LMTK2-201;PTK7-201;DAPK1-201;AURKA;…
GO:0002905	e	regulation of mature B cell apoptotic process	2/872	3/21660	0.00473	1.0	biological_process	Pig.05699;Pig.07438	MIF-201;ADA-201
GO:0002906	e	negative regulation of mature B cell apoptotic process	2/872	3/21660	0.00473	1.0	biological_process	Pig.05699;Pig.07438	MIF-201;ADA-201
GO:0045347	e	negative regulation of MHC class II biosynthetic process	2/872	3/21660	0.00473	1.0	biological_process	MSTRG.27018;Pig.05065	MSTRG.27018;NFX1-201
GO:0019585	e	glucuronate metabolic process	2/872	3/21660	0.00473	1.0	biological_process	Pig.08752;Pig.12635	UGT1A10;AKR1A1-201
GO:0035759	e	mesangial cell-matrix adhesion	2/872	3/21660	0.00473	1.0	biological_process	MSTRG.27072;Pig.05087	MSTRG.27072;CCL21-201
GO:1905522	e	negative regulation of macrophage migration	2/872	3/21660	0.00473	1.0	biological_process	Pig.05699;Pig.07015	MIF-201;STAP1-201
GO:0008607	e	phosphorylase kinase regulator activity	2/872	3/21660	0.00473	1.0	molecular_function	Pig.05594;Pig.13665	ELP3-201;PRKAG2-201
GO:0070340	e	detection of bacterial lipopeptide	2/872	3/21660	0.00473	1.0	biological_process	Pig.07247;Pig.07248	TLR1-201;TLR6-201
GO:1904428	e	negative regulation of tubulin deacetylation	2/872	3/21660	0.00473	1.0	biological_process	Pig.02375;Pig.12450	BEX4-201;PRKAA2-201
GO:0019243	e	methylglyoxal catabolic process to D-lactate via S-lactoyl-glutathione	2/872	3/21660	0.00473	1.0	biological_process	Pig.10277;Pig.21129	HAGH;HAGHL-201
GO:0009202	e	deoxyribonucleoside triphosphate biosynthetic process	2/872	3/21660	0.00473	1.0	biological_process	Pig.03656;Pig.16506	TYMS-201;ADK-201
GO:0046121	e	deoxyribonucleoside catabolic process	2/872	3/21660	0.00473	1.0	biological_process	Pig.07438;Pig.09584	ADA-201;DERA-201
GO:0042494	e	detection of bacterial lipoprotein	2/872	3/21660	0.00473	1.0	biological_process	Pig.07247;Pig.07248	TLR1-201;TLR6-201
GO:1901463	e	regulation of tetrapyrrole biosynthetic process	2/872	3/21660	0.00473	1.0	biological_process	Pig.06774;Pig.22182	Tmem14c;Tmem14c
GO:0010760	e	negative regulation of macrophage chemotaxis	2/872	3/21660	0.00473	1.0	biological_process	Pig.05699;Pig.07015	MIF-201;STAP1-201
GO:2000343	e	positive regulation of chemokine (C-X-C motif) ligand 2 production	2/872	3/21660	0.00473	1.0	biological_process	Pig.02770;Pig.05699	MCOLN2-201;MIF-201
GO:1904382	e	mannose trimming involved in glycoprotein ERAD pathway	2/872	3/21660	0.00473	1.0	biological_process	Pig.01567;Pig.11870	EDEM1-201;EDEM2-201
GO:0061689	e	tricellular tight junction	2/872	3/21660	0.00473	1.0	cellular_component	Pig.01123;Pig.01124	OCLN-201;MARVELD2-201
GO:0004416	e	hydroxyacylglutathione hydrolase activity	2/872	3/21660	0.00473	1.0	molecular_function	Pig.10277;Pig.21129	HAGH;HAGHL-201
GO:0070453	e	regulation of heme biosynthetic process	2/872	3/21660	0.00473	1.0	biological_process	Pig.06774;Pig.22182	Tmem14c;Tmem14c
GO:0005971	e	ribonucleoside-diphosphate reductase complex	2/872	3/21660	0.00473	1.0	cellular_component	Pig.09044;Pig.12910	RRM2;RRM1-202
GO:0061727	e	methylglyoxal catabolic process to lactate	2/872	3/21660	0.00473	1.0	biological_process	Pig.10277;Pig.21129	HAGH;HAGHL-201
GO:0030272	e	5-formyltetrahydrofolate cyclo-ligase activity	2/872	3/21660	0.00473	1.0	molecular_function	Pig.03581;Pig.03582	Mthfs;Mthfs
GO:0006063	e	uronic acid metabolic process	2/872	3/21660	0.00473	1.0	biological_process	Pig.08752;Pig.12635	UGT1A10;AKR1A1-201
GO:0010693	e	negative regulation of alkaline phosphatase activity	2/872	3/21660	0.00473	1.0	biological_process	MSTRG.34125;Pig.17760	MSTRG.34125;SEMA4D-201
GO:0051596	e	methylglyoxal catabolic process	2/872	3/21660	0.00473	1.0	biological_process	Pig.10277;Pig.21129	HAGH;HAGHL-201
GO:1904154	e	positive regulation of retrograde protein transport, ER to cytosol	2/872	3/21660	0.00473	1.0	biological_process	Pig.01567;Pig.11870	EDEM1-201;EDEM2-201
GO:0035977	e	protein deglycosylation involved in glycoprotein catabolic process	2/872	3/21660	0.00473	1.0	biological_process	Pig.01567;Pig.11870	EDEM1-201;EDEM2-201
GO:0140375	e	immune receptor activity	9/872	80/21660	0.0048	1.0	molecular_function	Pig.05269;Pig.07807;Pig.07876;Pig.07883;Pig.10487;Pig.12677;Pig.12710;Pig.21801;Pig.22100	LEPR-201;CX3CR1-201;CCR9-201;CCRL2-203;IL6R-203;CDC20-201;CXCR5-201;LOC101131507;CSF2RB-201
GO:1903538	e	regulation of meiotic cell cycle process involved in oocyte maturation	4/872	18/21660	0.0050799999999999994	1.0	biological_process	Pig.01131;Pig.10005;Pig.10695;Pig.12677	CCNB1-201;AURKA;CDK1-203;CDC20-201
GO:0031529	e	ruffle organization	4/872	18/21660	0.0050799999999999994	1.0	biological_process	MSTRG.27072;Pig.04837;Pig.05087;Pig.11436	MSTRG.27072;PLEK-201;CCL21-201;AIF1-201
GO:0019957	e	C-C chemokine binding	4/872	18/21660	0.0050799999999999994	1.0	molecular_function	Pig.07807;Pig.07876;Pig.07883;Pig.12710	CX3CR1-201;CCR9-201;CCRL2-203;CXCR5-201
GO:0086002	e	cardiac muscle cell action potential involved in contraction	4/872	18/21660	0.0050799999999999994	1.0	biological_process	Pig.10918;Pig.12732;Pig.12775;Pig.12865	CACNA1D-201;Scn4b;GPD1L;KCNE3-201
GO:0002755	e	MyD88-dependent toll-like receptor signaling pathway	4/872	18/21660	0.0050799999999999994	1.0	biological_process	Pig.06007;Pig.07247;Pig.07248;Pig.21136	TLR8-201;TLR1-201;TLR6-201;TLR5-201
GO:0051707	e	response to other organism	31/872	458/21660	0.00525	1.0	biological_process	MSTRG.30843;MSTRG.38632;Pig.00547;Pig.01249;Pig.01257;Pig.01994;Pig.03112;Pig.03172;Pig.03866;Pig.05699;Pig.05883;Pig.06007;Pig.07247;Pig.07248;Pig.08036;Pig.08350;Pig.10588;Pig.11389;Pig.13026;Pig.14825;Pig.16194;Pig.17276;Pig.17551;Pig.18155;Pig.19068;Pig.20666;Pig.20729;Pig.20730;Pig.21136;Pig.21305;Pig.21587	MSTRG.30843;MSTRG.38632;PLAC8;C7-201;C9-202;IFIT2-201;IFI6-201;IFNLR1-201;TRIM14-201;MIF-201;OAS2-205;TLR8-201;TLR1-201;TLR6-201;FAM20A-201;CXCL10-201;CD1D;TRIM26-202;VTCN1-201;MPEG1;EXOSC5-201;STAT2-201;PML-202;S100A8-201;DHX58-203;IFITM1;FCN2-202;FCN1;TLR5-201;IL27-201;IRF3-202
GO:0035639	e	purine ribonucleoside triphosphate binding	98/872	1854/21660	0.00534	1.0	molecular_function	MSTRG.13008;MSTRG.16413;MSTRG.16641;MSTRG.18307;MSTRG.21817;MSTRG.24291;MSTRG.24297;MSTRG.24298;MSTRG.30967;MSTRG.35312;MSTRG.9914;Pig.00272;Pig.00580;Pig.01733;Pig.02010;Pig.02150;Pig.02613;Pig.02651;Pig.03512;Pig.03581;Pig.03582;Pig.03954;Pig.04471;Pig.04912;Pig.05598;Pig.05883;Pig.06040;Pig.06452;Pig.06851;Pig.06985;Pig.07133;Pig.07147;Pig.07315;Pig.07445;Pig.07446;Pig.07638;Pig.07939;Pig.0803…	MSTRG.13008;MSTRG.16413;MSTRG.16641;MSTRG.18307;MSTRG.21817;MSTRG.24291;MSTRG.24297;MSTRG.24298;MSTRG.30967;MSTRG.35312;MSTRG.9914;MYO7B-201;ABCG2-203;CDC7-201;PAPSS2-201;POLQ-201;FLT4-201;WRN-201;FLT3-201;Mthfs;Mthfs;ROS1-201;Pig.04471;MCM4-201;PBK-201;OAS2-205;MCM2-201;GNA14-201;NLRX1-201;DDX25-201;RFC5-201;CIT-201;TTK-201;STK4-201;STK4-201;FIGN-201;PCCA-204;ABCA9-201;ABCA6-203;LMTK2-201;PTK7-2…
GO:0043648	e	dicarboxylic acid metabolic process	8/872	67/21660	0.00534	1.0	biological_process	MSTRG.14491;MSTRG.21021;MSTRG.9236;Pig.00882;Pig.02481;Pig.03251;Pig.04244;Pig.08783	MSTRG.14491;MSTRG.21021;MSTRG.9236;NIT2-201;Dhfr;ALDH4A1-201;KYNU-201;IDH2-202
GO:0016773	e	phosphotransferase activity, alcohol group as acceptor	43/872	690/21660	0.005520000000000001	1.0	molecular_function	MSTRG.16413;MSTRG.18307;MSTRG.9914;Pig.01005;Pig.01131;Pig.01733;Pig.02010;Pig.02613;Pig.03512;Pig.03954;Pig.05598;Pig.07147;Pig.07315;Pig.07445;Pig.07446;Pig.09072;Pig.09306;Pig.09946;Pig.10005;Pig.10695;Pig.10758;Pig.11597;Pig.11918;Pig.12450;Pig.13178;Pig.13665;Pig.14114;Pig.14386;Pig.15740;Pig.16398;Pig.16428;Pig.16506;Pig.16766;Pig.16896;Pig.17566;Pig.17569;Pig.18821;Pig.19105;Pig.19382;Pig.…	MSTRG.16413;MSTRG.18307;MSTRG.9914;CCNA1-201;CCNB1-201;CDC7-201;PAPSS2-201;FLT4-201;FLT3-201;ROS1-201;PBK-201;CIT-201;TTK-201;STK4-201;STK4-201;LMTK2-201;PTK7-201;DAPK1-201;AURKA;CDK1-203;BUB1B;EEF2K-201;HCK-201;PRKAA2-201;BUB1-201;PRKAG2-201;GK;CAMK1G-201;MAP3K21-201;DGKZ-201;RNASEL-201;ADK-201;PRKCB-201;MYO3B-201;CSK-201;ULK3-201;AURKB-202;CERK-201;SBK1-201;ULK1-201;PLK1-201;DGKQ-202;SHPK
GO:0002686	e	negative regulation of leukocyte migration	5/872	29/21660	0.00555	1.0	biological_process	MSTRG.27072;Pig.05087;Pig.05699;Pig.07015;Pig.07438	MSTRG.27072;CCL21-201;MIF-201;STAP1-201;ADA-201
GO:0044255	e	cellular lipid metabolic process	40/872	639/21660	0.00562	1.0	biological_process	MSTRG.23344;MSTRG.31542;MSTRG.34889;Pig.00337;Pig.00384;Pig.00612;Pig.02015;Pig.02390;Pig.03077;Pig.03564;Pig.03638;Pig.03917;Pig.04651;Pig.04837;Pig.05207;Pig.05604;Pig.05699;Pig.05840;Pig.06054;Pig.06692;Pig.06826;Pig.07926;Pig.08347;Pig.08649;Pig.08955;Pig.12450;Pig.13489;Pig.13665;Pig.14114;Pig.14368;Pig.14715;Pig.15466;Pig.16398;Pig.16414;Pig.17564;Pig.18653;Pig.19105;Pig.21740;Pig.22072;Pig…	MSTRG.23344;MSTRG.31542;MSTRG.34889;CROT-202;AGMO-201;ADH5-201;LOC101146782;PLP1-202;SDC3-202;CRABP1-201;GATA6-201;GBA2-201;PRDX6-201;PLEK-201;AIG1-201;EPHX2-201;MIF-201;GLTP-201;ACAD11-201;LCLAT1-201;INSIG2-201;IP6K2-201;Naaa;MTMR7-201;ACAA2-203;PRKAA2-201;CRLS1-201;PRKAG2-201;GK;LPGAT1-201;ECHDC2-201;SGPL1-202;DGKZ-201;NR1H3-201;CYP1A1-201;ALOX15-204;CERK-201;PLCG2-201;DECR2-201;PLAAT3-201
GO:0015074	e	DNA integration	6/872	41/21660	0.00564	1.0	biological_process	MSTRG.40666;Pig.09711;Pig.11317;Pig.12350;Pig.14427;Pig.21030	MSTRG.40666;NYNRIN-201;Gm42048;LOC115490151;Gm43305;Gm42048
GO:0034599	e	cellular response to oxidative stress	10/872	97/21660	0.0056700000000000006	1.0	biological_process	MSTRG.16413;MSTRG.22383;Pig.04651;Pig.09835;Pig.10816;Pig.11436;Pig.12450;Pig.14170;Pig.17664;Pig.21489	MSTRG.16413;MSTRG.22383;PRDX6-201;HDAC6-201;TP53INP1-201;AIF1-201;PRKAA2-201;ANKZF1-201;NET1-201;PTPRK-201
GO:1901990	e	regulation of mitotic cell cycle phase transition	17/872	203/21660	0.00579	1.0	biological_process	MSTRG.9914;Pig.01131;Pig.01733;Pig.03663;Pig.08794;Pig.09806;Pig.10695;Pig.10758;Pig.11436;Pig.11740;Pig.13178;Pig.14196;Pig.14723;Pig.16398;Pig.17551;Pig.18821;Pig.21433	MSTRG.9914;CCNB1-201;CDC7-201;NDC80-202;TICRR-202;CCNB3-202;CDK1-203;BUB1B;AIF1-201;E2F7-201;BUB1-201;CTDSP1-201;ORC1-202;DGKZ-201;PML-202;AURKB-202;PLK1-201
GO:1901987	e	regulation of cell cycle phase transition	18/872	227/21660	0.00584	1.0	biological_process	MSTRG.9914;Pig.01131;Pig.01733;Pig.03663;Pig.05705;Pig.08794;Pig.09806;Pig.10695;Pig.10758;Pig.11436;Pig.11740;Pig.13178;Pig.14196;Pig.14723;Pig.16398;Pig.17551;Pig.18821;Pig.21433	MSTRG.9914;CCNB1-201;CDC7-201;NDC80-202;SUSD2;TICRR-202;CCNB3-202;CDK1-203;BUB1B;AIF1-201;E2F7-201;BUB1-201;CTDSP1-201;ORC1-202;DGKZ-201;PML-202;AURKB-202;PLK1-201
GO:0008202	e	steroid metabolic process	14/872	156/21660	0.00588	1.0	biological_process	MSTRG.15623;MSTRG.34889;Pig.00570;Pig.01268;Pig.03917;Pig.06826;Pig.08207;Pig.08955;Pig.09103;Pig.12450;Pig.12523;Pig.14186;Pig.15466;Pig.17564	MSTRG.15623;MSTRG.34889;HSD17B11-201;AKR1D1-201;GBA2-201;INSIG2-201;FDX1-201;ACAA2-203;CYP3A29-207;PRKAA2-201;FAXDC2-201;CYP27A1-202;SGPL1-202;CYP1A1-201
GO:0006259	e	DNA metabolic process	36/872	559/21660	0.00602	1.0	biological_process	MSTRG.23807;MSTRG.24298;MSTRG.30967;MSTRG.40666;Pig.01937;Pig.02651;Pig.02730;Pig.02883;Pig.03656;Pig.04912;Pig.05529;Pig.05930;Pig.06040;Pig.09711;Pig.09730;Pig.10703;Pig.10745;Pig.11317;Pig.11557;Pig.12350;Pig.12497;Pig.12624;Pig.13674;Pig.14427;Pig.14723;Pig.16194;Pig.16569;Pig.17212;Pig.17385;Pig.17783;Pig.19053;Pig.20250;Pig.21030;Pig.21250;Pig.23430;Pig.23486	MSTRG.23807;MSTRG.24298;MSTRG.30967;MSTRG.40666;DNTT-201;WRN-201;NEIL3-201;DNAAF2-201;TYMS-201;MCM4-201;POLE-201;FANCF-201;MCM2-201;NYNRIN-201;REC8-201;ZNF365-201;RAD51-201;Gm42048;MGMT-201;LOC115490151;EXO1-201;RAD54L-202;KIF22-201;Gm43305;ORC1-202;EXOSC5-201;RHNO1-201;LIG1-201;TCF7-202;MCM3-201;PSMC3IP-202;CDC45-201;Gm42048;FEN1-201;TK1-201;PAXX
GO:0032553	e	ribonucleotide binding	100/872	1909/21660	0.00603	1.0	molecular_function	MSTRG.13008;MSTRG.16413;MSTRG.16641;MSTRG.18307;MSTRG.21817;MSTRG.24291;MSTRG.24297;MSTRG.24298;MSTRG.30967;MSTRG.35312;MSTRG.9914;Pig.00272;Pig.00580;Pig.01165;Pig.01733;Pig.02010;Pig.02150;Pig.02613;Pig.02651;Pig.03512;Pig.03581;Pig.03582;Pig.03954;Pig.04471;Pig.04912;Pig.05598;Pig.05883;Pig.06040;Pig.06452;Pig.06851;Pig.06985;Pig.07133;Pig.07147;Pig.07315;Pig.07445;Pig.07446;Pig.07638;Pig.0793…	MSTRG.13008;MSTRG.16413;MSTRG.16641;MSTRG.18307;MSTRG.21817;MSTRG.24291;MSTRG.24297;MSTRG.24298;MSTRG.30967;MSTRG.35312;MSTRG.9914;MYO7B-201;ABCG2-203;PDE4A-201;CDC7-201;PAPSS2-201;POLQ-201;FLT4-201;WRN-201;FLT3-201;Mthfs;Mthfs;ROS1-201;Pig.04471;MCM4-201;PBK-201;OAS2-205;MCM2-201;GNA14-201;NLRX1-201;DDX25-201;RFC5-201;CIT-201;TTK-201;STK4-201;STK4-201;FIGN-201;PCCA-204;ABCA9-201;ABCA6-203;LMTK2-…
GO:0006935	e	chemotaxis	15/872	177/21660	0.00607	1.0	biological_process	MSTRG.27072;MSTRG.34125;Pig.00604;Pig.01165;Pig.01295;Pig.01392;Pig.03103;Pig.05087;Pig.07807;Pig.07876;Pig.07883;Pig.08350;Pig.12710;Pig.17760;Pig.18155	MSTRG.27072;MSTRG.34125;UNC5C-201;PDE4A-201;PLXNA4-201;DOCK4-201;PTAFR-201;CCL21-201;CX3CR1-201;CCR9-201;CCRL2-203;CXCL10-201;CXCR5-201;SEMA4D-201;S100A8-201
GO:0007059	e	chromosome segregation	9/872	83/21660	0.00611	1.0	biological_process	MSTRG.9914;Pig.02375;Pig.02566;Pig.04567;Pig.10753;Pig.14264;Pig.18024;Pig.18266;Pig.21433	MSTRG.9914;BEX4-201;RGS14-201;PTTG1;IVD-204;CENPT-201;KIF18B-201;SKA1-201;PLK1-201
GO:0051180	e	vitamin transport	4/872	19/21660	0.006229999999999999	1.0	biological_process	Pig.11955;Pig.12892;Pig.14796;Pig.19196	SLC52A3-202;FOLR1-201;TCN1-201;TTPAL-201
GO:0086001	e	cardiac muscle cell action potential	4/872	19/21660	0.006229999999999999	1.0	biological_process	Pig.10918;Pig.12732;Pig.12775;Pig.12865	CACNA1D-201;Scn4b;GPD1L;KCNE3-201
GO:0016493	e	C-C chemokine receptor activity	4/872	19/21660	0.006229999999999999	1.0	molecular_function	Pig.07807;Pig.07876;Pig.07883;Pig.12710	CX3CR1-201;CCR9-201;CCRL2-203;CXCR5-201
GO:0016646	e	oxidoreductase activity, acting on the CH-NH group of donors, NAD or NADP as acceptor	4/872	19/21660	0.006229999999999999	1.0	molecular_function	MSTRG.21021;Pig.02481;Pig.03251;Pig.08566	MSTRG.21021;Dhfr;ALDH4A1-201;MTHFR-202
GO:0009897	e	external side of plasma membrane	14/872	158/21660	0.00626	1.0	cellular_component	Pig.04012;Pig.05269;Pig.07438;Pig.07807;Pig.07876;Pig.07883;Pig.08350;Pig.10487;Pig.10588;Pig.11433;Pig.12710;Pig.13026;Pig.18712;Pig.19616	ENPP3-201;LEPR-201;ADA-201;CX3CR1-201;CCR9-201;CCRL2-203;CXCL10-201;IL6R-203;CD1D;TNF-201;CXCR5-201;VTCN1-201;CD4-202;CD79A-201
GO:0000779	e	condensed chromosome, centromeric region	3/872	10/21660	0.0063100000000000005	1.0	cellular_component	Pig.05320;Pig.10005;Pig.18821	NCAPG-201;AURKA;AURKB-202
GO:0035999	e	tetrahydrofolate interconversion	3/872	10/21660	0.0063100000000000005	1.0	biological_process	Pig.03582;Pig.03656;Pig.08566	Mthfs;TYMS-201;MTHFR-202
GO:0031274	e	positive regulation of pseudopodium assembly	3/872	10/21660	0.0063100000000000005	1.0	biological_process	MSTRG.14114;MSTRG.27072;Pig.05087	MSTRG.14114;MSTRG.27072;CCL21-201
GO:0031272	e	regulation of pseudopodium assembly	3/872	10/21660	0.0063100000000000005	1.0	biological_process	MSTRG.14114;MSTRG.27072;Pig.05087	MSTRG.14114;MSTRG.27072;CCL21-201
GO:0051923	e	sulfation	3/872	10/21660	0.0063100000000000005	1.0	biological_process	Pig.13720;Pig.14150;Pig.19743	TPST1-201;HS3ST3B1-201;SULT1C2-201
GO:0010997	e	anaphase-promoting complex binding	3/872	10/21660	0.0063100000000000005	1.0	molecular_function	MSTRG.9914;Pig.12677;Pig.21433	MSTRG.9914;CDC20-201;PLK1-201
GO:0000287	e	magnesium ion binding	15/872	179/21660	0.0066	1.0	molecular_function	MSTRG.15710;MSTRG.16413;MSTRG.42740;MSTRG.9914;Pig.00645;Pig.03657;Pig.05604;Pig.07445;Pig.08783;Pig.10036;Pig.11469;Pig.11873;Pig.19105;Pig.21250;Pig.21433	MSTRG.15710;MSTRG.16413;MSTRG.42740;MSTRG.9914;PPA2-206;ENOSF1-201;EPHX2-201;STK4-201;IDH2-202;HACL1-201;DXO-201;GSS-202;CERK-201;FEN1-201;PLK1-201
GO:0042330	e	taxis	15/872	179/21660	0.0066	1.0	biological_process	MSTRG.27072;MSTRG.34125;Pig.00604;Pig.01165;Pig.01295;Pig.01392;Pig.03103;Pig.05087;Pig.07807;Pig.07876;Pig.07883;Pig.08350;Pig.12710;Pig.17760;Pig.18155	MSTRG.27072;MSTRG.34125;UNC5C-201;PDE4A-201;PLXNA4-201;DOCK4-201;PTAFR-201;CCL21-201;CX3CR1-201;CCR9-201;CCRL2-203;CXCL10-201;CXCR5-201;SEMA4D-201;S100A8-201
GO:0016787	e	hydrolase activity	136/872	2718/21660	0.00663	1.0	molecular_function	MSTRG.13155;MSTRG.13512;MSTRG.20089;MSTRG.21817;MSTRG.23348;MSTRG.23807;MSTRG.24291;MSTRG.24297;MSTRG.24298;MSTRG.27373;MSTRG.30843;MSTRG.34244;MSTRG.38304;MSTRG.39459;MSTRG.40666;MSTRG.43385;MSTRG.43602;MSTRG.44269;MSTRG.45235;Pig.00272;Pig.00580;Pig.00645;Pig.00882;Pig.01015;Pig.01165;Pig.01303;Pig.01305;Pig.01350;Pig.01567;Pig.01582;Pig.02015;Pig.02134;Pig.02651;Pig.02730;Pig.02732;Pig.03590;P…	MSTRG.13155;MSTRG.13512;MSTRG.20089;MSTRG.21817;MSTRG.23348;MSTRG.23807;MSTRG.24291;MSTRG.24297;MSTRG.24298;MSTRG.27373;MSTRG.30843;MSTRG.34244;MSTRG.38304;MSTRG.39459;MSTRG.40666;MSTRG.43385;MSTRG.43602;MSTRG.44269;MSTRG.45235;MYO7B-201;ABCG2-203;PPA2-206;NIT2-201;NUDT6-202;PDE4A-201;CPA1-203;CPA4-201;HYAL4-201;EDEM1-201;MOV10-203;LOC101146782;PLA1A-201;WRN-201;NEIL3-201;SPCS3-201;ABHD17C-201;DS…
GO:0043167	e	ion binding	247/872	5282/21660	0.00695	1.0	molecular_function	MSTRG.13008;MSTRG.14990;MSTRG.15623;MSTRG.15710;MSTRG.16413;MSTRG.16641;MSTRG.18307;MSTRG.20872;MSTRG.21817;MSTRG.22096;MSTRG.23344;MSTRG.23807;MSTRG.24291;MSTRG.24297;MSTRG.24298;MSTRG.24761;MSTRG.24768;MSTRG.27018;MSTRG.28765;MSTRG.30967;MSTRG.31542;MSTRG.31731;MSTRG.33334;MSTRG.34244;MSTRG.34889;MSTRG.35312;MSTRG.38304;MSTRG.39459;MSTRG.40666;MSTRG.42740;MSTRG.9117;MSTRG.9611;MSTRG.9612;MSTRG.…	MSTRG.13008;MSTRG.14990;MSTRG.15623;MSTRG.15710;MSTRG.16413;MSTRG.16641;MSTRG.18307;MSTRG.20872;MSTRG.21817;MSTRG.22096;MSTRG.23344;MSTRG.23807;MSTRG.24291;MSTRG.24297;MSTRG.24298;MSTRG.24761;MSTRG.24768;MSTRG.27018;MSTRG.28765;MSTRG.30967;MSTRG.31542;MSTRG.31731;MSTRG.33334;MSTRG.34244;MSTRG.34889;MSTRG.35312;MSTRG.38304;MSTRG.39459;MSTRG.40666;MSTRG.42740;MSTRG.9117;MSTRG.9611;MSTRG.9612;MSTRG.…
GO:0004527	e	exonuclease activity	8/872	70/21660	0.006959999999999999	1.0	molecular_function	Pig.02651;Pig.04012;Pig.05529;Pig.10731;Pig.11469;Pig.12497;Pig.17278;Pig.21250	WRN-201;ENPP3-201;POLE-201;EXD1-201;DXO-201;EXO1-201;PAN2-202;FEN1-201
GO:0032555	e	purine ribonucleotide binding	99/872	1893/21660	0.00698	1.0	molecular_function	MSTRG.13008;MSTRG.16413;MSTRG.16641;MSTRG.18307;MSTRG.21817;MSTRG.24291;MSTRG.24297;MSTRG.24298;MSTRG.30967;MSTRG.35312;MSTRG.9914;Pig.00272;Pig.00580;Pig.01165;Pig.01733;Pig.02010;Pig.02150;Pig.02613;Pig.02651;Pig.03512;Pig.03581;Pig.03582;Pig.03954;Pig.04471;Pig.04912;Pig.05598;Pig.05883;Pig.06040;Pig.06452;Pig.06851;Pig.06985;Pig.07133;Pig.07147;Pig.07315;Pig.07445;Pig.07446;Pig.07638;Pig.0793…	MSTRG.13008;MSTRG.16413;MSTRG.16641;MSTRG.18307;MSTRG.21817;MSTRG.24291;MSTRG.24297;MSTRG.24298;MSTRG.30967;MSTRG.35312;MSTRG.9914;MYO7B-201;ABCG2-203;PDE4A-201;CDC7-201;PAPSS2-201;POLQ-201;FLT4-201;WRN-201;FLT3-201;Mthfs;Mthfs;ROS1-201;Pig.04471;MCM4-201;PBK-201;OAS2-205;MCM2-201;GNA14-201;NLRX1-201;DDX25-201;RFC5-201;CIT-201;TTK-201;STK4-201;STK4-201;FIGN-201;PCCA-204;ABCA9-201;ABCA6-203;LMTK2-…
GO:0045787	e	positive regulation of cell cycle	19/872	244/21660	0.0075	1.0	biological_process	Pig.01131;Pig.01733;Pig.03638;Pig.03663;Pig.05699;Pig.05919;Pig.07147;Pig.10005;Pig.10695;Pig.10728;Pig.11436;Pig.11740;Pig.12677;Pig.12710;Pig.15799;Pig.16569;Pig.17551;Pig.18821;Pig.21250	CCNB1-201;CDC7-201;GATA6-201;NDC80-202;MIF-201;E2F8-201;CIT-201;AURKA;CDK1-203;NUSAP1;AIF1-201;E2F7-201;CDC20-201;CXCR5-201;POC1A-201;RHNO1-201;PML-202;AURKB-202;FEN1-201
GO:0071216	e	cellular response to biotic stimulus	10/872	101/21660	0.007509999999999999	1.0	biological_process	MSTRG.35370;Pig.00323;Pig.01135;Pig.01165;Pig.07015;Pig.07247;Pig.07807;Pig.08350;Pig.16414;Pig.23745	MSTRG.35370;CD36-201;CD180-201;PDE4A-201;STAP1-201;TLR1-201;CX3CR1-201;CXCL10-201;NR1H3-201;SHPK
GO:2000406	e	positive regulation of T cell migration	4/872	20/21660	0.00755	1.0	biological_process	MSTRG.27072;Pig.05087;Pig.08350;Pig.11436	MSTRG.27072;CCL21-201;CXCL10-201;AIF1-201
GO:0016459	e	myosin complex	7/872	57/21660	0.007670000000000001	1.0	cellular_component	Pig.00272;Pig.11209;Pig.14129;Pig.16896;Pig.17254;Pig.22207;Pig.23427	MYO7B-201;MYO19-202;MYH8-201;MYO3B-201;MYO1A-202;MYO7A-201;MYO7A-201
GO:0005089	e	Rho guanyl-nucleotide exchange factor activity	8/872	72/21660	0.00823	1.0	molecular_function	Pig.01663;Pig.04082;Pig.06613;Pig.08745;Pig.17664;Pig.17934;Pig.20199;Pig.20350	VAV3-201;FGD6-201;FGD4;NGEF-202;NET1-201;FGD3-206;ARHGEF10L-201;ARHGEF37-201
GO:0008210	e	estrogen metabolic process	3/872	11/21660	0.00842	1.0	biological_process	MSTRG.34889;Pig.15466;Pig.17564	MSTRG.34889;SGPL1-202;CYP1A1-201
GO:0009264	e	deoxyribonucleotide catabolic process	3/872	11/21660	0.00842	1.0	biological_process	Pig.07438;Pig.07983;Pig.09584	ADA-201;NT5C-201;DERA-201
GO:0000212	e	meiotic spindle organization	3/872	11/21660	0.00842	1.0	biological_process	MSTRG.14114;Pig.10005;Pig.10695	MSTRG.14114;AURKA;CDK1-203
GO:1904146	e	positive regulation of meiotic cell cycle process involved in oocyte maturation	3/872	11/21660	0.00842	1.0	biological_process	Pig.10005;Pig.10695;Pig.12677	AURKA;CDK1-203;CDC20-201
GO:0035325	e	Toll-like receptor binding	3/872	11/21660	0.00842	1.0	molecular_function	Pig.06992;Pig.07247;Pig.18155	TIRAP-202;TLR1-201;S100A8-201
GO:0016891	e	endoribonuclease activity, producing 5'-phosphomonoesters	7/872	58/21660	0.00843	1.0	molecular_function	MSTRG.40666;MSTRG.43602;Pig.11317;Pig.12350;Pig.14427;Pig.21030;Pig.21250	MSTRG.40666;MSTRG.43602;Gm42048;LOC115490151;Gm43305;Gm42048;FEN1-201
GO:0050922	e	negative regulation of chemotaxis	5/872	32/21660	0.00853	1.0	biological_process	MSTRG.34125;Pig.05699;Pig.07015;Pig.11436;Pig.17760	MSTRG.34125;MIF-201;STAP1-201;AIF1-201;SEMA4D-201
GO:0017076	e	purine nucleotide binding	99/872	1906/21660	0.008579999999999999	1.0	molecular_function	MSTRG.13008;MSTRG.16413;MSTRG.16641;MSTRG.18307;MSTRG.21817;MSTRG.24291;MSTRG.24297;MSTRG.24298;MSTRG.30967;MSTRG.35312;MSTRG.9914;Pig.00272;Pig.00580;Pig.01165;Pig.01733;Pig.02010;Pig.02150;Pig.02613;Pig.02651;Pig.03512;Pig.03581;Pig.03582;Pig.03954;Pig.04471;Pig.04912;Pig.05598;Pig.05883;Pig.06040;Pig.06452;Pig.06851;Pig.06985;Pig.07133;Pig.07147;Pig.07315;Pig.07445;Pig.07446;Pig.07638;Pig.0793…	MSTRG.13008;MSTRG.16413;MSTRG.16641;MSTRG.18307;MSTRG.21817;MSTRG.24291;MSTRG.24297;MSTRG.24298;MSTRG.30967;MSTRG.35312;MSTRG.9914;MYO7B-201;ABCG2-203;PDE4A-201;CDC7-201;PAPSS2-201;POLQ-201;FLT4-201;WRN-201;FLT3-201;Mthfs;Mthfs;ROS1-201;Pig.04471;MCM4-201;PBK-201;OAS2-205;MCM2-201;GNA14-201;NLRX1-201;DDX25-201;RFC5-201;CIT-201;TTK-201;STK4-201;STK4-201;FIGN-201;PCCA-204;ABCA9-201;ABCA6-203;LMTK2-…
GO:2000146	e	negative regulation of cell motility	14/872	167/21660	0.008740000000000001	1.0	biological_process	MSTRG.27072;MSTRG.43067;Pig.05087;Pig.05699;Pig.07015;Pig.07419;Pig.07438;Pig.10816;Pig.11263;Pig.11436;Pig.15667;Pig.21489;Pig.22796;Pig.23116	MSTRG.27072;MSTRG.43067;CCL21-201;MIF-201;STAP1-201;PTPRT-201;ADA-201;TP53INP1-201;PBLD-201;AIF1-201;IGFBP5-201;PTPRK-201;SPINT2-201;RAP2A-201
GO:0006694	e	steroid biosynthetic process	8/872	73/21660	0.00892	1.0	biological_process	MSTRG.15623;Pig.01268;Pig.06826;Pig.08207;Pig.08955;Pig.12450;Pig.12523;Pig.14186	MSTRG.15623;AKR1D1-201;INSIG2-201;FDX1-201;ACAA2-203;PRKAA2-201;FAXDC2-201;CYP27A1-202
GO:0001637	e	G protein-coupled chemoattractant receptor activity	4/872	21/21660	0.00903	1.0	molecular_function	Pig.07807;Pig.07876;Pig.07883;Pig.12710	CX3CR1-201;CCR9-201;CCRL2-203;CXCR5-201
GO:0004950	e	chemokine receptor activity	4/872	21/21660	0.00903	1.0	molecular_function	Pig.07807;Pig.07876;Pig.07883;Pig.12710	CX3CR1-201;CCR9-201;CCRL2-203;CXCR5-201
GO:1900193	e	regulation of oocyte maturation	4/872	21/21660	0.00903	1.0	biological_process	Pig.01131;Pig.10005;Pig.10695;Pig.12677	CCNB1-201;AURKA;CDK1-203;CDC20-201
GO:1903580	e	positive regulation of ATP metabolic process	4/872	21/21660	0.00903	1.0	biological_process	MSTRG.16413;MSTRG.22383;Pig.01131;Pig.10695	MSTRG.16413;MSTRG.22383;CCNB1-201;CDK1-203
GO:0043457	e	regulation of cellular respiration	4/872	21/21660	0.00903	1.0	biological_process	MSTRG.16413;MSTRG.22383;Pig.01131;Pig.10695	MSTRG.16413;MSTRG.22383;CCNB1-201;CDK1-203
GO:0097176	e	epoxide metabolic process	2/872	4/21660	0.0092	1.0	biological_process	Pig.05604;Pig.18653	EPHX2-201;ALOX15-204
GO:0004466	e	long-chain-acyl-CoA dehydrogenase activity	2/872	4/21660	0.0092	1.0	molecular_function	MSTRG.31542;Pig.06054	MSTRG.31542;ACAD11-201
GO:0000778	e	condensed nuclear chromosome kinetochore	2/872	4/21660	0.0092	1.0	cellular_component	Pig.09730;Pig.15638	REC8-201;CENPA-201
GO:2000669	e	negative regulation of dendritic cell apoptotic process	2/872	4/21660	0.0092	1.0	biological_process	MSTRG.27072;Pig.05087	MSTRG.27072;CCL21-201
GO:0042036	e	negative regulation of cytokine biosynthetic process	2/872	4/21660	0.0092	1.0	biological_process	Pig.02410;Pig.23697	RNF128-201;RNF149-203
GO:0004748	e	ribonucleoside-diphosphate reductase activity, thioredoxin disulfide as acceptor	2/872	4/21660	0.0092	1.0	molecular_function	Pig.09044;Pig.12910	RRM2;RRM1-202
GO:0004392	e	heme oxygenase (decyclizing) activity	2/872	4/21660	0.0092	1.0	molecular_function	MSTRG.9611;MSTRG.9612	MSTRG.9611;MSTRG.9612
GO:0061731	e	ribonucleoside-diphosphate reductase activity	2/872	4/21660	0.0092	1.0	molecular_function	Pig.09044;Pig.12910	RRM2;RRM1-202
GO:0070991	e	medium-chain-acyl-CoA dehydrogenase activity	2/872	4/21660	0.0092	1.0	molecular_function	MSTRG.31542;Pig.06054	MSTRG.31542;ACAD11-201
GO:0070194	e	synaptonemal complex disassembly	2/872	4/21660	0.0092	1.0	biological_process	MSTRG.9914;Pig.21433	MSTRG.9914;PLK1-201
GO:0006788	e	heme oxidation	2/872	4/21660	0.0092	1.0	biological_process	MSTRG.9611;MSTRG.9612	MSTRG.9611;MSTRG.9612
GO:1901401	e	regulation of tetrapyrrole metabolic process	2/872	4/21660	0.0092	1.0	biological_process	Pig.06774;Pig.22182	Tmem14c;Tmem14c
GO:0009438	e	methylglyoxal metabolic process	2/872	4/21660	0.0092	1.0	biological_process	Pig.10277;Pig.21129	HAGH;HAGHL-201
GO:0061643	e	chemorepulsion of axon	2/872	4/21660	0.0092	1.0	biological_process	Pig.00604;Pig.01295	UNC5C-201;PLXNA4-201
GO:0070244	e	negative regulation of thymocyte apoptotic process	2/872	4/21660	0.0092	1.0	biological_process	Pig.07438;Pig.10507	ADA-201;EFNA1-202
GO:0070243	e	regulation of thymocyte apoptotic process	2/872	4/21660	0.0092	1.0	biological_process	Pig.07438;Pig.10507	ADA-201;EFNA1-202
GO:0032783	e	super elongation complex	2/872	4/21660	0.0092	1.0	cellular_component	MSTRG.3809;Pig.02158	MSTRG.3809;EAF2-201
GO:0031262	e	Ndc80 complex	2/872	4/21660	0.0092	1.0	cellular_component	Pig.03663;Pig.19542	NDC80-202;SPC24-201
GO:0016882	e	cyclo-ligase activity	2/872	4/21660	0.0092	1.0	molecular_function	Pig.03581;Pig.03582	Mthfs;Mthfs
GO:0006562	e	proline catabolic process	2/872	4/21660	0.0092	1.0	biological_process	Pig.03251;Pig.05826	ALDH4A1-201;DAO-203
GO:0016728	e	oxidoreductase activity, acting on CH or CH2 groups, disulfide as acceptor	2/872	4/21660	0.0092	1.0	molecular_function	Pig.09044;Pig.12910	RRM2;RRM1-202
GO:0060718	e	chorionic trophoblast cell differentiation	2/872	4/21660	0.0092	1.0	biological_process	Pig.05919;Pig.11740	E2F8-201;E2F7-201
GO:0051256	e	mitotic spindle midzone assembly	2/872	4/21660	0.0092	1.0	biological_process	Pig.10400;Pig.18821	KIF4A-202;AURKB-202
GO:0006629	e	lipid metabolic process	49/872	840/21660	0.00921	1.0	biological_process	MSTRG.15623;MSTRG.23344;MSTRG.31542;MSTRG.34889;Pig.00337;Pig.00384;Pig.00570;Pig.00612;Pig.01268;Pig.02015;Pig.02134;Pig.02390;Pig.03077;Pig.03564;Pig.03638;Pig.03917;Pig.04651;Pig.04837;Pig.05207;Pig.05604;Pig.05699;Pig.05840;Pig.06054;Pig.06692;Pig.06826;Pig.07926;Pig.08207;Pig.08347;Pig.08649;Pig.08955;Pig.09103;Pig.10757;Pig.12450;Pig.12523;Pig.13489;Pig.13665;Pig.14114;Pig.14186;Pig.14368;P…	MSTRG.15623;MSTRG.23344;MSTRG.31542;MSTRG.34889;CROT-202;AGMO-201;HSD17B11-201;ADH5-201;AKR1D1-201;LOC101146782;PLA1A-201;PLP1-202;SDC3-202;CRABP1-201;GATA6-201;GBA2-201;PRDX6-201;PLEK-201;AIG1-201;EPHX2-201;MIF-201;GLTP-201;ACAD11-201;LCLAT1-201;INSIG2-201;IP6K2-201;FDX1-201;Naaa;MTMR7-201;ACAA2-203;CYP3A29-207;PLCB2-201;PRKAA2-201;FAXDC2-201;CRLS1-201;PRKAG2-201;GK;CYP27A1-202;LPGAT1-201;ECHDC2…
GO:0009063	e	cellular amino acid catabolic process	9/872	89/21660	0.009559999999999999	1.0	biological_process	MSTRG.14491;MSTRG.15710;MSTRG.22096;MSTRG.30803;Pig.03251;Pig.03657;Pig.04244;Pig.05826;Pig.18418	MSTRG.14491;MSTRG.15710;MSTRG.22096;MSTRG.30803;ALDH4A1-201;ENOSF1-201;KYNU-201;DAO-203;GCSH
GO:0016125	e	sterol metabolic process	9/872	89/21660	0.009559999999999999	1.0	biological_process	MSTRG.15623;Pig.01268;Pig.03917;Pig.06826;Pig.08207;Pig.08955;Pig.12450;Pig.12523;Pig.14186	MSTRG.15623;AKR1D1-201;GBA2-201;INSIG2-201;FDX1-201;ACAA2-203;PRKAA2-201;FAXDC2-201;CYP27A1-202
GO:1902652	e	secondary alcohol metabolic process	9/872	89/21660	0.009559999999999999	1.0	biological_process	MSTRG.15623;Pig.01268;Pig.03917;Pig.06826;Pig.08207;Pig.08783;Pig.08955;Pig.12450;Pig.14186	MSTRG.15623;AKR1D1-201;GBA2-201;INSIG2-201;FDX1-201;IDH2-202;ACAA2-203;PRKAA2-201;CYP27A1-202
GO:0072329	e	monocarboxylic acid catabolic process	8/872	74/21660	0.00966	1.0	biological_process	MSTRG.31542;Pig.00337;Pig.03564;Pig.05207;Pig.06054;Pig.08955;Pig.12635;Pig.14715	MSTRG.31542;CROT-202;CRABP1-201;AIG1-201;ACAD11-201;ACAA2-203;AKR1A1-201;ECHDC2-201
GO:0046164	e	alcohol catabolic process	5/872	33/21660	0.009729999999999999	1.0	biological_process	Pig.01268;Pig.05868;Pig.08649;Pig.14186;Pig.19743	AKR1D1-201;ALDH2-202;MTMR7-201;CYP27A1-202;SULT1C2-201
GO:0016709	e	oxidoreductase activity, acting on paired donors, with incorporation or reduction of molecular oxygen, NAD(P)H as one donor, and incorporation of one atom of oxygen	5/872	33/21660	0.009729999999999999	1.0	molecular_function	MSTRG.24761;MSTRG.24768;Pig.01268;Pig.12523;Pig.14186	MSTRG.24761;MSTRG.24768;AKR1D1-201;FAXDC2-201;CYP27A1-202
GO:2000106	e	regulation of leukocyte apoptotic process	6/872	46/21660	0.00993	1.0	biological_process	MSTRG.27072;Pig.05087;Pig.05699;Pig.07438;Pig.10507;Pig.18821	MSTRG.27072;CCL21-201;MIF-201;ADA-201;EFNA1-202;AURKB-202
GO:0034502	e	protein localization to chromosome	6/872	46/21660	0.00993	1.0	biological_process	MSTRG.9914;Pig.10695;Pig.10745;Pig.15638;Pig.18821;Pig.21433	MSTRG.9914;CDK1-203;RAD51-201;CENPA-201;AURKB-202;PLK1-201
GO:0006275	e	regulation of DNA replication	7/872	60/21660	0.0101	1.0	biological_process	Pig.01005;Pig.01733;Pig.03740;Pig.05919;Pig.07133;Pig.10703;Pig.11740	CCNA1-201;CDC7-201;DSCC1-202;E2F8-201;RFC5-201;ZNF365-201;E2F7-201
GO:0043900	e	regulation of multi-organism process	7/872	60/21660	0.0101	1.0	biological_process	MSTRG.30843;Pig.01131;Pig.07438;Pig.08780;Pig.10005;Pig.10695;Pig.12677	MSTRG.30843;CCNB1-201;ADA-201;CIB1-201;AURKA;CDK1-203;CDC20-201
GO:0043122	e	regulation of I-kappaB kinase/NF-kappaB signaling	11/872	122/21660	0.0103	1.0	biological_process	MSTRG.16413;MSTRG.27072;Pig.03227;Pig.03536;Pig.05087;Pig.06851;Pig.06992;Pig.15416;Pig.16766;Pig.17367;Pig.19421	MSTRG.16413;MSTRG.27072;MUL1-201;TNFRSF19-202;CCL21-201;NLRX1-201;TIRAP-202;TRIM38-202;PRKCB-201;CARD11-201;UNC5CL-201
GO:0071222	e	cellular response to lipopolysaccharide	8/872	75/21660	0.0104	1.0	biological_process	MSTRG.35370;Pig.01135;Pig.01165;Pig.07015;Pig.07807;Pig.08350;Pig.16414;Pig.23745	MSTRG.35370;CD180-201;PDE4A-201;STAP1-201;CX3CR1-201;CXCL10-201;NR1H3-201;SHPK
GO:0019239	e	deaminase activity	4/872	22/21660	0.0107	1.0	molecular_function	Pig.07438;Pig.09896;Pig.10492;Pig.17806	ADA-201;AMPD3-204;ADAR-201;RIDA-201
GO:0050919	e	negative chemotaxis	4/872	22/21660	0.0107	1.0	biological_process	MSTRG.34125;Pig.00604;Pig.01295;Pig.17760	MSTRG.34125;UNC5C-201;PLXNA4-201;SEMA4D-201
GO:2000171	e	negative regulation of dendrite development	3/872	12/21660	0.0109	1.0	biological_process	Pig.04790;Pig.10507;Pig.15437	BCL11A-201;EFNA1-202;KIAA0319-202
GO:1900195	e	positive regulation of oocyte maturation	3/872	12/21660	0.0109	1.0	biological_process	Pig.10005;Pig.10695;Pig.12677	AURKA;CDK1-203;CDC20-201
GO:0042579	e	microbody	9/872	91/21660	0.011000000000000001	1.0	cellular_component	Pig.00337;Pig.03227;Pig.03336;Pig.05530;Pig.05604;Pig.05826;Pig.08783;Pig.16394;Pig.17806	CROT-202;MUL1-201;ZADH2-201;PXMP2-201;EPHX2-201;DAO-203;IDH2-202;PEX16-201;RIDA-201
GO:1990266	e	neutrophil migration	6/872	47/21660	0.011000000000000001	1.0	biological_process	MSTRG.27072;Pig.01165;Pig.02770;Pig.05087;Pig.08350;Pig.18155	MSTRG.27072;PDE4A-201;MCOLN2-201;CCL21-201;CXCL10-201;S100A8-201
GO:0033628	e	regulation of cell adhesion mediated by integrin	5/872	34/21660	0.011000000000000001	1.0	biological_process	MSTRG.27072;Pig.05087;Pig.07438;Pig.08780;Pig.10507	MSTRG.27072;CCL21-201;ADA-201;CIB1-201;EFNA1-202
GO:0006081	e	cellular aldehyde metabolic process	5/872	34/21660	0.011000000000000001	1.0	biological_process	Pig.00612;Pig.08783;Pig.10277;Pig.12635;Pig.21129	ADH5-201;IDH2-202;HAGH;AKR1A1-201;HAGHL-201
GO:0002027	e	regulation of heart rate	7/872	61/21660	0.011000000000000001	1.0	biological_process	Pig.01165;Pig.03294;Pig.07438;Pig.10918;Pig.12732;Pig.12775;Pig.12865	PDE4A-201;SLC1A1-201;ADA-201;CACNA1D-201;Scn4b;GPD1L;KCNE3-201
GO:0070555	e	response to interleukin-1	6/872	48/21660	0.0122	1.0	biological_process	MSTRG.27072;MSTRG.30843;MSTRG.35370;Pig.05087;Pig.12313;Pig.19367	MSTRG.27072;MSTRG.30843;MSTRG.35370;CCL21-201;TLE5-201;PPP4C-201
GO:0007049	e	cell cycle	18/872	242/21660	0.0123	1.0	biological_process	MSTRG.13183;MSTRG.16709;MSTRG.9914;Pig.02566;Pig.05529;Pig.05598;Pig.05919;Pig.07147;Pig.07357;Pig.08780;Pig.09730;Pig.10745;Pig.14264;Pig.14723;Pig.18266;Pig.19542;Pig.21433;Pig.23037	MSTRG.13183;MSTRG.16709;MSTRG.9914;RGS14-201;POLE-201;PBK-201;E2F8-201;CIT-201;CEP250-203;CIB1-201;REC8-201;RAD51-201;CENPT-201;ORC1-202;SKA1-201;SPC24-201;PLK1-201;CDT1
GO:0051293	e	establishment of spindle localization	5/872	35/21660	0.0125	1.0	biological_process	MSTRG.9914;Pig.03663;Pig.10728;Pig.15638;Pig.21433	MSTRG.9914;NDC80-202;NUSAP1;CENPA-201;PLK1-201
GO:0008206	e	bile acid metabolic process	4/872	23/21660	0.0125	1.0	biological_process	MSTRG.15623;Pig.01268;Pig.03917;Pig.14186	MSTRG.15623;AKR1D1-201;GBA2-201;CYP27A1-202
GO:0030212	e	hyaluronan metabolic process	4/872	23/21660	0.0125	1.0	biological_process	MSTRG.30843;MSTRG.30945;Pig.10926;Pig.10927	MSTRG.30843;MSTRG.30945;ITIH4-201;ITIH3-201
GO:0070374	e	positive regulation of ERK1 and ERK2 cascade	10/872	110/21660	0.0133	1.0	biological_process	MSTRG.27072;Pig.00323;Pig.02814;Pig.05087;Pig.05699;Pig.06992;Pig.08780;Pig.12882;Pig.18712;Pig.20061	MSTRG.27072;CD36-201;GAREM1;CCL21-201;MIF-201;TIRAP-202;CIB1-201;P2RY6-201;CD4-202;FGF21-201
GO:0002224	e	toll-like receptor signaling pathway	6/872	49/21660	0.0134	1.0	biological_process	Pig.06007;Pig.06992;Pig.07247;Pig.07248;Pig.21136;Pig.21587	TLR8-201;TIRAP-202;TLR1-201;TLR6-201;TLR5-201;IRF3-202
GO:0004672	e	protein kinase activity	36/872	584/21660	0.0134	1.0	molecular_function	MSTRG.16413;MSTRG.18307;MSTRG.9914;Pig.01005;Pig.01131;Pig.01733;Pig.02613;Pig.03512;Pig.03954;Pig.05598;Pig.07147;Pig.07315;Pig.07445;Pig.07446;Pig.09072;Pig.09306;Pig.09946;Pig.10005;Pig.10695;Pig.10758;Pig.11597;Pig.11918;Pig.12450;Pig.13178;Pig.13665;Pig.14386;Pig.15740;Pig.16428;Pig.16766;Pig.16896;Pig.17566;Pig.17569;Pig.18821;Pig.19382;Pig.20329;Pig.21433	MSTRG.16413;MSTRG.18307;MSTRG.9914;CCNA1-201;CCNB1-201;CDC7-201;FLT4-201;FLT3-201;ROS1-201;PBK-201;CIT-201;TTK-201;STK4-201;STK4-201;LMTK2-201;PTK7-201;DAPK1-201;AURKA;CDK1-203;BUB1B;EEF2K-201;HCK-201;PRKAA2-201;BUB1-201;PRKAG2-201;CAMK1G-201;MAP3K21-201;RNASEL-201;PRKCB-201;MYO3B-201;CSK-201;ULK3-201;AURKB-202;SBK1-201;ULK1-201;PLK1-201
GO:0030336	e	negative regulation of cell migration	13/872	159/21660	0.0136	1.0	biological_process	MSTRG.27072;MSTRG.43067;Pig.05087;Pig.05699;Pig.07015;Pig.07419;Pig.07438;Pig.10816;Pig.11263;Pig.11436;Pig.15667;Pig.21489;Pig.23116	MSTRG.27072;MSTRG.43067;CCL21-201;MIF-201;STAP1-201;PTPRT-201;ADA-201;TP53INP1-201;PBLD-201;AIF1-201;IGFBP5-201;PTPRK-201;RAP2A-201
GO:0000795	e	synaptonemal complex	3/872	13/21660	0.0137	1.0	cellular_component	MSTRG.9914;Pig.15765;Pig.21433	MSTRG.9914;SYCP1-201;PLK1-201
GO:0099623	e	regulation of cardiac muscle cell membrane repolarization	3/872	13/21660	0.0137	1.0	biological_process	Pig.10918;Pig.12732;Pig.12865	CACNA1D-201;Scn4b;KCNE3-201
GO:0009071	e	serine family amino acid catabolic process	3/872	13/21660	0.0137	1.0	biological_process	MSTRG.30803;Pig.05826;Pig.18418	MSTRG.30803;DAO-203;GCSH
GO:0001829	e	trophectodermal cell differentiation	3/872	13/21660	0.0137	1.0	biological_process	Pig.07438;Pig.10782;Pig.23338	ADA-201;EOMES-201;BYSL-201
GO:1903431	e	positive regulation of cell maturation	3/872	13/21660	0.0137	1.0	biological_process	Pig.10005;Pig.10695;Pig.12677	AURKA;CDK1-203;CDC20-201
GO:0003995	e	acyl-CoA dehydrogenase activity	3/872	13/21660	0.0137	1.0	molecular_function	MSTRG.31542;Pig.06054;Pig.20288	MSTRG.31542;ACAD11-201;GCDH-201
GO:0009200	e	deoxyribonucleoside triphosphate metabolic process	3/872	13/21660	0.0137	1.0	biological_process	Pig.03656;Pig.07438;Pig.16506	TYMS-201;ADA-201;ADK-201
GO:0045922	e	negative regulation of fatty acid metabolic process	3/872	13/21660	0.0137	1.0	biological_process	MSTRG.35576;Pig.06826;Pig.08752	MSTRG.35576;INSIG2-201;UGT1A10
GO:0006699	e	bile acid biosynthetic process	3/872	13/21660	0.0137	1.0	biological_process	MSTRG.15623;Pig.01268;Pig.14186	MSTRG.15623;AKR1D1-201;CYP27A1-202
GO:0031674	e	I band	3/872	13/21660	0.0137	1.0	cellular_component	MSTRG.35370;Pig.09674;Pig.09675	MSTRG.35370;LASP1-201;NEBL-201
GO:0099086	e	synaptonemal structure	3/872	13/21660	0.0137	1.0	cellular_component	MSTRG.9914;Pig.15765;Pig.21433	MSTRG.9914;SYCP1-201;PLK1-201
GO:0001523	e	retinoid metabolic process	5/872	36/21660	0.013999999999999999	1.0	biological_process	MSTRG.23344;Pig.00612;Pig.03077;Pig.03564;Pig.17564	MSTRG.23344;ADH5-201;SDC3-202;CRABP1-201;CYP1A1-201
GO:0043902	e	positive regulation of multi-organism process	5/872	36/21660	0.013999999999999999	1.0	biological_process	MSTRG.30843;Pig.08780;Pig.10005;Pig.10695;Pig.12677	MSTRG.30843;CIB1-201;AURKA;CDK1-203;CDC20-201
GO:0097367	e	carbohydrate derivative binding	107/872	2121/21660	0.0145	1.0	molecular_function	MSTRG.13008;MSTRG.16413;MSTRG.16641;MSTRG.18307;MSTRG.21817;MSTRG.24291;MSTRG.24297;MSTRG.24298;MSTRG.30967;MSTRG.35312;MSTRG.9117;MSTRG.9914;Pig.00272;Pig.00580;Pig.01165;Pig.01733;Pig.02010;Pig.02150;Pig.02613;Pig.02651;Pig.03512;Pig.03581;Pig.03582;Pig.03954;Pig.04471;Pig.04912;Pig.05598;Pig.05840;Pig.05883;Pig.06040;Pig.06452;Pig.06851;Pig.06985;Pig.07133;Pig.07147;Pig.07315;Pig.07438;Pig.074…	MSTRG.13008;MSTRG.16413;MSTRG.16641;MSTRG.18307;MSTRG.21817;MSTRG.24291;MSTRG.24297;MSTRG.24298;MSTRG.30967;MSTRG.35312;MSTRG.9117;MSTRG.9914;MYO7B-201;ABCG2-203;PDE4A-201;CDC7-201;PAPSS2-201;POLQ-201;FLT4-201;WRN-201;FLT3-201;Mthfs;Mthfs;ROS1-201;Pig.04471;MCM4-201;PBK-201;GLTP-201;OAS2-205;MCM2-201;GNA14-201;NLRX1-201;DDX25-201;RFC5-201;CIT-201;TTK-201;ADA-201;STK4-201;STK4-201;FIGN-201;PCCA-20…
GO:1905879	e	regulation of oogenesis	4/872	24/21660	0.0146	1.0	biological_process	Pig.01131;Pig.10005;Pig.10695;Pig.12677	CCNB1-201;AURKA;CDK1-203;CDC20-201
GO:2000403	e	positive regulation of lymphocyte migration	4/872	24/21660	0.0146	1.0	biological_process	MSTRG.27072;Pig.05087;Pig.08350;Pig.11436	MSTRG.27072;CCL21-201;CXCL10-201;AIF1-201
GO:0060281	e	regulation of oocyte development	4/872	24/21660	0.0146	1.0	biological_process	Pig.01131;Pig.10005;Pig.10695;Pig.12677	CCNB1-201;AURKA;CDK1-203;CDC20-201
GO:0097530	e	granulocyte migration	6/872	50/21660	0.0147	1.0	biological_process	MSTRG.27072;Pig.01165;Pig.02770;Pig.05087;Pig.08350;Pig.18155	MSTRG.27072;PDE4A-201;MCOLN2-201;CCL21-201;CXCL10-201;S100A8-201
GO:0045346	e	regulation of MHC class II biosynthetic process	2/872	5/21660	0.0149	1.0	biological_process	MSTRG.27018;Pig.05065	MSTRG.27018;NFX1-201
GO:0035404	e	histone-serine phosphorylation	2/872	5/21660	0.0149	1.0	biological_process	Pig.01131;Pig.18821	CCNB1-201;AURKB-202
GO:0031666	e	positive regulation of lipopolysaccharide-mediated signaling pathway	2/872	5/21660	0.0149	1.0	biological_process	Pig.01135;Pig.05699	CD180-201;MIF-201
GO:0008622	e	epsilon DNA polymerase complex	2/872	5/21660	0.0149	1.0	cellular_component	Pig.02883;Pig.05529	DNAAF2-201;POLE-201
GO:0009265	e	2'-deoxyribonucleotide biosynthetic process	2/872	5/21660	0.0149	1.0	biological_process	Pig.03656;Pig.16506	TYMS-201;ADK-201
GO:0046385	e	deoxyribose phosphate biosynthetic process	2/872	5/21660	0.0149	1.0	biological_process	Pig.03656;Pig.16506	TYMS-201;ADK-201
GO:0035529	e	NADH pyrophosphatase activity	2/872	5/21660	0.0149	1.0	molecular_function	Pig.04012;Pig.23153	ENPP3-201;GRIN2D-201
GO:0009396	e	folic acid-containing compound biosynthetic process	2/872	5/21660	0.0149	1.0	biological_process	Pig.02481;Pig.03582	Dhfr;Mthfs
GO:0043931	e	ossification involved in bone maturation	2/872	5/21660	0.0149	1.0	biological_process	MSTRG.34125;Pig.17760	MSTRG.34125;SEMA4D-201
GO:0004679	e	AMP-activated protein kinase activity	2/872	5/21660	0.0149	1.0	molecular_function	Pig.12450;Pig.13665	PRKAA2-201;PRKAG2-201
GO:0090435	e	protein localization to nuclear envelope	2/872	5/21660	0.0149	1.0	biological_process	MSTRG.9914;Pig.21433	MSTRG.9914;PLK1-201
GO:0046060	e	dATP metabolic process	2/872	5/21660	0.0149	1.0	biological_process	Pig.07438;Pig.16506	ADA-201;ADK-201
GO:0030397	e	membrane disassembly	2/872	5/21660	0.0149	1.0	biological_process	MSTRG.9914;Pig.21433	MSTRG.9914;PLK1-201
GO:1904380	e	endoplasmic reticulum mannose trimming	2/872	5/21660	0.0149	1.0	biological_process	Pig.01567;Pig.11870	EDEM1-201;EDEM2-201
GO:0000780	e	condensed nuclear chromosome, centromeric region	2/872	5/21660	0.0149	1.0	cellular_component	Pig.10005;Pig.18821	AURKA;AURKB-202
GO:1904776	e	regulation of protein localization to cell cortex	2/872	5/21660	0.0149	1.0	biological_process	MSTRG.9914;Pig.21433	MSTRG.9914;PLK1-201
GO:0042406	e	extrinsic component of endoplasmic reticulum membrane	2/872	5/21660	0.0149	1.0	cellular_component	Pig.03917;Pig.17551	GBA2-201;PML-202
GO:0009298	e	GDP-mannose biosynthetic process	2/872	5/21660	0.0149	1.0	biological_process	MSTRG.20872;Pig.15856	MSTRG.20872;GMPPA-201
GO:0006477	e	protein sulfation	2/872	5/21660	0.0149	1.0	biological_process	Pig.13720;Pig.14150	TPST1-201;HS3ST3B1-201
GO:0051081	e	nuclear envelope disassembly	2/872	5/21660	0.0149	1.0	biological_process	MSTRG.9914;Pig.21433	MSTRG.9914;PLK1-201
GO:0032909	e	regulation of transforming growth factor beta2 production	2/872	5/21660	0.0149	1.0	biological_process	Pig.03638;Pig.12803	GATA6-201;CDH3-201
GO:0042445	e	hormone metabolic process	9/872	96/21660	0.0153	1.0	biological_process	MSTRG.23344;MSTRG.34889;Pig.00570;Pig.01268;Pig.03564;Pig.08207;Pig.09103;Pig.15466;Pig.17564	MSTRG.23344;MSTRG.34889;HSD17B11-201;AKR1D1-201;CRABP1-201;FDX1-201;CYP3A29-207;SGPL1-202;CYP1A1-201
GO:0016101	e	diterpenoid metabolic process	5/872	37/21660	0.0157	1.0	biological_process	MSTRG.23344;Pig.00612;Pig.03077;Pig.03564;Pig.17564	MSTRG.23344;ADH5-201;SDC3-202;CRABP1-201;CYP1A1-201
GO:0071704	e	organic substance metabolic process	255/872	5559/21660	0.0157	1.0	biological_process	MSTRG.11888;MSTRG.13512;MSTRG.14491;MSTRG.14990;MSTRG.15623;MSTRG.15710;MSTRG.16413;MSTRG.16641;MSTRG.16709;MSTRG.19148;MSTRG.20872;MSTRG.21021;MSTRG.21817;MSTRG.22096;MSTRG.23344;MSTRG.23807;MSTRG.24298;MSTRG.24761;MSTRG.30803;MSTRG.30843;MSTRG.30945;MSTRG.30967;MSTRG.31542;MSTRG.31731;MSTRG.33334;MSTRG.34889;MSTRG.35576;MSTRG.38304;MSTRG.39459;MSTRG.40666;MSTRG.41689;MSTRG.43602;MSTRG.5645;MSTR…	MSTRG.11888;MSTRG.13512;MSTRG.14491;MSTRG.14990;MSTRG.15623;MSTRG.15710;MSTRG.16413;MSTRG.16641;MSTRG.16709;MSTRG.19148;MSTRG.20872;MSTRG.21021;MSTRG.21817;MSTRG.22096;MSTRG.23344;MSTRG.23807;MSTRG.24298;MSTRG.24761;MSTRG.30803;MSTRG.30843;MSTRG.30945;MSTRG.30967;MSTRG.31542;MSTRG.31731;MSTRG.33334;MSTRG.34889;MSTRG.35576;MSTRG.38304;MSTRG.39459;MSTRG.40666;MSTRG.41689;MSTRG.43602;MSTRG.5645;MSTR…
GO:1903510	e	mucopolysaccharide metabolic process	6/872	51/21660	0.0161	1.0	biological_process	MSTRG.30843;MSTRG.30945;Pig.01350;Pig.01753;Pig.10926;Pig.10927	MSTRG.30843;MSTRG.30945;HYAL4-201;HS2ST1;ITIH4-201;ITIH3-201
GO:0019217	e	regulation of fatty acid metabolic process	6/872	51/21660	0.0161	1.0	biological_process	MSTRG.35576;Pig.00491;Pig.06826;Pig.08752;Pig.13665;Pig.14368	MSTRG.35576;SLC45A3-201;INSIG2-201;UGT1A10;PRKAG2-201;LPGAT1-201
GO:0015631	e	tubulin binding	19/872	263/21660	0.0161	1.0	molecular_function	MSTRG.13183;MSTRG.14114;MSTRG.9914;Pig.00604;Pig.02375;Pig.02566;Pig.09835;Pig.10400;Pig.10728;Pig.12139;Pig.12494;Pig.12653;Pig.13674;Pig.15138;Pig.17321;Pig.18024;Pig.18155;Pig.18266;Pig.21433	MSTRG.13183;MSTRG.14114;MSTRG.9914;UNC5C-201;BEX4-201;RGS14-201;HDAC6-201;KIF4A-202;NUSAP1;KIF14-201;KIF13A-202;KIF2C-201;KIF22-201;HOOK3-201;KIFC1-201;KIF18B-201;S100A8-201;SKA1-201;PLK1-201
GO:0050660	e	flavin adenine dinucleotide binding	8/872	81/21660	0.0162	1.0	molecular_function	MSTRG.14990;MSTRG.24761;MSTRG.24768;MSTRG.31542;Pig.05826;Pig.06054;Pig.08566;Pig.20288	MSTRG.14990;MSTRG.24761;MSTRG.24768;MSTRG.31542;DAO-203;ACAD11-201;MTHFR-202;GCDH-201
GO:0004521	e	endoribonuclease activity	8/872	81/21660	0.0162	1.0	molecular_function	MSTRG.40666;MSTRG.43602;Pig.11317;Pig.12350;Pig.14427;Pig.17806;Pig.21030;Pig.21250	MSTRG.40666;MSTRG.43602;Gm42048;LOC115490151;Gm43305;RIDA-201;Gm42048;FEN1-201
GO:1901136	e	carbohydrate derivative catabolic process	9/872	97/21660	0.0162	1.0	biological_process	MSTRG.30843;Pig.01350;Pig.01567;Pig.03077;Pig.03917;Pig.07438;Pig.07983;Pig.09584;Pig.12775	MSTRG.30843;HYAL4-201;EDEM1-201;SDC3-202;GBA2-201;ADA-201;NT5C-201;DERA-201;GPD1L
GO:0006633	e	fatty acid biosynthetic process	7/872	66/21660	0.0166	1.0	biological_process	Pig.02015;Pig.02390;Pig.05699;Pig.12450;Pig.13665;Pig.18653;Pig.22072	LOC101146782;PLP1-202;MIF-201;PRKAA2-201;PRKAG2-201;ALOX15-204;DECR2-201
GO:0005814	e	centriole	7/872	66/21660	0.0166	1.0	cellular_component	MSTRG.14114;MSTRG.9914;Pig.07357;Pig.09824;Pig.10005;Pig.15799;Pig.21433	MSTRG.14114;MSTRG.9914;CEP250-203;CCDC120-201;AURKA;POC1A-201;PLK1-201
GO:0046330	e	positive regulation of JNK cascade	7/872	66/21660	0.0166	1.0	biological_process	MSTRG.27072;MSTRG.6228;Pig.03227;Pig.05087;Pig.06992;Pig.15740;Pig.19421	MSTRG.27072;MSTRG.6228;MUL1-201;CCL21-201;TIRAP-202;MAP3K21-201;UNC5CL-201
GO:0019956	e	chemokine binding	4/872	25/21660	0.0168	1.0	molecular_function	Pig.07807;Pig.07876;Pig.07883;Pig.12710	CX3CR1-201;CCR9-201;CCRL2-203;CXCR5-201
GO:0000132	e	establishment of mitotic spindle orientation	4/872	25/21660	0.0168	1.0	biological_process	MSTRG.9914;Pig.03663;Pig.15638;Pig.21433	MSTRG.9914;NDC80-202;CENPA-201;PLK1-201
GO:0017046	e	peptide hormone binding	4/872	25/21660	0.0168	1.0	molecular_function	Pig.00096;Pig.05269;Pig.07830;Pig.07895	SLC40A1-201;LEPR-201;VIPR1-202;PTH1R-201
GO:0016832	e	aldehyde-lyase activity	3/872	14/21660	0.017	1.0	molecular_function	MSTRG.34889;Pig.09584;Pig.15466	MSTRG.34889;DERA-201;SGPL1-202
GO:0009110	e	vitamin biosynthetic process	3/872	14/21660	0.017	1.0	biological_process	MSTRG.14990;Pig.08561;Pig.12635	MSTRG.14990;UBIAD1-201;AKR1A1-201
GO:1905881	e	positive regulation of oogenesis	3/872	14/21660	0.017	1.0	biological_process	Pig.10005;Pig.10695;Pig.12677	AURKA;CDK1-203;CDC20-201
GO:0060282	e	positive regulation of oocyte development	3/872	14/21660	0.017	1.0	biological_process	Pig.10005;Pig.10695;Pig.12677	AURKA;CDK1-203;CDC20-201
GO:0033630	e	positive regulation of cell adhesion mediated by integrin	3/872	14/21660	0.017	1.0	biological_process	MSTRG.27072;Pig.05087;Pig.08780	MSTRG.27072;CCL21-201;CIB1-201
GO:1901361	e	organic cyclic compound catabolic process	23/872	343/21660	0.0174	1.0	biological_process	MSTRG.11888;MSTRG.14491;MSTRG.21021;MSTRG.22096;MSTRG.43602;MSTRG.5645;Pig.00570;Pig.01268;Pig.03251;Pig.04012;Pig.04244;Pig.05604;Pig.05826;Pig.07438;Pig.07983;Pig.09584;Pig.11469;Pig.14186;Pig.14632;Pig.16194;Pig.17278;Pig.21199;Pig.21250	MSTRG.11888;MSTRG.14491;MSTRG.21021;MSTRG.22096;MSTRG.43602;MSTRG.5645;HSD17B11-201;AKR1D1-201;ALDH4A1-201;ENPP3-201;KYNU-201;EPHX2-201;DAO-203;ADA-201;NT5C-201;DERA-201;DXO-201;CYP27A1-202;EXOSC2-203;EXOSC5-201;PAN2-202;PYM1-201;FEN1-201
GO:0034644	e	cellular response to UV	6/872	52/21660	0.0176	1.0	biological_process	MSTRG.30843;Pig.05598;Pig.10816;Pig.16569;Pig.18821;Pig.21489	MSTRG.30843;PBK-201;TP53INP1-201;RHNO1-201;AURKB-202;PTPRK-201
GO:0099513	e	polymeric cytoskeletal fiber	23/872	344/21660	0.0177	1.0	cellular_component	MSTRG.16709;MSTRG.43067;MSTRG.9914;Pig.02375;Pig.05160;Pig.07644;Pig.09835;Pig.10005;Pig.10400;Pig.10695;Pig.10728;Pig.11436;Pig.11825;Pig.12385;Pig.12389;Pig.12653;Pig.13674;Pig.17321;Pig.18024;Pig.18266;Pig.18821;Pig.21433;Pig.21658	MSTRG.16709;MSTRG.43067;MSTRG.9914;BEX4-201;SHTN1-201;KRT7-201;HDAC6-201;AURKA;KIF4A-202;CDK1-203;NUSAP1;AIF1-201;SARM1-201;GRAMD2B-201;LMNB1-201;KIF2C-201;KIF22-201;KIFC1-201;KIF18B-201;SKA1-201;AURKB-202;PLK1-201;FAM83H-201
GO:0008203	e	cholesterol metabolic process	8/872	83/21660	0.0185	1.0	biological_process	MSTRG.15623;Pig.01268;Pig.03917;Pig.06826;Pig.08207;Pig.08955;Pig.12450;Pig.14186	MSTRG.15623;AKR1D1-201;GBA2-201;INSIG2-201;FDX1-201;ACAA2-203;PRKAA2-201;CYP27A1-202
GO:0016887	e	ATPase activity	25/872	387/21660	0.0185	1.0	molecular_function	MSTRG.21817;MSTRG.24291;MSTRG.24297;Pig.00580;Pig.01582;Pig.02651;Pig.03740;Pig.04912;Pig.06040;Pig.06985;Pig.07133;Pig.08030;Pig.08031;Pig.10400;Pig.10669;Pig.10745;Pig.12653;Pig.16068;Pig.17321;Pig.17783;Pig.18024;Pig.18243;Pig.19068;Pig.19810;Pig.22198	MSTRG.21817;MSTRG.24291;MSTRG.24297;ABCG2-203;MOV10-203;WRN-201;DSCC1-202;MCM4-201;MCM2-201;DDX25-201;RFC5-201;ABCA9-201;ABCA6-203;KIF4A-202;ABCB10-201;RAD51-201;KIF2C-201;ABCC4;KIFC1-201;MCM3-201;KIF18B-201;DHX57-203;DHX58-203;RNF213;ABCC4
GO:0097009	e	energy homeostasis	4/872	26/21660	0.0193	1.0	biological_process	MSTRG.22383;Pig.00323;Pig.05269;Pig.09896	MSTRG.22383;CD36-201;LEPR-201;AMPD3-204
GO:0070228	e	regulation of lymphocyte apoptotic process	4/872	26/21660	0.0193	1.0	biological_process	Pig.05699;Pig.07438;Pig.10507;Pig.18821	MIF-201;ADA-201;EFNA1-202;AURKB-202
GO:0006950	e	response to stress	90/872	1767/21660	0.0194	1.0	biological_process	MSTRG.16413;MSTRG.16641;MSTRG.22383;MSTRG.24298;MSTRG.27072;MSTRG.30843;MSTRG.30945;MSTRG.30967;MSTRG.35576;MSTRG.38632;MSTRG.43067;MSTRG.9914;Pig.00547;Pig.00612;Pig.01249;Pig.01257;Pig.01567;Pig.01937;Pig.01994;Pig.02390;Pig.02566;Pig.02651;Pig.02730;Pig.02883;Pig.03112;Pig.03172;Pig.03227;Pig.03638;Pig.03866;Pig.03892;Pig.04651;Pig.05087;Pig.05529;Pig.05699;Pig.05738;Pig.05883;Pig.05930;Pig.06…	MSTRG.16413;MSTRG.16641;MSTRG.22383;MSTRG.24298;MSTRG.27072;MSTRG.30843;MSTRG.30945;MSTRG.30967;MSTRG.35576;MSTRG.38632;MSTRG.43067;MSTRG.9914;PLAC8;ADH5-201;C7-201;C9-202;EDEM1-201;DNTT-201;IFIT2-201;PLP1-202;RGS14-201;WRN-201;NEIL3-201;DNAAF2-201;IFI6-201;IFNLR1-201;MUL1-201;GATA6-201;TRIM14-201;ZBTB5-201;PRDX6-201;CCL21-201;POLE-201;MIF-201;DEPDC5;OAS2-205;FANCF-201;TLR8-201;MCM2-201;INSIG2-20…
GO:0009987	e	cellular process	475/872	10964/21660	0.0205	1.0	biological_process	MSTRG.11399;MSTRG.11888;MSTRG.13183;MSTRG.13512;MSTRG.14114;MSTRG.14491;MSTRG.14990;MSTRG.15623;MSTRG.15710;MSTRG.16413;MSTRG.16641;MSTRG.16709;MSTRG.18579;MSTRG.19148;MSTRG.19396;MSTRG.20872;MSTRG.21021;MSTRG.21817;MSTRG.22096;MSTRG.22383;MSTRG.23344;MSTRG.23807;MSTRG.24291;MSTRG.24298;MSTRG.24761;MSTRG.27072;MSTRG.29735;MSTRG.30803;MSTRG.30843;MSTRG.30945;MSTRG.30967;MSTRG.31542;MSTRG.31731;MST…	MSTRG.11399;MSTRG.11888;MSTRG.13183;MSTRG.13512;MSTRG.14114;MSTRG.14491;MSTRG.14990;MSTRG.15623;MSTRG.15710;MSTRG.16413;MSTRG.16641;MSTRG.16709;MSTRG.18579;MSTRG.19148;MSTRG.19396;MSTRG.20872;MSTRG.21021;MSTRG.21817;MSTRG.22096;MSTRG.22383;MSTRG.23344;MSTRG.23807;MSTRG.24291;MSTRG.24298;MSTRG.24761;MSTRG.27072;MSTRG.29735;MSTRG.30803;MSTRG.30843;MSTRG.30945;MSTRG.30967;MSTRG.31542;MSTRG.31731;MST…
GO:0007205	e	protein kinase C-activating G protein-coupled receptor signaling pathway	3/872	15/21660	0.0206	1.0	biological_process	Pig.16398;Pig.17019;Pig.22141	DGKZ-201;PICK1-201;DGKQ-202
GO:0003688	e	DNA replication origin binding	3/872	15/21660	0.0206	1.0	molecular_function	Pig.06040;Pig.14723;Pig.17783	MCM2-201;ORC1-202;MCM3-201
GO:0045740	e	positive regulation of DNA replication	3/872	15/21660	0.0206	1.0	biological_process	Pig.01733;Pig.05919;Pig.11740	CDC7-201;E2F8-201;E2F7-201
GO:0097061	e	dendritic spine organization	3/872	15/21660	0.0206	1.0	biological_process	Pig.09835;Pig.10703;Pig.17019	HDAC6-201;ZNF365-201;PICK1-201
GO:1904925	e	positive regulation of autophagy of mitochondrion in response to mitochondrial depolarization	3/872	15/21660	0.0206	1.0	biological_process	MSTRG.16413;Pig.03227;Pig.09835	MSTRG.16413;MUL1-201;HDAC6-201
GO:0008409	e	5'-3' exonuclease activity	3/872	15/21660	0.0206	1.0	molecular_function	Pig.11469;Pig.12497;Pig.21250	DXO-201;EXO1-201;FEN1-201
GO:0051383	e	kinetochore organization	3/872	15/21660	0.0206	1.0	biological_process	Pig.03663;Pig.14264;Pig.15638	NDC80-202;CENPT-201;CENPA-201
GO:0007064	e	mitotic sister chromatid cohesion	3/872	15/21660	0.0206	1.0	biological_process	Pig.03740;Pig.04567;Pig.12677	DSCC1-202;PTTG1;CDC20-201
GO:2000241	e	regulation of reproductive process	9/872	101/21660	0.0206	1.0	biological_process	MSTRG.30843;Pig.01131;Pig.02158;Pig.07438;Pig.07445;Pig.08780;Pig.10005;Pig.10695;Pig.12677	MSTRG.30843;CCNB1-201;EAF2-201;ADA-201;STK4-201;CIB1-201;AURKA;CDK1-203;CDC20-201
GO:0006766	e	vitamin metabolic process	6/872	54/21660	0.0209	1.0	biological_process	MSTRG.14990;Pig.02481;Pig.03564;Pig.08561;Pig.12635;Pig.19196	MSTRG.14990;Dhfr;CRABP1-201;UBIAD1-201;AKR1A1-201;TTPAL-201
GO:0001817	e	regulation of cytokine production	26/872	408/21660	0.0212	1.0	biological_process	Pig.01165;Pig.02410;Pig.02770;Pig.03227;Pig.03384;Pig.03638;Pig.05699;Pig.06851;Pig.06992;Pig.07247;Pig.07248;Pig.07807;Pig.10487;Pig.11436;Pig.12803;Pig.13026;Pig.15851;Pig.17367;Pig.17551;Pig.19068;Pig.19592;Pig.21136;Pig.21305;Pig.21587;Pig.21740;Pig.23697	PDE4A-201;RNF128-201;MCOLN2-201;MUL1-201;CCBE1-201;GATA6-201;MIF-201;NLRX1-201;TIRAP-202;TLR1-201;TLR6-201;CX3CR1-201;IL6R-203;AIF1-201;CDH3-201;VTCN1-201;TRAIP-201;CARD11-201;PML-202;DHX58-203;SERPINB1-201;TLR5-201;IL27-201;IRF3-202;PLCG2-201;RNF149-203
GO:0032496	e	response to lipopolysaccharide	11/872	131/21660	0.0214	1.0	biological_process	MSTRG.35370;Pig.00612;Pig.01135;Pig.01165;Pig.06992;Pig.07015;Pig.07807;Pig.08350;Pig.16414;Pig.21740;Pig.23745	MSTRG.35370;ADH5-201;CD180-201;PDE4A-201;TIRAP-202;STAP1-201;CX3CR1-201;CXCL10-201;NR1H3-201;PLCG2-201;SHPK
GO:0051653	e	spindle localization	5/872	40/21660	0.0214	1.0	biological_process	MSTRG.9914;Pig.03663;Pig.10728;Pig.15638;Pig.21433	MSTRG.9914;NDC80-202;NUSAP1;CENPA-201;PLK1-201
GO:0017014	e	protein nitrosylation	2/872	6/21660	0.0218	1.0	biological_process	Pig.00612;Pig.18155	ADH5-201;S100A8-201
GO:0036388	e	pre-replicative complex assembly	2/872	6/21660	0.0218	1.0	biological_process	Pig.06040;Pig.17783	MCM2-201;MCM3-201
GO:2000668	e	regulation of dendritic cell apoptotic process	2/872	6/21660	0.0218	1.0	biological_process	MSTRG.27072;Pig.05087	MSTRG.27072;CCL21-201
GO:0004571	e	mannosyl-oligosaccharide 1,2-alpha-mannosidase activity	2/872	6/21660	0.0218	1.0	molecular_function	Pig.01567;Pig.11870	EDEM1-201;EDEM2-201
GO:1902299	e	pre-replicative complex assembly involved in cell cycle DNA replication	2/872	6/21660	0.0218	1.0	biological_process	Pig.06040;Pig.17783	MCM2-201;MCM3-201
GO:0019206	e	nucleoside kinase activity	2/872	6/21660	0.0218	1.0	molecular_function	Pig.16506;Pig.23430	ADK-201;TK1-201
GO:1904995	e	negative regulation of leukocyte adhesion to vascular endothelial cell	2/872	6/21660	0.0218	1.0	biological_process	MSTRG.27072;Pig.05087	MSTRG.27072;CCL21-201
GO:0005001	e	transmembrane receptor protein tyrosine phosphatase activity	2/872	6/21660	0.0218	1.0	molecular_function	Pig.07419;Pig.21489	PTPRT-201;PTPRK-201
GO:0042940	e	D-amino acid transport	2/872	6/21660	0.0218	1.0	biological_process	Pig.02538;Pig.03294	SFXN1-201;SLC1A1-201
GO:0008172	e	S-methyltransferase activity	2/872	6/21660	0.0218	1.0	molecular_function	Pig.11557;Pig.13814	MGMT-201;TPMT-201
GO:0036508	e	protein alpha-1,2-demannosylation	2/872	6/21660	0.0218	1.0	biological_process	Pig.01567;Pig.11870	EDEM1-201;EDEM2-201
GO:0036507	e	protein demannosylation	2/872	6/21660	0.0218	1.0	biological_process	Pig.01567;Pig.11870	EDEM1-201;EDEM2-201
GO:0010887	e	negative regulation of cholesterol storage	2/872	6/21660	0.0218	1.0	biological_process	Pig.03261;Pig.16414	TTC39B-201;NR1H3-201
GO:0002407	e	dendritic cell chemotaxis	2/872	6/21660	0.0218	1.0	biological_process	MSTRG.27072;Pig.05087	MSTRG.27072;CCL21-201
GO:0001727	e	lipid kinase activity	2/872	6/21660	0.0218	1.0	molecular_function	Pig.16398;Pig.19105	DGKZ-201;CERK-201
GO:0018119	e	peptidyl-cysteine S-nitrosylation	2/872	6/21660	0.0218	1.0	biological_process	Pig.00612;Pig.18155	ADH5-201;S100A8-201
GO:0032933	e	SREBP signaling pathway	2/872	6/21660	0.0218	1.0	biological_process	MSTRG.35576;Pig.06826	MSTRG.35576;INSIG2-201
GO:0001767	e	establishment of lymphocyte polarity	2/872	6/21660	0.0218	1.0	biological_process	MSTRG.27072;Pig.05087	MSTRG.27072;CCL21-201
GO:0001768	e	establishment of T cell polarity	2/872	6/21660	0.0218	1.0	biological_process	MSTRG.27072;Pig.05087	MSTRG.27072;CCL21-201
GO:0035662	e	Toll-like receptor 4 binding	2/872	6/21660	0.0218	1.0	molecular_function	Pig.06992;Pig.18155	TIRAP-202;S100A8-201
GO:0005664	e	nuclear origin of replication recognition complex	2/872	6/21660	0.0218	1.0	cellular_component	Pig.06040;Pig.14723	MCM2-201;ORC1-202
GO:0090043	e	regulation of tubulin deacetylation	2/872	6/21660	0.0218	1.0	biological_process	Pig.02375;Pig.12450	BEX4-201;PRKAA2-201
GO:1903237	e	negative regulation of leukocyte tethering or rolling	2/872	6/21660	0.0218	1.0	biological_process	MSTRG.27072;Pig.05087	MSTRG.27072;CCL21-201
GO:0000800	e	lateral element	2/872	6/21660	0.0218	1.0	cellular_component	Pig.09730;Pig.10745	REC8-201;RAD51-201
GO:0045295	e	gamma-catenin binding	2/872	6/21660	0.0218	1.0	molecular_function	Pig.07419;Pig.21489	PTPRT-201;PTPRK-201
GO:0006068	e	ethanol catabolic process	2/872	6/21660	0.0218	1.0	biological_process	Pig.05868;Pig.19743	ALDH2-202;SULT1C2-201
GO:0034587	e	piRNA metabolic process	2/872	6/21660	0.0218	1.0	biological_process	Pig.01660;Pig.10731	HENMT1-201;EXD1-201
GO:0006267	e	pre-replicative complex assembly involved in nuclear cell cycle DNA replication	2/872	6/21660	0.0218	1.0	biological_process	Pig.06040;Pig.17783	MCM2-201;MCM3-201
GO:1900262	e	regulation of DNA-directed DNA polymerase activity	2/872	6/21660	0.0218	1.0	biological_process	Pig.03740;Pig.07133	DSCC1-202;RFC5-201
GO:1900264	e	positive regulation of DNA-directed DNA polymerase activity	2/872	6/21660	0.0218	1.0	biological_process	Pig.03740;Pig.07133	DSCC1-202;RFC5-201
GO:0032490	e	detection of molecule of bacterial origin	2/872	6/21660	0.0218	1.0	biological_process	Pig.07247;Pig.07248	TLR1-201;TLR6-201
GO:0015924	e	mannosyl-oligosaccharide mannosidase activity	2/872	6/21660	0.0218	1.0	molecular_function	Pig.01567;Pig.11870	EDEM1-201;EDEM2-201
GO:0016321	e	female meiosis chromosome segregation	2/872	6/21660	0.0218	1.0	biological_process	MSTRG.9914;Pig.21433	MSTRG.9914;PLK1-201
GO:0019198	e	transmembrane receptor protein phosphatase activity	2/872	6/21660	0.0218	1.0	molecular_function	Pig.07419;Pig.21489	PTPRT-201;PTPRK-201
GO:1902749	e	regulation of cell cycle G2/M phase transition	9/872	102/21660	0.0218	1.0	biological_process	MSTRG.9914;Pig.01131;Pig.01733;Pig.08794;Pig.09806;Pig.10695;Pig.14723;Pig.18821;Pig.21433	MSTRG.9914;CCNB1-201;CDC7-201;TICRR-202;CCNB3-202;CDK1-203;ORC1-202;AURKB-202;PLK1-201
GO:0051294	e	establishment of spindle orientation	4/872	27/21660	0.0219	1.0	biological_process	MSTRG.9914;Pig.03663;Pig.15638;Pig.21433	MSTRG.9914;NDC80-202;CENPA-201;PLK1-201
GO:0060761	e	negative regulation of response to cytokine stimulus	4/872	27/21660	0.0219	1.0	biological_process	Pig.03227;Pig.07015;Pig.12313;Pig.15851	MUL1-201;STAP1-201;TLE5-201;TRAIP-201
GO:0043550	e	regulation of lipid kinase activity	4/872	27/21660	0.0219	1.0	biological_process	MSTRG.14114;MSTRG.27072;Pig.05087;Pig.16398	MSTRG.14114;MSTRG.27072;CCL21-201;DGKZ-201
GO:0004386	e	helicase activity	12/872	152/21660	0.022000000000000002	1.0	molecular_function	MSTRG.21817;Pig.01582;Pig.02651;Pig.03740;Pig.04912;Pig.06040;Pig.06985;Pig.07133;Pig.10745;Pig.17783;Pig.18243;Pig.19068	MSTRG.21817;MOV10-203;WRN-201;DSCC1-202;MCM4-201;MCM2-201;DDX25-201;RFC5-201;RAD51-201;MCM3-201;DHX57-203;DHX58-203
GO:0016740	e	transferase activity	127/872	2605/21660	0.0222	1.0	molecular_function	MSTRG.13155;MSTRG.16413;MSTRG.16641;MSTRG.16709;MSTRG.18307;MSTRG.21021;MSTRG.23348;MSTRG.23807;MSTRG.24298;MSTRG.27373;MSTRG.30803;MSTRG.43385;MSTRG.44269;MSTRG.44455;MSTRG.45235;MSTRG.6228;MSTRG.9914;Pig.00337;Pig.00412;Pig.01005;Pig.01131;Pig.01206;Pig.01495;Pig.01660;Pig.01733;Pig.01753;Pig.01777;Pig.01932;Pig.01937;Pig.02010;Pig.02150;Pig.02410;Pig.02604;Pig.02613;Pig.02794;Pig.02881;Pig.028…	MSTRG.13155;MSTRG.16413;MSTRG.16641;MSTRG.16709;MSTRG.18307;MSTRG.21021;MSTRG.23348;MSTRG.23807;MSTRG.24298;MSTRG.27373;MSTRG.30803;MSTRG.43385;MSTRG.44269;MSTRG.44455;MSTRG.45235;MSTRG.6228;MSTRG.9914;CROT-202;ASB4-201;CCNA1-201;CCNB1-201;PARP8-203;WWP1-201;HENMT1-201;CDC7-201;HS2ST1;CNKSR2-201;PIK3AP1-201;DNTT-201;PAPSS2-201;POLQ-201;RNF128-201;MGAT4B-201;FLT4-201;MOCOS-203;MGAT2-201;DNAAF2-201…
GO:0005813	e	centrosome	22/872	330/21660	0.0224	1.0	cellular_component	MSTRG.13183;MSTRG.14114;MSTRG.30967;MSTRG.9914;Pig.00882;Pig.01131;Pig.01165;Pig.02566;Pig.03663;Pig.07357;Pig.08780;Pig.10005;Pig.10695;Pig.12332;Pig.12653;Pig.15799;Pig.16766;Pig.17170;Pig.17783;Pig.18821;Pig.20250;Pig.21433	MSTRG.13183;MSTRG.14114;MSTRG.30967;MSTRG.9914;NIT2-201;CCNB1-201;PDE4A-201;RGS14-201;NDC80-202;CEP250-203;CIB1-201;AURKA;CDK1-203;SPPL2B-201;KIF2C-201;POC1A-201;PRKCB-201;CCDC61-201;MCM3-201;AURKB-202;CDC45-201;PLK1-201
GO:0019395	e	fatty acid oxidation	6/872	55/21660	0.0227	1.0	biological_process	MSTRG.31542;Pig.00337;Pig.06054;Pig.08955;Pig.14715;Pig.18653	MSTRG.31542;CROT-202;ACAD11-201;ACAA2-203;ECHDC2-201;ALOX15-204
GO:0016616	e	oxidoreductase activity, acting on the CH-OH group of donors, NAD or NADP as acceptor	11/872	133/21660	0.0228	1.0	molecular_function	MSTRG.23344;MSTRG.31731;MSTRG.41689;MSTRG.9236;Pig.00612;Pig.01268;Pig.03336;Pig.08783;Pig.12635;Pig.12775;Pig.23612	MSTRG.23344;MSTRG.31731;MSTRG.41689;MSTRG.9236;ADH5-201;AKR1D1-201;ZADH2-201;IDH2-202;AKR1A1-201;GPD1L;LDHA-202
GO:0030593	e	neutrophil chemotaxis	5/872	41/21660	0.0236	1.0	biological_process	MSTRG.27072;Pig.01165;Pig.05087;Pig.08350;Pig.18155	MSTRG.27072;PDE4A-201;CCL21-201;CXCL10-201;S100A8-201
GO:1901657	e	glycosyl compound metabolic process	8/872	87/21660	0.0239	1.0	biological_process	Pig.03917;Pig.07438;Pig.09584;Pig.09896;Pig.12635;Pig.16506;Pig.22414;Pig.23430	GBA2-201;ADA-201;DERA-201;AMPD3-204;AKR1A1-201;ADK-201;NME3-201;TK1-201
GO:0000922	e	spindle pole	8/872	87/21660	0.0239	1.0	cellular_component	MSTRG.13183;MSTRG.9914;Pig.01131;Pig.02375;Pig.10005;Pig.12677;Pig.15799;Pig.21433	MSTRG.13183;MSTRG.9914;CCNB1-201;BEX4-201;AURKA;CDC20-201;POC1A-201;PLK1-201
GO:0008152	e	metabolic process	268/872	5924/21660	0.0245	1.0	biological_process	MSTRG.11888;MSTRG.13512;MSTRG.14491;MSTRG.14990;MSTRG.15623;MSTRG.15710;MSTRG.16413;MSTRG.16641;MSTRG.16709;MSTRG.19148;MSTRG.20872;MSTRG.21021;MSTRG.21817;MSTRG.22096;MSTRG.22383;MSTRG.23344;MSTRG.23807;MSTRG.24298;MSTRG.24761;MSTRG.30803;MSTRG.30843;MSTRG.30945;MSTRG.30967;MSTRG.31542;MSTRG.31731;MSTRG.33334;MSTRG.34889;MSTRG.35576;MSTRG.38304;MSTRG.39459;MSTRG.40666;MSTRG.41689;MSTRG.43602;MST…	MSTRG.11888;MSTRG.13512;MSTRG.14491;MSTRG.14990;MSTRG.15623;MSTRG.15710;MSTRG.16413;MSTRG.16641;MSTRG.16709;MSTRG.19148;MSTRG.20872;MSTRG.21021;MSTRG.21817;MSTRG.22096;MSTRG.22383;MSTRG.23344;MSTRG.23807;MSTRG.24298;MSTRG.24761;MSTRG.30803;MSTRG.30843;MSTRG.30945;MSTRG.30967;MSTRG.31542;MSTRG.31731;MSTRG.33334;MSTRG.34889;MSTRG.35576;MSTRG.38304;MSTRG.39459;MSTRG.40666;MSTRG.41689;MSTRG.43602;MST…
GO:0106027	e	neuron projection organization	3/872	16/21660	0.0246	1.0	biological_process	Pig.09835;Pig.10703;Pig.17019	HDAC6-201;ZNF365-201;PICK1-201
GO:0006706	e	steroid catabolic process	3/872	16/21660	0.0246	1.0	biological_process	Pig.00570;Pig.01268;Pig.14186	HSD17B11-201;AKR1D1-201;CYP27A1-202
GO:1903599	e	positive regulation of autophagy of mitochondrion	3/872	16/21660	0.0246	1.0	biological_process	MSTRG.16413;Pig.03227;Pig.09835	MSTRG.16413;MUL1-201;HDAC6-201
GO:0007076	e	mitotic chromosome condensation	3/872	16/21660	0.0246	1.0	biological_process	Pig.05320;Pig.10728;Pig.18699	NCAPG-201;NUSAP1;NCAPD2-202
GO:0099173	e	postsynapse organization	3/872	16/21660	0.0246	1.0	biological_process	Pig.09835;Pig.10703;Pig.17019	HDAC6-201;ZNF365-201;PICK1-201
GO:0045132	e	meiotic chromosome segregation	3/872	16/21660	0.0246	1.0	biological_process	MSTRG.9914;Pig.04567;Pig.21433	MSTRG.9914;PTTG1;PLK1-201
GO:1904923	e	regulation of autophagy of mitochondrion in response to mitochondrial depolarization	3/872	16/21660	0.0246	1.0	biological_process	MSTRG.16413;Pig.03227;Pig.09835	MSTRG.16413;MUL1-201;HDAC6-201
GO:0051301	e	cell division	14/872	189/21660	0.0247	1.0	biological_process	MSTRG.16709;Pig.01733;Pig.02566;Pig.08780;Pig.09976;Pig.10005;Pig.10695;Pig.12677;Pig.14723;Pig.18266;Pig.18699;Pig.19542;Pig.20250;Pig.21068	MSTRG.16709;CDC7-201;RGS14-201;CIB1-201;PARD6B-202;AURKA;CDK1-203;CDC20-201;ORC1-202;SKA1-201;NCAPD2-202;SPC24-201;CDC45-201;CDCA7L-201
GO:0044237	e	cellular metabolic process	244/872	5350/21660	0.0247	1.0	biological_process	MSTRG.11888;MSTRG.13512;MSTRG.14491;MSTRG.14990;MSTRG.15623;MSTRG.15710;MSTRG.16413;MSTRG.16641;MSTRG.16709;MSTRG.19148;MSTRG.20872;MSTRG.21021;MSTRG.21817;MSTRG.22096;MSTRG.22383;MSTRG.23344;MSTRG.23807;MSTRG.24298;MSTRG.24761;MSTRG.30803;MSTRG.30843;MSTRG.30945;MSTRG.30967;MSTRG.31542;MSTRG.33334;MSTRG.34889;MSTRG.35576;MSTRG.38304;MSTRG.40666;MSTRG.41689;MSTRG.43602;MSTRG.5645;MSTRG.6228;MSTRG…	MSTRG.11888;MSTRG.13512;MSTRG.14491;MSTRG.14990;MSTRG.15623;MSTRG.15710;MSTRG.16413;MSTRG.16641;MSTRG.16709;MSTRG.19148;MSTRG.20872;MSTRG.21021;MSTRG.21817;MSTRG.22096;MSTRG.22383;MSTRG.23344;MSTRG.23807;MSTRG.24298;MSTRG.24761;MSTRG.30803;MSTRG.30843;MSTRG.30945;MSTRG.30967;MSTRG.31542;MSTRG.33334;MSTRG.34889;MSTRG.35576;MSTRG.38304;MSTRG.40666;MSTRG.41689;MSTRG.43602;MSTRG.5645;MSTRG.6228;MSTRG…
GO:0051443	e	positive regulation of ubiquitin-protein transferase activity	4/872	28/21660	0.0248	1.0	biological_process	MSTRG.9914;Pig.12677;Pig.16697;Pig.21433	MSTRG.9914;CDC20-201;DCUN1D4-201;PLK1-201
GO:0001954	e	positive regulation of cell-matrix adhesion	4/872	28/21660	0.0248	1.0	biological_process	MSTRG.27072;Pig.05087;Pig.08780;Pig.09288	MSTRG.27072;CCL21-201;CIB1-201;VEGFA-201
GO:0050707	e	regulation of cytokine secretion	4/872	28/21660	0.0248	1.0	biological_process	Pig.05699;Pig.07247;Pig.07248;Pig.21136	MIF-201;TLR1-201;TLR6-201;TLR5-201
GO:0016645	e	oxidoreductase activity, acting on the CH-NH group of donors	4/872	28/21660	0.0248	1.0	molecular_function	MSTRG.21021;Pig.02481;Pig.03251;Pig.08566	MSTRG.21021;Dhfr;ALDH4A1-201;MTHFR-202
GO:0051607	e	defense response to virus	10/872	113/21660	0.0253	1.0	biological_process	Pig.01994;Pig.03112;Pig.03172;Pig.05883;Pig.06007;Pig.08350;Pig.16194;Pig.17276;Pig.20666;Pig.21587	IFIT2-201;IFI6-201;IFNLR1-201;OAS2-205;TLR8-201;CXCL10-201;EXOSC5-201;STAT2-201;IFITM1;IRF3-202
GO:0051726	e	regulation of cell cycle	41/872	718/21660	0.0257	1.0	biological_process	MSTRG.16709;MSTRG.9914;Pig.01005;Pig.01015;Pig.01131;Pig.01733;Pig.02022;Pig.03638;Pig.03663;Pig.04567;Pig.05699;Pig.05705;Pig.05919;Pig.07147;Pig.07315;Pig.07357;Pig.08794;Pig.09806;Pig.10005;Pig.10695;Pig.10728;Pig.10753;Pig.10758;Pig.10816;Pig.11180;Pig.11436;Pig.11740;Pig.12677;Pig.12710;Pig.13178;Pig.14196;Pig.14723;Pig.15799;Pig.16398;Pig.16569;Pig.17551;Pig.18821;Pig.21250;Pig.21433;Pig.21…	MSTRG.16709;MSTRG.9914;CCNA1-201;NUDT6-202;CCNB1-201;CDC7-201;ZWINT-202;GATA6-201;NDC80-202;PTTG1;MIF-201;SUSD2;E2F8-201;CIT-201;TTK-201;CEP250-203;TICRR-202;CCNB3-202;AURKA;CDK1-203;NUSAP1;IVD-204;BUB1B;TP53INP1-201;PRR11-201;AIF1-201;E2F7-201;CDC20-201;CXCR5-201;BUB1-201;CTDSP1-201;ORC1-202;POC1A-201;DGKZ-201;RHNO1-201;PML-202;AURKB-202;FEN1-201;PLK1-201;PTPRK-201;CDT1
GO:1901616	e	organic hydroxy compound catabolic process	5/872	42/21660	0.026000000000000002	1.0	biological_process	Pig.01268;Pig.05868;Pig.08649;Pig.14186;Pig.19743	AKR1D1-201;ALDH2-202;MTMR7-201;CYP27A1-202;SULT1C2-201
GO:0017048	e	Rho GTPase binding	11/872	137/21660	0.0262	1.0	molecular_function	Pig.01392;Pig.01663;Pig.04082;Pig.06613;Pig.08745;Pig.09976;Pig.11506;Pig.17664;Pig.17934;Pig.20199;Pig.20350	DOCK4-201;VAV3-201;FGD6-201;FGD4;NGEF-202;PARD6B-202;RTKN-201;NET1-201;FGD3-206;ARHGEF10L-201;ARHGEF37-201
GO:0034440	e	lipid oxidation	6/872	57/21660	0.0266	1.0	biological_process	MSTRG.31542;Pig.00337;Pig.06054;Pig.08955;Pig.14715;Pig.18653	MSTRG.31542;CROT-202;ACAD11-201;ACAA2-203;ECHDC2-201;ALOX15-204
GO:0030203	e	glycosaminoglycan metabolic process	7/872	73/21660	0.0274	1.0	biological_process	MSTRG.30843;MSTRG.30945;Pig.01350;Pig.01753;Pig.03077;Pig.10926;Pig.10927	MSTRG.30843;MSTRG.30945;HYAL4-201;HS2ST1;SDC3-202;ITIH4-201;ITIH3-201
GO:0009069	e	serine family amino acid metabolic process	4/872	29/21660	0.0278	1.0	biological_process	MSTRG.30803;Pig.05826;Pig.15105;Pig.18418	MSTRG.30803;DAO-203;CBS;GCSH
GO:0071347	e	cellular response to interleukin-1	5/872	43/21660	0.0284	1.0	biological_process	MSTRG.27072;MSTRG.30843;MSTRG.35370;Pig.05087;Pig.19367	MSTRG.27072;MSTRG.30843;MSTRG.35370;CCL21-201;PPP4C-201
GO:0046434	e	organophosphate catabolic process	8/872	90/21660	0.0285	1.0	biological_process	Pig.04012;Pig.04651;Pig.07438;Pig.07983;Pig.08649;Pig.09584;Pig.12775;Pig.21740	ENPP3-201;PRDX6-201;ADA-201;NT5C-201;MTMR7-201;DERA-201;GPD1L;PLCG2-201
GO:0002221	e	pattern recognition receptor signaling pathway	6/872	58/21660	0.0287	1.0	biological_process	Pig.06007;Pig.06992;Pig.07247;Pig.07248;Pig.21136;Pig.21587	TLR8-201;TIRAP-202;TLR1-201;TLR6-201;TLR5-201;IRF3-202
GO:0031570	e	DNA integrity checkpoint	6/872	58/21660	0.0287	1.0	biological_process	Pig.08794;Pig.10695;Pig.14723;Pig.16398;Pig.16569;Pig.23037	TICRR-202;CDK1-203;ORC1-202;DGKZ-201;RHNO1-201;CDT1
GO:0072341	e	modified amino acid binding	6/872	58/21660	0.0287	1.0	molecular_function	MSTRG.14990;Pig.03656;Pig.08566;Pig.11873;Pig.12892;Pig.18341	MSTRG.14990;TYMS-201;MTHFR-202;GSS-202;FOLR1-201;ANXA9-201
GO:0003951	e	NAD+ kinase activity	3/872	17/21660	0.028999999999999998	1.0	molecular_function	Pig.16398;Pig.19105;Pig.22141	DGKZ-201;CERK-201;DGKQ-202
GO:0090140	e	regulation of mitochondrial fission	3/872	17/21660	0.028999999999999998	1.0	biological_process	MSTRG.16413;Pig.03227;Pig.17276	MSTRG.16413;MUL1-201;STAT2-201
GO:0042575	e	DNA polymerase complex	3/872	17/21660	0.028999999999999998	1.0	cellular_component	Pig.02883;Pig.05529;Pig.19233	DNAAF2-201;POLE-201;POLA2
GO:0090218	e	positive regulation of lipid kinase activity	3/872	17/21660	0.028999999999999998	1.0	biological_process	MSTRG.27072;Pig.05087;Pig.16398	MSTRG.27072;CCL21-201;DGKZ-201
GO:0016893	e	endonuclease activity, active with either ribo- or deoxyribonucleic acids and producing 5'-phosphomonoesters	7/872	74/21660	0.0292	1.0	molecular_function	MSTRG.40666;MSTRG.43602;Pig.11317;Pig.12350;Pig.14427;Pig.21030;Pig.21250	MSTRG.40666;MSTRG.43602;Gm42048;LOC115490151;Gm43305;Gm42048;FEN1-201
GO:0140289	e	protein mono-ADP-ribosylation	2/872	7/21660	0.0297	1.0	biological_process	Pig.01206;Pig.17908	PARP8-203;PARP12-201
GO:0042035	e	regulation of cytokine biosynthetic process	2/872	7/21660	0.0297	1.0	biological_process	Pig.02410;Pig.23697	RNF128-201;RNF149-203
GO:0010692	e	regulation of alkaline phosphatase activity	2/872	7/21660	0.0297	1.0	biological_process	MSTRG.34125;Pig.17760	MSTRG.34125;SEMA4D-201
GO:0071649	e	regulation of chemokine (C-C motif) ligand 5 production	2/872	7/21660	0.0297	1.0	biological_process	Pig.02770;Pig.03227	MCOLN2-201;MUL1-201
GO:0006707	e	cholesterol catabolic process	2/872	7/21660	0.0297	1.0	biological_process	Pig.01268;Pig.14186	AKR1D1-201;CYP27A1-202
GO:0007131	e	reciprocal meiotic recombination	2/872	7/21660	0.0297	1.0	biological_process	Pig.10745;Pig.19053	RAD51-201;PSMC3IP-202
GO:0032261	e	purine nucleotide salvage	2/872	7/21660	0.0297	1.0	biological_process	Pig.07438;Pig.09896	ADA-201;AMPD3-204
GO:0071220	e	cellular response to bacterial lipoprotein	2/872	7/21660	0.0297	1.0	biological_process	Pig.00323;Pig.07247	CD36-201;TLR1-201
GO:0071221	e	cellular response to bacterial lipopeptide	2/872	7/21660	0.0297	1.0	biological_process	Pig.00323;Pig.07247	CD36-201;TLR1-201
GO:0032133	e	chromosome passenger complex	2/872	7/21660	0.0297	1.0	cellular_component	Pig.10005;Pig.18821	AURKA;AURKB-202
GO:0008970	e	phospholipase A1 activity	2/872	7/21660	0.0297	1.0	molecular_function	Pig.02134;Pig.22585	PLA1A-201;PLAAT3-201
GO:0016127	e	sterol catabolic process	2/872	7/21660	0.0297	1.0	biological_process	Pig.01268;Pig.14186	AKR1D1-201;CYP27A1-202
GO:1990254	e	keratin filament binding	2/872	7/21660	0.0297	1.0	molecular_function	MSTRG.43067;Pig.21658	MSTRG.43067;FAM83H-201
GO:0036336	e	dendritic cell migration	2/872	7/21660	0.0297	1.0	biological_process	MSTRG.27072;Pig.05087	MSTRG.27072;CCL21-201
GO:0042436	e	indole-containing compound catabolic process	2/872	7/21660	0.0297	1.0	biological_process	MSTRG.22096;Pig.04244	MSTRG.22096;KYNU-201
GO:0010919	e	regulation of inositol phosphate biosynthetic process	2/872	7/21660	0.0297	1.0	biological_process	Pig.04837;Pig.12882	PLEK-201;P2RY6-201
GO:0031390	e	Ctf18 RFC-like complex	2/872	7/21660	0.0297	1.0	cellular_component	Pig.03740;Pig.07133	DSCC1-202;RFC5-201
GO:1901298	e	regulation of hydrogen peroxide-mediated programmed cell death	2/872	7/21660	0.0297	1.0	biological_process	MSTRG.16413;Pig.09835	MSTRG.16413;HDAC6-201
GO:0050861	e	positive regulation of B cell receptor signaling pathway	2/872	7/21660	0.0297	1.0	biological_process	Pig.07015;Pig.16766	STAP1-201;PRKCB-201
GO:0032688	e	negative regulation of interferon-beta production	2/872	7/21660	0.0297	1.0	biological_process	Pig.06851;Pig.15851	NLRX1-201;TRAIP-201
GO:0033314	e	mitotic DNA replication checkpoint	2/872	7/21660	0.0297	1.0	biological_process	Pig.08794;Pig.14723	TICRR-202;ORC1-202
GO:0034310	e	primary alcohol catabolic process	2/872	7/21660	0.0297	1.0	biological_process	Pig.05868;Pig.19743	ALDH2-202;SULT1C2-201
GO:0120009	e	intermembrane lipid transfer	2/872	7/21660	0.0297	1.0	biological_process	Pig.05840;Pig.19196	GLTP-201;TTPAL-201
GO:1903236	e	regulation of leukocyte tethering or rolling	2/872	7/21660	0.0297	1.0	biological_process	MSTRG.27072;Pig.05087	MSTRG.27072;CCL21-201
GO:0000808	e	origin recognition complex	2/872	7/21660	0.0297	1.0	cellular_component	Pig.06040;Pig.14723	MCM2-201;ORC1-202
GO:0046218	e	indolalkylamine catabolic process	2/872	7/21660	0.0297	1.0	biological_process	MSTRG.22096;Pig.04244	MSTRG.22096;KYNU-201
GO:0004499	e	N,N-dimethylaniline monooxygenase activity	2/872	7/21660	0.0297	1.0	molecular_function	MSTRG.24761;MSTRG.24768	MSTRG.24761;MSTRG.24768
GO:0006569	e	tryptophan catabolic process	2/872	7/21660	0.0297	1.0	biological_process	MSTRG.22096;Pig.04244	MSTRG.22096;KYNU-201
GO:0006568	e	tryptophan metabolic process	2/872	7/21660	0.0297	1.0	biological_process	MSTRG.22096;Pig.04244	MSTRG.22096;KYNU-201
GO:0070189	e	kynurenine metabolic process	2/872	7/21660	0.0297	1.0	biological_process	MSTRG.22096;Pig.04244	MSTRG.22096;KYNU-201
GO:0110095	e	cellular detoxification of aldehyde	2/872	7/21660	0.0297	1.0	biological_process	Pig.00612;Pig.12635	ADH5-201;AKR1A1-201
GO:0009219	e	pyrimidine deoxyribonucleotide metabolic process	2/872	7/21660	0.0297	1.0	biological_process	Pig.03656;Pig.07983	TYMS-201;NT5C-201
GO:0016725	e	oxidoreductase activity, acting on CH or CH2 groups	2/872	7/21660	0.0297	1.0	molecular_function	Pig.09044;Pig.12910	RRM2;RRM1-202
GO:0071724	e	response to diacyl bacterial lipopeptide	2/872	7/21660	0.0297	1.0	biological_process	Pig.00323;Pig.07248	CD36-201;TLR6-201
GO:0006089	e	lactate metabolic process	2/872	7/21660	0.0297	1.0	biological_process	Pig.10277;Pig.21129	HAGH;HAGHL-201
GO:0071501	e	cellular response to sterol depletion	2/872	7/21660	0.0297	1.0	biological_process	MSTRG.35576;Pig.06826	MSTRG.35576;INSIG2-201
GO:0051783	e	regulation of nuclear division	10/872	120/21660	0.0302	1.0	biological_process	MSTRG.9914;Pig.01131;Pig.03663;Pig.04567;Pig.10728;Pig.10758;Pig.12677;Pig.13178;Pig.18821;Pig.21433	MSTRG.9914;CCNB1-201;NDC80-202;PTTG1;NUSAP1;BUB1B;CDC20-201;BUB1-201;AURKB-202;PLK1-201
GO:0006721	e	terpenoid metabolic process	5/872	44/21660	0.0311	1.0	biological_process	MSTRG.23344;Pig.00612;Pig.03077;Pig.03564;Pig.17564	MSTRG.23344;ADH5-201;SDC3-202;CRABP1-201;CYP1A1-201
GO:0072686	e	mitotic spindle	5/872	44/21660	0.0311	1.0	cellular_component	Pig.01733;Pig.10695;Pig.10728;Pig.17321;Pig.18266	CDC7-201;CDK1-203;NUSAP1;KIFC1-201;SKA1-201
GO:0071621	e	granulocyte chemotaxis	5/872	44/21660	0.0311	1.0	biological_process	MSTRG.27072;Pig.01165;Pig.05087;Pig.08350;Pig.18155	MSTRG.27072;PDE4A-201;CCL21-201;CXCL10-201;S100A8-201
GO:0030149	e	sphingolipid catabolic process	4/872	30/21660	0.0311	1.0	biological_process	MSTRG.34889;Pig.02015;Pig.03917;Pig.15466	MSTRG.34889;LOC101146782;GBA2-201;SGPL1-202
GO:1901031	e	regulation of response to reactive oxygen species	4/872	30/21660	0.0311	1.0	biological_process	MSTRG.16413;Pig.01348;Pig.02481;Pig.09835	MSTRG.16413;GPR37-201;Dhfr;HDAC6-201
GO:0042304	e	regulation of fatty acid biosynthetic process	4/872	30/21660	0.0311	1.0	biological_process	MSTRG.35576;Pig.00491;Pig.06826;Pig.14368	MSTRG.35576;SLC45A3-201;INSIG2-201;LPGAT1-201
GO:2000404	e	regulation of T cell migration	4/872	30/21660	0.0311	1.0	biological_process	MSTRG.27072;Pig.05087;Pig.08350;Pig.11436	MSTRG.27072;CCL21-201;CXCL10-201;AIF1-201
GO:0005871	e	kinesin complex	4/872	30/21660	0.0311	1.0	cellular_component	Pig.10400;Pig.12653;Pig.17321;Pig.18024	KIF4A-202;KIF2C-201;KIFC1-201;KIF18B-201
GO:0000776	e	kinetochore	7/872	75/21660	0.0311	1.0	cellular_component	Pig.02022;Pig.09730;Pig.10753;Pig.12653;Pig.14264;Pig.15638;Pig.19542	ZWINT-202;REC8-201;IVD-204;KIF2C-201;CENPT-201;CENPA-201;SPC24-201
GO:0002688	e	regulation of leukocyte chemotaxis	7/872	75/21660	0.0311	1.0	biological_process	MSTRG.27072;Pig.05087;Pig.05699;Pig.07015;Pig.08350;Pig.09288;Pig.11436	MSTRG.27072;CCL21-201;MIF-201;STAP1-201;CXCL10-201;VEGFA-201;AIF1-201
GO:1901606	e	alpha-amino acid catabolic process	7/872	75/21660	0.0311	1.0	biological_process	MSTRG.14491;MSTRG.22096;MSTRG.30803;Pig.03251;Pig.04244;Pig.05826;Pig.18418	MSTRG.14491;MSTRG.22096;MSTRG.30803;ALDH4A1-201;KYNU-201;DAO-203;GCSH
GO:0004540	e	ribonuclease activity	10/872	121/21660	0.0312	1.0	molecular_function	MSTRG.40666;MSTRG.43602;Pig.11317;Pig.12350;Pig.14427;Pig.16428;Pig.17278;Pig.17806;Pig.21030;Pig.21250	MSTRG.40666;MSTRG.43602;Gm42048;LOC115490151;Gm43305;RNASEL-201;PAN2-202;RIDA-201;Gm42048;FEN1-201
GO:0004497	e	monooxygenase activity	11/872	142/21660	0.0315	1.0	molecular_function	MSTRG.24761;MSTRG.24768;Pig.00384;Pig.01268;Pig.02544;Pig.09103;Pig.09927;Pig.12523;Pig.14186;Pig.15142;Pig.17564	MSTRG.24761;MSTRG.24768;AGMO-201;AKR1D1-201;KIAA1191-201;CYP3A29-207;CYP2R1-201;FAXDC2-201;CYP27A1-202;CYP2J34-210;CYP1A1-201
GO:0097305	e	response to alcohol	8/872	92/21660	0.032	1.0	biological_process	MSTRG.27072;Pig.03656;Pig.05087;Pig.08207;Pig.10745;Pig.10816;Pig.12450;Pig.12882	MSTRG.27072;TYMS-201;CCL21-201;FDX1-201;RAD51-201;TP53INP1-201;PRKAA2-201;P2RY6-201
GO:0140096	e	catalytic activity, acting on a protein	100/872	2026/21660	0.0324	1.0	molecular_function	MSTRG.16413;MSTRG.16709;MSTRG.18307;MSTRG.38304;MSTRG.39459;MSTRG.40666;MSTRG.9914;Pig.00412;Pig.01005;Pig.01131;Pig.01206;Pig.01303;Pig.01305;Pig.01495;Pig.01733;Pig.02410;Pig.02613;Pig.02732;Pig.02881;Pig.03227;Pig.03512;Pig.03590;Pig.03954;Pig.03999;Pig.04443;Pig.05000;Pig.05598;Pig.05792;Pig.06340;Pig.07147;Pig.07315;Pig.07419;Pig.07445;Pig.07446;Pig.07672;Pig.07723;Pig.07810;Pig.07892;Pig.08…	MSTRG.16413;MSTRG.16709;MSTRG.18307;MSTRG.38304;MSTRG.39459;MSTRG.40666;MSTRG.9914;ASB4-201;CCNA1-201;CCNB1-201;PARP8-203;CPA1-203;CPA4-201;WWP1-201;CDC7-201;RNF128-201;FLT4-201;SPCS3-201;MGAT2-201;MUL1-201;FLT3-201;ABHD17C-201;ROS1-201;PTPRK-201;XPNPEP2-201;USP21-201;PBK-201;ZNRF3-203;PGPEP1-201;CIT-201;TTK-201;PTPRT-201;STK4-201;STK4-201;ESPL1-201;ADAM28-201;CASP14;PRSS45P-201;MTMR7-201;LMTK2-2…
GO:0005777	e	peroxisome	7/872	76/21660	0.0332	1.0	cellular_component	Pig.00337;Pig.03227;Pig.03336;Pig.05604;Pig.05826;Pig.08783;Pig.17806	CROT-202;MUL1-201;ZADH2-201;EPHX2-201;DAO-203;IDH2-202;RIDA-201
GO:0030247	e	polysaccharide binding	3/872	18/21660	0.0338	1.0	molecular_function	Pig.04012;Pig.05705;Pig.20729	ENPP3-201;SUSD2;FCN2-202
GO:0070830	e	bicellular tight junction assembly	3/872	18/21660	0.0338	1.0	biological_process	Pig.01123;Pig.01124;Pig.09976	OCLN-201;MARVELD2-201;PARD6B-202
GO:0032480	e	negative regulation of type I interferon production	3/872	18/21660	0.0338	1.0	biological_process	Pig.06851;Pig.15851;Pig.19068	NLRX1-201;TRAIP-201;DHX58-203
GO:0120192	e	tight junction assembly	3/872	18/21660	0.0338	1.0	biological_process	Pig.01123;Pig.01124;Pig.09976	OCLN-201;MARVELD2-201;PARD6B-202
GO:1901658	e	glycosyl compound catabolic process	3/872	18/21660	0.0338	1.0	biological_process	Pig.03917;Pig.07438;Pig.09584	GBA2-201;ADA-201;DERA-201
GO:0006635	e	fatty acid beta-oxidation	5/872	45/21660	0.0338	1.0	biological_process	MSTRG.31542;Pig.00337;Pig.06054;Pig.08955;Pig.14715	MSTRG.31542;CROT-202;ACAD11-201;ACAA2-203;ECHDC2-201
GO:0033218	e	amide binding	15/872	214/21660	0.0342	1.0	molecular_function	MSTRG.14990;MSTRG.38304;Pig.00096;Pig.01348;Pig.03656;Pig.05269;Pig.05840;Pig.07247;Pig.07830;Pig.07895;Pig.10588;Pig.11873;Pig.12892;Pig.13526;Pig.20274	MSTRG.14990;MSTRG.38304;SLC40A1-201;GPR37-201;TYMS-201;LEPR-201;GLTP-201;TLR1-201;VIPR1-202;PTH1R-201;CD1D;GSS-202;FOLR1-201;PPIL1-201;BACE2
GO:1901565	e	organonitrogen compound catabolic process	32/872	544/21660	0.0347	1.0	biological_process	MSTRG.14491;MSTRG.15710;MSTRG.21021;MSTRG.22096;MSTRG.30803;MSTRG.30843;MSTRG.34889;MSTRG.35576;Pig.01350;Pig.01495;Pig.01567;Pig.02015;Pig.03077;Pig.03251;Pig.03590;Pig.03657;Pig.03917;Pig.04244;Pig.05826;Pig.07438;Pig.07983;Pig.09584;Pig.10695;Pig.12677;Pig.12820;Pig.14170;Pig.14270;Pig.15466;Pig.17551;Pig.17806;Pig.18418;Pig.20274	MSTRG.14491;MSTRG.15710;MSTRG.21021;MSTRG.22096;MSTRG.30803;MSTRG.30843;MSTRG.34889;MSTRG.35576;HYAL4-201;WWP1-201;EDEM1-201;LOC101146782;SDC3-202;ALDH4A1-201;ABHD17C-201;ENOSF1-201;GBA2-201;KYNU-201;DAO-203;ADA-201;NT5C-201;DERA-201;CDK1-203;CDC20-201;WWP2-201;ANKZF1-201;PSMB7-201;SGPL1-202;PML-202;RIDA-201;GCSH;BACE2
GO:0060326	e	cell chemotaxis	10/872	125/21660	0.0354	1.0	biological_process	MSTRG.27072;Pig.01165;Pig.01392;Pig.05087;Pig.07807;Pig.07876;Pig.07883;Pig.08350;Pig.12710;Pig.18155	MSTRG.27072;PDE4A-201;DOCK4-201;CCL21-201;CX3CR1-201;CCR9-201;CCRL2-203;CXCL10-201;CXCR5-201;S100A8-201
GO:0071482	e	cellular response to light stimulus	6/872	61/21660	0.0356	1.0	biological_process	MSTRG.30843;Pig.05598;Pig.10816;Pig.16569;Pig.18821;Pig.21489	MSTRG.30843;PBK-201;TP53INP1-201;RHNO1-201;AURKB-202;PTPRK-201
GO:0030170	e	pyridoxal phosphate binding	6/872	61/21660	0.0356	1.0	molecular_function	MSTRG.33334;MSTRG.34889;Pig.02794;Pig.04244;Pig.15105;Pig.15466	MSTRG.33334;MSTRG.34889;MOCOS-203;KYNU-201;CBS;SGPL1-202
GO:1902750	e	negative regulation of cell cycle G2/M phase transition	6/872	61/21660	0.0356	1.0	biological_process	MSTRG.9914;Pig.08794;Pig.10695;Pig.14723;Pig.18821;Pig.21433	MSTRG.9914;TICRR-202;CDK1-203;ORC1-202;AURKB-202;PLK1-201
GO:0070279	e	vitamin B6 binding	6/872	61/21660	0.0356	1.0	molecular_function	MSTRG.33334;MSTRG.34889;Pig.02794;Pig.04244;Pig.15105;Pig.15466	MSTRG.33334;MSTRG.34889;MOCOS-203;KYNU-201;CBS;SGPL1-202
GO:0006310	e	DNA recombination	12/872	156/21660	0.0363	1.0	biological_process	MSTRG.23807;MSTRG.30967;Pig.02651;Pig.06040;Pig.09730;Pig.10745;Pig.12624;Pig.16569;Pig.17212;Pig.17385;Pig.17783;Pig.19053	MSTRG.23807;MSTRG.30967;WRN-201;MCM2-201;REC8-201;RAD51-201;RAD54L-202;RHNO1-201;LIG1-201;TCF7-202;MCM3-201;PSMC3IP-202
GO:0005815	e	microtubule organizing center	27/872	444/21660	0.0367	1.0	cellular_component	MSTRG.13183;MSTRG.14114;MSTRG.30967;MSTRG.9914;Pig.00882;Pig.01131;Pig.01165;Pig.02566;Pig.03663;Pig.07357;Pig.08780;Pig.10005;Pig.10274;Pig.10695;Pig.10703;Pig.10745;Pig.12332;Pig.12653;Pig.12677;Pig.15799;Pig.16766;Pig.17170;Pig.17783;Pig.18821;Pig.19367;Pig.20250;Pig.21433	MSTRG.13183;MSTRG.14114;MSTRG.30967;MSTRG.9914;NIT2-201;CCNB1-201;PDE4A-201;RGS14-201;NDC80-202;CEP250-203;CIB1-201;AURKA;NUBP2-201;CDK1-203;ZNF365-201;RAD51-201;SPPL2B-201;KIF2C-201;CDC20-201;POC1A-201;PRKCB-201;CCDC61-201;MCM3-201;AURKB-202;PPP4C-201;CDC45-201;PLK1-201
GO:0099512	e	supramolecular fiber	24/872	390/21660	0.0369	1.0	cellular_component	MSTRG.16709;MSTRG.43067;MSTRG.9914;Pig.02375;Pig.05160;Pig.07644;Pig.09835;Pig.10005;Pig.10400;Pig.10695;Pig.10728;Pig.11436;Pig.11825;Pig.12385;Pig.12389;Pig.12653;Pig.13674;Pig.14129;Pig.17321;Pig.18024;Pig.18266;Pig.18821;Pig.21433;Pig.21658	MSTRG.16709;MSTRG.43067;MSTRG.9914;BEX4-201;SHTN1-201;KRT7-201;HDAC6-201;AURKA;KIF4A-202;CDK1-203;NUSAP1;AIF1-201;SARM1-201;GRAMD2B-201;LMNB1-201;KIF2C-201;KIF22-201;MYH8-201;KIFC1-201;KIF18B-201;SKA1-201;AURKB-202;PLK1-201;FAM83H-201
GO:0099081	e	supramolecular polymer	24/872	390/21660	0.0369	1.0	cellular_component	MSTRG.16709;MSTRG.43067;MSTRG.9914;Pig.02375;Pig.05160;Pig.07644;Pig.09835;Pig.10005;Pig.10400;Pig.10695;Pig.10728;Pig.11436;Pig.11825;Pig.12385;Pig.12389;Pig.12653;Pig.13674;Pig.14129;Pig.17321;Pig.18024;Pig.18266;Pig.18821;Pig.21433;Pig.21658	MSTRG.16709;MSTRG.43067;MSTRG.9914;BEX4-201;SHTN1-201;KRT7-201;HDAC6-201;AURKA;KIF4A-202;CDK1-203;NUSAP1;AIF1-201;SARM1-201;GRAMD2B-201;LMNB1-201;KIF2C-201;KIF22-201;MYH8-201;KIFC1-201;KIF18B-201;SKA1-201;AURKB-202;PLK1-201;FAM83H-201
GO:1901135	e	carbohydrate derivative metabolic process	35/872	614/21660	0.0369	1.0	biological_process	MSTRG.16641;MSTRG.20872;MSTRG.22096;MSTRG.30843;MSTRG.30945;Pig.00337;Pig.01350;Pig.01567;Pig.01753;Pig.03077;Pig.03656;Pig.03917;Pig.05840;Pig.07438;Pig.07983;Pig.09044;Pig.09584;Pig.09896;Pig.10358;Pig.10926;Pig.10927;Pig.11870;Pig.12635;Pig.12775;Pig.12910;Pig.14114;Pig.14150;Pig.15856;Pig.16506;Pig.19105;Pig.19743;Pig.20527;Pig.22414;Pig.23430;Pig.23745	MSTRG.16641;MSTRG.20872;MSTRG.22096;MSTRG.30843;MSTRG.30945;CROT-202;HYAL4-201;EDEM1-201;HS2ST1;SDC3-202;TYMS-201;GBA2-201;GLTP-201;ADA-201;NT5C-201;RRM2;DERA-201;AMPD3-204;ADCY9-201;ITIH4-201;ITIH3-201;EDEM2-201;AKR1A1-201;GPD1L;RRM1-202;GK;HS3ST3B1-201;GMPPA-201;ADK-201;CERK-201;SULT1C2-201;GMDS-201;NME3-201;TK1-201;SHPK
GO:0007088	e	regulation of mitotic nuclear division	9/872	103/21660	0.0375	1.0	biological_process	MSTRG.9914;Pig.01131;Pig.03663;Pig.04567;Pig.10728;Pig.10758;Pig.13178;Pig.18821;Pig.21433	MSTRG.9914;CCNB1-201;NDC80-202;PTTG1;NUSAP1;BUB1B;BUB1-201;AURKB-202;PLK1-201
GO:0009062	e	fatty acid catabolic process	6/872	62/21660	0.0381	1.0	biological_process	MSTRG.31542;Pig.00337;Pig.05207;Pig.06054;Pig.08955;Pig.14715	MSTRG.31542;CROT-202;AIG1-201;ACAD11-201;ACAA2-203;ECHDC2-201
GO:0044774	e	mitotic DNA integrity checkpoint	4/872	32/21660	0.0384	1.0	biological_process	Pig.08794;Pig.10695;Pig.14723;Pig.16398	TICRR-202;CDK1-203;ORC1-202;DGKZ-201
GO:0007062	e	sister chromatid cohesion	4/872	32/21660	0.0384	1.0	biological_process	Pig.03740;Pig.04567;Pig.09730;Pig.12677	DSCC1-202;PTTG1;REC8-201;CDC20-201
GO:0050667	e	homocysteine metabolic process	2/872	8/21660	0.0386	1.0	biological_process	Pig.08566;Pig.15105	MTHFR-202;CBS
GO:0044342	e	type B pancreatic cell proliferation	2/872	8/21660	0.0386	1.0	biological_process	Pig.15667;Pig.19592	IGFBP5-201;SERPINB1-201
GO:0071635	e	negative regulation of transforming growth factor beta production	2/872	8/21660	0.0386	1.0	biological_process	Pig.03638;Pig.12803	GATA6-201;CDH3-201
GO:0002689	e	negative regulation of leukocyte chemotaxis	2/872	8/21660	0.0386	1.0	biological_process	Pig.05699;Pig.07015	MIF-201;STAP1-201
GO:0033327	e	Leydig cell differentiation	2/872	8/21660	0.0386	1.0	biological_process	MSTRG.34889;Pig.15466	MSTRG.34889;SGPL1-202
GO:0004024	e	alcohol dehydrogenase activity, zinc-dependent	2/872	8/21660	0.0386	1.0	molecular_function	MSTRG.23344;Pig.00612	MSTRG.23344;ADH5-201
GO:0035825	e	homologous recombination	2/872	8/21660	0.0386	1.0	biological_process	Pig.10745;Pig.19053	RAD51-201;PSMC3IP-202
GO:0043568	e	positive regulation of insulin-like growth factor receptor signaling pathway	2/872	8/21660	0.0386	1.0	biological_process	Pig.12803;Pig.15667	CDH3-201;IGFBP5-201
GO:0070365	e	hepatocyte differentiation	2/872	8/21660	0.0386	1.0	biological_process	Pig.05919;Pig.11740	E2F8-201;E2F7-201
GO:0001553	e	luteinization	2/872	8/21660	0.0386	1.0	biological_process	MSTRG.34889;Pig.15466	MSTRG.34889;SGPL1-202
GO:0070486	e	leukocyte aggregation	2/872	8/21660	0.0386	1.0	biological_process	MSTRG.34125;Pig.18155	MSTRG.34125;S100A8-201
GO:0000727	e	double-strand break repair via break-induced replication	2/872	8/21660	0.0386	1.0	biological_process	Pig.06040;Pig.17783	MCM2-201;MCM3-201
GO:0006586	e	indolalkylamine metabolic process	2/872	8/21660	0.0386	1.0	biological_process	MSTRG.22096;Pig.04244	MSTRG.22096;KYNU-201
GO:1903504	e	regulation of mitotic spindle checkpoint	2/872	8/21660	0.0386	1.0	biological_process	Pig.01131;Pig.03663	CCNB1-201;NDC80-202
GO:0033170	e	protein-DNA loading ATPase activity	2/872	8/21660	0.0386	1.0	molecular_function	Pig.03740;Pig.07133	DSCC1-202;RFC5-201
GO:0090231	e	regulation of spindle checkpoint	2/872	8/21660	0.0386	1.0	biological_process	Pig.01131;Pig.03663	CCNB1-201;NDC80-202
GO:0005542	e	folic acid binding	2/872	8/21660	0.0386	1.0	molecular_function	Pig.03656;Pig.12892	TYMS-201;FOLR1-201
GO:0090266	e	regulation of mitotic cell cycle spindle assembly checkpoint	2/872	8/21660	0.0386	1.0	biological_process	Pig.01131;Pig.03663	CCNB1-201;NDC80-202
GO:0009215	e	purine deoxyribonucleoside triphosphate metabolic process	2/872	8/21660	0.0386	1.0	biological_process	Pig.07438;Pig.16506	ADA-201;ADK-201
GO:0003689	e	DNA clamp loader activity	2/872	8/21660	0.0386	1.0	molecular_function	Pig.03740;Pig.07133	DSCC1-202;RFC5-201
GO:0071723	e	lipopeptide binding	2/872	8/21660	0.0386	1.0	molecular_function	Pig.07247;Pig.10588	TLR1-201;CD1D
GO:0060306	e	regulation of membrane repolarization	3/872	19/21660	0.039	1.0	biological_process	Pig.10918;Pig.12732;Pig.12865	CACNA1D-201;Scn4b;KCNE3-201
GO:0000070	e	mitotic sister chromatid segregation	3/872	19/21660	0.039	1.0	biological_process	MSTRG.9914;Pig.18024;Pig.21433	MSTRG.9914;KIF18B-201;PLK1-201
GO:0030890	e	positive regulation of B cell proliferation	3/872	19/21660	0.039	1.0	biological_process	Pig.05699;Pig.07438;Pig.17367	MIF-201;ADA-201;CARD11-201
GO:0004867	e	serine-type endopeptidase inhibitor activity	7/872	79/21660	0.0397	1.0	molecular_function	MSTRG.14803;MSTRG.30945;Pig.10042;Pig.10926;Pig.10927;Pig.19592;Pig.22796	MSTRG.14803;MSTRG.30945;Col6a4;ITIH4-201;ITIH3-201;SERPINB1-201;SPINT2-201
GO:0051781	e	positive regulation of cell division	5/872	47/21660	0.0398	1.0	biological_process	Pig.02814;Pig.07147;Pig.09288;Pig.12710;Pig.18821	GAREM1;CIT-201;VEGFA-201;CXCR5-201;AURKB-202
GO:0007017	e	microtubule-based process	30/872	513/21660	0.04	1.0	biological_process	MSTRG.13183;MSTRG.14114;MSTRG.9914;Pig.01131;Pig.02566;Pig.03663;Pig.05241;Pig.08780;Pig.09824;Pig.09976;Pig.10005;Pig.10400;Pig.10695;Pig.10728;Pig.10753;Pig.12139;Pig.12153;Pig.12494;Pig.12653;Pig.12677;Pig.13674;Pig.15138;Pig.15638;Pig.15799;Pig.17321;Pig.17492;Pig.18024;Pig.18821;Pig.21433;Pig.23178	MSTRG.13183;MSTRG.14114;MSTRG.9914;CCNB1-201;RGS14-201;NDC80-202;MAP7-201;CIB1-201;CCDC120-201;PARD6B-202;AURKA;KIF4A-202;CDK1-203;NUSAP1;IVD-204;KIF14-201;ASPM-201;KIF13A-202;KIF2C-201;CDC20-201;KIF22-201;HOOK3-201;CENPA-201;POC1A-201;KIFC1-201;TUB-201;KIF18B-201;AURKB-202;PLK1-201;TACC3
GO:0031106	e	septin ring organization	1/872	1/21660	0.0403	1.0	biological_process	Pig.11506	RTKN-201
GO:0004991	e	parathyroid hormone receptor activity	1/872	1/21660	0.0403	1.0	molecular_function	Pig.07895	PTH1R-201
GO:0004992	e	platelet activating factor receptor activity	1/872	1/21660	0.0403	1.0	molecular_function	Pig.03103	PTAFR-201
GO:0009810	e	stilbene metabolic process	1/872	1/21660	0.0403	1.0	biological_process	Pig.05604	EPHX2-201
GO:1902910	e	positive regulation of melanosome transport	1/872	1/21660	0.0403	1.0	biological_process	Pig.12803	CDH3-201
GO:0036152	e	phosphatidylethanolamine acyl-chain remodeling	1/872	1/21660	0.0403	1.0	biological_process	Pig.22585	PLAAT3-201
GO:0032658	e	regulation of interleukin-15 production	1/872	1/21660	0.0403	1.0	biological_process	Pig.06992	TIRAP-202
GO:0046090	e	deoxyadenosine metabolic process	1/872	1/21660	0.0403	1.0	biological_process	Pig.07438	ADA-201
GO:0010920	e	negative regulation of inositol phosphate biosynthetic process	1/872	1/21660	0.0403	1.0	biological_process	Pig.04837	PLEK-201
GO:0010924	e	regulation of inositol-polyphosphate 5-phosphatase activity	1/872	1/21660	0.0403	1.0	biological_process	Pig.04837	PLEK-201
GO:0010925	e	positive regulation of inositol-polyphosphate 5-phosphatase activity	1/872	1/21660	0.0403	1.0	biological_process	Pig.04837	PLEK-201
GO:0060901	e	regulation of hair cycle by canonical Wnt signaling pathway	1/872	1/21660	0.0403	1.0	biological_process	Pig.12803	CDH3-201
GO:0002926	e	tRNA wobble base 5-methoxycarbonylmethyl-2-thiouridinylation	1/872	1/21660	0.0403	1.0	biological_process	Pig.05594	ELP3-201
GO:0097052	e	L-kynurenine metabolic process	1/872	1/21660	0.0403	1.0	biological_process	Pig.04244	KYNU-201
GO:2001030	e	negative regulation of cellular glucuronidation	1/872	1/21660	0.0403	1.0	biological_process	Pig.08752	UGT1A10
GO:0070560	e	protein secretion by platelet	1/872	1/21660	0.0403	1.0	biological_process	Pig.04837	PLEK-201
GO:0034150	e	toll-like receptor 6 signaling pathway	1/872	1/21660	0.0403	1.0	biological_process	Pig.07248	TLR6-201
GO:0021644	e	vagus nerve morphogenesis	1/872	1/21660	0.0403	1.0	biological_process	Pig.01295	PLXNA4-201
GO:1905704	e	positive regulation of inhibitory synapse assembly	1/872	1/21660	0.0403	1.0	biological_process	MSTRG.34125	MSTRG.34125
GO:0070178	e	D-serine metabolic process	1/872	1/21660	0.0403	1.0	biological_process	Pig.05826	DAO-203
GO:1905938	e	positive regulation of germ cell proliferation	1/872	1/21660	0.0403	1.0	biological_process	Pig.08780	CIB1-201
GO:0006535	e	cysteine biosynthetic process from serine	1/872	1/21660	0.0403	1.0	biological_process	Pig.15105	CBS
GO:0046900	e	tetrahydrofolylpolyglutamate metabolic process	1/872	1/21660	0.0403	1.0	biological_process	Pig.19197	GGH-202
GO:0034130	e	toll-like receptor 1 signaling pathway	1/872	1/21660	0.0403	1.0	biological_process	Pig.07247	TLR1-201
GO:0031407	e	oxylipin metabolic process	1/872	1/21660	0.0403	1.0	biological_process	Pig.18653	ALOX15-204
GO:0030343	e	vitamin D3 25-hydroxylase activity	1/872	1/21660	0.0403	1.0	molecular_function	Pig.14186	CYP27A1-202
GO:0035408	e	histone H3-T6 phosphorylation	1/872	1/21660	0.0403	1.0	biological_process	Pig.16766	PRKCB-201
GO:0098683	e	cochlear hair cell ribbon synapse	1/872	1/21660	0.0403	1.0	cellular_component	Pig.10918	CACNA1D-201
GO:0004686	e	elongation factor-2 kinase activity	1/872	1/21660	0.0403	1.0	molecular_function	Pig.11597	EEF2K-201
GO:0086059	e	voltage-gated calcium channel activity involved SA node cell action potential	1/872	1/21660	0.0403	1.0	molecular_function	Pig.10918	CACNA1D-201
GO:0030572	e	phosphatidyltransferase activity	1/872	1/21660	0.0403	1.0	molecular_function	Pig.13489	CRLS1-201
GO:0004001	e	adenosine kinase activity	1/872	1/21660	0.0403	1.0	molecular_function	Pig.16506	ADK-201
GO:0150090	e	multiple spine synapse organization, single dendrite	1/872	1/21660	0.0403	1.0	biological_process	Pig.07807	CX3CR1-201
GO:0055014	e	atrial cardiac muscle cell development	1/872	1/21660	0.0403	1.0	biological_process	Pig.13436	FHL2-201
GO:0003912	e	DNA nucleotidylexotransferase activity	1/872	1/21660	0.0403	1.0	molecular_function	Pig.01937	DNTT-201
GO:0042840	e	D-glucuronate catabolic process	1/872	1/21660	0.0403	1.0	biological_process	Pig.12635	AKR1A1-201
GO:0021626	e	central nervous system maturation	1/872	1/21660	0.0403	1.0	biological_process	Pig.07807	CX3CR1-201
GO:0033301	e	cell cycle comprising mitosis without cytokinesis	1/872	1/21660	0.0403	1.0	biological_process	Pig.05919	E2F8-201
GO:0055130	e	D-alanine catabolic process	1/872	1/21660	0.0403	1.0	biological_process	Pig.05826	DAO-203
GO:0015819	e	lysine transport	1/872	1/21660	0.0403	1.0	biological_process	Pig.03245	SLC66A1-201
GO:0032771	e	regulation of monophenol monooxygenase activity	1/872	1/21660	0.0403	1.0	biological_process	Pig.12803	CDH3-201
GO:0032773	e	positive regulation of monophenol monooxygenase activity	1/872	1/21660	0.0403	1.0	biological_process	Pig.12803	CDH3-201
GO:0050152	e	omega-amidase activity	1/872	1/21660	0.0403	1.0	molecular_function	Pig.00882	NIT2-201
GO:0036266	e	Cdc48p-Npl4p-Vms1p AAA ATPase complex	1/872	1/21660	0.0403	1.0	cellular_component	Pig.14170	ANKZF1-201
GO:0120256	e	olefinic compound catabolic process	1/872	1/21660	0.0403	1.0	biological_process	Pig.05604	EPHX2-201
GO:1904224	e	negative regulation of glucuronosyltransferase activity	1/872	1/21660	0.0403	1.0	biological_process	Pig.08752	UGT1A10
GO:0031073	e	cholesterol 26-hydroxylase activity	1/872	1/21660	0.0403	1.0	molecular_function	Pig.14186	CYP27A1-202
GO:0048817	e	negative regulation of hair follicle maturation	1/872	1/21660	0.0403	1.0	biological_process	Pig.12803	CDH3-201
GO:0042945	e	D-serine transmembrane transporter activity	1/872	1/21660	0.0403	1.0	molecular_function	Pig.02538	SFXN1-201
GO:0150031	e	regulation of protein localization to lysosome	1/872	1/21660	0.0403	1.0	biological_process	Pig.15514	MEAK7-201
GO:0150032	e	positive regulation of protein localization to lysosome	1/872	1/21660	0.0403	1.0	biological_process	Pig.15514	MEAK7-201
GO:0033885	e	10-hydroxy-9-(phosphonooxy)octadecanoate phosphatase activity	1/872	1/21660	0.0403	1.0	molecular_function	Pig.05604	EPHX2-201
GO:0003908	e	methylated-DNA-[protein]-cysteine S-methyltransferase activity	1/872	1/21660	0.0403	1.0	molecular_function	Pig.11557	MGMT-201
GO:0061078	e	positive regulation of prostaglandin secretion involved in immune response	1/872	1/21660	0.0403	1.0	biological_process	Pig.05699	MIF-201
GO:0032581	e	ER-dependent peroxisome organization	1/872	1/21660	0.0403	1.0	biological_process	Pig.16394	PEX16-201
GO:0021687	e	cerebellar molecular layer morphogenesis	1/872	1/21660	0.0403	1.0	biological_process	Pig.10703	ZNF365-201
GO:0070643	e	vitamin D 25-hydroxylase activity	1/872	1/21660	0.0403	1.0	molecular_function	Pig.14186	CYP27A1-202
GO:0032738	e	positive regulation of interleukin-15 production	1/872	1/21660	0.0403	1.0	biological_process	Pig.06992	TIRAP-202
GO:0050479	e	glyceryl-ether monooxygenase activity	1/872	1/21660	0.0403	1.0	molecular_function	Pig.00384	AGMO-201
GO:0007525	e	somatic muscle development	1/872	1/21660	0.0403	1.0	biological_process	Pig.08222	C11orf1-202
GO:0030504	e	inorganic diphosphate transmembrane transporter activity	1/872	1/21660	0.0403	1.0	molecular_function	Pig.13233	ANKH-202
GO:0038018	e	Wnt receptor catabolic process	1/872	1/21660	0.0403	1.0	biological_process	Pig.05792	ZNRF3-203
GO:0016557	e	peroxisome membrane biogenesis	1/872	1/21660	0.0403	1.0	biological_process	Pig.16394	PEX16-201
GO:0042903	e	tubulin deacetylase activity	1/872	1/21660	0.0403	1.0	molecular_function	Pig.09835	HDAC6-201
GO:0086016	e	AV node cell action potential	1/872	1/21660	0.0403	1.0	biological_process	Pig.12732	Scn4b
GO:0004122	e	cystathionine beta-synthase activity	1/872	1/21660	0.0403	1.0	molecular_function	Pig.15105	CBS
GO:0004124	e	cysteine synthase activity	1/872	1/21660	0.0403	1.0	molecular_function	Pig.15105	CBS
GO:0050923	e	regulation of negative chemotaxis	1/872	1/21660	0.0403	1.0	biological_process	Pig.01295	PLXNA4-201
GO:0046124	e	purine deoxyribonucleoside catabolic process	1/872	1/21660	0.0403	1.0	biological_process	Pig.07438	ADA-201
GO:0036509	e	trimming of terminal mannose on B branch	1/872	1/21660	0.0403	1.0	biological_process	Pig.11870	EDEM2-201
GO:0042321	e	negative regulation of circadian sleep/wake cycle, sleep	1/872	1/21660	0.0403	1.0	biological_process	Pig.07438	ADA-201
GO:0042323	e	negative regulation of circadian sleep/wake cycle, non-REM sleep	1/872	1/21660	0.0403	1.0	biological_process	Pig.07438	ADA-201
GO:1905396	e	cellular response to flavonoid	1/872	1/21660	0.0403	1.0	biological_process	Pig.07926	IP6K2-201
GO:0008455	e	alpha-1,6-mannosylglycoprotein 2-beta-N-acetylglucosaminyltransferase activity	1/872	1/21660	0.0403	1.0	molecular_function	Pig.02881	MGAT2-201
GO:0008458	e	carnitine O-octanoyltransferase activity	1/872	1/21660	0.0403	1.0	molecular_function	Pig.00337	CROT-202
GO:0072702	e	response to methyl methanesulfonate	1/872	1/21660	0.0403	1.0	biological_process	Pig.10816	TP53INP1-201
GO:0072703	e	cellular response to methyl methanesulfonate	1/872	1/21660	0.0403	1.0	biological_process	Pig.10816	TP53INP1-201
GO:0046144	e	D-alanine family amino acid metabolic process	1/872	1/21660	0.0403	1.0	biological_process	Pig.05826	DAO-203
GO:1904800	e	negative regulation of neuron remodeling	1/872	1/21660	0.0403	1.0	biological_process	Pig.04790	BCL11A-201
GO:0042492	e	gamma-delta T cell differentiation	1/872	1/21660	0.0403	1.0	biological_process	Pig.07876	CCR9-201
GO:0009080	e	pyruvate family amino acid catabolic process	1/872	1/21660	0.0403	1.0	biological_process	Pig.05826	DAO-203
GO:0050178	e	phenylpyruvate tautomerase activity	1/872	1/21660	0.0403	1.0	molecular_function	Pig.05699	MIF-201
GO:0072671	e	mitochondria-associated ubiquitin-dependent protein catabolic process	1/872	1/21660	0.0403	1.0	biological_process	Pig.14170	ANKZF1-201
GO:1903119	e	protein localization to actin cytoskeleton	1/872	1/21660	0.0403	1.0	biological_process	Pig.11506	RTKN-201
GO:0003431	e	growth plate cartilage chondrocyte development	1/872	1/21660	0.0403	1.0	biological_process	Pig.15799	POC1A-201
GO:1904139	e	regulation of microglial cell migration	1/872	1/21660	0.0403	1.0	biological_process	Pig.07015	STAP1-201
GO:0110026	e	regulation of DNA strand resection involved in replication fork processing	1/872	1/21660	0.0403	1.0	biological_process	Pig.10703	ZNF365-201
GO:1904799	e	regulation of neuron remodeling	1/872	1/21660	0.0403	1.0	biological_process	Pig.04790	BCL11A-201
GO:1990179	e	protein localization to actomyosin contractile ring	1/872	1/21660	0.0403	1.0	biological_process	Pig.11506	RTKN-201
GO:0006157	e	deoxyadenosine catabolic process	1/872	1/21660	0.0403	1.0	biological_process	Pig.07438	ADA-201
GO:0008119	e	thiopurine S-methyltransferase activity	1/872	1/21660	0.0403	1.0	molecular_function	Pig.13814	TPMT-201
GO:0008808	e	cardiolipin synthase activity	1/872	1/21660	0.0403	1.0	molecular_function	Pig.13489	CRLS1-201
GO:0016414	e	O-octanoyltransferase activity	1/872	1/21660	0.0403	1.0	molecular_function	Pig.00337	CROT-202
GO:0004495	e	mevaldate reductase activity	1/872	1/21660	0.0403	1.0	molecular_function	Pig.12635	AKR1A1-201
GO:1902226	e	regulation of macrophage colony-stimulating factor signaling pathway	1/872	1/21660	0.0403	1.0	biological_process	Pig.07015	STAP1-201
GO:1902227	e	negative regulation of macrophage colony-stimulating factor signaling pathway	1/872	1/21660	0.0403	1.0	biological_process	Pig.07015	STAP1-201
GO:0004146	e	dihydrofolate reductase activity	1/872	1/21660	0.0403	1.0	molecular_function	Pig.02481	Dhfr
GO:1905025	e	negative regulation of membrane repolarization during ventricular cardiac muscle cell action potential	1/872	1/21660	0.0403	1.0	biological_process	Pig.12865	KCNE3-201
GO:1905024	e	regulation of membrane repolarization during ventricular cardiac muscle cell action potential	1/872	1/21660	0.0403	1.0	biological_process	Pig.12865	KCNE3-201
GO:0072741	e	protein localization to cell division site	1/872	1/21660	0.0403	1.0	biological_process	Pig.11506	RTKN-201
GO:0006175	e	dATP biosynthetic process	1/872	1/21660	0.0403	1.0	biological_process	Pig.16506	ADK-201
GO:1905232	e	cellular response to L-glutamate	1/872	1/21660	0.0403	1.0	biological_process	Pig.04790	BCL11A-201
GO:0002302	e	CD8-positive, alpha-beta T cell differentiation involved in immune response	1/872	1/21660	0.0403	1.0	biological_process	Pig.10782	EOMES-201
GO:0051796	e	negative regulation of timing of catagen	1/872	1/21660	0.0403	1.0	biological_process	Pig.12803	CDH3-201
GO:0046436	e	D-alanine metabolic process	1/872	1/21660	0.0403	1.0	biological_process	Pig.05826	DAO-203
GO:0042083	e	5,10-methylenetetrahydrofolate-dependent methyltransferase activity	1/872	1/21660	0.0403	1.0	molecular_function	Pig.03656	TYMS-201
GO:0036149	e	phosphatidylinositol acyl-chain remodeling	1/872	1/21660	0.0403	1.0	biological_process	Pig.06692	LCLAT1-201
GO:0008518	e	folate:anion antiporter activity	1/872	1/21660	0.0403	1.0	molecular_function	Pig.20732	SLC19A1-201
GO:0030845	e	phospholipase C-inhibiting G protein-coupled receptor signaling pathway	1/872	1/21660	0.0403	1.0	biological_process	Pig.04837	PLEK-201
GO:1904223	e	regulation of glucuronosyltransferase activity	1/872	1/21660	0.0403	1.0	biological_process	Pig.08752	UGT1A10
GO:1901751	e	leukotriene A4 metabolic process	1/872	1/21660	0.0403	1.0	biological_process	Pig.18653	ALOX15-204
GO:0051673	e	membrane disruption in other organism	1/872	1/21660	0.0403	1.0	biological_process	Pig.14825	MPEG1
GO:0047939	e	L-glucuronate reductase activity	1/872	1/21660	0.0403	1.0	molecular_function	Pig.12635	AKR1A1-201
GO:1902908	e	regulation of melanosome transport	1/872	1/21660	0.0403	1.0	biological_process	Pig.12803	CDH3-201
GO:0102867	e	molybdenum cofactor sulfurtransferase activity	1/872	1/21660	0.0403	1.0	molecular_function	Pig.02794	MOCOS-203
GO:0034146	e	toll-like receptor 5 signaling pathway	1/872	1/21660	0.0403	1.0	biological_process	Pig.21136	TLR5-201
GO:0034722	e	gamma-glutamyl-peptidase activity	1/872	1/21660	0.0403	1.0	molecular_function	Pig.19197	GGH-202
GO:0045004	e	DNA replication proofreading	1/872	1/21660	0.0403	1.0	biological_process	Pig.05529	POLE-201
GO:0021793	e	chemorepulsion of branchiomotor axon	1/872	1/21660	0.0403	1.0	biological_process	Pig.01295	PLXNA4-201
GO:0097466	e	ubiquitin-dependent glycoprotein ERAD pathway	1/872	1/21660	0.0403	1.0	biological_process	Pig.01567	EDEM1-201
GO:0002305	e	CD8-positive, gamma-delta intraepithelial T cell differentiation	1/872	1/21660	0.0403	1.0	biological_process	Pig.07876	CCR9-201
GO:0002304	e	gamma-delta intraepithelial T cell differentiation	1/872	1/21660	0.0403	1.0	biological_process	Pig.07876	CCR9-201
GO:0042943	e	D-amino acid transmembrane transporter activity	1/872	1/21660	0.0403	1.0	molecular_function	Pig.02538	SFXN1-201
GO:0042839	e	D-glucuronate metabolic process	1/872	1/21660	0.0403	1.0	biological_process	Pig.12635	AKR1A1-201
GO:0016495	e	C-X3-C chemokine receptor activity	1/872	1/21660	0.0403	1.0	molecular_function	Pig.07807	CX3CR1-201
GO:0034128	e	negative regulation of MyD88-independent toll-like receptor signaling pathway	1/872	1/21660	0.0403	1.0	biological_process	Pig.11825	SARM1-201
GO:0004363	e	glutathione synthase activity	1/872	1/21660	0.0403	1.0	molecular_function	Pig.11873	GSS-202
GO:0045029	e	G protein-coupled UDP receptor activity	1/872	1/21660	0.0403	1.0	molecular_function	Pig.12882	P2RY6-201
GO:0046452	e	dihydrofolate metabolic process	1/872	1/21660	0.0403	1.0	biological_process	Pig.02481	Dhfr
GO:0035664	e	TIRAP-dependent toll-like receptor signaling pathway	1/872	1/21660	0.0403	1.0	biological_process	Pig.06992	TIRAP-202
GO:0035665	e	TIRAP-dependent toll-like receptor 4 signaling pathway	1/872	1/21660	0.0403	1.0	biological_process	Pig.06992	TIRAP-202
GO:0009153	e	purine deoxyribonucleotide biosynthetic process	1/872	1/21660	0.0403	1.0	biological_process	Pig.16506	ADK-201
GO:0015039	e	NADPH-adrenodoxin reductase activity	1/872	1/21660	0.0403	1.0	molecular_function	Pig.23396	FDXR-201
GO:0061163	e	endoplasmic reticulum polarization	1/872	1/21660	0.0403	1.0	biological_process	Pig.05160	SHTN1-201
GO:0010070	e	zygote asymmetric cell division	1/872	1/21660	0.0403	1.0	biological_process	Pig.02566	RGS14-201
GO:0140300	e	serine import into mitochondrion	1/872	1/21660	0.0403	1.0	biological_process	Pig.02538	SFXN1-201
GO:0150089	e	multiple spine synapse organization	1/872	1/21660	0.0403	1.0	biological_process	Pig.07807	CX3CR1-201
GO:1903259	e	exon-exon junction complex disassembly	1/872	1/21660	0.0403	1.0	biological_process	Pig.21199	PYM1-201
GO:0097243	e	flavonoid binding	1/872	1/21660	0.0403	1.0	molecular_function	Pig.07926	IP6K2-201
GO:0090216	e	positive regulation of 1-phosphatidylinositol-4-phosphate 5-kinase activity	1/872	1/21660	0.0403	1.0	biological_process	Pig.16398	DGKZ-201
GO:0090215	e	regulation of 1-phosphatidylinositol-4-phosphate 5-kinase activity	1/872	1/21660	0.0403	1.0	biological_process	Pig.16398	DGKZ-201
GO:0015825	e	L-serine transport	1/872	1/21660	0.0403	1.0	biological_process	Pig.02538	SFXN1-201
GO:0102773	e	dihydroceramide kinase activity	1/872	1/21660	0.0403	1.0	molecular_function	Pig.19105	CERK-201
GO:0090238	e	positive regulation of arachidonic acid secretion	1/872	1/21660	0.0403	1.0	biological_process	Pig.05699	MIF-201
GO:0016785	e	transferase activity, transferring selenium-containing groups	1/872	1/21660	0.0403	1.0	molecular_function	Pig.19830	SEPSECS-201
GO:1904498	e	protein localization to mitotic actomyosin contractile ring	1/872	1/21660	0.0403	1.0	biological_process	Pig.11506	RTKN-201
GO:0006524	e	alanine catabolic process	1/872	1/21660	0.0403	1.0	biological_process	Pig.05826	DAO-203
GO:0060407	e	negative regulation of penile erection	1/872	1/21660	0.0403	1.0	biological_process	Pig.07438	ADA-201
GO:0016920	e	pyroglutamyl-peptidase activity	1/872	1/21660	0.0403	1.0	molecular_function	Pig.06340	PGPEP1-201
GO:0070845	e	polyubiquitinated misfolded protein transport	1/872	1/21660	0.0403	1.0	biological_process	Pig.09835	HDAC6-201
GO:0070844	e	polyubiquitinated protein transport	1/872	1/21660	0.0403	1.0	biological_process	Pig.09835	HDAC6-201
GO:0070846	e	Hsp90 deacetylation	1/872	1/21660	0.0403	1.0	biological_process	Pig.09835	HDAC6-201
GO:2000775	e	histone H3-S10 phosphorylation involved in chromosome condensation	1/872	1/21660	0.0403	1.0	biological_process	Pig.01131	CCNB1-201
GO:0030997	e	regulation of centriole-centriole cohesion	1/872	1/21660	0.0403	1.0	biological_process	Pig.07357	CEP250-203
GO:1903970	e	negative regulation of response to macrophage colony-stimulating factor	1/872	1/21660	0.0403	1.0	biological_process	Pig.07015	STAP1-201
GO:1903973	e	negative regulation of cellular response to macrophage colony-stimulating factor stimulus	1/872	1/21660	0.0403	1.0	biological_process	Pig.07015	STAP1-201
GO:0060305	e	regulation of cell diameter	1/872	1/21660	0.0403	1.0	biological_process	Pig.04837	PLEK-201
GO:0070650	e	actin filament bundle distribution	1/872	1/21660	0.0403	1.0	biological_process	Pig.05160	SHTN1-201
GO:0072697	e	protein localization to cell cortex	1/872	1/21660	0.0403	1.0	biological_process	Pig.11506	RTKN-201
GO:2000256	e	positive regulation of male germ cell proliferation	1/872	1/21660	0.0403	1.0	biological_process	Pig.08780	CIB1-201
GO:0060169	e	negative regulation of adenosine receptor signaling pathway	1/872	1/21660	0.0403	1.0	biological_process	Pig.07438	ADA-201
GO:0042371	e	vitamin K biosynthetic process	1/872	1/21660	0.0403	1.0	biological_process	Pig.08561	UBIAD1-201
GO:0019726	e	mevaldate reductase (NADPH) activity	1/872	1/21660	0.0403	1.0	molecular_function	Pig.12635	AKR1A1-201
GO:1900220	e	semaphorin-plexin signaling pathway involved in bone trabecula morphogenesis	1/872	1/21660	0.0403	1.0	biological_process	MSTRG.34125	MSTRG.34125
GO:0009234	e	menaquinone biosynthetic process	1/872	1/21660	0.0403	1.0	biological_process	Pig.08561	UBIAD1-201
GO:0009233	e	menaquinone metabolic process	1/872	1/21660	0.0403	1.0	biological_process	Pig.08561	UBIAD1-201
GO:0046110	e	xanthine metabolic process	1/872	1/21660	0.0403	1.0	biological_process	Pig.07438	ADA-201
GO:0046111	e	xanthine biosynthetic process	1/872	1/21660	0.0403	1.0	biological_process	Pig.07438	ADA-201
GO:0036088	e	D-serine catabolic process	1/872	1/21660	0.0403	1.0	biological_process	Pig.05826	DAO-203
GO:0060809	e	mesodermal to mesenchymal transition involved in gastrulation	1/872	1/21660	0.0403	1.0	biological_process	Pig.10782	EOMES-201
GO:0046272	e	stilbene catabolic process	1/872	1/21660	0.0403	1.0	biological_process	Pig.05604	EPHX2-201
GO:0006064	e	glucuronate catabolic process	1/872	1/21660	0.0403	1.0	biological_process	Pig.12635	AKR1A1-201
GO:0004799	e	thymidylate synthase activity	1/872	1/21660	0.0403	1.0	molecular_function	Pig.03656	TYMS-201
GO:0004139	e	deoxyribose-phosphate aldolase activity	1/872	1/21660	0.0403	1.0	molecular_function	Pig.09584	DERA-201
GO:0038007	e	netrin-activated signaling pathway	1/872	1/21660	0.0403	1.0	biological_process	Pig.05160	SHTN1-201
GO:1904140	e	negative regulation of microglial cell migration	1/872	1/21660	0.0403	1.0	biological_process	Pig.07015	STAP1-201
GO:1900245	e	positive regulation of MDA-5 signaling pathway	1/872	1/21660	0.0403	1.0	biological_process	Pig.19068	DHX58-203
GO:0097053	e	L-kynurenine catabolic process	1/872	1/21660	0.0403	1.0	biological_process	Pig.04244	KYNU-201
GO:0009216	e	purine deoxyribonucleoside triphosphate biosynthetic process	1/872	1/21660	0.0403	1.0	biological_process	Pig.16506	ADK-201
GO:2001304	e	lipoxin B4 metabolic process	1/872	1/21660	0.0403	1.0	biological_process	Pig.18653	ALOX15-204
GO:2001306	e	lipoxin B4 biosynthetic process	1/872	1/21660	0.0403	1.0	biological_process	Pig.18653	ALOX15-204
GO:0032185	e	septin cytoskeleton organization	1/872	1/21660	0.0403	1.0	biological_process	Pig.11506	RTKN-201
GO:0106101	e	ER-dependent peroxisome localization	1/872	1/21660	0.0403	1.0	biological_process	Pig.16394	PEX16-201
GO:0038021	e	leptin receptor activity	1/872	1/21660	0.0403	1.0	molecular_function	Pig.05269	LEPR-201
GO:0036510	e	trimming of terminal mannose on C branch	1/872	1/21660	0.0403	1.0	biological_process	Pig.01567	EDEM1-201
GO:0031427	e	response to methotrexate	1/872	1/21660	0.0403	1.0	biological_process	Pig.02481	Dhfr
GO:0015350	e	methotrexate transmembrane transporter activity	1/872	1/21660	0.0403	1.0	molecular_function	Pig.20732	SLC19A1-201
GO:0047941	e	glucuronolactone reductase activity	1/872	1/21660	0.0403	1.0	molecular_function	Pig.12635	AKR1A1-201
GO:0035915	e	pore formation in membrane of other organism	1/872	1/21660	0.0403	1.0	biological_process	Pig.14825	MPEG1
GO:0008265	e	Mo-molybdopterin cofactor sulfurase activity	1/872	1/21660	0.0403	1.0	molecular_function	Pig.02794	MOCOS-203
GO:0061573	e	actin filament bundle retrograde transport	1/872	1/21660	0.0403	1.0	biological_process	Pig.05160	SHTN1-201
GO:0004489	e	methylenetetrahydrofolate reductase (NAD(P)H) activity	1/872	1/21660	0.0403	1.0	molecular_function	Pig.08566	MTHFR-202
GO:1905032	e	negative regulation of membrane repolarization during cardiac muscle cell action potential	1/872	1/21660	0.0403	1.0	biological_process	Pig.12865	KCNE3-201
GO:1905031	e	regulation of membrane repolarization during cardiac muscle cell action potential	1/872	1/21660	0.0403	1.0	biological_process	Pig.12865	KCNE3-201
GO:0032002	e	interleukin-28 receptor complex	1/872	1/21660	0.0403	1.0	cellular_component	Pig.03172	IFNLR1-201
GO:0070843	e	misfolded protein transport	1/872	1/21660	0.0403	1.0	biological_process	Pig.09835	HDAC6-201
GO:0070274	e	RES complex	1/872	1/21660	0.0403	1.0	cellular_component	Pig.12752	BUD13-201
GO:1902109	e	negative regulation of mitochondrial membrane permeability involved in apoptotic process	1/872	1/21660	0.0403	1.0	biological_process	Pig.08955	ACAA2-203
GO:0004797	e	thymidine kinase activity	1/872	1/21660	0.0403	1.0	molecular_function	Pig.23430	TK1-201
GO:0033229	e	cysteine transmembrane transporter activity	1/872	1/21660	0.0403	1.0	molecular_function	Pig.03294	SLC1A1-201
GO:0030429	e	kynureninase activity	1/872	1/21660	0.0403	1.0	molecular_function	Pig.04244	KYNU-201
GO:0047749	e	cholestanetriol 26-monooxygenase activity	1/872	1/21660	0.0403	1.0	molecular_function	Pig.14186	CYP27A1-202
GO:0008521	e	acetyl-CoA transmembrane transporter activity	1/872	1/21660	0.0403	1.0	molecular_function	Pig.04725	SLC33A1-201
GO:0062197	e	cellular response to chemical stress	10/872	129/21660	0.0406	1.0	biological_process	MSTRG.16413;MSTRG.22383;Pig.04651;Pig.09835;Pig.10816;Pig.11436;Pig.12450;Pig.14170;Pig.17664;Pig.21489	MSTRG.16413;MSTRG.22383;PRDX6-201;HDAC6-201;TP53INP1-201;AIF1-201;PRKAA2-201;ANKZF1-201;NET1-201;PTPRK-201
GO:0050920	e	regulation of chemotaxis	10/872	130/21660	0.042	1.0	biological_process	MSTRG.27072;MSTRG.34125;Pig.01295;Pig.05087;Pig.05699;Pig.07015;Pig.08350;Pig.09288;Pig.11436;Pig.17760	MSTRG.27072;MSTRG.34125;PLXNA4-201;CCL21-201;MIF-201;STAP1-201;CXCL10-201;VEGFA-201;AIF1-201;SEMA4D-201
GO:0071103	e	DNA conformation change	7/872	80/21660	0.0421	1.0	biological_process	MSTRG.24298;MSTRG.30967;Pig.05320;Pig.06040;Pig.10728;Pig.10745;Pig.18699	MSTRG.24298;MSTRG.30967;NCAPG-201;MCM2-201;NUSAP1;RAD51-201;NCAPD2-202
GO:0030334	e	regulation of cell migration	31/872	531/21660	0.0429	1.0	biological_process	MSTRG.14114;MSTRG.27072;MSTRG.34125;MSTRG.43067;Pig.00604;Pig.01295;Pig.01392;Pig.02375;Pig.03384;Pig.05087;Pig.05160;Pig.05594;Pig.05699;Pig.07015;Pig.07419;Pig.07438;Pig.08350;Pig.08780;Pig.09288;Pig.09835;Pig.09976;Pig.10507;Pig.10816;Pig.11263;Pig.11436;Pig.15514;Pig.15667;Pig.17760;Pig.21489;Pig.21658;Pig.23116	MSTRG.14114;MSTRG.27072;MSTRG.34125;MSTRG.43067;UNC5C-201;PLXNA4-201;DOCK4-201;BEX4-201;CCBE1-201;CCL21-201;SHTN1-201;ELP3-201;MIF-201;STAP1-201;PTPRT-201;ADA-201;CXCL10-201;CIB1-201;VEGFA-201;HDAC6-201;PARD6B-202;EFNA1-202;TP53INP1-201;PBLD-201;AIF1-201;MEAK7-201;IGFBP5-201;SEMA4D-201;PTPRK-201;FAM83H-201;RAP2A-201
GO:0016903	e	oxidoreductase activity, acting on the aldehyde or oxo group of donors	5/872	48/21660	0.043	1.0	molecular_function	MSTRG.21021;Pig.00612;Pig.03251;Pig.05868;Pig.20499	MSTRG.21021;ADH5-201;ALDH4A1-201;ALDH2-202;DHTKD1-201
GO:0034404	e	nucleobase-containing small molecule biosynthetic process	6/872	64/21660	0.0435	1.0	biological_process	Pig.04012;Pig.07438;Pig.07983;Pig.09584;Pig.16506;Pig.22414	ENPP3-201;ADA-201;NT5C-201;DERA-201;ADK-201;NME3-201
GO:0000725	e	recombinational repair	6/872	64/21660	0.0435	1.0	biological_process	Pig.06040;Pig.09730;Pig.10745;Pig.12624;Pig.16569;Pig.17783	MCM2-201;REC8-201;RAD51-201;RAD54L-202;RHNO1-201;MCM3-201
GO:0051270	e	regulation of cellular component movement	34/872	598/21660	0.0441	1.0	biological_process	MSTRG.14114;MSTRG.27072;MSTRG.34125;MSTRG.43067;Pig.00604;Pig.01165;Pig.01295;Pig.01392;Pig.02375;Pig.03384;Pig.05087;Pig.05160;Pig.05594;Pig.05699;Pig.07015;Pig.07419;Pig.07438;Pig.08350;Pig.08780;Pig.09288;Pig.09835;Pig.09976;Pig.10507;Pig.10816;Pig.11263;Pig.11436;Pig.12865;Pig.15514;Pig.15667;Pig.17760;Pig.21489;Pig.21658;Pig.22796;Pig.23116	MSTRG.14114;MSTRG.27072;MSTRG.34125;MSTRG.43067;UNC5C-201;PDE4A-201;PLXNA4-201;DOCK4-201;BEX4-201;CCBE1-201;CCL21-201;SHTN1-201;ELP3-201;MIF-201;STAP1-201;PTPRT-201;ADA-201;CXCL10-201;CIB1-201;VEGFA-201;HDAC6-201;PARD6B-202;EFNA1-202;TP53INP1-201;PBLD-201;AIF1-201;KCNE3-201;MEAK7-201;IGFBP5-201;SEMA4D-201;PTPRK-201;FAM83H-201;SPINT2-201;RAP2A-201
GO:1901360	e	organic cyclic compound metabolic process	112/872	2324/21660	0.0442	1.0	biological_process	MSTRG.11888;MSTRG.14491;MSTRG.14990;MSTRG.15623;MSTRG.16641;MSTRG.19148;MSTRG.20872;MSTRG.21021;MSTRG.21817;MSTRG.22096;MSTRG.23807;MSTRG.24298;MSTRG.30967;MSTRG.34889;MSTRG.40666;MSTRG.41689;MSTRG.43602;MSTRG.5645;MSTRG.9611;MSTRG.9612;Pig.00337;Pig.00570;Pig.00894;Pig.01268;Pig.01348;Pig.01660;Pig.01937;Pig.02481;Pig.02651;Pig.02730;Pig.02794;Pig.02883;Pig.03251;Pig.03582;Pig.03638;Pig.03656;Pi…	MSTRG.11888;MSTRG.14491;MSTRG.14990;MSTRG.15623;MSTRG.16641;MSTRG.19148;MSTRG.20872;MSTRG.21021;MSTRG.21817;MSTRG.22096;MSTRG.23807;MSTRG.24298;MSTRG.30967;MSTRG.34889;MSTRG.40666;MSTRG.41689;MSTRG.43602;MSTRG.5645;MSTRG.9611;MSTRG.9612;CROT-202;HSD17B11-201;CPOX-201;AKR1D1-201;GPR37-201;HENMT1-201;DNTT-201;Dhfr;WRN-201;NEIL3-201;MOCOS-203;DNAAF2-201;ALDH4A1-201;Mthfs;GATA6-201;TYMS-201;GBA2-201;…
GO:0050857	e	positive regulation of antigen receptor-mediated signaling pathway	3/872	20/21660	0.0445	1.0	biological_process	Pig.07015;Pig.07438;Pig.16766	STAP1-201;ADA-201;PRKCB-201
GO:1903727	e	positive regulation of phospholipid metabolic process	3/872	20/21660	0.0445	1.0	biological_process	MSTRG.27072;Pig.05087;Pig.16398	MSTRG.27072;CCL21-201;DGKZ-201
GO:0043094	e	cellular metabolic compound salvage	3/872	20/21660	0.0445	1.0	biological_process	Pig.07438;Pig.09896;Pig.16506	ADA-201;AMPD3-204;ADK-201
GO:0010971	e	positive regulation of G2/M transition of mitotic cell cycle	3/872	20/21660	0.0445	1.0	biological_process	Pig.01131;Pig.01733;Pig.10695	CCNB1-201;CDC7-201;CDK1-203
GO:0048020	e	CCR chemokine receptor binding	3/872	20/21660	0.0445	1.0	molecular_function	MSTRG.27072;Pig.05087;Pig.07883	MSTRG.27072;CCL21-201;CCRL2-203
GO:0001838	e	embryonic epithelial tube formation	3/872	20/21660	0.0445	1.0	biological_process	Pig.01753;Pig.07157;Pig.07445	HS2ST1;TCTN1-201;STK4-201
GO:0043551	e	regulation of phosphatidylinositol 3-kinase activity	3/872	20/21660	0.0445	1.0	biological_process	MSTRG.14114;MSTRG.27072;Pig.05087	MSTRG.14114;MSTRG.27072;CCL21-201
GO:0120193	e	tight junction organization	3/872	20/21660	0.0445	1.0	biological_process	Pig.01123;Pig.01124;Pig.09976	OCLN-201;MARVELD2-201;PARD6B-202
GO:0046930	e	pore complex	3/872	20/21660	0.0445	1.0	cellular_component	MSTRG.38632;Pig.01249;Pig.01257	MSTRG.38632;C7-201;C9-202
GO:1904666	e	regulation of ubiquitin protein ligase activity	3/872	20/21660	0.0445	1.0	biological_process	MSTRG.9914;Pig.12677;Pig.21433	MSTRG.9914;CDC20-201;PLK1-201
GO:0046165	e	alcohol biosynthetic process	7/872	81/21660	0.0445	1.0	biological_process	Pig.02015;Pig.02481;Pig.06826;Pig.07926;Pig.08955;Pig.12450;Pig.21740	LOC101146782;Dhfr;INSIG2-201;IP6K2-201;ACAA2-203;PRKAA2-201;PLCG2-201
GO:0010977	e	negative regulation of neuron projection development	7/872	81/21660	0.0445	1.0	biological_process	MSTRG.34125;Pig.04790;Pig.08780;Pig.10507;Pig.10703;Pig.15437;Pig.17760	MSTRG.34125;BCL11A-201;CIB1-201;EFNA1-202;ZNF365-201;KIAA0319-202;SEMA4D-201
GO:0009615	e	response to virus	12/872	166/21660	0.045	1.0	biological_process	MSTRG.30843;Pig.01994;Pig.03112;Pig.03172;Pig.05883;Pig.06007;Pig.08350;Pig.16194;Pig.17276;Pig.19068;Pig.20666;Pig.21587	MSTRG.30843;IFIT2-201;IFI6-201;IFNLR1-201;OAS2-205;TLR8-201;CXCL10-201;EXOSC5-201;STAT2-201;DHX58-203;IFITM1;IRF3-202
GO:1902807	e	negative regulation of cell cycle G1/S phase transition	5/872	49/21660	0.0464	1.0	biological_process	Pig.05705;Pig.11740;Pig.14196;Pig.16398;Pig.17551	SUSD2;E2F7-201;CTDSP1-201;DGKZ-201;PML-202
GO:0097529	e	myeloid leukocyte migration	6/872	65/21660	0.0464	1.0	biological_process	MSTRG.27072;Pig.01165;Pig.02770;Pig.05087;Pig.08350;Pig.18155	MSTRG.27072;PDE4A-201;MCOLN2-201;CCL21-201;CXCL10-201;S100A8-201
GO:0046466	e	membrane lipid catabolic process	4/872	34/21660	0.0465	1.0	biological_process	MSTRG.34889;Pig.02015;Pig.03917;Pig.15466	MSTRG.34889;LOC101146782;GBA2-201;SGPL1-202
GO:0008395	e	steroid hydroxylase activity	4/872	34/21660	0.0465	1.0	molecular_function	Pig.09103;Pig.14186;Pig.15142;Pig.17564	CYP3A29-207;CYP27A1-202;CYP2J34-210;CYP1A1-201
GO:0006220	e	pyrimidine nucleotide metabolic process	4/872	34/21660	0.0465	1.0	biological_process	Pig.03656;Pig.04012;Pig.07983;Pig.22414	TYMS-201;ENPP3-201;NT5C-201;NME3-201
GO:0006022	e	aminoglycan metabolic process	7/872	82/21660	0.0471	1.0	biological_process	MSTRG.30843;MSTRG.30945;Pig.01350;Pig.01753;Pig.03077;Pig.10926;Pig.10927	MSTRG.30843;MSTRG.30945;HYAL4-201;HS2ST1;SDC3-202;ITIH4-201;ITIH3-201
GO:2000145	e	regulation of cell motility	32/872	557/21660	0.0481	1.0	biological_process	MSTRG.14114;MSTRG.27072;MSTRG.34125;MSTRG.43067;Pig.00604;Pig.01295;Pig.01392;Pig.02375;Pig.03384;Pig.05087;Pig.05160;Pig.05594;Pig.05699;Pig.07015;Pig.07419;Pig.07438;Pig.08350;Pig.08780;Pig.09288;Pig.09835;Pig.09976;Pig.10507;Pig.10816;Pig.11263;Pig.11436;Pig.15514;Pig.15667;Pig.17760;Pig.21489;Pig.21658;Pig.22796;Pig.23116	MSTRG.14114;MSTRG.27072;MSTRG.34125;MSTRG.43067;UNC5C-201;PLXNA4-201;DOCK4-201;BEX4-201;CCBE1-201;CCL21-201;SHTN1-201;ELP3-201;MIF-201;STAP1-201;PTPRT-201;ADA-201;CXCL10-201;CIB1-201;VEGFA-201;HDAC6-201;PARD6B-202;EFNA1-202;TP53INP1-201;PBLD-201;AIF1-201;MEAK7-201;IGFBP5-201;SEMA4D-201;PTPRK-201;FAM83H-201;SPINT2-201;RAP2A-201
GO:0006910	e	phagocytosis, recognition	2/872	9/21660	0.0483	1.0	biological_process	Pig.17492;Pig.20729	TUB-201;FCN2-202
GO:0019464	e	glycine decarboxylation via glycine cleavage system	2/872	9/21660	0.0483	1.0	biological_process	MSTRG.30803;Pig.18418	MSTRG.30803;GCSH
GO:0004029	e	aldehyde dehydrogenase (NAD+) activity	2/872	9/21660	0.0483	1.0	molecular_function	Pig.00612;Pig.05868	ADH5-201;ALDH2-202
GO:0016078	e	tRNA catabolic process	2/872	9/21660	0.0483	1.0	biological_process	MSTRG.43602;Pig.14632	MSTRG.43602;EXOSC2-203
GO:1901526	e	positive regulation of mitophagy	2/872	9/21660	0.0483	1.0	biological_process	MSTRG.16413;Pig.09835	MSTRG.16413;HDAC6-201
GO:0086005	e	ventricular cardiac muscle cell action potential	2/872	9/21660	0.0483	1.0	biological_process	Pig.12775;Pig.12865	GPD1L;KCNE3-201
GO:1903430	e	negative regulation of cell maturation	2/872	9/21660	0.0483	1.0	biological_process	Pig.01131;Pig.04790	CCNB1-201;BCL11A-201
GO:1904152	e	regulation of retrograde protein transport, ER to cytosol	2/872	9/21660	0.0483	1.0	biological_process	Pig.01567;Pig.11870	EDEM1-201;EDEM2-201
GO:0005042	e	netrin receptor activity	2/872	9/21660	0.0483	1.0	molecular_function	Pig.00604;Pig.19421	UNC5C-201;UNC5CL-201
GO:0043295	e	glutathione binding	2/872	9/21660	0.0483	1.0	molecular_function	MSTRG.14990;Pig.11873	MSTRG.14990;GSS-202
GO:0006072	e	glycerol-3-phosphate metabolic process	2/872	9/21660	0.0483	1.0	biological_process	Pig.12775;Pig.14114	GPD1L;GK
GO:0003016	e	respiratory system process	2/872	9/21660	0.0483	1.0	biological_process	Pig.00612;Pig.03384	ADH5-201;CCBE1-201
GO:0006271	e	DNA strand elongation involved in DNA replication	2/872	9/21660	0.0483	1.0	biological_process	Pig.05529;Pig.17783	POLE-201;MCM3-201
GO:0006546	e	glycine catabolic process	2/872	9/21660	0.0483	1.0	biological_process	MSTRG.30803;Pig.18418	MSTRG.30803;GCSH
GO:0098779	e	positive regulation of mitophagy in response to mitochondrial depolarization	2/872	9/21660	0.0483	1.0	biological_process	MSTRG.16413;Pig.09835	MSTRG.16413;HDAC6-201
GO:0060707	e	trophoblast giant cell differentiation	2/872	9/21660	0.0483	1.0	biological_process	Pig.05919;Pig.11740	E2F8-201;E2F7-201
GO:0033539	e	fatty acid beta-oxidation using acyl-CoA dehydrogenase	2/872	9/21660	0.0483	1.0	biological_process	MSTRG.31542;Pig.06054	MSTRG.31542;ACAD11-201
GO:0045028	e	G protein-coupled purinergic nucleotide receptor activity	2/872	9/21660	0.0483	1.0	molecular_function	Pig.03103;Pig.12882	PTAFR-201;P2RY6-201
GO:0032875	e	regulation of DNA endoreduplication	2/872	9/21660	0.0483	1.0	biological_process	Pig.05919;Pig.11740	E2F8-201;E2F7-201
GO:0009151	e	purine deoxyribonucleotide metabolic process	2/872	9/21660	0.0483	1.0	biological_process	Pig.07438;Pig.16506	ADA-201;ADK-201
GO:0002692	e	negative regulation of cellular extravasation	2/872	9/21660	0.0483	1.0	biological_process	MSTRG.27072;Pig.05087	MSTRG.27072;CCL21-201
GO:1900750	e	oligopeptide binding	2/872	9/21660	0.0483	1.0	molecular_function	MSTRG.14990;Pig.11873	MSTRG.14990;GSS-202
GO:0031005	e	filamin binding	2/872	9/21660	0.0483	1.0	molecular_function	Pig.09674;Pig.09675	LASP1-201;NEBL-201
GO:0006991	e	response to sterol depletion	2/872	9/21660	0.0483	1.0	biological_process	MSTRG.35576;Pig.06826	MSTRG.35576;INSIG2-201
GO:0070213	e	protein auto-ADP-ribosylation	2/872	9/21660	0.0483	1.0	biological_process	Pig.01206;Pig.17908	PARP8-203;PARP12-201
GO:0006069	e	ethanol oxidation	2/872	9/21660	0.0483	1.0	biological_process	MSTRG.23344;Pig.00612	MSTRG.23344;ADH5-201
GO:0070663	e	regulation of leukocyte proliferation	9/872	113/21660	0.0483	1.0	biological_process	MSTRG.6228;Pig.04012;Pig.05699;Pig.07438;Pig.10487;Pig.11436;Pig.13026;Pig.17367;Pig.21305	MSTRG.6228;ENPP3-201;MIF-201;ADA-201;IL6R-203;AIF1-201;VTCN1-201;CARD11-201;IL27-201
GO:0016614	e	oxidoreductase activity, acting on CH-OH group of donors	11/872	143/21660	0.0493	1.0	molecular_function	MSTRG.23344;MSTRG.31731;MSTRG.41689;MSTRG.9236;Pig.00612;Pig.01268;Pig.03336;Pig.08783;Pig.12635;Pig.12775;Pig.23612	MSTRG.23344;MSTRG.31731;MSTRG.41689;MSTRG.9236;ADH5-201;AKR1D1-201;ZADH2-201;IDH2-202;AKR1A1-201;GPD1L;LDHA-202
GO:0030258	e	lipid modification	11/872	143/21660	0.0493	1.0	biological_process	MSTRG.31542;Pig.00337;Pig.03917;Pig.05604;Pig.06054;Pig.07926;Pig.08649;Pig.08955;Pig.14715;Pig.16398;Pig.18653	MSTRG.31542;CROT-202;GBA2-201;EPHX2-201;ACAD11-201;IP6K2-201;MTMR7-201;ACAA2-203;ECHDC2-201;DGKZ-201;ALOX15-204
GO:0050671	e	positive regulation of lymphocyte proliferation	6/872	66/21660	0.0494	1.0	biological_process	Pig.05699;Pig.07438;Pig.10487;Pig.11436;Pig.13026;Pig.17367	MIF-201;ADA-201;IL6R-203;AIF1-201;VTCN1-201;CARD11-201
GO:0032946	e	positive regulation of mononuclear cell proliferation	6/872	66/21660	0.0494	1.0	biological_process	Pig.05699;Pig.07438;Pig.10487;Pig.11436;Pig.13026;Pig.17367	MIF-201;ADA-201;IL6R-203;AIF1-201;VTCN1-201;CARD11-201
GO:0003777	e	microtubule motor activity	7/872	83/21660	0.0497	1.0	molecular_function	Pig.10400;Pig.12139;Pig.12494;Pig.12653;Pig.13674;Pig.17321;Pig.18024	KIF4A-202;KIF14-201;KIF13A-202;KIF2C-201;KIF22-201;KIFC1-201;KIF18B-201
GO:0003678	e	DNA helicase activity	5/872	50/21660	0.0499	1.0	molecular_function	Pig.02651;Pig.03740;Pig.04912;Pig.07133;Pig.10745	WRN-201;DSCC1-202;MCM4-201;RFC5-201;RAD51-201
GO:1903578	e	regulation of ATP metabolic process	5/872	50/21660	0.0499	1.0	biological_process	MSTRG.16413;MSTRG.22383;Pig.01131;Pig.10695;Pig.13665	MSTRG.16413;MSTRG.22383;CCNB1-201;CDK1-203;PRKAG2-201
