# Supplementary material for: Integrated Analysis of lncRNA and mRNA in Subcutaneous Adipose Tissue of Ningxiang Pig
Source: Biology (Basel). 2021 Jul 29;10(8):726. doi: 10.3390/biology10080726 (PMC8389317; doi:10.3390/biology10080726)
Supplement: Supplementary file 1 [file biology-10-00726-s001.zip › Table S7. GO enrichment in mRNAs module profile 5 of STEM.xls]

id	enrichment	description	ratio_in_study	ratio_in_pop	p_uncorrected	p_bonferroni	type	diff_genes	diff_genes_name
GO:0016229	e	steroid dehydrogenase activity	18/908	53/21660	2.01e-07	0.000983	molecular_function	MSTRG.12479;MSTRG.18681;MSTRG.20701;MSTRG.2232;MSTRG.25718;MSTRG.27254;MSTRG.31968;MSTRG.33548;MSTRG.34302;MSTRG.35177;MSTRG.3719;MSTRG.38193;MSTRG.398;MSTRG.40650;MSTRG.40764;MSTRG.42450;MSTRG.42471;MSTRG.43419	MSTRG.12479;MSTRG.18681;MSTRG.20701;MSTRG.2232;MSTRG.25718;MSTRG.27254;MSTRG.31968;MSTRG.33548;MSTRG.34302;MSTRG.35177;MSTRG.3719;MSTRG.38193;MSTRG.398;MSTRG.40650;MSTRG.40764;MSTRG.42450;MSTRG.42471;MSTRG.43419
GO:0032197	e	transposition, RNA-mediated	21/908	37/21660	2.08e-07	0.0010199999999999999	biological_process	MSTRG.1065;MSTRG.1117;MSTRG.12195;MSTRG.20693;MSTRG.23370;MSTRG.23809;MSTRG.32891;MSTRG.32908;MSTRG.35282;MSTRG.38401;MSTRG.38498;MSTRG.40544;MSTRG.41408;MSTRG.42450;MSTRG.44066;MSTRG.5486;MSTRG.939;Pig.01550;Pig.07006;Pig.18970;Pig.23908	MSTRG.1065;MSTRG.1117;MSTRG.12195;MSTRG.20693;MSTRG.23370;MSTRG.23809;MSTRG.32891;MSTRG.32908;MSTRG.35282;MSTRG.38401;MSTRG.38498;MSTRG.40544;MSTRG.41408;MSTRG.42450;MSTRG.44066;MSTRG.5486;MSTRG.939;L1td1;L1td1;L1td1;L1td1
GO:0006488	e	dolichol-linked oligosaccharide biosynthetic process	19/908	30/21660	2.23e-07	0.00109	biological_process	MSTRG.12479;MSTRG.18681;MSTRG.20701;MSTRG.2232;MSTRG.25718;MSTRG.27254;MSTRG.31968;MSTRG.33548;MSTRG.34302;MSTRG.35177;MSTRG.3719;MSTRG.38193;MSTRG.398;MSTRG.40650;MSTRG.40764;MSTRG.42450;MSTRG.42471;MSTRG.43419;Pig.02444	MSTRG.12479;MSTRG.18681;MSTRG.20701;MSTRG.2232;MSTRG.25718;MSTRG.27254;MSTRG.31968;MSTRG.33548;MSTRG.34302;MSTRG.35177;MSTRG.3719;MSTRG.38193;MSTRG.398;MSTRG.40650;MSTRG.40764;MSTRG.42450;MSTRG.42471;MSTRG.43419;ALG13
GO:0010494	e	cytoplasmic stress granule	20/908	82/21660	2.48e-07	0.00121	cellular_component	MSTRG.1065;MSTRG.1117;MSTRG.12195;MSTRG.20693;MSTRG.32891;MSTRG.32908;MSTRG.35282;MSTRG.38401;MSTRG.38498;MSTRG.40544;MSTRG.41408;MSTRG.42450;MSTRG.5486;MSTRG.939;Pig.01550;Pig.02954;Pig.07006;Pig.12064;Pig.18970;Pig.23908	MSTRG.1065;MSTRG.1117;MSTRG.12195;MSTRG.20693;MSTRG.32891;MSTRG.32908;MSTRG.35282;MSTRG.38401;MSTRG.38498;MSTRG.40544;MSTRG.41408;MSTRG.42450;MSTRG.5486;MSTRG.939;L1td1;PABPC4-201;L1td1;TIAL1-201;L1td1;L1td1
GO:0070897	e	transcription preinitiation complex assembly	18/908	38/21660	2.81e-07	0.0013800000000000002	biological_process	MSTRG.12479;MSTRG.18681;MSTRG.20701;MSTRG.2232;MSTRG.25718;MSTRG.27254;MSTRG.31968;MSTRG.33548;MSTRG.34302;MSTRG.35177;MSTRG.3719;MSTRG.38048;MSTRG.38193;MSTRG.398;MSTRG.40650;MSTRG.40693;MSTRG.40764;MSTRG.42450	MSTRG.12479;MSTRG.18681;MSTRG.20701;MSTRG.2232;MSTRG.25718;MSTRG.27254;MSTRG.31968;MSTRG.33548;MSTRG.34302;MSTRG.35177;MSTRG.3719;MSTRG.38048;MSTRG.38193;MSTRG.398;MSTRG.40650;MSTRG.40693;MSTRG.40764;MSTRG.42450
GO:0003865	e	3-oxo-5-alpha-steroid 4-dehydrogenase activity	18/908	25/21660	4.2799999999999997e-07	0.0021	molecular_function	MSTRG.12479;MSTRG.18681;MSTRG.20701;MSTRG.2232;MSTRG.25718;MSTRG.27254;MSTRG.31968;MSTRG.33548;MSTRG.34302;MSTRG.35177;MSTRG.3719;MSTRG.38193;MSTRG.398;MSTRG.40650;MSTRG.40764;MSTRG.42450;MSTRG.42471;MSTRG.43419	MSTRG.12479;MSTRG.18681;MSTRG.20701;MSTRG.2232;MSTRG.25718;MSTRG.27254;MSTRG.31968;MSTRG.33548;MSTRG.34302;MSTRG.35177;MSTRG.3719;MSTRG.38193;MSTRG.398;MSTRG.40650;MSTRG.40764;MSTRG.42450;MSTRG.42471;MSTRG.43419
GO:0033765	e	steroid dehydrogenase activity, acting on the CH-CH group of donors	18/908	25/21660	4.2799999999999997e-07	0.0021	molecular_function	MSTRG.12479;MSTRG.18681;MSTRG.20701;MSTRG.2232;MSTRG.25718;MSTRG.27254;MSTRG.31968;MSTRG.33548;MSTRG.34302;MSTRG.35177;MSTRG.3719;MSTRG.38193;MSTRG.398;MSTRG.40650;MSTRG.40764;MSTRG.42450;MSTRG.42471;MSTRG.43419	MSTRG.12479;MSTRG.18681;MSTRG.20701;MSTRG.2232;MSTRG.25718;MSTRG.27254;MSTRG.31968;MSTRG.33548;MSTRG.34302;MSTRG.35177;MSTRG.3719;MSTRG.38193;MSTRG.398;MSTRG.40650;MSTRG.40764;MSTRG.42450;MSTRG.42471;MSTRG.43419
GO:0003697	e	single-stranded DNA binding	24/908	141/21660	4.42e-07	0.00216	molecular_function	MSTRG.1065;MSTRG.1117;MSTRG.12195;MSTRG.13498;MSTRG.20693;MSTRG.32891;MSTRG.32908;MSTRG.35282;MSTRG.38401;MSTRG.38498;MSTRG.39582;MSTRG.40544;MSTRG.41408;MSTRG.42450;MSTRG.5486;MSTRG.939;Pig.01417;Pig.01550;Pig.03490;Pig.07006;Pig.17265;Pig.18970;Pig.22991;Pig.23908	MSTRG.1065;MSTRG.1117;MSTRG.12195;MSTRG.13498;MSTRG.20693;MSTRG.32891;MSTRG.32908;MSTRG.35282;MSTRG.38401;MSTRG.38498;MSTRG.39582;MSTRG.40544;MSTRG.41408;MSTRG.42450;MSTRG.5486;MSTRG.939;MCMDC2-201;L1td1;BRCA2;L1td1;PRIM1;L1td1;PMS2-201;L1td1
GO:0006490	e	oligosaccharide-lipid intermediate biosynthetic process	19/908	32/21660	4.44e-07	0.00217	biological_process	MSTRG.12479;MSTRG.18681;MSTRG.20701;MSTRG.2232;MSTRG.25718;MSTRG.27254;MSTRG.31968;MSTRG.33548;MSTRG.34302;MSTRG.35177;MSTRG.3719;MSTRG.38193;MSTRG.398;MSTRG.40650;MSTRG.40764;MSTRG.42450;MSTRG.42471;MSTRG.43419;Pig.02444	MSTRG.12479;MSTRG.18681;MSTRG.20701;MSTRG.2232;MSTRG.25718;MSTRG.27254;MSTRG.31968;MSTRG.33548;MSTRG.34302;MSTRG.35177;MSTRG.3719;MSTRG.38193;MSTRG.398;MSTRG.40650;MSTRG.40764;MSTRG.42450;MSTRG.42471;MSTRG.43419;ALG13
GO:0003727	e	single-stranded RNA binding	23/908	107/21660	4.65e-07	0.00228	molecular_function	MSTRG.1065;MSTRG.1117;MSTRG.12195;MSTRG.20693;MSTRG.32891;MSTRG.32908;MSTRG.35282;MSTRG.38401;MSTRG.38498;MSTRG.40544;MSTRG.41408;MSTRG.42450;MSTRG.5486;MSTRG.939;Pig.01432;Pig.01550;Pig.02954;Pig.05053;Pig.05054;Pig.07006;Pig.08411;Pig.18970;Pig.23908	MSTRG.1065;MSTRG.1117;MSTRG.12195;MSTRG.20693;MSTRG.32891;MSTRG.32908;MSTRG.35282;MSTRG.38401;MSTRG.38498;MSTRG.40544;MSTRG.41408;MSTRG.42450;MSTRG.5486;MSTRG.939;LACTB2-201;L1td1;PABPC4-201;DDX58-201;DDX58-201;L1td1;FMR1-207;L1td1;L1td1
GO:0032196	e	transposition	21/908	40/21660	5e-07	0.00245	biological_process	MSTRG.1065;MSTRG.1117;MSTRG.12195;MSTRG.20693;MSTRG.23370;MSTRG.23809;MSTRG.32891;MSTRG.32908;MSTRG.35282;MSTRG.38401;MSTRG.38498;MSTRG.40544;MSTRG.41408;MSTRG.42450;MSTRG.44066;MSTRG.5486;MSTRG.939;Pig.01550;Pig.07006;Pig.18970;Pig.23908	MSTRG.1065;MSTRG.1117;MSTRG.12195;MSTRG.20693;MSTRG.23370;MSTRG.23809;MSTRG.32891;MSTRG.32908;MSTRG.35282;MSTRG.38401;MSTRG.38498;MSTRG.40544;MSTRG.41408;MSTRG.42450;MSTRG.44066;MSTRG.5486;MSTRG.939;L1td1;L1td1;L1td1;L1td1
GO:0003964	e	RNA-directed DNA polymerase activity	150/908	260/21660	5.520000000000001e-07	0.0027	molecular_function	MSTRG.10095;MSTRG.10583;MSTRG.10584;MSTRG.10852;MSTRG.10853;MSTRG.11210;MSTRG.11212;MSTRG.11931;MSTRG.12988;MSTRG.1328;MSTRG.13629;MSTRG.13630;MSTRG.13685;MSTRG.13813;MSTRG.13849;MSTRG.14113;MSTRG.1439;MSTRG.14579;MSTRG.15251;MSTRG.15978;MSTRG.18428;MSTRG.18444;MSTRG.18454;MSTRG.19703;MSTRG.20260;MSTRG.20638;MSTRG.20719;MSTRG.2091;MSTRG.21018;MSTRG.22157;MSTRG.22624;MSTRG.22916;MSTRG.22955;MSTRG.…	MSTRG.10095;MSTRG.10583;MSTRG.10584;MSTRG.10852;MSTRG.10853;MSTRG.11210;MSTRG.11212;MSTRG.11931;MSTRG.12988;MSTRG.1328;MSTRG.13629;MSTRG.13630;MSTRG.13685;MSTRG.13813;MSTRG.13849;MSTRG.14113;MSTRG.1439;MSTRG.14579;MSTRG.15251;MSTRG.15978;MSTRG.18428;MSTRG.18444;MSTRG.18454;MSTRG.19703;MSTRG.20260;MSTRG.20638;MSTRG.20719;MSTRG.2091;MSTRG.21018;MSTRG.22157;MSTRG.22624;MSTRG.22916;MSTRG.22955;MSTRG.…
GO:0140296	e	general transcription initiation factor binding	18/908	58/21660	6.2e-07	0.0030399999999999997	molecular_function	MSTRG.12479;MSTRG.18681;MSTRG.20701;MSTRG.2232;MSTRG.25718;MSTRG.27254;MSTRG.31968;MSTRG.33548;MSTRG.34302;MSTRG.35177;MSTRG.3719;MSTRG.38048;MSTRG.38193;MSTRG.398;MSTRG.40650;MSTRG.40693;MSTRG.40764;MSTRG.42450	MSTRG.12479;MSTRG.18681;MSTRG.20701;MSTRG.2232;MSTRG.25718;MSTRG.27254;MSTRG.31968;MSTRG.33548;MSTRG.34302;MSTRG.35177;MSTRG.3719;MSTRG.38048;MSTRG.38193;MSTRG.398;MSTRG.40650;MSTRG.40693;MSTRG.40764;MSTRG.42450
GO:0004519	e	endonuclease activity	151/908	381/21660	8.38e-07	0.00411	molecular_function	MSTRG.10095;MSTRG.10583;MSTRG.10584;MSTRG.10852;MSTRG.10853;MSTRG.11210;MSTRG.12988;MSTRG.1328;MSTRG.13629;MSTRG.13630;MSTRG.13685;MSTRG.13813;MSTRG.13849;MSTRG.14113;MSTRG.14279;MSTRG.1439;MSTRG.14579;MSTRG.15251;MSTRG.15978;MSTRG.18428;MSTRG.18444;MSTRG.18454;MSTRG.19703;MSTRG.20638;MSTRG.20719;MSTRG.2091;MSTRG.21018;MSTRG.22157;MSTRG.22624;MSTRG.22916;MSTRG.22955;MSTRG.22983;MSTRG.22984;MSTRG.…	MSTRG.10095;MSTRG.10583;MSTRG.10584;MSTRG.10852;MSTRG.10853;MSTRG.11210;MSTRG.12988;MSTRG.1328;MSTRG.13629;MSTRG.13630;MSTRG.13685;MSTRG.13813;MSTRG.13849;MSTRG.14113;MSTRG.14279;MSTRG.1439;MSTRG.14579;MSTRG.15251;MSTRG.15978;MSTRG.18428;MSTRG.18444;MSTRG.18454;MSTRG.19703;MSTRG.20638;MSTRG.20719;MSTRG.2091;MSTRG.21018;MSTRG.22157;MSTRG.22624;MSTRG.22916;MSTRG.22955;MSTRG.22983;MSTRG.22984;MSTRG.…
GO:0065004	e	protein-DNA complex assembly	23/908	147/21660	8.94e-07	0.004379999999999999	biological_process	MSTRG.12479;MSTRG.18681;MSTRG.20701;MSTRG.2232;MSTRG.25718;MSTRG.27254;MSTRG.31968;MSTRG.33548;MSTRG.34302;MSTRG.35177;MSTRG.3719;MSTRG.38048;MSTRG.38193;MSTRG.398;MSTRG.40650;MSTRG.40693;MSTRG.40764;MSTRG.42450;MSTRG.9635;Pig.01417;Pig.02348;Pig.15431;Pig.17937	MSTRG.12479;MSTRG.18681;MSTRG.20701;MSTRG.2232;MSTRG.25718;MSTRG.27254;MSTRG.31968;MSTRG.33548;MSTRG.34302;MSTRG.35177;MSTRG.3719;MSTRG.38048;MSTRG.38193;MSTRG.398;MSTRG.40650;MSTRG.40693;MSTRG.40764;MSTRG.42450;MSTRG.9635;MCMDC2-201;CENPI-202;GMNN-201;CENPP-201
GO:0005507	e	copper ion binding	40/908	112/21660	9.33e-07	0.00457	molecular_function	MSTRG.1065;MSTRG.1117;MSTRG.12479;MSTRG.13131;MSTRG.17687;MSTRG.18681;MSTRG.20693;MSTRG.20701;MSTRG.2232;MSTRG.23370;MSTRG.23809;MSTRG.24473;MSTRG.25718;MSTRG.25765;MSTRG.26991;MSTRG.28014;MSTRG.30789;MSTRG.31117;MSTRG.31968;MSTRG.32798;MSTRG.32891;MSTRG.32908;MSTRG.33548;MSTRG.34302;MSTRG.35177;MSTRG.36172;MSTRG.37066;MSTRG.38048;MSTRG.38498;MSTRG.38512;MSTRG.398;MSTRG.40650;MSTRG.40693;MSTRG.40…	MSTRG.1065;MSTRG.1117;MSTRG.12479;MSTRG.13131;MSTRG.17687;MSTRG.18681;MSTRG.20693;MSTRG.20701;MSTRG.2232;MSTRG.23370;MSTRG.23809;MSTRG.24473;MSTRG.25718;MSTRG.25765;MSTRG.26991;MSTRG.28014;MSTRG.30789;MSTRG.31117;MSTRG.31968;MSTRG.32798;MSTRG.32891;MSTRG.32908;MSTRG.33548;MSTRG.34302;MSTRG.35177;MSTRG.36172;MSTRG.37066;MSTRG.38048;MSTRG.38498;MSTRG.38512;MSTRG.398;MSTRG.40650;MSTRG.40693;MSTRG.40…
GO:0003743	e	translation initiation factor activity	21/908	124/21660	9.95e-07	0.00487	molecular_function	MSTRG.12479;MSTRG.18681;MSTRG.20701;MSTRG.2232;MSTRG.25718;MSTRG.27254;MSTRG.31968;MSTRG.33548;MSTRG.34302;MSTRG.35177;MSTRG.3719;MSTRG.38048;MSTRG.38193;MSTRG.398;MSTRG.40650;MSTRG.40693;MSTRG.40764;MSTRG.42450;Pig.04418;Pig.14313;Pig.22222	MSTRG.12479;MSTRG.18681;MSTRG.20701;MSTRG.2232;MSTRG.25718;MSTRG.27254;MSTRG.31968;MSTRG.33548;MSTRG.34302;MSTRG.35177;MSTRG.3719;MSTRG.38048;MSTRG.38193;MSTRG.398;MSTRG.40650;MSTRG.40693;MSTRG.40764;MSTRG.42450;MCTS1;EIF3J-201;TAF10-201
GO:0071824	e	protein-DNA complex subunit organization	23/908	173/21660	1e-06	0.00489	biological_process	MSTRG.12479;MSTRG.18681;MSTRG.20701;MSTRG.2232;MSTRG.25718;MSTRG.27254;MSTRG.31968;MSTRG.33548;MSTRG.34302;MSTRG.35177;MSTRG.3719;MSTRG.38048;MSTRG.38193;MSTRG.398;MSTRG.40650;MSTRG.40693;MSTRG.40764;MSTRG.42450;MSTRG.9635;Pig.01417;Pig.02348;Pig.15431;Pig.17937	MSTRG.12479;MSTRG.18681;MSTRG.20701;MSTRG.2232;MSTRG.25718;MSTRG.27254;MSTRG.31968;MSTRG.33548;MSTRG.34302;MSTRG.35177;MSTRG.3719;MSTRG.38048;MSTRG.38193;MSTRG.398;MSTRG.40650;MSTRG.40693;MSTRG.40764;MSTRG.42450;MSTRG.9635;MCMDC2-201;CENPI-202;GMNN-201;CENPP-201
GO:0055114	e	oxidation-reduction process	47/908	385/21660	1.05e-06	0.00515	biological_process	MSTRG.1065;MSTRG.1117;MSTRG.12330;MSTRG.12479;MSTRG.13120;MSTRG.13131;MSTRG.17687;MSTRG.18681;MSTRG.20693;MSTRG.20701;MSTRG.2232;MSTRG.24473;MSTRG.25718;MSTRG.25765;MSTRG.26991;MSTRG.28014;MSTRG.30789;MSTRG.31117;MSTRG.31968;MSTRG.32798;MSTRG.32891;MSTRG.32908;MSTRG.33548;MSTRG.34302;MSTRG.35177;MSTRG.36172;MSTRG.37066;MSTRG.38048;MSTRG.38498;MSTRG.38512;MSTRG.398;MSTRG.40650;MSTRG.40693;MSTRG.40…	MSTRG.1065;MSTRG.1117;MSTRG.12330;MSTRG.12479;MSTRG.13120;MSTRG.13131;MSTRG.17687;MSTRG.18681;MSTRG.20693;MSTRG.20701;MSTRG.2232;MSTRG.24473;MSTRG.25718;MSTRG.25765;MSTRG.26991;MSTRG.28014;MSTRG.30789;MSTRG.31117;MSTRG.31968;MSTRG.32798;MSTRG.32891;MSTRG.32908;MSTRG.33548;MSTRG.34302;MSTRG.35177;MSTRG.36172;MSTRG.37066;MSTRG.38048;MSTRG.38498;MSTRG.38512;MSTRG.398;MSTRG.40650;MSTRG.40693;MSTRG.40…
GO:0017025	e	TBP-class protein binding	18/908	43/21660	1.11e-06	0.00543	molecular_function	MSTRG.12479;MSTRG.18681;MSTRG.20701;MSTRG.2232;MSTRG.25718;MSTRG.27254;MSTRG.31968;MSTRG.33548;MSTRG.34302;MSTRG.35177;MSTRG.3719;MSTRG.38048;MSTRG.38193;MSTRG.398;MSTRG.40650;MSTRG.40693;MSTRG.40764;MSTRG.42450	MSTRG.12479;MSTRG.18681;MSTRG.20701;MSTRG.2232;MSTRG.25718;MSTRG.27254;MSTRG.31968;MSTRG.33548;MSTRG.34302;MSTRG.35177;MSTRG.3719;MSTRG.38048;MSTRG.38193;MSTRG.398;MSTRG.40650;MSTRG.40693;MSTRG.40764;MSTRG.42450
GO:0016627	e	oxidoreductase activity, acting on the CH-CH group of donors	22/908	81/21660	1.18e-06	0.00579	molecular_function	MSTRG.12479;MSTRG.18681;MSTRG.20701;MSTRG.2232;MSTRG.25718;MSTRG.27254;MSTRG.31968;MSTRG.33548;MSTRG.34302;MSTRG.35177;MSTRG.3719;MSTRG.38193;MSTRG.398;MSTRG.40650;MSTRG.40764;MSTRG.42450;MSTRG.42471;MSTRG.43419;Pig.00640;Pig.01505;Pig.05306;Pig.13890	MSTRG.12479;MSTRG.18681;MSTRG.20701;MSTRG.2232;MSTRG.25718;MSTRG.27254;MSTRG.31968;MSTRG.33548;MSTRG.34302;MSTRG.35177;MSTRG.3719;MSTRG.38193;MSTRG.398;MSTRG.40650;MSTRG.40764;MSTRG.42450;MSTRG.42471;MSTRG.43419;BDH2-202;DECR1-201;ACADM-205;PECR-201
GO:0034061	e	DNA polymerase activity	151/908	284/21660	1.2e-06	0.00588	molecular_function	MSTRG.10095;MSTRG.10583;MSTRG.10584;MSTRG.10852;MSTRG.10853;MSTRG.11210;MSTRG.11212;MSTRG.11931;MSTRG.12988;MSTRG.1328;MSTRG.13629;MSTRG.13630;MSTRG.13685;MSTRG.13813;MSTRG.13849;MSTRG.14113;MSTRG.1439;MSTRG.14579;MSTRG.15251;MSTRG.15978;MSTRG.18428;MSTRG.18444;MSTRG.18454;MSTRG.19703;MSTRG.20260;MSTRG.20638;MSTRG.20719;MSTRG.2091;MSTRG.21018;MSTRG.22157;MSTRG.22624;MSTRG.22916;MSTRG.22955;MSTRG.…	MSTRG.10095;MSTRG.10583;MSTRG.10584;MSTRG.10852;MSTRG.10853;MSTRG.11210;MSTRG.11212;MSTRG.11931;MSTRG.12988;MSTRG.1328;MSTRG.13629;MSTRG.13630;MSTRG.13685;MSTRG.13813;MSTRG.13849;MSTRG.14113;MSTRG.1439;MSTRG.14579;MSTRG.15251;MSTRG.15978;MSTRG.18428;MSTRG.18444;MSTRG.18454;MSTRG.19703;MSTRG.20260;MSTRG.20638;MSTRG.20719;MSTRG.2091;MSTRG.21018;MSTRG.22157;MSTRG.22624;MSTRG.22916;MSTRG.22955;MSTRG.…
GO:0035770	e	ribonucleoprotein granule	26/908	201/21660	1.21e-06	0.00592	cellular_component	MSTRG.1065;MSTRG.1117;MSTRG.12195;MSTRG.18461;MSTRG.20693;MSTRG.32891;MSTRG.32908;MSTRG.35282;MSTRG.38401;MSTRG.38498;MSTRG.39582;MSTRG.40544;MSTRG.41408;MSTRG.42450;MSTRG.5486;MSTRG.939;Pig.01550;Pig.02954;Pig.05646;Pig.07006;Pig.08411;Pig.12064;Pig.12781;Pig.18970;Pig.22991;Pig.23908	MSTRG.1065;MSTRG.1117;MSTRG.12195;MSTRG.18461;MSTRG.20693;MSTRG.32891;MSTRG.32908;MSTRG.35282;MSTRG.38401;MSTRG.38498;MSTRG.39582;MSTRG.40544;MSTRG.41408;MSTRG.42450;MSTRG.5486;MSTRG.939;L1td1;PABPC4-201;YTHDC2-201;L1td1;FMR1-207;TIAL1-201;TRIM71-201;L1td1;PMS2-201;L1td1
GO:0016779	e	nucleotidyltransferase activity	157/908	394/21660	1.41e-06	0.0069099999999999995	molecular_function	MSTRG.10095;MSTRG.10583;MSTRG.10584;MSTRG.10852;MSTRG.10853;MSTRG.11210;MSTRG.11212;MSTRG.11931;MSTRG.12988;MSTRG.1328;MSTRG.13498;MSTRG.13629;MSTRG.13630;MSTRG.13685;MSTRG.13813;MSTRG.13849;MSTRG.14113;MSTRG.1439;MSTRG.14579;MSTRG.15251;MSTRG.15978;MSTRG.18428;MSTRG.18444;MSTRG.18454;MSTRG.19703;MSTRG.20260;MSTRG.20638;MSTRG.20719;MSTRG.2091;MSTRG.21018;MSTRG.22157;MSTRG.22624;MSTRG.22916;MSTRG.…	MSTRG.10095;MSTRG.10583;MSTRG.10584;MSTRG.10852;MSTRG.10853;MSTRG.11210;MSTRG.11212;MSTRG.11931;MSTRG.12988;MSTRG.1328;MSTRG.13498;MSTRG.13629;MSTRG.13630;MSTRG.13685;MSTRG.13813;MSTRG.13849;MSTRG.14113;MSTRG.1439;MSTRG.14579;MSTRG.15251;MSTRG.15978;MSTRG.18428;MSTRG.18444;MSTRG.18454;MSTRG.19703;MSTRG.20260;MSTRG.20638;MSTRG.20719;MSTRG.2091;MSTRG.21018;MSTRG.22157;MSTRG.22624;MSTRG.22916;MSTRG.…
GO:0036464	e	cytoplasmic ribonucleoprotein granule	25/908	192/21660	1.8000000000000001e-06	0.0088	cellular_component	MSTRG.1065;MSTRG.1117;MSTRG.12195;MSTRG.18461;MSTRG.20693;MSTRG.32891;MSTRG.32908;MSTRG.35282;MSTRG.38401;MSTRG.38498;MSTRG.39582;MSTRG.40544;MSTRG.41408;MSTRG.42450;MSTRG.5486;MSTRG.939;Pig.01550;Pig.02954;Pig.07006;Pig.08411;Pig.12064;Pig.12781;Pig.18970;Pig.22991;Pig.23908	MSTRG.1065;MSTRG.1117;MSTRG.12195;MSTRG.18461;MSTRG.20693;MSTRG.32891;MSTRG.32908;MSTRG.35282;MSTRG.38401;MSTRG.38498;MSTRG.39582;MSTRG.40544;MSTRG.41408;MSTRG.42450;MSTRG.5486;MSTRG.939;L1td1;PABPC4-201;L1td1;FMR1-207;TIAL1-201;TRIM71-201;L1td1;PMS2-201;L1td1
GO:0140097	e	catalytic activity, acting on DNA	164/908	405/21660	1.8000000000000001e-06	0.00881	molecular_function	MSTRG.10095;MSTRG.10583;MSTRG.10584;MSTRG.10852;MSTRG.10853;MSTRG.11210;MSTRG.11212;MSTRG.11931;MSTRG.12988;MSTRG.1328;MSTRG.13629;MSTRG.13630;MSTRG.13685;MSTRG.13813;MSTRG.13849;MSTRG.14113;MSTRG.1439;MSTRG.14579;MSTRG.15251;MSTRG.15978;MSTRG.18428;MSTRG.18444;MSTRG.18454;MSTRG.19703;MSTRG.20260;MSTRG.20454;MSTRG.20638;MSTRG.20719;MSTRG.2091;MSTRG.21018;MSTRG.22157;MSTRG.22624;MSTRG.22916;MSTRG.…	MSTRG.10095;MSTRG.10583;MSTRG.10584;MSTRG.10852;MSTRG.10853;MSTRG.11210;MSTRG.11212;MSTRG.11931;MSTRG.12988;MSTRG.1328;MSTRG.13629;MSTRG.13630;MSTRG.13685;MSTRG.13813;MSTRG.13849;MSTRG.14113;MSTRG.1439;MSTRG.14579;MSTRG.15251;MSTRG.15978;MSTRG.18428;MSTRG.18444;MSTRG.18454;MSTRG.19703;MSTRG.20260;MSTRG.20454;MSTRG.20638;MSTRG.20719;MSTRG.2091;MSTRG.21018;MSTRG.22157;MSTRG.22624;MSTRG.22916;MSTRG.…
GO:0004518	e	nuclease activity	156/908	450/21660	1.96e-06	0.00962	molecular_function	MSTRG.10095;MSTRG.10583;MSTRG.10584;MSTRG.10852;MSTRG.10853;MSTRG.11210;MSTRG.12988;MSTRG.1328;MSTRG.13629;MSTRG.13630;MSTRG.13685;MSTRG.13813;MSTRG.13849;MSTRG.14113;MSTRG.14279;MSTRG.1439;MSTRG.14579;MSTRG.15251;MSTRG.15978;MSTRG.18428;MSTRG.18444;MSTRG.18454;MSTRG.18461;MSTRG.19703;MSTRG.20638;MSTRG.20719;MSTRG.2091;MSTRG.21018;MSTRG.22157;MSTRG.22624;MSTRG.22916;MSTRG.22955;MSTRG.22983;MSTRG.…	MSTRG.10095;MSTRG.10583;MSTRG.10584;MSTRG.10852;MSTRG.10853;MSTRG.11210;MSTRG.12988;MSTRG.1328;MSTRG.13629;MSTRG.13630;MSTRG.13685;MSTRG.13813;MSTRG.13849;MSTRG.14113;MSTRG.14279;MSTRG.1439;MSTRG.14579;MSTRG.15251;MSTRG.15978;MSTRG.18428;MSTRG.18444;MSTRG.18454;MSTRG.18461;MSTRG.19703;MSTRG.20638;MSTRG.20719;MSTRG.2091;MSTRG.21018;MSTRG.22157;MSTRG.22624;MSTRG.22916;MSTRG.22955;MSTRG.22983;MSTRG.…
GO:0016772	e	transferase activity, transferring phosphorus-containing groups	184/908	1311/21660	2.23e-06	0.0109	molecular_function	MSTRG.10095;MSTRG.10583;MSTRG.10584;MSTRG.10852;MSTRG.10853;MSTRG.11210;MSTRG.11212;MSTRG.11931;MSTRG.12154;MSTRG.12988;MSTRG.1328;MSTRG.13498;MSTRG.13629;MSTRG.13630;MSTRG.13685;MSTRG.13813;MSTRG.13849;MSTRG.14113;MSTRG.1439;MSTRG.14579;MSTRG.15251;MSTRG.15978;MSTRG.18428;MSTRG.18444;MSTRG.18454;MSTRG.19703;MSTRG.20260;MSTRG.20638;MSTRG.20719;MSTRG.2091;MSTRG.21018;MSTRG.22157;MSTRG.22624;MSTRG.…	MSTRG.10095;MSTRG.10583;MSTRG.10584;MSTRG.10852;MSTRG.10853;MSTRG.11210;MSTRG.11212;MSTRG.11931;MSTRG.12154;MSTRG.12988;MSTRG.1328;MSTRG.13498;MSTRG.13629;MSTRG.13630;MSTRG.13685;MSTRG.13813;MSTRG.13849;MSTRG.14113;MSTRG.1439;MSTRG.14579;MSTRG.15251;MSTRG.15978;MSTRG.18428;MSTRG.18444;MSTRG.18454;MSTRG.19703;MSTRG.20260;MSTRG.20638;MSTRG.20719;MSTRG.2091;MSTRG.21018;MSTRG.22157;MSTRG.22624;MSTRG.…
GO:0016788	e	hydrolase activity, acting on ester bonds	172/908	979/21660	2.62e-06	0.0128	molecular_function	MSTRG.10095;MSTRG.10583;MSTRG.10584;MSTRG.10852;MSTRG.10853;MSTRG.11210;MSTRG.12988;MSTRG.1328;MSTRG.13629;MSTRG.13630;MSTRG.13685;MSTRG.13813;MSTRG.13849;MSTRG.14113;MSTRG.14279;MSTRG.1439;MSTRG.14579;MSTRG.15251;MSTRG.15978;MSTRG.18428;MSTRG.18444;MSTRG.18454;MSTRG.18461;MSTRG.19206;MSTRG.19703;MSTRG.20638;MSTRG.20719;MSTRG.2091;MSTRG.21018;MSTRG.22157;MSTRG.22624;MSTRG.22916;MSTRG.22955;MSTRG.…	MSTRG.10095;MSTRG.10583;MSTRG.10584;MSTRG.10852;MSTRG.10853;MSTRG.11210;MSTRG.12988;MSTRG.1328;MSTRG.13629;MSTRG.13630;MSTRG.13685;MSTRG.13813;MSTRG.13849;MSTRG.14113;MSTRG.14279;MSTRG.1439;MSTRG.14579;MSTRG.15251;MSTRG.15978;MSTRG.18428;MSTRG.18444;MSTRG.18454;MSTRG.18461;MSTRG.19206;MSTRG.19703;MSTRG.20638;MSTRG.20719;MSTRG.2091;MSTRG.21018;MSTRG.22157;MSTRG.22624;MSTRG.22916;MSTRG.22955;MSTRG.…
GO:0016740	e	transferase activity	232/908	2605/21660	4.13e-06	0.0202	molecular_function	MSTRG.10095;MSTRG.10583;MSTRG.10584;MSTRG.10852;MSTRG.10853;MSTRG.11210;MSTRG.11212;MSTRG.11931;MSTRG.12154;MSTRG.12330;MSTRG.12988;MSTRG.1328;MSTRG.13498;MSTRG.13629;MSTRG.13630;MSTRG.13685;MSTRG.13813;MSTRG.13849;MSTRG.14113;MSTRG.1439;MSTRG.14579;MSTRG.15251;MSTRG.15663;MSTRG.15978;MSTRG.18428;MSTRG.18444;MSTRG.18454;MSTRG.19703;MSTRG.20260;MSTRG.20638;MSTRG.20719;MSTRG.2091;MSTRG.21018;MSTRG.…	MSTRG.10095;MSTRG.10583;MSTRG.10584;MSTRG.10852;MSTRG.10853;MSTRG.11210;MSTRG.11212;MSTRG.11931;MSTRG.12154;MSTRG.12330;MSTRG.12988;MSTRG.1328;MSTRG.13498;MSTRG.13629;MSTRG.13630;MSTRG.13685;MSTRG.13813;MSTRG.13849;MSTRG.14113;MSTRG.1439;MSTRG.14579;MSTRG.15251;MSTRG.15663;MSTRG.15978;MSTRG.18428;MSTRG.18444;MSTRG.18454;MSTRG.19703;MSTRG.20260;MSTRG.20638;MSTRG.20719;MSTRG.2091;MSTRG.21018;MSTRG.…
GO:0016787	e	hydrolase activity	236/908	2718/21660	4.82e-06	0.0236	molecular_function	MSTRG.10095;MSTRG.10583;MSTRG.10584;MSTRG.10852;MSTRG.10853;MSTRG.11210;MSTRG.12330;MSTRG.12988;MSTRG.1328;MSTRG.13629;MSTRG.13630;MSTRG.13685;MSTRG.13813;MSTRG.13849;MSTRG.14113;MSTRG.14279;MSTRG.1439;MSTRG.14579;MSTRG.15251;MSTRG.15978;MSTRG.18428;MSTRG.18444;MSTRG.18454;MSTRG.18461;MSTRG.19206;MSTRG.19703;MSTRG.20331;MSTRG.20454;MSTRG.20638;MSTRG.20719;MSTRG.2091;MSTRG.21018;MSTRG.22157;MSTRG.…	MSTRG.10095;MSTRG.10583;MSTRG.10584;MSTRG.10852;MSTRG.10853;MSTRG.11210;MSTRG.12330;MSTRG.12988;MSTRG.1328;MSTRG.13629;MSTRG.13630;MSTRG.13685;MSTRG.13813;MSTRG.13849;MSTRG.14113;MSTRG.14279;MSTRG.1439;MSTRG.14579;MSTRG.15251;MSTRG.15978;MSTRG.18428;MSTRG.18444;MSTRG.18454;MSTRG.18461;MSTRG.19206;MSTRG.19703;MSTRG.20331;MSTRG.20454;MSTRG.20638;MSTRG.20719;MSTRG.2091;MSTRG.21018;MSTRG.22157;MSTRG.…
GO:0003824	e	catalytic activity	373/908	6173/21660	5.28e-06	0.0258	molecular_function	MSTRG.10095;MSTRG.10583;MSTRG.10584;MSTRG.10852;MSTRG.10853;MSTRG.11210;MSTRG.11212;MSTRG.11931;MSTRG.12154;MSTRG.12330;MSTRG.12479;MSTRG.12988;MSTRG.1328;MSTRG.13498;MSTRG.13629;MSTRG.13630;MSTRG.13685;MSTRG.13813;MSTRG.13849;MSTRG.14113;MSTRG.14279;MSTRG.1439;MSTRG.14579;MSTRG.15251;MSTRG.15663;MSTRG.15978;MSTRG.18428;MSTRG.18444;MSTRG.18454;MSTRG.18461;MSTRG.18681;MSTRG.19206;MSTRG.19479;MSTRG…	MSTRG.10095;MSTRG.10583;MSTRG.10584;MSTRG.10852;MSTRG.10853;MSTRG.11210;MSTRG.11212;MSTRG.11931;MSTRG.12154;MSTRG.12330;MSTRG.12479;MSTRG.12988;MSTRG.1328;MSTRG.13498;MSTRG.13629;MSTRG.13630;MSTRG.13685;MSTRG.13813;MSTRG.13849;MSTRG.14113;MSTRG.14279;MSTRG.1439;MSTRG.14579;MSTRG.15251;MSTRG.15663;MSTRG.15978;MSTRG.18428;MSTRG.18444;MSTRG.18454;MSTRG.18461;MSTRG.18681;MSTRG.19206;MSTRG.19479;MSTRG…
GO:0045182	e	translation regulator activity	25/908	228/21660	1.17e-05	0.0573	molecular_function	MSTRG.12479;MSTRG.18681;MSTRG.20701;MSTRG.2232;MSTRG.25718;MSTRG.27254;MSTRG.31968;MSTRG.33548;MSTRG.34302;MSTRG.35177;MSTRG.3719;MSTRG.38048;MSTRG.38193;MSTRG.398;MSTRG.40650;MSTRG.40693;MSTRG.40764;MSTRG.42450;Pig.03563;Pig.04418;Pig.04710;Pig.08411;Pig.12781;Pig.14313;Pig.22222	MSTRG.12479;MSTRG.18681;MSTRG.20701;MSTRG.2232;MSTRG.25718;MSTRG.27254;MSTRG.31968;MSTRG.33548;MSTRG.34302;MSTRG.35177;MSTRG.3719;MSTRG.38048;MSTRG.38193;MSTRG.398;MSTRG.40650;MSTRG.40693;MSTRG.40764;MSTRG.42450;IREB2-201;MCTS1;GFM1-201;FMR1-207;TRIM71-201;EIF3J-201;TAF10-201
GO:0046914	e	transition metal ion binding	76/908	1094/21660	1.76e-05	0.086	molecular_function	MSTRG.1065;MSTRG.1117;MSTRG.12479;MSTRG.13131;MSTRG.15663;MSTRG.17687;MSTRG.18681;MSTRG.20693;MSTRG.20701;MSTRG.21313;MSTRG.2232;MSTRG.23370;MSTRG.23809;MSTRG.24473;MSTRG.25718;MSTRG.25765;MSTRG.26341;MSTRG.26991;MSTRG.27145;MSTRG.28014;MSTRG.30789;MSTRG.31117;MSTRG.31968;MSTRG.32798;MSTRG.32891;MSTRG.32908;MSTRG.33548;MSTRG.34302;MSTRG.35177;MSTRG.36172;MSTRG.37066;MSTRG.38048;MSTRG.38498;MSTRG.…	MSTRG.1065;MSTRG.1117;MSTRG.12479;MSTRG.13131;MSTRG.15663;MSTRG.17687;MSTRG.18681;MSTRG.20693;MSTRG.20701;MSTRG.21313;MSTRG.2232;MSTRG.23370;MSTRG.23809;MSTRG.24473;MSTRG.25718;MSTRG.25765;MSTRG.26341;MSTRG.26991;MSTRG.27145;MSTRG.28014;MSTRG.30789;MSTRG.31117;MSTRG.31968;MSTRG.32798;MSTRG.32891;MSTRG.32908;MSTRG.33548;MSTRG.34302;MSTRG.35177;MSTRG.36172;MSTRG.37066;MSTRG.38048;MSTRG.38498;MSTRG.…
GO:0008135	e	translation factor activity, RNA binding	22/908	191/21660	1.7899999999999998e-05	0.0876	molecular_function	MSTRG.12479;MSTRG.18681;MSTRG.20701;MSTRG.2232;MSTRG.25718;MSTRG.27254;MSTRG.31968;MSTRG.33548;MSTRG.34302;MSTRG.35177;MSTRG.3719;MSTRG.38048;MSTRG.38193;MSTRG.398;MSTRG.40650;MSTRG.40693;MSTRG.40764;MSTRG.42450;Pig.04418;Pig.04710;Pig.14313;Pig.22222	MSTRG.12479;MSTRG.18681;MSTRG.20701;MSTRG.2232;MSTRG.25718;MSTRG.27254;MSTRG.31968;MSTRG.33548;MSTRG.34302;MSTRG.35177;MSTRG.3719;MSTRG.38048;MSTRG.38193;MSTRG.398;MSTRG.40650;MSTRG.40693;MSTRG.40764;MSTRG.42450;MCTS1;GFM1-201;EIF3J-201;TAF10-201
GO:0090079	e	translation regulator activity, nucleic acid binding	22/908	205/21660	5.3299999999999995e-05	0.261	molecular_function	MSTRG.12479;MSTRG.18681;MSTRG.20701;MSTRG.2232;MSTRG.25718;MSTRG.27254;MSTRG.31968;MSTRG.33548;MSTRG.34302;MSTRG.35177;MSTRG.3719;MSTRG.38048;MSTRG.38193;MSTRG.398;MSTRG.40650;MSTRG.40693;MSTRG.40764;MSTRG.42450;Pig.04418;Pig.04710;Pig.14313;Pig.22222	MSTRG.12479;MSTRG.18681;MSTRG.20701;MSTRG.2232;MSTRG.25718;MSTRG.27254;MSTRG.31968;MSTRG.33548;MSTRG.34302;MSTRG.35177;MSTRG.3719;MSTRG.38048;MSTRG.38193;MSTRG.398;MSTRG.40650;MSTRG.40693;MSTRG.40764;MSTRG.42450;MCTS1;GFM1-201;EIF3J-201;TAF10-201
GO:0044830	e	modulation by host of viral RNA genome replication	3/908	3/21660	7.340000000000001e-05	0.36	biological_process	MSTRG.39511;Pig.07381;Pig.08411	MSTRG.39511;SAMHD1-201;FMR1-207
GO:0032552	e	deoxyribonucleotide binding	3/908	3/21660	7.340000000000001e-05	0.36	molecular_function	MSTRG.39511;Pig.01032;Pig.07381	MSTRG.39511;ST13-201;SAMHD1-201
GO:0032554	e	purine deoxyribonucleotide binding	3/908	3/21660	7.340000000000001e-05	0.36	molecular_function	MSTRG.39511;Pig.01032;Pig.07381	MSTRG.39511;ST13-201;SAMHD1-201
GO:0140326	e	ATPase-coupled intramembrane lipid transporter activity	6/908	21/21660	0.000169	0.825	molecular_function	Pig.03394;Pig.03529;Pig.03818;Pig.08395	ATP8B1-201;ATP8A2-201;ABCA1-201;ATP11C-201
GO:0006310	e	DNA recombination	17/908	156/21660	0.000304	1.0	biological_process	MSTRG.1328;MSTRG.20638;MSTRG.22624;MSTRG.23370;MSTRG.23809;MSTRG.24158;MSTRG.33253;MSTRG.34563;MSTRG.36102;MSTRG.38509;MSTRG.40337;MSTRG.44066;MSTRG.5321;Pig.03490;Pig.08833;Pig.15720;Pig.22146	MSTRG.1328;MSTRG.20638;MSTRG.22624;MSTRG.23370;MSTRG.23809;MSTRG.24158;MSTRG.33253;MSTRG.34563;MSTRG.36102;MSTRG.38509;MSTRG.40337;MSTRG.44066;MSTRG.5321;BRCA2;BLM-201;RFWD3-201;Rtel1
GO:0004803	e	transposase activity	4/908	9/21660	0.00032599999999999996	1.0	molecular_function	MSTRG.24473;MSTRG.27759;MSTRG.28014;MSTRG.38498	MSTRG.24473;MSTRG.27759;MSTRG.28014;MSTRG.38498
GO:0046872	e	metal ion binding	174/908	3218/21660	0.00033999999999999997	1.0	molecular_function	MSTRG.1065;MSTRG.1117;MSTRG.12479;MSTRG.13131;MSTRG.1328;MSTRG.13498;MSTRG.15663;MSTRG.17118;MSTRG.17687;MSTRG.17957;MSTRG.18428;MSTRG.18681;MSTRG.20638;MSTRG.20693;MSTRG.20701;MSTRG.21313;MSTRG.2232;MSTRG.22551;MSTRG.22624;MSTRG.23370;MSTRG.23809;MSTRG.24158;MSTRG.24473;MSTRG.25718;MSTRG.25765;MSTRG.26341;MSTRG.26991;MSTRG.27145;MSTRG.27254;MSTRG.28014;MSTRG.30789;MSTRG.31117;MSTRG.31968;MSTRG.3…	MSTRG.1065;MSTRG.1117;MSTRG.12479;MSTRG.13131;MSTRG.1328;MSTRG.13498;MSTRG.15663;MSTRG.17118;MSTRG.17687;MSTRG.17957;MSTRG.18428;MSTRG.18681;MSTRG.20638;MSTRG.20693;MSTRG.20701;MSTRG.21313;MSTRG.2232;MSTRG.22551;MSTRG.22624;MSTRG.23370;MSTRG.23809;MSTRG.24158;MSTRG.24473;MSTRG.25718;MSTRG.25765;MSTRG.26341;MSTRG.26991;MSTRG.27145;MSTRG.27254;MSTRG.28014;MSTRG.30789;MSTRG.31117;MSTRG.31968;MSTRG.3…
GO:0043169	e	cation binding	176/908	3282/21660	0.000455	1.0	molecular_function	MSTRG.1065;MSTRG.1117;MSTRG.12479;MSTRG.13131;MSTRG.1328;MSTRG.13498;MSTRG.15663;MSTRG.17118;MSTRG.17687;MSTRG.17957;MSTRG.18428;MSTRG.18681;MSTRG.20638;MSTRG.20693;MSTRG.20701;MSTRG.21313;MSTRG.2232;MSTRG.22551;MSTRG.22624;MSTRG.23370;MSTRG.23809;MSTRG.24158;MSTRG.24473;MSTRG.25718;MSTRG.25765;MSTRG.26341;MSTRG.26991;MSTRG.27145;MSTRG.27254;MSTRG.28014;MSTRG.30789;MSTRG.31117;MSTRG.31968;MSTRG.3…	MSTRG.1065;MSTRG.1117;MSTRG.12479;MSTRG.13131;MSTRG.1328;MSTRG.13498;MSTRG.15663;MSTRG.17118;MSTRG.17687;MSTRG.17957;MSTRG.18428;MSTRG.18681;MSTRG.20638;MSTRG.20693;MSTRG.20701;MSTRG.21313;MSTRG.2232;MSTRG.22551;MSTRG.22624;MSTRG.23370;MSTRG.23809;MSTRG.24158;MSTRG.24473;MSTRG.25718;MSTRG.25765;MSTRG.26341;MSTRG.26991;MSTRG.27145;MSTRG.27254;MSTRG.28014;MSTRG.30789;MSTRG.31117;MSTRG.31968;MSTRG.3…
GO:0016887	e	ATPase activity	31/908	387/21660	0.000715	1.0	molecular_function	MSTRG.20331;MSTRG.20454;MSTRG.3115;MSTRG.38257;MSTRG.42825;MSTRG.7654;Pig.00435;Pig.00579;Pig.00820;Pig.01126;Pig.01956;Pig.01973;Pig.01989;Pig.02843;Pig.03400;Pig.03721;Pig.03818;Pig.05053;Pig.05054;Pig.05646;Pig.07864;Pig.08482;Pig.08833;Pig.11792;Pig.12989;Pig.14616;Pig.15092;Pig.18586;Pig.22146;Pig.22362;Pig.22991	MSTRG.20331;MSTRG.20454;MSTRG.3115;MSTRG.38257;MSTRG.42825;MSTRG.7654;PEX1-201;ABCG2-203;MDN1-201;AK6-201;HELLS-201;KIF11-201;KIF20B-201;KIF23-202;CLPX-201;ATAD2-201;ABCA1-201;DDX58-201;DDX58-201;YTHDC2-201;KIF15-201;RHOBTB3-203;BLM-201;MYO1D-202;CHD1L-208;SETX-201;ABCG1-201;TOP2A-201;Rtel1;ABCC10-201;PMS2-201
GO:0032727	e	positive regulation of interferon-alpha production	5/908	19/21660	0.0009109999999999999	1.0	biological_process	Pig.00078;Pig.05053;Pig.05054	STAT1-201;DDX58-201;DDX58-201
GO:0015666	e	restriction endodeoxyribonuclease activity	3/908	6/21660	0.00134	1.0	molecular_function	MSTRG.23370;MSTRG.23809;MSTRG.44066	MSTRG.23370;MSTRG.23809;MSTRG.44066
GO:0032199	e	reverse transcription involved in RNA-mediated transposition	3/908	6/21660	0.00134	1.0	biological_process	MSTRG.23370;MSTRG.23809;MSTRG.44066	MSTRG.23370;MSTRG.23809;MSTRG.44066
GO:0009036	e	type II site-specific deoxyribonuclease activity	3/908	6/21660	0.00134	1.0	molecular_function	MSTRG.23370;MSTRG.23809;MSTRG.44066	MSTRG.23370;MSTRG.23809;MSTRG.44066
GO:0001171	e	reverse transcription	3/908	6/21660	0.00134	1.0	biological_process	MSTRG.23370;MSTRG.23809;MSTRG.44066	MSTRG.23370;MSTRG.23809;MSTRG.44066
GO:0061083	e	regulation of protein refolding	2/908	2/21660	0.00176	1.0	biological_process	Pig.01032;Pig.20045	ST13-201;SNRNP70-202
GO:0004133	e	glycogen debranching enzyme activity	2/908	2/21660	0.00176	1.0	molecular_function	MSTRG.12330;Pig.01686	MSTRG.12330;AGL-201
GO:0004134	e	4-alpha-glucanotransferase activity	2/908	2/21660	0.00176	1.0	molecular_function	MSTRG.12330;Pig.01686	MSTRG.12330;AGL-201
GO:0010525	e	regulation of transposition, RNA-mediated	2/908	2/21660	0.00176	1.0	biological_process	MSTRG.27145;Pig.09943	MSTRG.27145;TUT7-202
GO:0010526	e	negative regulation of transposition, RNA-mediated	2/908	2/21660	0.00176	1.0	biological_process	MSTRG.27145;Pig.09943	MSTRG.27145;TUT7-202
GO:0071076	e	RNA 3' uridylation	2/908	2/21660	0.00176	1.0	biological_process	MSTRG.27145;Pig.09943	MSTRG.27145;TUT7-202
GO:0090556	e	phosphatidylserine floppase activity	2/908	2/21660	0.00176	1.0	molecular_function	Pig.03529;Pig.03818	ATP8A2-201;ABCA1-201
GO:0016793	e	triphosphoric monoester hydrolase activity	2/908	2/21660	0.00176	1.0	molecular_function	MSTRG.39511;Pig.07381	MSTRG.39511;SAMHD1-201
GO:0032560	e	guanyl deoxyribonucleotide binding	2/908	2/21660	0.00176	1.0	molecular_function	MSTRG.39511;Pig.07381	MSTRG.39511;SAMHD1-201
GO:0032567	e	dGTP binding	2/908	2/21660	0.00176	1.0	molecular_function	MSTRG.39511;Pig.07381	MSTRG.39511;SAMHD1-201
GO:0061084	e	negative regulation of protein refolding	2/908	2/21660	0.00176	1.0	biological_process	Pig.01032;Pig.20045	ST13-201;SNRNP70-202
GO:0008832	e	dGTPase activity	2/908	2/21660	0.00176	1.0	molecular_function	MSTRG.39511;Pig.07381	MSTRG.39511;SAMHD1-201
GO:0004135	e	amylo-alpha-1,6-glucosidase activity	2/908	2/21660	0.00176	1.0	molecular_function	MSTRG.12330;Pig.01686	MSTRG.12330;AGL-201
GO:1901137	e	carbohydrate derivative biosynthetic process	25/908	309/21660	0.00224	1.0	biological_process	MSTRG.12479;MSTRG.18681;MSTRG.20701;MSTRG.2232;MSTRG.22551;MSTRG.25718;MSTRG.27254;MSTRG.31968;MSTRG.33548;MSTRG.34302;MSTRG.35177;MSTRG.3719;MSTRG.38193;MSTRG.398;MSTRG.40650;MSTRG.40764;MSTRG.42450;MSTRG.42471;MSTRG.43419;Pig.02444;Pig.05303;Pig.05341;Pig.08286;Pig.10639;Pig.14555	MSTRG.12479;MSTRG.18681;MSTRG.20701;MSTRG.2232;MSTRG.22551;MSTRG.25718;MSTRG.27254;MSTRG.31968;MSTRG.33548;MSTRG.34302;MSTRG.35177;MSTRG.3719;MSTRG.38193;MSTRG.398;MSTRG.40650;MSTRG.40764;MSTRG.42450;MSTRG.42471;MSTRG.43419;ALG13;TYW3-201;HS3ST1-201;PIGF-201;PIGU-201;NME5-201
GO:1902947	e	regulation of tau-protein kinase activity	3/908	7/21660	0.0022600000000000003	1.0	biological_process	Pig.00326;Pig.02018;Pig.05480	HGF-201;DKK1-201;IFNG-201
GO:0044827	e	modulation by host of viral genome replication	4/908	15/21660	0.0028899999999999998	1.0	biological_process	MSTRG.39511;Pig.05646;Pig.07381;Pig.08411	MSTRG.39511;YTHDC2-201;SAMHD1-201;FMR1-207
GO:0003896	e	DNA primase activity	2/908	3/21660	0.00512	1.0	molecular_function	MSTRG.13498;Pig.17265	MSTRG.13498;PRIM1
GO:0005658	e	alpha DNA polymerase:primase complex	2/908	3/21660	0.00512	1.0	cellular_component	MSTRG.13498;Pig.17265	MSTRG.13498;PRIM1
GO:1903333	e	negative regulation of protein folding	2/908	3/21660	0.00512	1.0	biological_process	Pig.01032;Pig.20045	ST13-201;SNRNP70-202
GO:0009330	e	DNA topoisomerase type II (double strand cut, ATP-hydrolyzing) complex	2/908	3/21660	0.00512	1.0	cellular_component	MSTRG.39582;Pig.18586	MSTRG.39582;TOP2A-201
GO:0006269	e	DNA replication, synthesis of RNA primer	2/908	3/21660	0.00512	1.0	biological_process	MSTRG.13498;Pig.17265	MSTRG.13498;PRIM1
GO:0039529	e	RIG-I signaling pathway	2/908	3/21660	0.00512	1.0	biological_process	Pig.05053;Pig.05054	DDX58-201;DDX58-201
GO:0010528	e	regulation of transposition	2/908	3/21660	0.00512	1.0	biological_process	MSTRG.27145;Pig.09943	MSTRG.27145;TUT7-202
GO:0010529	e	negative regulation of transposition	2/908	3/21660	0.00512	1.0	biological_process	MSTRG.27145;Pig.09943	MSTRG.27145;TUT7-202
GO:0050265	e	RNA uridylyltransferase activity	2/908	3/21660	0.00512	1.0	molecular_function	MSTRG.27145;Pig.09943	MSTRG.27145;TUT7-202
GO:0032954	e	regulation of cytokinetic process	2/908	3/21660	0.00512	1.0	biological_process	Pig.01989;Pig.11287	KIF20B-201;ECT2-201
GO:0090599	e	alpha-glucosidase activity	2/908	3/21660	0.00512	1.0	molecular_function	MSTRG.12330;Pig.01686	MSTRG.12330;AGL-201
GO:0099080	e	supramolecular complex	42/908	648/21660	0.00513	1.0	cellular_component	MSTRG.1065;MSTRG.1117;MSTRG.11282;MSTRG.12195;MSTRG.18461;MSTRG.20693;MSTRG.3115;MSTRG.32891;MSTRG.32908;MSTRG.35282;MSTRG.38401;MSTRG.38498;MSTRG.39582;MSTRG.40524;MSTRG.40544;MSTRG.41408;MSTRG.42450;MSTRG.5486;MSTRG.939;Pig.00202;Pig.01550;Pig.01973;Pig.01989;Pig.02348;Pig.02843;Pig.02954;Pig.04755;Pig.04972;Pig.05646;Pig.05783;Pig.07006;Pig.07864;Pig.08411;Pig.10672;Pig.11744;Pig.11927;Pig.120…	MSTRG.1065;MSTRG.1117;MSTRG.11282;MSTRG.12195;MSTRG.18461;MSTRG.20693;MSTRG.3115;MSTRG.32891;MSTRG.32908;MSTRG.35282;MSTRG.38401;MSTRG.38498;MSTRG.39582;MSTRG.40524;MSTRG.40544;MSTRG.41408;MSTRG.42450;MSTRG.5486;MSTRG.939;SPC25-201;L1td1;KIF11-201;KIF20B-201;CENPI-202;KIF23-202;PABPC4-201;SERP1-201;NUF2-201;YTHDC2-201;NEFH-201;L1td1;KIF15-201;FMR1-207;CCSAP-201;ARNT2-203;TPX2-201;TIAL1-201;TRIM71…
GO:0030247	e	polysaccharide binding	4/908	18/21660	0.00586	1.0	molecular_function	MSTRG.12330;MSTRG.14279;Pig.01686;Pig.04013	MSTRG.12330;MSTRG.14279;AGL-201;ENPP1-201
GO:0005730	e	nucleolus	39/908	596/21660	0.00665	1.0	cellular_component	MSTRG.1065;MSTRG.1117;MSTRG.12195;MSTRG.14141;MSTRG.20331;MSTRG.20693;MSTRG.23070;MSTRG.23370;MSTRG.23809;MSTRG.30245;MSTRG.32891;MSTRG.32908;MSTRG.35282;MSTRG.38401;MSTRG.38498;MSTRG.39582;MSTRG.40544;MSTRG.41408;MSTRG.42450;MSTRG.5486;MSTRG.939;MSTRG.9832;Pig.00078;Pig.01060;Pig.01550;Pig.01989;Pig.02528;Pig.02636;Pig.03525;Pig.04003;Pig.05959;Pig.07006;Pig.08411;Pig.15960;Pig.18586;Pig.18970;P…	MSTRG.1065;MSTRG.1117;MSTRG.12195;MSTRG.14141;MSTRG.20331;MSTRG.20693;MSTRG.23070;MSTRG.23370;MSTRG.23809;MSTRG.30245;MSTRG.32891;MSTRG.32908;MSTRG.35282;MSTRG.38401;MSTRG.38498;MSTRG.39582;MSTRG.40544;MSTRG.41408;MSTRG.42450;MSTRG.5486;MSTRG.939;MSTRG.9832;STAT1-201;ZNF330-202;L1td1;KIF20B-201;ENC1-201;ERI1-201;CDK8-201;L3MBTL3-202;WT1-201;L1td1;FMR1-207;PPM1A-201;TOP2A-201;L1td1;SMG6-201;L3MBTL…
GO:0060333	e	interferon-gamma-mediated signaling pathway	3/908	10/21660	0.0070599999999999994	1.0	biological_process	Pig.00078;Pig.04217;Pig.05480	STAT1-201;NMI-201;IFNG-201
GO:0003916	e	DNA topoisomerase activity	3/908	10/21660	0.0070599999999999994	1.0	molecular_function	MSTRG.39582;MSTRG.42825;Pig.18586	MSTRG.39582;MSTRG.42825;TOP2A-201
GO:0071360	e	cellular response to exogenous dsRNA	3/908	11/21660	0.00941	1.0	biological_process	Pig.01993;Pig.05053;Pig.05054	IFIT1-205;DDX58-201;DDX58-201
GO:0003918	e	DNA topoisomerase type II (double strand cut, ATP-hydrolyzing) activity	2/908	4/21660	0.00995	1.0	molecular_function	MSTRG.42825;Pig.18586	MSTRG.42825;TOP2A-201
GO:0009008	e	DNA-methyltransferase activity	2/908	4/21660	0.00995	1.0	molecular_function	Pig.11909;Pig.15031	DNMT3B-201;N6AMT1-201
GO:0071596	e	ubiquitin-dependent protein catabolic process via the N-end rule pathway	2/908	4/21660	0.00995	1.0	biological_process	MSTRG.21313;Pig.09323	MSTRG.21313;UBR2-201
GO:0006797	e	polyphosphate metabolic process	2/908	4/21660	0.00995	1.0	biological_process	MSTRG.4938;Pig.18338	MSTRG.4938;BNIPL-201
GO:0006798	e	polyphosphate catabolic process	2/908	4/21660	0.00995	1.0	biological_process	MSTRG.4938;Pig.18338	MSTRG.4938;BNIPL-201
GO:0046061	e	dATP catabolic process	2/908	4/21660	0.00995	1.0	biological_process	MSTRG.39511;Pig.07381	MSTRG.39511;SAMHD1-201
GO:0004309	e	exopolyphosphatase activity	2/908	4/21660	0.00995	1.0	molecular_function	MSTRG.4938;Pig.18338	MSTRG.4938;BNIPL-201
GO:0006203	e	dGTP catabolic process	2/908	4/21660	0.00995	1.0	biological_process	MSTRG.39511;Pig.07381	MSTRG.39511;SAMHD1-201
GO:0140328	e	floppase activity	2/908	4/21660	0.00995	1.0	molecular_function	Pig.03529;Pig.03818	ATP8A2-201;ABCA1-201
GO:0031262	e	Ndc80 complex	2/908	4/21660	0.00995	1.0	cellular_component	Pig.00202;Pig.04972	SPC25-201;NUF2-201
GO:1904684	e	negative regulation of metalloendopeptidase activity	2/908	4/21660	0.00995	1.0	biological_process	Pig.03902;Pig.21539	RECK-201;RECK-201
GO:0039528	e	cytoplasmic pattern recognition receptor signaling pathway in response to virus	2/908	4/21660	0.00995	1.0	biological_process	Pig.05053;Pig.05054	DDX58-201;DDX58-201
GO:0006259	e	DNA metabolic process	36/908	559/21660	0.0101	1.0	biological_process	MSTRG.1328;MSTRG.13498;MSTRG.20638;MSTRG.22624;MSTRG.23370;MSTRG.23809;MSTRG.24158;MSTRG.33253;MSTRG.34563;MSTRG.36102;MSTRG.38257;MSTRG.38509;MSTRG.39582;MSTRG.40284;MSTRG.40337;MSTRG.42825;MSTRG.44066;MSTRG.4434;MSTRG.5321;MSTRG.7560;Pig.01122;Pig.01242;Pig.01417;Pig.01956;Pig.02636;Pig.03490;Pig.03873;Pig.08833;Pig.12485;Pig.12989;Pig.14616;Pig.15720;Pig.17265;Pig.18586;Pig.22146;Pig.22991	MSTRG.1328;MSTRG.13498;MSTRG.20638;MSTRG.22624;MSTRG.23370;MSTRG.23809;MSTRG.24158;MSTRG.33253;MSTRG.34563;MSTRG.36102;MSTRG.38257;MSTRG.38509;MSTRG.39582;MSTRG.40284;MSTRG.40337;MSTRG.42825;MSTRG.44066;MSTRG.4434;MSTRG.5321;MSTRG.7560;GTF2H2;FBXO4-202;MCMDC2-201;HELLS-201;ERI1-201;BRCA2;XPA-201;BLM-201;LIN9-202;CHD1L-208;SETX-201;RFWD3-201;PRIM1;TOP2A-201;Rtel1;PMS2-201
GO:0003723	e	RNA binding	71/908	1259/21660	0.011000000000000001	1.0	molecular_function	MSTRG.1065;MSTRG.11078;MSTRG.1117;MSTRG.12195;MSTRG.12479;MSTRG.14279;MSTRG.18681;MSTRG.20693;MSTRG.20701;MSTRG.2232;MSTRG.23070;MSTRG.25718;MSTRG.27145;MSTRG.27254;MSTRG.31968;MSTRG.32891;MSTRG.32908;MSTRG.33548;MSTRG.34302;MSTRG.35177;MSTRG.35282;MSTRG.3719;MSTRG.38048;MSTRG.38193;MSTRG.38401;MSTRG.38498;MSTRG.39511;MSTRG.398;MSTRG.40544;MSTRG.40650;MSTRG.40693;MSTRG.40764;MSTRG.41408;MSTRG.424…	MSTRG.1065;MSTRG.11078;MSTRG.1117;MSTRG.12195;MSTRG.12479;MSTRG.14279;MSTRG.18681;MSTRG.20693;MSTRG.20701;MSTRG.2232;MSTRG.23070;MSTRG.25718;MSTRG.27145;MSTRG.27254;MSTRG.31968;MSTRG.32891;MSTRG.32908;MSTRG.33548;MSTRG.34302;MSTRG.35177;MSTRG.35282;MSTRG.3719;MSTRG.38048;MSTRG.38193;MSTRG.38401;MSTRG.38498;MSTRG.39511;MSTRG.398;MSTRG.40544;MSTRG.40650;MSTRG.40693;MSTRG.40764;MSTRG.41408;MSTRG.424…
GO:0043167	e	ion binding	254/908	5282/21660	0.0115	1.0	molecular_function	MSTRG.1065;MSTRG.11081;MSTRG.1117;MSTRG.12479;MSTRG.13131;MSTRG.1328;MSTRG.13498;MSTRG.15663;MSTRG.17118;MSTRG.17687;MSTRG.17957;MSTRG.18428;MSTRG.18681;MSTRG.19479;MSTRG.20331;MSTRG.20454;MSTRG.20638;MSTRG.20693;MSTRG.20701;MSTRG.21313;MSTRG.2232;MSTRG.22551;MSTRG.22624;MSTRG.23370;MSTRG.23809;MSTRG.24158;MSTRG.24473;MSTRG.25718;MSTRG.25765;MSTRG.26341;MSTRG.26991;MSTRG.27145;MSTRG.27254;MSTRG.2…	MSTRG.1065;MSTRG.11081;MSTRG.1117;MSTRG.12479;MSTRG.13131;MSTRG.1328;MSTRG.13498;MSTRG.15663;MSTRG.17118;MSTRG.17687;MSTRG.17957;MSTRG.18428;MSTRG.18681;MSTRG.19479;MSTRG.20331;MSTRG.20454;MSTRG.20638;MSTRG.20693;MSTRG.20701;MSTRG.21313;MSTRG.2232;MSTRG.22551;MSTRG.22624;MSTRG.23370;MSTRG.23809;MSTRG.24158;MSTRG.24473;MSTRG.25718;MSTRG.25765;MSTRG.26341;MSTRG.26991;MSTRG.27145;MSTRG.27254;MSTRG.2…
GO:2000104	e	negative regulation of DNA-dependent DNA replication	3/908	12/21660	0.0122	1.0	biological_process	Pig.03490;Pig.09610;Pig.15431	BRCA2;FBXO5-201;GMNN-201
GO:0009143	e	nucleoside triphosphate catabolic process	3/908	12/21660	0.0122	1.0	biological_process	MSTRG.39511;Pig.04013;Pig.07381	MSTRG.39511;ENPP1-201;SAMHD1-201
GO:0044788	e	modulation by host of viral process	4/908	22/21660	0.0123	1.0	biological_process	MSTRG.39511;Pig.05646;Pig.07381;Pig.08411	MSTRG.39511;YTHDC2-201;SAMHD1-201;FMR1-207
GO:0046060	e	dATP metabolic process	2/908	5/21660	0.0161	1.0	biological_process	MSTRG.39511;Pig.07381	MSTRG.39511;SAMHD1-201
GO:1904683	e	regulation of metalloendopeptidase activity	2/908	5/21660	0.0161	1.0	biological_process	Pig.03902;Pig.21539	RECK-201;RECK-201
GO:1903332	e	regulation of protein folding	2/908	5/21660	0.0161	1.0	biological_process	Pig.01032;Pig.20045	ST13-201;SNRNP70-202
GO:0046070	e	dGTP metabolic process	2/908	5/21660	0.0161	1.0	biological_process	MSTRG.39511;Pig.07381	MSTRG.39511;SAMHD1-201
GO:0051733	e	polydeoxyribonucleotide kinase activity	2/908	5/21660	0.0161	1.0	molecular_function	Pig.07262;Pig.07263	N4BP2-201;N4BP2-201
GO:0051734	e	ATP-dependent polynucleotide kinase activity	2/908	5/21660	0.0161	1.0	molecular_function	Pig.07262;Pig.07263	N4BP2-201;N4BP2-201
GO:1902004	e	positive regulation of amyloid-beta formation	2/908	5/21660	0.0161	1.0	biological_process	Pig.05480;Pig.15092	IFNG-201;ABCG1-201
GO:0046404	e	ATP-dependent polydeoxyribonucleotide 5'-hydroxyl-kinase activity	2/908	5/21660	0.0161	1.0	molecular_function	Pig.07262;Pig.07263	N4BP2-201;N4BP2-201
GO:0000733	e	DNA strand renaturation	2/908	5/21660	0.0161	1.0	biological_process	MSTRG.23370;MSTRG.23809	MSTRG.23370;MSTRG.23809
GO:0071359	e	cellular response to dsRNA	3/908	14/21660	0.0189	1.0	biological_process	Pig.01993;Pig.05053;Pig.05054	IFIT1-205;DDX58-201;DDX58-201
GO:0006265	e	DNA topological change	3/908	14/21660	0.0189	1.0	biological_process	MSTRG.39582;MSTRG.42825;Pig.18586	MSTRG.39582;MSTRG.42825;TOP2A-201
GO:0098586	e	cellular response to virus	3/908	14/21660	0.0189	1.0	biological_process	Pig.05053;Pig.05054;Pig.08411	DDX58-201;DDX58-201;FMR1-207
GO:0140303	e	intramembrane lipid transporter activity	4/908	26/21660	0.022000000000000002	1.0	molecular_function	Pig.03394;Pig.03529;Pig.03818;Pig.08395	ATP8B1-201;ATP8A2-201;ABCA1-201;ATP11C-201
GO:0015248	e	sterol transporter activity	4/908	26/21660	0.022000000000000002	1.0	molecular_function	MSTRG.7654;Pig.03622;Pig.03818;Pig.15092	MSTRG.7654;OSBPL1A-205;ABCA1-201;ABCG1-201
GO:0032728	e	positive regulation of interferon-beta production	4/908	26/21660	0.022000000000000002	1.0	biological_process	Pig.05053;Pig.05054	DDX58-201;DDX58-201
GO:0003777	e	microtubule motor activity	8/908	83/21660	0.0229	1.0	molecular_function	Pig.00641;Pig.01973;Pig.01989;Pig.02843;Pig.07864;Pig.08668;Pig.21089;Pig.22225	CENPE-203;KIF11-201;KIF20B-201;KIF23-202;KIF15-201;KIF16B;DNHD1;DNAH1-201
GO:0008094	e	DNA-dependent ATPase activity	7/908	68/21660	0.0235	1.0	molecular_function	MSTRG.20454;MSTRG.38257;MSTRG.42825;Pig.08833;Pig.12989;Pig.18586;Pig.22146	MSTRG.20454;MSTRG.38257;MSTRG.42825;BLM-201;CHD1L-208;TOP2A-201;Rtel1
GO:0009217	e	purine deoxyribonucleoside triphosphate catabolic process	2/908	6/21660	0.0235	1.0	biological_process	MSTRG.39511;Pig.07381	MSTRG.39511;SAMHD1-201
GO:0031953	e	negative regulation of protein autophosphorylation	2/908	6/21660	0.0235	1.0	biological_process	Pig.03621;Pig.04013	HRH4-201;ENPP1-201
GO:0072203	e	cell proliferation involved in metanephros development	2/908	6/21660	0.0235	1.0	biological_process	Pig.00078;Pig.04476	STAT1-201;GPC3-201
GO:0061087	e	positive regulation of histone H3-K27 methylation	2/908	6/21660	0.0235	1.0	biological_process	Pig.01715;Pig.10421	MTF2-201;OGT-201
GO:1905049	e	negative regulation of metallopeptidase activity	2/908	6/21660	0.0235	1.0	biological_process	Pig.03902;Pig.21539	RECK-201;RECK-201
GO:0042166	e	acetylcholine binding	2/908	6/21660	0.0235	1.0	molecular_function	Pig.00160;Pig.12204	CHRNA1-201;CHRM3-201
GO:0061578	e	Lys63-specific deubiquitinase activity	2/908	6/21660	0.0235	1.0	molecular_function	MSTRG.26033;Pig.00464	MSTRG.26033;YOD1-201
GO:0051731	e	polynucleotide 5'-hydroxyl-kinase activity	2/908	6/21660	0.0235	1.0	molecular_function	Pig.07262;Pig.07263	N4BP2-201;N4BP2-201
GO:0034349	e	glial cell apoptotic process	2/908	6/21660	0.0235	1.0	biological_process	MSTRG.23370;MSTRG.23809	MSTRG.23370;MSTRG.23809
GO:0097252	e	oligodendrocyte apoptotic process	2/908	6/21660	0.0235	1.0	biological_process	MSTRG.23370;MSTRG.23809	MSTRG.23370;MSTRG.23809
GO:0002733	e	regulation of myeloid dendritic cell cytokine production	2/908	6/21660	0.0235	1.0	biological_process	Pig.05053;Pig.05054	DDX58-201;DDX58-201
GO:0002735	e	positive regulation of myeloid dendritic cell cytokine production	2/908	6/21660	0.0235	1.0	biological_process	Pig.05053;Pig.05054	DDX58-201;DDX58-201
GO:0002732	e	positive regulation of dendritic cell cytokine production	2/908	6/21660	0.0235	1.0	biological_process	Pig.05053;Pig.05054	DDX58-201;DDX58-201
GO:0003009	e	skeletal muscle contraction	4/908	27/21660	0.025	1.0	biological_process	MSTRG.11282;Pig.00160;Pig.03529;Pig.14428	MSTRG.11282;CHRNA1-201;ATP8A2-201;STAC2-201
GO:0010829	e	negative regulation of glucose transmembrane transport	3/908	16/21660	0.0273	1.0	biological_process	Pig.04013;Pig.08606;Pig.08607	ENPP1-201;DDI1-201;RSC1A1-202
GO:0019205	e	nucleobase-containing compound kinase activity	5/908	41/21660	0.0275	1.0	molecular_function	Pig.01126;Pig.07262;Pig.07263;Pig.08311;Pig.14555	AK6-201;N4BP2-201;N4BP2-201;DGUOK-201;NME5-201
GO:0016160	e	amylase activity	2/908	7/21660	0.032	1.0	molecular_function	Pig.22305;Pig.22306	AMY2A;AMY2B
GO:0103025	e	alpha-amylase activity (releasing maltohexaose)	2/908	7/21660	0.032	1.0	molecular_function	Pig.22305;Pig.22306	AMY2A;AMY2B
GO:0060052	e	neurofilament cytoskeleton organization	2/908	7/21660	0.032	1.0	biological_process	Pig.03529;Pig.05783	ATP8A2-201;NEFH-201
GO:0060124	e	positive regulation of growth hormone secretion	2/908	7/21660	0.032	1.0	biological_process	Pig.04755;Pig.20206	SERP1-201;ARHGEF7-201
GO:1901298	e	regulation of hydrogen peroxide-mediated programmed cell death	2/908	7/21660	0.032	1.0	biological_process	Pig.00326;Pig.11744	HGF-201;ARNT2-203
GO:0070569	e	uridylyltransferase activity	2/908	7/21660	0.032	1.0	molecular_function	MSTRG.27145;Pig.09943	MSTRG.27145;TUT7-202
GO:0002638	e	negative regulation of immunoglobulin production	2/908	7/21660	0.032	1.0	biological_process	Pig.04376;Pig.07606	IL13RA2-201;TMBIM6-203
GO:0072111	e	cell proliferation involved in kidney development	2/908	7/21660	0.032	1.0	biological_process	Pig.00078;Pig.04476	STAT1-201;GPC3-201
GO:0009146	e	purine nucleoside triphosphate catabolic process	2/908	7/21660	0.032	1.0	biological_process	MSTRG.39511;Pig.07381	MSTRG.39511;SAMHD1-201
GO:0009155	e	purine deoxyribonucleotide catabolic process	2/908	7/21660	0.032	1.0	biological_process	MSTRG.39511;Pig.07381	MSTRG.39511;SAMHD1-201
GO:0032688	e	negative regulation of interferon-beta production	2/908	7/21660	0.032	1.0	biological_process	Pig.04793;Pig.15960	REL-202;PPM1A-201
GO:0070016	e	armadillo repeat domain binding	2/908	7/21660	0.032	1.0	molecular_function	MSTRG.18461;MSTRG.20454	MSTRG.18461;MSTRG.20454
GO:0006089	e	lactate metabolic process	2/908	7/21660	0.032	1.0	biological_process	Pig.14199;Pig.15717	PNKD-202;LDHD-201
GO:0002730	e	regulation of dendritic cell cytokine production	2/908	7/21660	0.032	1.0	biological_process	Pig.05053;Pig.05054	DDX58-201;DDX58-201
GO:0010225	e	response to UV-C	2/908	7/21660	0.032	1.0	biological_process	Pig.03490;Pig.03621	BRCA2;HRH4-201
GO:0004556	e	alpha-amylase activity	2/908	7/21660	0.032	1.0	molecular_function	Pig.22305;Pig.22306	AMY2A;AMY2B
GO:0016888	e	endodeoxyribonuclease activity, producing 5'-phosphomonoesters	3/908	17/21660	0.0322	1.0	molecular_function	MSTRG.23370;MSTRG.23809;MSTRG.44066	MSTRG.23370;MSTRG.23809;MSTRG.44066
GO:0005871	e	kinesin complex	4/908	30/21660	0.0354	1.0	cellular_component	Pig.01973;Pig.01989;Pig.02843;Pig.07864	KIF11-201;KIF20B-201;KIF23-202;KIF15-201
GO:0032647	e	regulation of interferon-alpha production	3/908	18/21660	0.0374	1.0	biological_process	Pig.00078;Pig.05053;Pig.05054	STAT1-201;DDX58-201;DDX58-201
GO:0032480	e	negative regulation of type I interferon production	3/908	18/21660	0.0374	1.0	biological_process	Pig.03598;Pig.04793;Pig.15960	RNF125-201;REL-202;PPM1A-201
GO:0034622	e	cellular protein-containing complex assembly	36/908	608/21660	0.0392	1.0	biological_process	MSTRG.12479;MSTRG.18681;MSTRG.18745;MSTRG.20701;MSTRG.2232;MSTRG.25718;MSTRG.27254;MSTRG.31968;MSTRG.33548;MSTRG.34302;MSTRG.35177;MSTRG.3719;MSTRG.38048;MSTRG.38193;MSTRG.398;MSTRG.40524;MSTRG.40650;MSTRG.40693;MSTRG.40764;MSTRG.42450;MSTRG.9635;Pig.00406;Pig.00820;Pig.01417;Pig.02348;Pig.04335;Pig.04418;Pig.07421;Pig.09610;Pig.12692;Pig.14313;Pig.14616;Pig.15431;Pig.17745;Pig.17937;Pig.22222	MSTRG.12479;MSTRG.18681;MSTRG.18745;MSTRG.20701;MSTRG.2232;MSTRG.25718;MSTRG.27254;MSTRG.31968;MSTRG.33548;MSTRG.34302;MSTRG.35177;MSTRG.3719;MSTRG.38048;MSTRG.38193;MSTRG.398;MSTRG.40524;MSTRG.40650;MSTRG.40693;MSTRG.40764;MSTRG.42450;MSTRG.9635;SDHAF3;MDN1-201;MCMDC2-201;CENPI-202;COX16-201;MCTS1;SRSF4-201;FBXO5-201;TTC17-201;EIF3J-201;SETX-201;GMNN-201;CCDC151-201;CENPP-201;TAF10-201
GO:0002244	e	hematopoietic progenitor cell differentiation	6/908	60/21660	0.0392	1.0	biological_process	MSTRG.20175;MSTRG.20331;Pig.02490;Pig.04115;Pig.18586;Pig.20206	MSTRG.20175;MSTRG.20331;TENT2-201;C12orf29-201;TOP2A-201;ARHGEF7-201
GO:0003674	e	molecular_function	648/908	14786/21660	0.0414	1.0	molecular_function	MSTRG.10095;MSTRG.10583;MSTRG.10584;MSTRG.1065;MSTRG.10852;MSTRG.10853;MSTRG.11053;MSTRG.11078;MSTRG.11081;MSTRG.1117;MSTRG.11210;MSTRG.11212;MSTRG.11282;MSTRG.11931;MSTRG.12154;MSTRG.12195;MSTRG.12330;MSTRG.12479;MSTRG.12988;MSTRG.13131;MSTRG.1328;MSTRG.13498;MSTRG.13519;MSTRG.13629;MSTRG.13630;MSTRG.13685;MSTRG.13813;MSTRG.13849;MSTRG.14113;MSTRG.14279;MSTRG.1439;MSTRG.14579;MSTRG.15251;MSTRG.1…	MSTRG.10095;MSTRG.10583;MSTRG.10584;MSTRG.1065;MSTRG.10852;MSTRG.10853;MSTRG.11053;MSTRG.11078;MSTRG.11081;MSTRG.1117;MSTRG.11210;MSTRG.11212;MSTRG.11282;MSTRG.11931;MSTRG.12154;MSTRG.12195;MSTRG.12330;MSTRG.12479;MSTRG.12988;MSTRG.13131;MSTRG.1328;MSTRG.13498;MSTRG.13519;MSTRG.13629;MSTRG.13630;MSTRG.13685;MSTRG.13813;MSTRG.13849;MSTRG.14113;MSTRG.14279;MSTRG.1439;MSTRG.14579;MSTRG.15251;MSTRG.1…
GO:0030015	e	CCR4-NOT core complex	2/908	8/21660	0.0415	1.0	cellular_component	MSTRG.17136;MSTRG.18461	MSTRG.17136;MSTRG.18461
GO:0010603	e	regulation of cytoplasmic mRNA processing body assembly	2/908	8/21660	0.0415	1.0	biological_process	MSTRG.18461;Pig.02611	MSTRG.18461;CNOT6-201
GO:0010606	e	positive regulation of cytoplasmic mRNA processing body assembly	2/908	8/21660	0.0415	1.0	biological_process	MSTRG.18461;Pig.02611	MSTRG.18461;CNOT6-201
GO:0008574	e	ATP-dependent microtubule motor activity, plus-end-directed	2/908	8/21660	0.0415	1.0	molecular_function	Pig.01973;Pig.01989	KIF11-201;KIF20B-201
GO:0003056	e	regulation of vascular associated smooth muscle contraction	2/908	8/21660	0.0415	1.0	biological_process	Pig.07717;Pig.12204	DOCK5-201;CHRM3-201
GO:0050901	e	leukocyte tethering or rolling	2/908	8/21660	0.0415	1.0	biological_process	Pig.00122;Pig.04927	ITGA4-201;SELL-204
GO:0045110	e	intermediate filament bundle assembly	2/908	8/21660	0.0415	1.0	biological_process	Pig.05783;Pig.22336	NEFH-201;PLEC-201
GO:0000459	e	exonucleolytic trimming involved in rRNA processing	2/908	8/21660	0.0415	1.0	biological_process	MSTRG.23070;Pig.02636	MSTRG.23070;ERI1-201
GO:1902993	e	positive regulation of amyloid precursor protein catabolic process	2/908	8/21660	0.0415	1.0	biological_process	Pig.05480;Pig.15092	IFNG-201;ABCG1-201
GO:0050884	e	neuromuscular process controlling posture	2/908	8/21660	0.0415	1.0	biological_process	Pig.03529;Pig.14199	ATP8A2-201;PNKD-202
GO:0000467	e	exonucleolytic trimming to generate mature 3'-end of 5.8S rRNA from tricistronic rRNA transcript (SSU-rRNA, 5.8S rRNA, LSU-rRNA)	2/908	8/21660	0.0415	1.0	biological_process	MSTRG.23070;Pig.02636	MSTRG.23070;ERI1-201
GO:0043249	e	erythrocyte maturation	2/908	8/21660	0.0415	1.0	biological_process	Pig.04003;Pig.21453	L3MBTL3-202;L3MBTL3-202
GO:0018026	e	peptidyl-lysine monomethylation	2/908	8/21660	0.0415	1.0	biological_process	Pig.13734;Pig.13963	SETD6-202;SETD4-201
GO:0009204	e	deoxyribonucleoside triphosphate catabolic process	2/908	8/21660	0.0415	1.0	biological_process	MSTRG.39511;Pig.07381	MSTRG.39511;SAMHD1-201
GO:0009215	e	purine deoxyribonucleoside triphosphate metabolic process	2/908	8/21660	0.0415	1.0	biological_process	MSTRG.39511;Pig.07381	MSTRG.39511;SAMHD1-201
GO:0120126	e	response to copper ion starvation	1/908	1/21660	0.0419	1.0	biological_process	Pig.13642	AOC1-201
GO:0005133	e	interferon-gamma receptor binding	1/908	1/21660	0.0419	1.0	molecular_function	Pig.05480	IFNG-201
GO:0009007	e	site-specific DNA-methyltransferase (adenine-specific) activity	1/908	1/21660	0.0419	1.0	molecular_function	Pig.15031	N6AMT1-201
GO:0016515	e	interleukin-13 receptor activity	1/908	1/21660	0.0419	1.0	molecular_function	Pig.04388	IL13RA1-202
GO:0000707	e	meiotic DNA recombinase assembly	1/908	1/21660	0.0419	1.0	biological_process	Pig.01417	MCMDC2-201
GO:2000625	e	regulation of miRNA catabolic process	1/908	1/21660	0.0419	1.0	biological_process	Pig.02490	TENT2-201
GO:2000626	e	negative regulation of miRNA catabolic process	1/908	1/21660	0.0419	1.0	biological_process	Pig.02490	TENT2-201
GO:2000629	e	negative regulation of miRNA metabolic process	1/908	1/21660	0.0419	1.0	biological_process	Pig.02490	TENT2-201
GO:0097185	e	cellular response to azide	1/908	1/21660	0.0419	1.0	biological_process	Pig.13642	AOC1-201
GO:0008802	e	betaine-aldehyde dehydrogenase activity	1/908	1/21660	0.0419	1.0	molecular_function	Pig.12386	ALDH7A1-205
GO:2000804	e	regulation of termination of RNA polymerase II transcription, poly(A)-coupled	1/908	1/21660	0.0419	1.0	biological_process	Pig.14616	SETX-201
GO:2000806	e	positive regulation of termination of RNA polymerase II transcription, poly(A)-coupled	1/908	1/21660	0.0419	1.0	biological_process	Pig.14616	SETX-201
GO:0033306	e	phytol metabolic process	1/908	1/21660	0.0419	1.0	biological_process	Pig.13890	PECR-201
GO:0035874	e	cellular response to copper ion starvation	1/908	1/21660	0.0419	1.0	biological_process	Pig.13642	AOC1-201
GO:0097543	e	ciliary inversin compartment	1/908	1/21660	0.0419	1.0	cellular_component	Pig.06056	NPHP3
GO:0042404	e	thyroid hormone catabolic process	1/908	1/21660	0.0419	1.0	biological_process	Pig.18866	DIO1-201
GO:0032113	e	regulation of carbohydrate phosphatase activity	1/908	1/21660	0.0419	1.0	biological_process	Pig.05480	IFNG-201
GO:0060550	e	positive regulation of fructose 1,6-bisphosphate 1-phosphatase activity	1/908	1/21660	0.0419	1.0	biological_process	Pig.05480	IFNG-201
GO:1905067	e	negative regulation of canonical Wnt signaling pathway involved in heart development	1/908	1/21660	0.0419	1.0	biological_process	Pig.02018	DKK1-201
GO:2000255	e	negative regulation of male germ cell proliferation	1/908	1/21660	0.0419	1.0	biological_process	Pig.00601	HPGDS-201
GO:1901561	e	response to benomyl	1/908	1/21660	0.0419	1.0	biological_process	Pig.03621	HRH4-201
GO:1904423	e	dehydrodolichyl diphosphate synthase complex	1/908	1/21660	0.0419	1.0	cellular_component	Pig.03958	NUS1-201
GO:0045870	e	positive regulation of single stranded viral RNA replication via double stranded DNA intermediate	1/908	1/21660	0.0419	1.0	biological_process	Pig.18586	TOP2A-201
GO:1904958	e	positive regulation of midbrain dopaminergic neuron differentiation	1/908	1/21660	0.0419	1.0	biological_process	Pig.02018	DKK1-201
GO:2001247	e	positive regulation of phosphatidylcholine biosynthetic process	1/908	1/21660	0.0419	1.0	biological_process	Pig.14112	ACSL3-201
GO:0060552	e	positive regulation of fructose 1,6-bisphosphate metabolic process	1/908	1/21660	0.0419	1.0	biological_process	Pig.05480	IFNG-201
GO:0032324	e	molybdopterin cofactor biosynthetic process	1/908	1/21660	0.0419	1.0	biological_process	Pig.01200	MOCS2-201
GO:0032831	e	positive regulation of CD4-positive, CD25-positive, alpha-beta regulatory T cell differentiation	1/908	1/21660	0.0419	1.0	biological_process	Pig.05480	IFNG-201
GO:1904723	e	negative regulation of Wnt-Frizzled-LRP5/6 complex assembly	1/908	1/21660	0.0419	1.0	biological_process	Pig.02018	DKK1-201
GO:0021658	e	rhombomere 3 morphogenesis	1/908	1/21660	0.0419	1.0	biological_process	Pig.07107	HOXA2-201
GO:0021650	e	vestibulocochlear nerve formation	1/908	1/21660	0.0419	1.0	biological_process	Pig.03394	ATP8B1-201
GO:0019290	e	siderophore biosynthetic process	1/908	1/21660	0.0419	1.0	biological_process	Pig.00640	BDH2-202
GO:0009237	e	siderophore metabolic process	1/908	1/21660	0.0419	1.0	biological_process	Pig.00640	BDH2-202
GO:1903515	e	calcium ion transport from cytosol to endoplasmic reticulum	1/908	1/21660	0.0419	1.0	biological_process	Pig.07164	ATP2A2-201
GO:1905607	e	negative regulation of presynapse assembly	1/908	1/21660	0.0419	1.0	biological_process	Pig.02018	DKK1-201
GO:0008746	e	NAD(P)+ transhydrogenase activity	1/908	1/21660	0.0419	1.0	molecular_function	Pig.01212	NNT-202
GO:0090647	e	modulation of age-related behavioral decline	1/908	1/21660	0.0419	1.0	biological_process	Pig.02018	DKK1-201
GO:0004667	e	prostaglandin-D synthase activity	1/908	1/21660	0.0419	1.0	molecular_function	Pig.00601	HPGDS-201
GO:0030505	e	inorganic diphosphate transport	1/908	1/21660	0.0419	1.0	biological_process	Pig.04013	ENPP1-201
GO:0042140	e	late meiotic recombination nodule assembly	1/908	1/21660	0.0419	1.0	biological_process	Pig.01417	MCMDC2-201
GO:2000309	e	positive regulation of tumor necrosis factor (ligand) superfamily member 11 production	1/908	1/21660	0.0419	1.0	biological_process	Pig.05480	IFNG-201
GO:1904715	e	negative regulation of chaperone-mediated autophagy	1/908	1/21660	0.0419	1.0	biological_process	Pig.20045	SNRNP70-202
GO:1904711	e	regulation of Wnt-Frizzled-LRP5/6 complex assembly	1/908	1/21660	0.0419	1.0	biological_process	Pig.02018	DKK1-201
GO:0035600	e	tRNA methylthiolation	1/908	1/21660	0.0419	1.0	biological_process	Pig.13807	CDKAL1-202
GO:0005460	e	UDP-glucose transmembrane transporter activity	1/908	1/21660	0.0419	1.0	molecular_function	Pig.14489	SLC35B1-202
GO:1902073	e	positive regulation of hypoxia-inducible factor-1alpha signaling pathway	1/908	1/21660	0.0419	1.0	biological_process	Pig.01697	RWDD3-201
GO:0004137	e	deoxycytidine kinase activity	1/908	1/21660	0.0419	1.0	molecular_function	Pig.08311	DGUOK-201
GO:1902948	e	negative regulation of tau-protein kinase activity	1/908	1/21660	0.0419	1.0	biological_process	Pig.05480	IFNG-201
GO:0033593	e	BRCA2-MAGE-D1 complex	1/908	1/21660	0.0419	1.0	cellular_component	Pig.03490	BRCA2
GO:0060422	e	peptidyl-dipeptidase inhibitor activity	1/908	1/21660	0.0419	1.0	molecular_function	Pig.04476	GPC3-201
GO:0015866	e	ADP transport	1/908	1/21660	0.0419	1.0	biological_process	Pig.02707	SLC25A4-202
GO:0008940	e	nitrate reductase activity	1/908	1/21660	0.0419	1.0	molecular_function	MSTRG.26341	MSTRG.26341
GO:0048244	e	phytanoyl-CoA dioxygenase activity	1/908	1/21660	0.0419	1.0	molecular_function	Pig.13779	PHYH-201
GO:1905937	e	negative regulation of germ cell proliferation	1/908	1/21660	0.0419	1.0	biological_process	Pig.00601	HPGDS-201
GO:0140039	e	cell-cell adhesion in response to extracellular stimulus	1/908	1/21660	0.0419	1.0	biological_process	Pig.00122	ITGA4-201
GO:0021593	e	rhombomere morphogenesis	1/908	1/21660	0.0419	1.0	biological_process	Pig.07107	HOXA2-201
GO:0052600	e	propane-1,3-diamine oxidase activity	1/908	1/21660	0.0419	1.0	molecular_function	Pig.13642	AOC1-201
GO:0032470	e	positive regulation of endoplasmic reticulum calcium ion concentration	1/908	1/21660	0.0419	1.0	biological_process	Pig.07164	ATP2A2-201
GO:0060551	e	regulation of fructose 1,6-bisphosphate metabolic process	1/908	1/21660	0.0419	1.0	biological_process	Pig.05480	IFNG-201
GO:0060557	e	positive regulation of vitamin D biosynthetic process	1/908	1/21660	0.0419	1.0	biological_process	Pig.05480	IFNG-201
GO:0034041	e	ATPase-coupled sterol transmembrane transporter activity	1/908	1/21660	0.0419	1.0	molecular_function	Pig.15092	ABCG1-201
GO:1904594	e	regulation of termination of RNA polymerase II transcription	1/908	1/21660	0.0419	1.0	biological_process	Pig.14616	SETX-201
GO:1904595	e	positive regulation of termination of RNA polymerase II transcription	1/908	1/21660	0.0419	1.0	biological_process	Pig.14616	SETX-201
GO:1990755	e	mitotic spindle microtubule depolymerization	1/908	1/21660	0.0419	1.0	biological_process	Pig.10672	CCSAP-201
GO:0052599	e	methylputrescine oxidase activity	1/908	1/21660	0.0419	1.0	molecular_function	Pig.13642	AOC1-201
GO:0052598	e	histamine oxidase activity	1/908	1/21660	0.0419	1.0	molecular_function	Pig.13642	AOC1-201
GO:1904340	e	positive regulation of dopaminergic neuron differentiation	1/908	1/21660	0.0419	1.0	biological_process	Pig.02018	DKK1-201
GO:0030226	e	apolipoprotein receptor activity	1/908	1/21660	0.0419	1.0	molecular_function	Pig.03818	ABCA1-201
GO:0060549	e	regulation of fructose 1,6-bisphosphate 1-phosphatase activity	1/908	1/21660	0.0419	1.0	biological_process	Pig.05480	IFNG-201
GO:1902737	e	dendritic filopodium	1/908	1/21660	0.0419	1.0	cellular_component	Pig.08411	FMR1-207
GO:0004654	e	polyribonucleotide nucleotidyltransferase activity	1/908	1/21660	0.0419	1.0	molecular_function	Pig.08241	PNPT1-201
GO:0086039	e	calcium-transporting ATPase activity involved in regulation of cardiac muscle cell membrane potential	1/908	1/21660	0.0419	1.0	molecular_function	Pig.07164	ATP2A2-201
GO:0045547	e	dehydrodolichyl diphosphate synthase activity	1/908	1/21660	0.0419	1.0	molecular_function	Pig.03958	NUS1-201
GO:1905174	e	regulation of vascular associated smooth muscle cell dedifferentiation	1/908	1/21660	0.0419	1.0	biological_process	Pig.16214	OLFM2-202
GO:0071403	e	cellular response to high density lipoprotein particle stimulus	1/908	1/21660	0.0419	1.0	biological_process	Pig.15092	ABCG1-201
GO:1901254	e	positive regulation of intracellular transport of viral material	1/908	1/21660	0.0419	1.0	biological_process	Pig.08411	FMR1-207
GO:0030366	e	molybdopterin synthase activity	1/908	1/21660	0.0419	1.0	molecular_function	Pig.01200	MOCS2-201
GO:0009956	e	radial pattern formation	1/908	1/21660	0.0419	1.0	biological_process	Pig.04270	NR2F2-202
GO:0097418	e	neurofibrillary tangle	1/908	1/21660	0.0419	1.0	cellular_component	Pig.05783	NEFH-201
GO:0031780	e	corticotropin hormone receptor binding	1/908	1/21660	0.0419	1.0	molecular_function	Pig.00854	MRAP2-201
GO:0031783	e	type 5 melanocortin receptor binding	1/908	1/21660	0.0419	1.0	molecular_function	Pig.00854	MRAP2-201
GO:0018872	e	arsonoacetate metabolic process	1/908	1/21660	0.0419	1.0	biological_process	Pig.15031	N6AMT1-201
GO:0008460	e	dTDP-glucose 4,6-dehydratase activity	1/908	1/21660	0.0419	1.0	molecular_function	Pig.08504	TGDS-201
GO:0060559	e	positive regulation of calcidiol 1-monooxygenase activity	1/908	1/21660	0.0419	1.0	biological_process	Pig.05480	IFNG-201
GO:0033798	e	thyroxine 5-deiodinase activity	1/908	1/21660	0.0419	1.0	molecular_function	Pig.18866	DIO1-201
GO:0019408	e	dolichol biosynthetic process	1/908	1/21660	0.0419	1.0	biological_process	Pig.03958	NUS1-201
GO:0071262	e	regulation of translational initiation in response to starvation	1/908	1/21660	0.0419	1.0	biological_process	Pig.03621	HRH4-201
GO:0071264	e	positive regulation of translational initiation in response to starvation	1/908	1/21660	0.0419	1.0	biological_process	Pig.03621	HRH4-201
GO:0035657	e	eRF1 methyltransferase complex	1/908	1/21660	0.0419	1.0	cellular_component	Pig.15031	N6AMT1-201
GO:0060566	e	positive regulation of DNA-templated transcription, termination	1/908	1/21660	0.0419	1.0	biological_process	Pig.14616	SETX-201
GO:0008720	e	D-lactate dehydrogenase activity	1/908	1/21660	0.0419	1.0	molecular_function	Pig.15717	LDHD-201
GO:0030792	e	methylarsonite methyltransferase activity	1/908	1/21660	0.0419	1.0	molecular_function	Pig.15031	N6AMT1-201
GO:1901340	e	negative regulation of store-operated calcium channel activity	1/908	1/21660	0.0419	1.0	biological_process	Pig.05092	UBQLN1-201
GO:1901296	e	negative regulation of canonical Wnt signaling pathway involved in cardiac muscle cell fate commitment	1/908	1/21660	0.0419	1.0	biological_process	Pig.02018	DKK1-201
GO:0050497	e	transferase activity, transferring alkylthio groups	1/908	1/21660	0.0419	1.0	molecular_function	Pig.13807	CDKAL1-202
GO:0032834	e	positive regulation of CD4-positive, CD25-positive, alpha-beta regulatory T cell differentiation involved in immune response	1/908	1/21660	0.0419	1.0	biological_process	Pig.05480	IFNG-201
GO:0032832	e	regulation of CD4-positive, CD25-positive, alpha-beta regulatory T cell differentiation involved in immune response	1/908	1/21660	0.0419	1.0	biological_process	Pig.05480	IFNG-201
GO:2000431	e	regulation of cytokinesis, actomyosin contractile ring assembly	1/908	1/21660	0.0419	1.0	biological_process	Pig.11287	ECT2-201
GO:0030892	e	mitotic cohesin complex	1/908	1/21660	0.0419	1.0	cellular_component	Pig.00041	SGO2-203
GO:0060733	e	regulation of eIF2 alpha phosphorylation by amino acid starvation	1/908	1/21660	0.0419	1.0	biological_process	Pig.03621	HRH4-201
GO:0008068	e	extracellularly glutamate-gated chloride channel activity	1/908	1/21660	0.0419	1.0	molecular_function	Pig.20039	SLC17A7-201
GO:0072138	e	mesenchymal cell proliferation involved in ureteric bud development	1/908	1/21660	0.0419	1.0	biological_process	Pig.04476	GPC3-201
GO:1905322	e	positive regulation of mesenchymal stem cell migration	1/908	1/21660	0.0419	1.0	biological_process	Pig.09610	FBXO5-201
GO:1905320	e	regulation of mesenchymal stem cell migration	1/908	1/21660	0.0419	1.0	biological_process	Pig.09610	FBXO5-201
GO:0052381	e	tRNA dimethylallyltransferase activity	1/908	1/21660	0.0419	1.0	molecular_function	Pig.02951	TRIT1-201
GO:0032829	e	regulation of CD4-positive, CD25-positive, alpha-beta regulatory T cell differentiation	1/908	1/21660	0.0419	1.0	biological_process	Pig.05480	IFNG-201
GO:0019035	e	viral integration complex	1/908	1/21660	0.0419	1.0	cellular_component	Pig.18586	TOP2A-201
GO:0007056	e	spindle assembly involved in female meiosis	1/908	1/21660	0.0419	1.0	biological_process	Pig.09610	FBXO5-201
GO:0007057	e	spindle assembly involved in female meiosis I	1/908	1/21660	0.0419	1.0	biological_process	Pig.09610	FBXO5-201
GO:0032558	e	adenyl deoxyribonucleotide binding	1/908	1/21660	0.0419	1.0	molecular_function	Pig.01032	ST13-201
GO:0016094	e	polyprenol biosynthetic process	1/908	1/21660	0.0419	1.0	biological_process	Pig.03958	NUS1-201
GO:0034417	e	bisphosphoglycerate 3-phosphatase activity	1/908	1/21660	0.0419	1.0	molecular_function	Pig.02011	MINPP1-202
GO:0017122	e	protein N-acetylglucosaminyltransferase complex	1/908	1/21660	0.0419	1.0	cellular_component	Pig.10421	OGT-201
GO:0031682	e	G-protein gamma-subunit binding	1/908	1/21660	0.0419	1.0	molecular_function	Pig.02286	GNB5-201
GO:1903173	e	fatty alcohol metabolic process	1/908	1/21660	0.0419	1.0	biological_process	Pig.13890	PECR-201
GO:0150173	e	positive regulation of phosphatidylcholine metabolic process	1/908	1/21660	0.0419	1.0	biological_process	Pig.14112	ACSL3-201
GO:0004494	e	methylmalonyl-CoA mutase activity	1/908	1/21660	0.0419	1.0	molecular_function	Pig.09252	MMUT-201
GO:0097184	e	response to azide	1/908	1/21660	0.0419	1.0	biological_process	Pig.13642	AOC1-201
GO:0052597	e	diamine oxidase activity	1/908	1/21660	0.0419	1.0	molecular_function	Pig.13642	AOC1-201
GO:0032564	e	dATP binding	1/908	1/21660	0.0419	1.0	molecular_function	Pig.01032	ST13-201
GO:0061209	e	cell proliferation involved in mesonephros development	1/908	1/21660	0.0419	1.0	biological_process	Pig.04476	GPC3-201
GO:0035596	e	methylthiotransferase activity	1/908	1/21660	0.0419	1.0	molecular_function	Pig.13807	CDKAL1-202
GO:0035598	e	N6-threonylcarbomyladenosine methylthiotransferase activity	1/908	1/21660	0.0419	1.0	molecular_function	Pig.13807	CDKAL1-202
GO:0006393	e	termination of mitochondrial transcription	1/908	1/21660	0.0419	1.0	biological_process	Pig.00444	MTERF1-201
GO:0009841	e	mitochondrial endopeptidase Clp complex	1/908	1/21660	0.0419	1.0	cellular_component	Pig.03400	CLPX-201
GO:0060665	e	regulation of branching involved in salivary gland morphogenesis by mesenchymal-epithelial signaling	1/908	1/21660	0.0419	1.0	biological_process	Pig.00326	HGF-201
GO:0004043	e	L-aminoadipate-semialdehyde dehydrogenase activity	1/908	1/21660	0.0419	1.0	molecular_function	Pig.12386	ALDH7A1-205
GO:0072755	e	cellular response to benomyl	1/908	1/21660	0.0419	1.0	biological_process	Pig.03621	HRH4-201
GO:0021568	e	rhombomere 2 development	1/908	1/21660	0.0419	1.0	biological_process	Pig.07107	HOXA2-201
GO:0016652	e	oxidoreductase activity, acting on NAD(P)H, NAD(P) as acceptor	1/908	1/21660	0.0419	1.0	molecular_function	Pig.01212	NNT-202
GO:1990918	e	double-strand break repair involved in meiotic recombination	1/908	1/21660	0.0419	1.0	biological_process	Pig.01417	MCMDC2-201
GO:0007146	e	meiotic recombination nodule assembly	1/908	1/21660	0.0419	1.0	biological_process	Pig.01417	MCMDC2-201
GO:0034188	e	apolipoprotein A-I receptor activity	1/908	1/21660	0.0419	1.0	molecular_function	Pig.03818	ABCA1-201
GO:0042137	e	sequestering of neurotransmitter	1/908	1/21660	0.0419	1.0	biological_process	Pig.20039	SLC17A7-201
GO:0106177	e	cyclic-GMP-AMP hydrolase activity	1/908	1/21660	0.0419	1.0	molecular_function	Pig.04013	ENPP1-201
GO:0014005	e	microglia development	1/908	1/21660	0.0419	1.0	biological_process	Pig.15763	TSPAN2-202
GO:1903457	e	lactate catabolic process	1/908	1/21660	0.0419	1.0	biological_process	Pig.15717	LDHD-201
GO:0016853	e	isomerase activity	12/908	157/21660	0.0422	1.0	molecular_function	MSTRG.19479;MSTRG.3115;MSTRG.39582;MSTRG.42825;Pig.00601;Pig.01146;Pig.02177;Pig.03854;Pig.09252;Pig.12214;Pig.18586;Pig.21328	MSTRG.19479;MSTRG.3115;MSTRG.39582;MSTRG.42825;HPGDS-201;PPWD1-201;PDIA5-201;ERP44-201;MMUT-201;ERO1B-201;TOP2A-201;TRUB2-201
GO:0120020	e	cholesterol transfer activity	3/908	19/21660	0.0431	1.0	molecular_function	MSTRG.7654;Pig.03818;Pig.15092	MSTRG.7654;ABCA1-201;ABCG1-201
GO:0120015	e	sterol transfer activity	3/908	19/21660	0.0431	1.0	molecular_function	MSTRG.7654;Pig.03818;Pig.15092	MSTRG.7654;ABCA1-201;ABCG1-201
GO:0016780	e	phosphotransferase activity, for other substituted phosphate groups	3/908	19/21660	0.0431	1.0	molecular_function	MSTRG.12154;Pig.02014;Pig.08187	MSTRG.12154;SGMS1-201;AASDHPPT-202
GO:0032648	e	regulation of interferon-beta production	4/908	33/21660	0.0479	1.0	biological_process	Pig.04793;Pig.05053;Pig.05054;Pig.15960	REL-202;DDX58-201;DDX58-201;PPM1A-201
GO:0035198	e	miRNA binding	4/908	33/21660	0.0479	1.0	molecular_function	MSTRG.27145;Pig.08411;Pig.09943;Pig.12781	MSTRG.27145;FMR1-207;TUT7-202;TRIM71-201
GO:0040018	e	positive regulation of multicellular organism growth	3/908	20/21660	0.0492	1.0	biological_process	Pig.03529;Pig.11925;Pig.18866	ATP8A2-201;FOXS1-201;DIO1-201
GO:0010586	e	miRNA metabolic process	3/908	20/21660	0.0492	1.0	biological_process	MSTRG.27145;Pig.09943;Pig.12781	MSTRG.27145;TUT7-202;TRIM71-201
GO:0050688	e	regulation of defense response to virus	5/908	48/21660	0.0497	1.0	biological_process	Pig.01993;Pig.03598;Pig.05053;Pig.05054;Pig.15960	IFIT1-205;RNF125-201;DDX58-201;DDX58-201;PPM1A-201
