# Supplementary material for: Integrated Analysis of lncRNA and mRNA in Subcutaneous Adipose Tissue of Ningxiang Pig
Source: Biology (Basel). 2021 Jul 29;10(8):726. doi: 10.3390/biology10080726 (PMC8389317; doi:10.3390/biology10080726)
Supplement: Supplementary file 1 [file biology-10-00726-s001.zip › Table S8. GO enrichment in lncRNAs module profile 2 of STEM.xls]

id	enrichment	description	ratio_in_study	ratio_in_pop	p_uncorrected	p_bonferroni	type	diff_genes	diff_genes_name
GO:0016779	e	nucleotidyltransferase activity	8/40	394/21660	5.16e-07	0.000421	molecular_function	MSTRG.10095;MSTRG.10852;MSTRG.16641;MSTRG.27086;MSTRG.45235;MSTRG.5765;Pig.01799;Pig.14152	MSTRG.10095;MSTRG.10852;MSTRG.16641;MSTRG.27086;MSTRG.45235;MSTRG.5765;POLA1-201;Pnpla5
GO:0034061	e	DNA polymerase activity	7/40	284/21660	7.970000000000001e-07	0.00065	molecular_function	MSTRG.10095;MSTRG.10852;MSTRG.27086;MSTRG.45235;MSTRG.5765;Pig.01799;Pig.14152	MSTRG.10095;MSTRG.10852;MSTRG.27086;MSTRG.45235;MSTRG.5765;POLA1-201;Pnpla5
GO:0003964	e	RNA-directed DNA polymerase activity	6/40	260/21660	7.699999999999999e-06	0.00628	molecular_function	MSTRG.10095;MSTRG.10852;MSTRG.27086;MSTRG.45235;MSTRG.5765;Pig.14152	MSTRG.10095;MSTRG.10852;MSTRG.27086;MSTRG.45235;MSTRG.5765;Pnpla5
GO:0140097	e	catalytic activity, acting on DNA	7/40	405/21660	8.31e-06	0.00678	molecular_function	MSTRG.10095;MSTRG.10852;MSTRG.27086;MSTRG.45235;MSTRG.5765;Pig.01799;Pig.14152	MSTRG.10095;MSTRG.10852;MSTRG.27086;MSTRG.45235;MSTRG.5765;POLA1-201;Pnpla5
GO:0004519	e	endonuclease activity	6/40	381/21660	6.59e-05	0.0538	molecular_function	MSTRG.10095;MSTRG.10852;MSTRG.27086;MSTRG.45235;MSTRG.5765;Pig.14152	MSTRG.10095;MSTRG.10852;MSTRG.27086;MSTRG.45235;MSTRG.5765;Pnpla5
GO:0004518	e	nuclease activity	6/40	450/21660	0.000164	0.134	molecular_function	MSTRG.10095;MSTRG.10852;MSTRG.27086;MSTRG.45235;MSTRG.5765;Pig.14152	MSTRG.10095;MSTRG.10852;MSTRG.27086;MSTRG.45235;MSTRG.5765;Pnpla5
GO:0016788	e	hydrolase activity, acting on ester bonds	8/40	979/21660	0.00035800000000000003	0.292	molecular_function	MSTRG.10095;MSTRG.10852;MSTRG.27086;MSTRG.45235;MSTRG.5765;Pig.01996;Pig.02614;Pig.14152	MSTRG.10095;MSTRG.10852;MSTRG.27086;MSTRG.45235;MSTRG.5765;LIPA-202;PLPP2-201;Pnpla5
GO:0016772	e	transferase activity, transferring phosphorus-containing groups	9/40	1311/21660	0.000526	0.429	molecular_function	MSTRG.10095;MSTRG.10852;MSTRG.16641;MSTRG.18307;MSTRG.27086;MSTRG.45235;MSTRG.5765;Pig.01799;Pig.14152	MSTRG.10095;MSTRG.10852;MSTRG.16641;MSTRG.18307;MSTRG.27086;MSTRG.45235;MSTRG.5765;POLA1-201;Pnpla5
GO:0016125	e	sterol metabolic process	3/40	89/21660	0.000594	0.484	biological_process	MSTRG.33443;Pig.01996;Pig.20973	MSTRG.33443;LIPA-202;NSDHL-201
GO:0046148	e	pigment biosynthetic process	2/40	30/21660	0.0014	1.0	biological_process	MSTRG.28574;MSTRG.33443	MSTRG.28574;MSTRG.33443
GO:0032002	e	interleukin-28 receptor complex	1/40	1/21660	0.00185	1.0	cellular_component	Pig.03172	IFNLR1-201
GO:0003834	e	beta-carotene 15,15'-monooxygenase activity	1/40	1/21660	0.00185	1.0	molecular_function	MSTRG.18863	MSTRG.18863
GO:1901810	e	beta-carotene metabolic process	1/40	1/21660	0.00185	1.0	biological_process	MSTRG.18863	MSTRG.18863
GO:0016740	e	transferase activity	12/40	2605/21660	0.00195	1.0	molecular_function	MSTRG.10095;MSTRG.10852;MSTRG.16641;MSTRG.18307;MSTRG.27086;MSTRG.28574;MSTRG.45235;MSTRG.5765;Pig.01799;Pig.14152;Pig.15745;Pig.17406	MSTRG.10095;MSTRG.10852;MSTRG.16641;MSTRG.18307;MSTRG.27086;MSTRG.28574;MSTRG.45235;MSTRG.5765;POLA1-201;Pnpla5;TARBP1-201;B3galt5
GO:0042440	e	pigment metabolic process	2/40	43/21660	0.00286	1.0	biological_process	MSTRG.28574;MSTRG.33443	MSTRG.28574;MSTRG.33443
GO:0008202	e	steroid metabolic process	3/40	156/21660	0.00298	1.0	biological_process	MSTRG.33443;Pig.01996;Pig.20973	MSTRG.33443;LIPA-202;NSDHL-201
GO:0016108	e	tetraterpenoid metabolic process	1/40	2/21660	0.0036899999999999997	1.0	biological_process	MSTRG.18863	MSTRG.18863
GO:0042214	e	terpene metabolic process	1/40	2/21660	0.0036899999999999997	1.0	biological_process	MSTRG.18863	MSTRG.18863
GO:0019740	e	nitrogen utilization	1/40	2/21660	0.0036899999999999997	1.0	biological_process	MSTRG.10095	MSTRG.10095
GO:0016116	e	carotenoid metabolic process	1/40	2/21660	0.0036899999999999997	1.0	biological_process	MSTRG.18863	MSTRG.18863
GO:0006565	e	L-serine catabolic process	1/40	2/21660	0.0036899999999999997	1.0	biological_process	MSTRG.28574	MSTRG.28574
GO:0050897	e	cobalt ion binding	1/40	2/21660	0.0036899999999999997	1.0	molecular_function	MSTRG.28574	MSTRG.28574
GO:0019676	e	ammonia assimilation cycle	1/40	2/21660	0.0036899999999999997	1.0	biological_process	MSTRG.10095	MSTRG.10095
GO:0035623	e	renal glucose absorption	1/40	2/21660	0.0036899999999999997	1.0	biological_process	MSTRG.33443	MSTRG.33443
GO:0016119	e	carotene metabolic process	1/40	2/21660	0.0036899999999999997	1.0	biological_process	MSTRG.18863	MSTRG.18863
GO:1904481	e	response to tetrahydrofolate	1/40	2/21660	0.0036899999999999997	1.0	biological_process	MSTRG.28574	MSTRG.28574
GO:1904482	e	cellular response to tetrahydrofolate	1/40	2/21660	0.0036899999999999997	1.0	biological_process	MSTRG.28574	MSTRG.28574
GO:0004056	e	argininosuccinate lyase activity	1/40	2/21660	0.0036899999999999997	1.0	molecular_function	MSTRG.10095	MSTRG.10095
GO:1901607	e	alpha-amino acid biosynthetic process	2/40	54/21660	0.00448	1.0	biological_process	MSTRG.10095;MSTRG.28574	MSTRG.10095;MSTRG.28574
GO:0046394	e	carboxylic acid biosynthetic process	3/40	182/21660	0.0045899999999999995	1.0	biological_process	MSTRG.10095;MSTRG.28574;MSTRG.33443	MSTRG.10095;MSTRG.28574;MSTRG.33443
GO:0016053	e	organic acid biosynthetic process	3/40	183/21660	0.00466	1.0	biological_process	MSTRG.10095;MSTRG.28574;MSTRG.33443	MSTRG.10095;MSTRG.28574;MSTRG.33443
GO:0008652	e	cellular amino acid biosynthetic process	2/40	60/21660	0.0055	1.0	biological_process	MSTRG.10095;MSTRG.28574	MSTRG.10095;MSTRG.28574
GO:0000309	e	nicotinamide-nucleotide adenylyltransferase activity	1/40	3/21660	0.005529999999999999	1.0	molecular_function	MSTRG.16641	MSTRG.16641
GO:0070905	e	serine binding	1/40	3/21660	0.005529999999999999	1.0	molecular_function	MSTRG.28574	MSTRG.28574
GO:0042450	e	arginine biosynthetic process via ornithine	1/40	3/21660	0.005529999999999999	1.0	biological_process	MSTRG.10095	MSTRG.10095
GO:0004515	e	nicotinate-nucleotide adenylyltransferase activity	1/40	3/21660	0.005529999999999999	1.0	molecular_function	MSTRG.16641	MSTRG.16641
GO:1901724	e	positive regulation of cell proliferation involved in kidney development	1/40	3/21660	0.005529999999999999	1.0	biological_process	Pig.01277	LIN28A-201
GO:0019264	e	glycine biosynthetic process from serine	1/40	3/21660	0.005529999999999999	1.0	biological_process	MSTRG.28574	MSTRG.28574
GO:0004372	e	glycine hydroxymethyltransferase activity	1/40	3/21660	0.005529999999999999	1.0	molecular_function	MSTRG.28574	MSTRG.28574
GO:0009749	e	response to glucose	2/40	63/21660	0.00605	1.0	biological_process	MSTRG.33443;Pig.01277	MSTRG.33443;LIN28A-201
GO:0034284	e	response to monosaccharide	2/40	64/21660	0.00624	1.0	biological_process	MSTRG.33443;Pig.01277	MSTRG.33443;LIN28A-201
GO:0009746	e	response to hexose	2/40	64/21660	0.00624	1.0	biological_process	MSTRG.33443;Pig.01277	MSTRG.33443;LIN28A-201
GO:0043648	e	dicarboxylic acid metabolic process	2/40	67/21660	0.0068200000000000005	1.0	biological_process	MSTRG.10095;MSTRG.28574	MSTRG.10095;MSTRG.28574
GO:0004968	e	gonadotropin-releasing hormone receptor activity	1/40	4/21660	0.007370000000000001	1.0	molecular_function	Pig.07017	UBA6-202
GO:0003854	e	3-beta-hydroxy-delta5-steroid dehydrogenase activity	1/40	4/21660	0.007370000000000001	1.0	molecular_function	Pig.20973	NSDHL-201
GO:0006545	e	glycine biosynthetic process	1/40	4/21660	0.007370000000000001	1.0	biological_process	MSTRG.28574	MSTRG.28574
GO:1990966	e	ATP generation from poly-ADP-D-ribose	1/40	4/21660	0.007370000000000001	1.0	biological_process	MSTRG.16641	MSTRG.16641
GO:0044281	e	small molecule metabolic process	7/40	1254/21660	0.00745	1.0	biological_process	MSTRG.10095;MSTRG.16641;MSTRG.26607;MSTRG.28574;MSTRG.33443;Pig.10358;Pig.20973	MSTRG.10095;MSTRG.16641;MSTRG.26607;MSTRG.28574;MSTRG.33443;ADCY9-201;NSDHL-201
GO:0006694	e	steroid biosynthetic process	2/40	73/21660	0.00804	1.0	biological_process	MSTRG.33443;Pig.20973	MSTRG.33443;NSDHL-201
GO:0009743	e	response to carbohydrate	2/40	74/21660	0.00826	1.0	biological_process	MSTRG.33443;Pig.01277	MSTRG.33443;LIN28A-201
GO:1901722	e	regulation of cell proliferation involved in kidney development	1/40	5/21660	0.0092	1.0	biological_process	Pig.01277	LIN28A-201
GO:0046655	e	folic acid metabolic process	1/40	5/21660	0.0092	1.0	biological_process	MSTRG.28574	MSTRG.28574
GO:0120252	e	hydrocarbon metabolic process	1/40	5/21660	0.0092	1.0	biological_process	MSTRG.18863	MSTRG.18863
GO:1905538	e	polysome binding	1/40	5/21660	0.0092	1.0	molecular_function	Pig.01277	LIN28A-201
GO:0010494	e	cytoplasmic stress granule	2/40	82/21660	0.0101	1.0	cellular_component	MSTRG.33388;Pig.01277	MSTRG.33388;LIN28A-201
GO:0008203	e	cholesterol metabolic process	2/40	83/21660	0.0103	1.0	biological_process	MSTRG.33443;Pig.20973	MSTRG.33443;NSDHL-201
GO:0030915	e	Smc5-Smc6 complex	1/40	6/21660	0.011000000000000001	1.0	cellular_component	MSTRG.35885	MSTRG.35885
GO:0106068	e	SUMO ligase complex	1/40	6/21660	0.011000000000000001	1.0	cellular_component	MSTRG.35885	MSTRG.35885
GO:0006526	e	arginine biosynthetic process	1/40	6/21660	0.011000000000000001	1.0	biological_process	MSTRG.10095	MSTRG.10095
GO:0002151	e	G-quadruplex RNA binding	1/40	6/21660	0.011000000000000001	1.0	molecular_function	Pig.01277	LIN28A-201
GO:0048341	e	paraxial mesoderm formation	1/40	6/21660	0.011000000000000001	1.0	biological_process	MSTRG.33443	MSTRG.33443
GO:1902652	e	secondary alcohol metabolic process	2/40	89/21660	0.0118	1.0	biological_process	MSTRG.33443;Pig.20973	MSTRG.33443;NSDHL-201
GO:0003824	e	catalytic activity	19/40	6173/21660	0.0128	1.0	molecular_function	MSTRG.10095;MSTRG.10852;MSTRG.16641;MSTRG.18307;MSTRG.18863;MSTRG.20089;MSTRG.27086;MSTRG.27211;MSTRG.28574;MSTRG.45235;MSTRG.5765;Pig.01799;Pig.01996;Pig.02614;Pig.10358;Pig.14152;Pig.15745;Pig.17406;Pig.20973	MSTRG.10095;MSTRG.10852;MSTRG.16641;MSTRG.18307;MSTRG.18863;MSTRG.20089;MSTRG.27086;MSTRG.27211;MSTRG.28574;MSTRG.45235;MSTRG.5765;POLA1-201;LIPA-202;PLPP2-201;ADCY9-201;Pnpla5;TARBP1-201;B3galt5;NSDHL-201
GO:1903800	e	positive regulation of production of miRNAs involved in gene silencing by miRNA	1/40	7/21660	0.0129	1.0	biological_process	Pig.01277	LIN28A-201
GO:0046323	e	glucose import	1/40	7/21660	0.0129	1.0	biological_process	MSTRG.33443	MSTRG.33443
GO:0010587	e	miRNA catabolic process	1/40	7/21660	0.0129	1.0	biological_process	Pig.01277	LIN28A-201
GO:0016842	e	amidine-lyase activity	1/40	7/21660	0.0129	1.0	molecular_function	MSTRG.10095	MSTRG.10095
GO:0006591	e	ornithine metabolic process	1/40	8/21660	0.0147	1.0	biological_process	MSTRG.10095	MSTRG.10095
GO:0006563	e	L-serine metabolic process	1/40	8/21660	0.0147	1.0	biological_process	MSTRG.28574	MSTRG.28574
GO:0042577	e	lipid phosphatase activity	1/40	8/21660	0.0147	1.0	molecular_function	Pig.02614	PLPP2-201
GO:1901362	e	organic cyclic compound biosynthetic process	5/40	793/21660	0.0148	1.0	biological_process	MSTRG.16641;MSTRG.28574;MSTRG.33443;Pig.10358;Pig.20973	MSTRG.16641;MSTRG.28574;MSTRG.33443;ADCY9-201;NSDHL-201
GO:1901566	e	organonitrogen compound biosynthetic process	5/40	798/21660	0.0152	1.0	biological_process	MSTRG.10095;MSTRG.16641;MSTRG.28574;MSTRG.33443;Pig.10358	MSTRG.10095;MSTRG.16641;MSTRG.28574;MSTRG.33443;ADCY9-201
GO:1901615	e	organic hydroxy compound metabolic process	3/40	289/21660	0.0161	1.0	biological_process	MSTRG.33443;Pig.01996;Pig.20973	MSTRG.33443;LIPA-202;NSDHL-201
GO:1904659	e	glucose transmembrane transport	1/40	9/21660	0.0165	1.0	biological_process	MSTRG.33443	MSTRG.33443
GO:0004771	e	sterol esterase activity	1/40	9/21660	0.0165	1.0	molecular_function	Pig.01996	LIPA-202
GO:0008195	e	phosphatidate phosphatase activity	1/40	9/21660	0.0165	1.0	molecular_function	Pig.02614	PLPP2-201
GO:1990825	e	sequence-specific mRNA binding	1/40	9/21660	0.0165	1.0	molecular_function	Pig.01277	LIN28A-201
GO:0042593	e	glucose homeostasis	2/40	110/21660	0.0176	1.0	biological_process	MSTRG.33443;Pig.01277	MSTRG.33443;LIN28A-201
GO:0033500	e	carbohydrate homeostasis	2/40	110/21660	0.0176	1.0	biological_process	MSTRG.33443;Pig.01277	MSTRG.33443;LIN28A-201
GO:0034219	e	carbohydrate transmembrane transport	1/40	10/21660	0.0183	1.0	biological_process	MSTRG.33443	MSTRG.33443
GO:0008645	e	hexose transmembrane transport	1/40	10/21660	0.0183	1.0	biological_process	MSTRG.33443	MSTRG.33443
GO:0035999	e	tetrahydrofolate interconversion	1/40	10/21660	0.0183	1.0	biological_process	MSTRG.28574	MSTRG.28574
GO:0016742	e	hydroxymethyl-, formyl- and related transferase activity	1/40	10/21660	0.0183	1.0	molecular_function	MSTRG.28574	MSTRG.28574
GO:0031018	e	endocrine pancreas development	1/40	10/21660	0.0183	1.0	biological_process	MSTRG.33443	MSTRG.33443
GO:0042574	e	retinal metabolic process	1/40	10/21660	0.0183	1.0	biological_process	MSTRG.18863	MSTRG.18863
GO:0045120	e	pronucleus	1/40	10/21660	0.0183	1.0	cellular_component	MSTRG.33443	MSTRG.33443
GO:0015749	e	monosaccharide transmembrane transport	1/40	10/21660	0.0183	1.0	biological_process	MSTRG.33443	MSTRG.33443
GO:0051607	e	defense response to virus	2/40	113/21660	0.0185	1.0	biological_process	MSTRG.725;Pig.03172	MSTRG.725;IFNLR1-201
GO:0006629	e	lipid metabolic process	5/40	840/21660	0.0185	1.0	biological_process	MSTRG.18863;MSTRG.33443;Pig.01996;Pig.02614;Pig.20973	MSTRG.18863;MSTRG.33443;LIPA-202;PLPP2-201;NSDHL-201
GO:0000900	e	translation repressor activity, mRNA regulatory element binding	1/40	11/21660	0.0201	1.0	molecular_function	MSTRG.28574	MSTRG.28574
GO:0016840	e	carbon-nitrogen lyase activity	1/40	11/21660	0.0201	1.0	molecular_function	MSTRG.10095	MSTRG.10095
GO:0009435	e	NAD biosynthetic process	1/40	11/21660	0.0201	1.0	biological_process	MSTRG.16641	MSTRG.16641
GO:2000767	e	positive regulation of cytoplasmic translation	1/40	11/21660	0.0201	1.0	biological_process	Pig.01277	LIN28A-201
GO:0016423	e	tRNA (guanine) methyltransferase activity	1/40	11/21660	0.0201	1.0	molecular_function	Pig.15745	TARBP1-201
GO:0070293	e	renal absorption	1/40	12/21660	0.0219	1.0	biological_process	MSTRG.33443	MSTRG.33443
GO:0019363	e	pyridine nucleotide biosynthetic process	1/40	12/21660	0.0219	1.0	biological_process	MSTRG.16641	MSTRG.16641
GO:0015721	e	bile acid and bile salt transport	1/40	12/21660	0.0219	1.0	biological_process	MSTRG.33443	MSTRG.33443
GO:0009113	e	purine nucleobase biosynthetic process	1/40	12/21660	0.0219	1.0	biological_process	MSTRG.28574	MSTRG.28574
GO:0019359	e	nicotinamide nucleotide biosynthetic process	1/40	12/21660	0.0219	1.0	biological_process	MSTRG.16641	MSTRG.16641
GO:0031054	e	pre-miRNA processing	1/40	13/21660	0.0237	1.0	biological_process	Pig.01277	LIN28A-201
GO:0070920	e	regulation of production of small RNA involved in gene silencing by RNA	1/40	13/21660	0.0237	1.0	biological_process	Pig.01277	LIN28A-201
GO:0009071	e	serine family amino acid catabolic process	1/40	13/21660	0.0237	1.0	biological_process	MSTRG.28574	MSTRG.28574
GO:0031016	e	pancreas development	1/40	13/21660	0.0237	1.0	biological_process	MSTRG.33443	MSTRG.33443
GO:1903798	e	regulation of production of miRNAs involved in gene silencing by miRNA	1/40	13/21660	0.0237	1.0	biological_process	Pig.01277	LIN28A-201
GO:0006699	e	bile acid biosynthetic process	1/40	13/21660	0.0237	1.0	biological_process	MSTRG.33443	MSTRG.33443
GO:0009070	e	serine family amino acid biosynthetic process	1/40	14/21660	0.0256	1.0	biological_process	MSTRG.28574	MSTRG.28574
GO:0006783	e	heme biosynthetic process	1/40	14/21660	0.0256	1.0	biological_process	MSTRG.33443	MSTRG.33443
GO:0072522	e	purine-containing compound biosynthetic process	2/40	139/21660	0.0272	1.0	biological_process	MSTRG.28574;Pig.10358	MSTRG.28574;ADCY9-201
GO:0006525	e	arginine metabolic process	1/40	15/21660	0.0274	1.0	biological_process	MSTRG.10095	MSTRG.10095
GO:0072525	e	pyridine-containing compound biosynthetic process	1/40	15/21660	0.0274	1.0	biological_process	MSTRG.16641	MSTRG.16641
GO:0043691	e	reverse cholesterol transport	1/40	15/21660	0.0274	1.0	biological_process	MSTRG.33443	MSTRG.33443
GO:0001824	e	blastocyst development	1/40	15/21660	0.0274	1.0	biological_process	MSTRG.33443	MSTRG.33443
GO:0045453	e	bone resorption	1/40	15/21660	0.0274	1.0	biological_process	MSTRG.33443	MSTRG.33443
GO:0016787	e	hydrolase activity	10/40	2718/21660	0.0278	1.0	molecular_function	MSTRG.10095;MSTRG.10852;MSTRG.20089;MSTRG.27086;MSTRG.27211;MSTRG.45235;MSTRG.5765;Pig.01996;Pig.02614;Pig.14152	MSTRG.10095;MSTRG.10852;MSTRG.20089;MSTRG.27086;MSTRG.27211;MSTRG.45235;MSTRG.5765;LIPA-202;PLPP2-201;Pnpla5
GO:0002385	e	mucosal immune response	1/40	16/21660	0.0292	1.0	biological_process	Pig.03172	IFNLR1-201
GO:0016500	e	protein-hormone receptor activity	1/40	16/21660	0.0292	1.0	molecular_function	Pig.07017	UBA6-202
GO:0046653	e	tetrahydrofolate metabolic process	1/40	16/21660	0.0292	1.0	biological_process	MSTRG.28574	MSTRG.28574
GO:0090184	e	positive regulation of kidney development	1/40	16/21660	0.0292	1.0	biological_process	Pig.01277	LIN28A-201
GO:0045686	e	negative regulation of glial cell differentiation	1/40	16/21660	0.0292	1.0	biological_process	Pig.01277	LIN28A-201
GO:0002251	e	organ or tissue specific immune response	1/40	16/21660	0.0292	1.0	biological_process	Pig.03172	IFNLR1-201
GO:0044255	e	cellular lipid metabolic process	4/40	639/21660	0.0296	1.0	biological_process	MSTRG.18863;MSTRG.33443;Pig.01996;Pig.02614	MSTRG.18863;MSTRG.33443;LIPA-202;PLPP2-201
GO:0019752	e	carboxylic acid metabolic process	4/40	640/21660	0.0298	1.0	biological_process	MSTRG.10095;MSTRG.26607;MSTRG.28574;MSTRG.33443	MSTRG.10095;MSTRG.26607;MSTRG.28574;MSTRG.33443
GO:1901605	e	alpha-amino acid metabolic process	2/40	147/21660	0.0302	1.0	biological_process	MSTRG.10095;MSTRG.28574	MSTRG.10095;MSTRG.28574
GO:0019362	e	pyridine nucleotide metabolic process	1/40	17/21660	0.0309	1.0	biological_process	MSTRG.16641	MSTRG.16641
GO:0046496	e	nicotinamide nucleotide metabolic process	1/40	17/21660	0.0309	1.0	biological_process	MSTRG.16641	MSTRG.16641
GO:0050691	e	regulation of defense response to virus by host	1/40	17/21660	0.0309	1.0	biological_process	Pig.03172	IFNLR1-201
GO:0006171	e	cAMP biosynthetic process	1/40	17/21660	0.0309	1.0	biological_process	Pig.10358	ADCY9-201
GO:0060148	e	positive regulation of posttranscriptional gene silencing	1/40	17/21660	0.0309	1.0	biological_process	Pig.01277	LIN28A-201
GO:2000637	e	positive regulation of gene silencing by miRNA	1/40	17/21660	0.0309	1.0	biological_process	Pig.01277	LIN28A-201
GO:0006544	e	glycine metabolic process	1/40	17/21660	0.0309	1.0	biological_process	MSTRG.28574	MSTRG.28574
GO:0055086	e	nucleobase-containing small molecule metabolic process	3/40	377/21660	0.0322	1.0	biological_process	MSTRG.16641;MSTRG.28574;Pig.10358	MSTRG.16641;MSTRG.28574;ADCY9-201
GO:0044283	e	small molecule biosynthetic process	3/40	378/21660	0.0324	1.0	biological_process	MSTRG.10095;MSTRG.28574;MSTRG.33443	MSTRG.10095;MSTRG.28574;MSTRG.33443
GO:0004016	e	adenylate cyclase activity	1/40	18/21660	0.0327	1.0	molecular_function	Pig.10358	ADCY9-201
GO:1901360	e	organic cyclic compound metabolic process	9/40	2324/21660	0.0341	1.0	biological_process	MSTRG.16641;MSTRG.28574;MSTRG.33443;MSTRG.35885;Pig.01277;Pig.01996;Pig.10358;Pig.15745;Pig.20973	MSTRG.16641;MSTRG.28574;MSTRG.33443;MSTRG.35885;LIN28A-201;LIPA-202;ADCY9-201;TARBP1-201;NSDHL-201
GO:0008308	e	voltage-gated anion channel activity	1/40	19/21660	0.0345	1.0	molecular_function	MSTRG.11909	MSTRG.11909
GO:0071880	e	adenylate cyclase-activating adrenergic receptor signaling pathway	1/40	19/21660	0.0345	1.0	biological_process	Pig.10358	ADCY9-201
GO:0071875	e	adrenergic receptor signaling pathway	1/40	19/21660	0.0345	1.0	biological_process	Pig.10358	ADCY9-201
GO:0006760	e	folic acid-containing compound metabolic process	1/40	19/21660	0.0345	1.0	biological_process	MSTRG.28574	MSTRG.28574
GO:0043436	e	oxoacid metabolic process	4/40	680/21660	0.036000000000000004	1.0	biological_process	MSTRG.10095;MSTRG.26607;MSTRG.28574;MSTRG.33443	MSTRG.10095;MSTRG.26607;MSTRG.28574;MSTRG.33443
GO:0006779	e	porphyrin-containing compound biosynthetic process	1/40	20/21660	0.0363	1.0	biological_process	MSTRG.33443	MSTRG.33443
GO:0014014	e	negative regulation of gliogenesis	1/40	20/21660	0.0363	1.0	biological_process	Pig.01277	LIN28A-201
GO:0010586	e	miRNA metabolic process	1/40	20/21660	0.0363	1.0	biological_process	Pig.01277	LIN28A-201
GO:0022832	e	voltage-gated channel activity	2/40	163/21660	0.0364	1.0	molecular_function	MSTRG.11909;Pig.08945	MSTRG.11909;TMEM37
GO:0005244	e	voltage-gated ion channel activity	2/40	163/21660	0.0364	1.0	molecular_function	MSTRG.11909;Pig.08945	MSTRG.11909;TMEM37
GO:0009615	e	response to virus	2/40	166/21660	0.0377	1.0	biological_process	MSTRG.725;Pig.03172	MSTRG.725;IFNLR1-201
GO:0009084	e	glutamine family amino acid biosynthetic process	1/40	21/21660	0.0381	1.0	biological_process	MSTRG.10095	MSTRG.10095
GO:0072524	e	pyridine-containing compound metabolic process	1/40	21/21660	0.0381	1.0	biological_process	MSTRG.16641	MSTRG.16641
GO:0046058	e	cAMP metabolic process	1/40	21/21660	0.0381	1.0	biological_process	Pig.10358	ADCY9-201
GO:0006082	e	organic acid metabolic process	4/40	700/21660	0.0394	1.0	biological_process	MSTRG.10095;MSTRG.26607;MSTRG.28574;MSTRG.33443	MSTRG.10095;MSTRG.26607;MSTRG.28574;MSTRG.33443
GO:0009165	e	nucleotide biosynthetic process	2/40	171/21660	0.0397	1.0	biological_process	MSTRG.16641;Pig.10358	MSTRG.16641;ADCY9-201
GO:0033764	e	steroid dehydrogenase activity, acting on the CH-OH group of donors, NAD or NADP as acceptor	1/40	22/21660	0.0399	1.0	molecular_function	Pig.20973	NSDHL-201
GO:0019438	e	aromatic compound biosynthetic process	4/40	708/21660	0.0409	1.0	biological_process	MSTRG.16641;MSTRG.28574;MSTRG.33443;Pig.10358	MSTRG.16641;MSTRG.28574;MSTRG.33443;ADCY9-201
GO:1901576	e	organic substance biosynthetic process	7/40	1769/21660	0.0413	1.0	biological_process	MSTRG.10095;MSTRG.16641;MSTRG.28574;MSTRG.33443;Pig.01799;Pig.10358;Pig.20973	MSTRG.10095;MSTRG.16641;MSTRG.28574;MSTRG.33443;POLA1-201;ADCY9-201;NSDHL-201
GO:0018130	e	heterocycle biosynthetic process	4/40	712/21660	0.0416	1.0	biological_process	MSTRG.16641;MSTRG.28574;MSTRG.33443;Pig.10358	MSTRG.16641;MSTRG.28574;MSTRG.33443;ADCY9-201
GO:0005132	e	type I interferon receptor binding	1/40	23/21660	0.0416	1.0	molecular_function	MSTRG.725	MSTRG.725
GO:0030212	e	hyaluronan metabolic process	1/40	23/21660	0.0416	1.0	biological_process	MSTRG.26607	MSTRG.26607
GO:0008206	e	bile acid metabolic process	1/40	23/21660	0.0416	1.0	biological_process	MSTRG.33443	MSTRG.33443
GO:0042168	e	heme metabolic process	1/40	23/21660	0.0416	1.0	biological_process	MSTRG.33443	MSTRG.33443
GO:0030371	e	translation repressor activity	1/40	23/21660	0.0416	1.0	molecular_function	MSTRG.28574	MSTRG.28574
GO:0001890	e	placenta development	1/40	23/21660	0.0416	1.0	biological_process	MSTRG.33443	MSTRG.33443
GO:0006536	e	glutamate metabolic process	1/40	23/21660	0.0416	1.0	biological_process	MSTRG.10095	MSTRG.10095
GO:1901293	e	nucleoside phosphate biosynthetic process	2/40	176/21660	0.0419	1.0	biological_process	MSTRG.16641;Pig.10358	MSTRG.16641;ADCY9-201
GO:0033014	e	tetrapyrrole biosynthetic process	1/40	24/21660	0.0434	1.0	biological_process	MSTRG.33443	MSTRG.33443
GO:0006144	e	purine nucleobase metabolic process	1/40	24/21660	0.0434	1.0	biological_process	MSTRG.28574	MSTRG.28574
GO:0071333	e	cellular response to glucose stimulus	1/40	24/21660	0.0434	1.0	biological_process	Pig.01277	LIN28A-201
GO:0071326	e	cellular response to monosaccharide stimulus	1/40	24/21660	0.0434	1.0	biological_process	Pig.01277	LIN28A-201
GO:0003887	e	DNA-directed DNA polymerase activity	1/40	24/21660	0.0434	1.0	molecular_function	Pig.01799	POLA1-201
GO:0071331	e	cellular response to hexose stimulus	1/40	24/21660	0.0434	1.0	biological_process	Pig.01277	LIN28A-201
GO:2000765	e	regulation of cytoplasmic translation	1/40	24/21660	0.0434	1.0	biological_process	Pig.01277	LIN28A-201
GO:0090183	e	regulation of kidney development	1/40	24/21660	0.0434	1.0	biological_process	Pig.01277	LIN28A-201
GO:0033141	e	positive regulation of peptidyl-serine phosphorylation of STAT protein	1/40	25/21660	0.0452	1.0	biological_process	MSTRG.725	MSTRG.725
GO:0034661	e	ncRNA catabolic process	1/40	25/21660	0.0452	1.0	biological_process	Pig.01277	LIN28A-201
GO:0006541	e	glutamine metabolic process	1/40	25/21660	0.0452	1.0	biological_process	MSTRG.10095	MSTRG.10095
GO:0046112	e	nucleobase biosynthetic process	1/40	25/21660	0.0452	1.0	biological_process	MSTRG.28574	MSTRG.28574
GO:0030488	e	tRNA methylation	1/40	25/21660	0.0452	1.0	biological_process	Pig.15745	TARBP1-201
GO:0071704	e	organic substance metabolic process	16/40	5559/21660	0.0457	1.0	biological_process	MSTRG.10095;MSTRG.16641;MSTRG.18863;MSTRG.26607;MSTRG.27211;MSTRG.28574;MSTRG.33443;MSTRG.35885;Pig.01277;Pig.01799;Pig.01996;Pig.02614;Pig.10358;Pig.15745;Pig.17406;Pig.20973	MSTRG.10095;MSTRG.16641;MSTRG.18863;MSTRG.26607;MSTRG.27211;MSTRG.28574;MSTRG.33443;MSTRG.35885;LIN28A-201;POLA1-201;LIPA-202;PLPP2-201;ADCY9-201;TARBP1-201;B3galt5;NSDHL-201
GO:0051452	e	intracellular pH reduction	1/40	26/21660	0.0469	1.0	biological_process	MSTRG.11909	MSTRG.11909
GO:0052652	e	cyclic purine nucleotide metabolic process	1/40	26/21660	0.0469	1.0	biological_process	Pig.10358	ADCY9-201
GO:0016702	e	oxidoreductase activity, acting on single donors with incorporation of molecular oxygen, incorporation of two atoms of oxygen	1/40	26/21660	0.0469	1.0	molecular_function	MSTRG.18863	MSTRG.18863
GO:0006730	e	one-carbon metabolic process	1/40	26/21660	0.0469	1.0	biological_process	MSTRG.28574	MSTRG.28574
GO:0042558	e	pteridine-containing compound metabolic process	1/40	26/21660	0.0469	1.0	biological_process	MSTRG.28574	MSTRG.28574
GO:0016829	e	lyase activity	2/40	189/21660	0.0476	1.0	molecular_function	MSTRG.10095;Pig.10358	MSTRG.10095;ADCY9-201
GO:0009190	e	cyclic nucleotide biosynthetic process	1/40	27/21660	0.0487	1.0	biological_process	Pig.10358	ADCY9-201
GO:0045851	e	pH reduction	1/40	27/21660	0.0487	1.0	biological_process	MSTRG.11909	MSTRG.11909
GO:0070566	e	adenylyltransferase activity	1/40	27/21660	0.0487	1.0	molecular_function	MSTRG.16641	MSTRG.16641
GO:0016701	e	oxidoreductase activity, acting on single donors with incorporation of molecular oxygen	1/40	27/21660	0.0487	1.0	molecular_function	MSTRG.18863	MSTRG.18863
GO:0033139	e	regulation of peptidyl-serine phosphorylation of STAT protein	1/40	27/21660	0.0487	1.0	biological_process	MSTRG.725	MSTRG.725
GO:0030073	e	insulin secretion	1/40	27/21660	0.0487	1.0	biological_process	MSTRG.33443	MSTRG.33443
GO:0002323	e	natural killer cell activation involved in immune response	1/40	27/21660	0.0487	1.0	biological_process	MSTRG.725	MSTRG.725
GO:0005791	e	rough endoplasmic reticulum	1/40	27/21660	0.0487	1.0	cellular_component	Pig.01277	LIN28A-201
GO:0036464	e	cytoplasmic ribonucleoprotein granule	2/40	192/21660	0.0489	1.0	cellular_component	MSTRG.33388;Pig.01277	MSTRG.33388;LIN28A-201
GO:0045666	e	positive regulation of neuron differentiation	2/40	194/21660	0.0498	1.0	biological_process	MSTRG.13426;Pig.01277	MSTRG.13426;LIN28A-201
