# Supplementary material for: Integrated Analysis of lncRNA and mRNA in Subcutaneous Adipose Tissue of Ningxiang Pig
Source: Biology (Basel). 2021 Jul 29;10(8):726. doi: 10.3390/biology10080726 (PMC8389317; doi:10.3390/biology10080726)
Supplement: Supplementary file 1 [file biology-10-00726-s001.zip › Table S9. GO enrichment in lncRNAs module profile 5 of STEM.xls]

id	enrichment	description	ratio_in_study	ratio_in_pop	p_uncorrected	p_bonferroni	type	diff_genes	diff_genes_name
GO:0004518	e	nuclease activity	45/101	450/21660	1.7600000000000001e-07	0.000136	molecular_function	MSTRG.10584;MSTRG.10853;MSTRG.13685;MSTRG.13849;MSTRG.14113;MSTRG.15251;MSTRG.15978;MSTRG.18454;MSTRG.1996;MSTRG.22624;MSTRG.22955;MSTRG.22983;MSTRG.23775;MSTRG.24495;MSTRG.26039;MSTRG.26990;MSTRG.26999;MSTRG.27086;MSTRG.31219;MSTRG.31364;MSTRG.31793;MSTRG.31822;MSTRG.33253;MSTRG.36593;MSTRG.37758;MSTRG.38067;MSTRG.3855;MSTRG.39057;MSTRG.4208;MSTRG.4218;MSTRG.42399;MSTRG.42852;MSTRG.4292;MSTRG.45…	MSTRG.10584;MSTRG.10853;MSTRG.13685;MSTRG.13849;MSTRG.14113;MSTRG.15251;MSTRG.15978;MSTRG.18454;MSTRG.1996;MSTRG.22624;MSTRG.22955;MSTRG.22983;MSTRG.23775;MSTRG.24495;MSTRG.26039;MSTRG.26990;MSTRG.26999;MSTRG.27086;MSTRG.31219;MSTRG.31364;MSTRG.31793;MSTRG.31822;MSTRG.33253;MSTRG.36593;MSTRG.37758;MSTRG.38067;MSTRG.3855;MSTRG.39057;MSTRG.4208;MSTRG.4218;MSTRG.42399;MSTRG.42852;MSTRG.4292;MSTRG.45…
GO:0004519	e	endonuclease activity	45/101	381/21660	2.15e-07	0.000167	molecular_function	MSTRG.10584;MSTRG.10853;MSTRG.13685;MSTRG.13849;MSTRG.14113;MSTRG.15251;MSTRG.15978;MSTRG.18454;MSTRG.1996;MSTRG.22624;MSTRG.22955;MSTRG.22983;MSTRG.23775;MSTRG.24495;MSTRG.26039;MSTRG.26990;MSTRG.26999;MSTRG.27086;MSTRG.31219;MSTRG.31364;MSTRG.31793;MSTRG.31822;MSTRG.33253;MSTRG.36593;MSTRG.37758;MSTRG.38067;MSTRG.3855;MSTRG.39057;MSTRG.4208;MSTRG.4218;MSTRG.42399;MSTRG.42852;MSTRG.4292;MSTRG.45…	MSTRG.10584;MSTRG.10853;MSTRG.13685;MSTRG.13849;MSTRG.14113;MSTRG.15251;MSTRG.15978;MSTRG.18454;MSTRG.1996;MSTRG.22624;MSTRG.22955;MSTRG.22983;MSTRG.23775;MSTRG.24495;MSTRG.26039;MSTRG.26990;MSTRG.26999;MSTRG.27086;MSTRG.31219;MSTRG.31364;MSTRG.31793;MSTRG.31822;MSTRG.33253;MSTRG.36593;MSTRG.37758;MSTRG.38067;MSTRG.3855;MSTRG.39057;MSTRG.4208;MSTRG.4218;MSTRG.42399;MSTRG.42852;MSTRG.4292;MSTRG.45…
GO:0016779	e	nucleotidyltransferase activity	51/101	394/21660	3.08e-07	0.000239	molecular_function	MSTRG.10584;MSTRG.10853;MSTRG.11931;MSTRG.13498;MSTRG.13685;MSTRG.13849;MSTRG.14113;MSTRG.15251;MSTRG.15978;MSTRG.18454;MSTRG.1996;MSTRG.22624;MSTRG.22955;MSTRG.22983;MSTRG.23775;MSTRG.24495;MSTRG.26039;MSTRG.26990;MSTRG.26999;MSTRG.27086;MSTRG.31219;MSTRG.31364;MSTRG.31793;MSTRG.31822;MSTRG.33253;MSTRG.35284;MSTRG.36215;MSTRG.36593;MSTRG.37758;MSTRG.38067;MSTRG.3855;MSTRG.39057;MSTRG.4208;MSTRG.…	MSTRG.10584;MSTRG.10853;MSTRG.11931;MSTRG.13498;MSTRG.13685;MSTRG.13849;MSTRG.14113;MSTRG.15251;MSTRG.15978;MSTRG.18454;MSTRG.1996;MSTRG.22624;MSTRG.22955;MSTRG.22983;MSTRG.23775;MSTRG.24495;MSTRG.26039;MSTRG.26990;MSTRG.26999;MSTRG.27086;MSTRG.31219;MSTRG.31364;MSTRG.31793;MSTRG.31822;MSTRG.33253;MSTRG.35284;MSTRG.36215;MSTRG.36593;MSTRG.37758;MSTRG.38067;MSTRG.3855;MSTRG.39057;MSTRG.4208;MSTRG.…
GO:0003964	e	RNA-directed DNA polymerase activity	50/101	260/21660	3.85e-07	0.000298	molecular_function	MSTRG.10584;MSTRG.10853;MSTRG.11931;MSTRG.13685;MSTRG.13849;MSTRG.14113;MSTRG.15251;MSTRG.15978;MSTRG.18454;MSTRG.1996;MSTRG.22624;MSTRG.22955;MSTRG.22983;MSTRG.23775;MSTRG.24495;MSTRG.26039;MSTRG.26990;MSTRG.26999;MSTRG.27086;MSTRG.31219;MSTRG.31364;MSTRG.31793;MSTRG.31822;MSTRG.33253;MSTRG.35284;MSTRG.36215;MSTRG.36593;MSTRG.37758;MSTRG.38067;MSTRG.3855;MSTRG.39057;MSTRG.4208;MSTRG.4218;MSTRG.4…	MSTRG.10584;MSTRG.10853;MSTRG.11931;MSTRG.13685;MSTRG.13849;MSTRG.14113;MSTRG.15251;MSTRG.15978;MSTRG.18454;MSTRG.1996;MSTRG.22624;MSTRG.22955;MSTRG.22983;MSTRG.23775;MSTRG.24495;MSTRG.26039;MSTRG.26990;MSTRG.26999;MSTRG.27086;MSTRG.31219;MSTRG.31364;MSTRG.31793;MSTRG.31822;MSTRG.33253;MSTRG.35284;MSTRG.36215;MSTRG.36593;MSTRG.37758;MSTRG.38067;MSTRG.3855;MSTRG.39057;MSTRG.4208;MSTRG.4218;MSTRG.4…
GO:0140097	e	catalytic activity, acting on DNA	50/101	405/21660	4.1299999999999995e-07	0.00032	molecular_function	MSTRG.10584;MSTRG.10853;MSTRG.11931;MSTRG.13685;MSTRG.13849;MSTRG.14113;MSTRG.15251;MSTRG.15978;MSTRG.18454;MSTRG.1996;MSTRG.22624;MSTRG.22955;MSTRG.22983;MSTRG.23775;MSTRG.24495;MSTRG.26039;MSTRG.26990;MSTRG.26999;MSTRG.27086;MSTRG.31219;MSTRG.31364;MSTRG.31793;MSTRG.31822;MSTRG.33253;MSTRG.35284;MSTRG.36215;MSTRG.36593;MSTRG.37758;MSTRG.38067;MSTRG.3855;MSTRG.39057;MSTRG.4208;MSTRG.4218;MSTRG.4…	MSTRG.10584;MSTRG.10853;MSTRG.11931;MSTRG.13685;MSTRG.13849;MSTRG.14113;MSTRG.15251;MSTRG.15978;MSTRG.18454;MSTRG.1996;MSTRG.22624;MSTRG.22955;MSTRG.22983;MSTRG.23775;MSTRG.24495;MSTRG.26039;MSTRG.26990;MSTRG.26999;MSTRG.27086;MSTRG.31219;MSTRG.31364;MSTRG.31793;MSTRG.31822;MSTRG.33253;MSTRG.35284;MSTRG.36215;MSTRG.36593;MSTRG.37758;MSTRG.38067;MSTRG.3855;MSTRG.39057;MSTRG.4208;MSTRG.4218;MSTRG.4…
GO:0016740	e	transferase activity	59/101	2605/21660	4.879999999999999e-07	0.00037799999999999997	molecular_function	MSTRG.10584;MSTRG.10853;MSTRG.11931;MSTRG.13498;MSTRG.13685;MSTRG.13849;MSTRG.14113;MSTRG.15251;MSTRG.15978;MSTRG.16368;MSTRG.18454;MSTRG.1996;MSTRG.22624;MSTRG.22955;MSTRG.22983;MSTRG.23775;MSTRG.24495;MSTRG.26039;MSTRG.26990;MSTRG.26999;MSTRG.27086;MSTRG.31219;MSTRG.31364;MSTRG.31793;MSTRG.31822;MSTRG.32815;MSTRG.33253;MSTRG.33974;MSTRG.35284;MSTRG.36215;MSTRG.36593;MSTRG.37758;MSTRG.38067;MSTR…	MSTRG.10584;MSTRG.10853;MSTRG.11931;MSTRG.13498;MSTRG.13685;MSTRG.13849;MSTRG.14113;MSTRG.15251;MSTRG.15978;MSTRG.16368;MSTRG.18454;MSTRG.1996;MSTRG.22624;MSTRG.22955;MSTRG.22983;MSTRG.23775;MSTRG.24495;MSTRG.26039;MSTRG.26990;MSTRG.26999;MSTRG.27086;MSTRG.31219;MSTRG.31364;MSTRG.31793;MSTRG.31822;MSTRG.32815;MSTRG.33253;MSTRG.33974;MSTRG.35284;MSTRG.36215;MSTRG.36593;MSTRG.37758;MSTRG.38067;MSTR…
GO:0016772	e	transferase activity, transferring phosphorus-containing groups	54/101	1311/21660	5.48e-07	0.000425	molecular_function	MSTRG.10584;MSTRG.10853;MSTRG.11931;MSTRG.13498;MSTRG.13685;MSTRG.13849;MSTRG.14113;MSTRG.15251;MSTRG.15978;MSTRG.18454;MSTRG.1996;MSTRG.22624;MSTRG.22955;MSTRG.22983;MSTRG.23775;MSTRG.24495;MSTRG.26039;MSTRG.26990;MSTRG.26999;MSTRG.27086;MSTRG.31219;MSTRG.31364;MSTRG.31793;MSTRG.31822;MSTRG.33253;MSTRG.35284;MSTRG.36215;MSTRG.36593;MSTRG.37758;MSTRG.38067;MSTRG.3855;MSTRG.39057;MSTRG.4208;MSTRG.…	MSTRG.10584;MSTRG.10853;MSTRG.11931;MSTRG.13498;MSTRG.13685;MSTRG.13849;MSTRG.14113;MSTRG.15251;MSTRG.15978;MSTRG.18454;MSTRG.1996;MSTRG.22624;MSTRG.22955;MSTRG.22983;MSTRG.23775;MSTRG.24495;MSTRG.26039;MSTRG.26990;MSTRG.26999;MSTRG.27086;MSTRG.31219;MSTRG.31364;MSTRG.31793;MSTRG.31822;MSTRG.33253;MSTRG.35284;MSTRG.36215;MSTRG.36593;MSTRG.37758;MSTRG.38067;MSTRG.3855;MSTRG.39057;MSTRG.4208;MSTRG.…
GO:0016788	e	hydrolase activity, acting on ester bonds	45/101	979/21660	5.7e-07	0.000442	molecular_function	MSTRG.10584;MSTRG.10853;MSTRG.13685;MSTRG.13849;MSTRG.14113;MSTRG.15251;MSTRG.15978;MSTRG.18454;MSTRG.1996;MSTRG.22624;MSTRG.22955;MSTRG.22983;MSTRG.23775;MSTRG.24495;MSTRG.26039;MSTRG.26990;MSTRG.26999;MSTRG.27086;MSTRG.31219;MSTRG.31364;MSTRG.31793;MSTRG.31822;MSTRG.33253;MSTRG.36593;MSTRG.37758;MSTRG.38067;MSTRG.3855;MSTRG.39057;MSTRG.4208;MSTRG.4218;MSTRG.42399;MSTRG.42852;MSTRG.4292;MSTRG.45…	MSTRG.10584;MSTRG.10853;MSTRG.13685;MSTRG.13849;MSTRG.14113;MSTRG.15251;MSTRG.15978;MSTRG.18454;MSTRG.1996;MSTRG.22624;MSTRG.22955;MSTRG.22983;MSTRG.23775;MSTRG.24495;MSTRG.26039;MSTRG.26990;MSTRG.26999;MSTRG.27086;MSTRG.31219;MSTRG.31364;MSTRG.31793;MSTRG.31822;MSTRG.33253;MSTRG.36593;MSTRG.37758;MSTRG.38067;MSTRG.3855;MSTRG.39057;MSTRG.4208;MSTRG.4218;MSTRG.42399;MSTRG.42852;MSTRG.4292;MSTRG.45…
GO:0034061	e	DNA polymerase activity	50/101	284/21660	8.620000000000001e-07	0.000668	molecular_function	MSTRG.10584;MSTRG.10853;MSTRG.11931;MSTRG.13685;MSTRG.13849;MSTRG.14113;MSTRG.15251;MSTRG.15978;MSTRG.18454;MSTRG.1996;MSTRG.22624;MSTRG.22955;MSTRG.22983;MSTRG.23775;MSTRG.24495;MSTRG.26039;MSTRG.26990;MSTRG.26999;MSTRG.27086;MSTRG.31219;MSTRG.31364;MSTRG.31793;MSTRG.31822;MSTRG.33253;MSTRG.35284;MSTRG.36215;MSTRG.36593;MSTRG.37758;MSTRG.38067;MSTRG.3855;MSTRG.39057;MSTRG.4208;MSTRG.4218;MSTRG.4…	MSTRG.10584;MSTRG.10853;MSTRG.11931;MSTRG.13685;MSTRG.13849;MSTRG.14113;MSTRG.15251;MSTRG.15978;MSTRG.18454;MSTRG.1996;MSTRG.22624;MSTRG.22955;MSTRG.22983;MSTRG.23775;MSTRG.24495;MSTRG.26039;MSTRG.26990;MSTRG.26999;MSTRG.27086;MSTRG.31219;MSTRG.31364;MSTRG.31793;MSTRG.31822;MSTRG.33253;MSTRG.35284;MSTRG.36215;MSTRG.36593;MSTRG.37758;MSTRG.38067;MSTRG.3855;MSTRG.39057;MSTRG.4208;MSTRG.4218;MSTRG.4…
GO:0016787	e	hydrolase activity	47/101	2718/21660	1.23e-06	0.0009550000000000001	molecular_function	MSTRG.10584;MSTRG.10853;MSTRG.13685;MSTRG.13849;MSTRG.14113;MSTRG.15251;MSTRG.15978;MSTRG.18454;MSTRG.1996;MSTRG.22624;MSTRG.22955;MSTRG.22983;MSTRG.23775;MSTRG.24495;MSTRG.26039;MSTRG.26990;MSTRG.26999;MSTRG.27086;MSTRG.31219;MSTRG.31364;MSTRG.31793;MSTRG.31822;MSTRG.32815;MSTRG.33253;MSTRG.36593;MSTRG.37758;MSTRG.38067;MSTRG.3855;MSTRG.39057;MSTRG.4208;MSTRG.4218;MSTRG.42399;MSTRG.42852;MSTRG.4…	MSTRG.10584;MSTRG.10853;MSTRG.13685;MSTRG.13849;MSTRG.14113;MSTRG.15251;MSTRG.15978;MSTRG.18454;MSTRG.1996;MSTRG.22624;MSTRG.22955;MSTRG.22983;MSTRG.23775;MSTRG.24495;MSTRG.26039;MSTRG.26990;MSTRG.26999;MSTRG.27086;MSTRG.31219;MSTRG.31364;MSTRG.31793;MSTRG.31822;MSTRG.32815;MSTRG.33253;MSTRG.36593;MSTRG.37758;MSTRG.38067;MSTRG.3855;MSTRG.39057;MSTRG.4208;MSTRG.4218;MSTRG.42399;MSTRG.42852;MSTRG.4…
GO:0003824	e	catalytic activity	65/101	6173/21660	2.2e-06	0.0017	molecular_function	MSTRG.10584;MSTRG.10853;MSTRG.11931;MSTRG.13498;MSTRG.13685;MSTRG.13849;MSTRG.14113;MSTRG.15251;MSTRG.15978;MSTRG.16368;MSTRG.18454;MSTRG.18863;MSTRG.1996;MSTRG.20701;MSTRG.22624;MSTRG.22955;MSTRG.22983;MSTRG.23775;MSTRG.24495;MSTRG.26039;MSTRG.26990;MSTRG.26999;MSTRG.27086;MSTRG.31219;MSTRG.31364;MSTRG.31793;MSTRG.31822;MSTRG.32815;MSTRG.33253;MSTRG.33974;MSTRG.35177;MSTRG.35284;MSTRG.36215;MSTR…	MSTRG.10584;MSTRG.10853;MSTRG.11931;MSTRG.13498;MSTRG.13685;MSTRG.13849;MSTRG.14113;MSTRG.15251;MSTRG.15978;MSTRG.16368;MSTRG.18454;MSTRG.18863;MSTRG.1996;MSTRG.20701;MSTRG.22624;MSTRG.22955;MSTRG.22983;MSTRG.23775;MSTRG.24495;MSTRG.26039;MSTRG.26990;MSTRG.26999;MSTRG.27086;MSTRG.31219;MSTRG.31364;MSTRG.31793;MSTRG.31822;MSTRG.32815;MSTRG.33253;MSTRG.33974;MSTRG.35177;MSTRG.35284;MSTRG.36215;MSTR…
GO:0032197	e	transposition, RNA-mediated	4/101	37/21660	2.61e-05	0.0203	biological_process	MSTRG.1117;MSTRG.25238;MSTRG.42450;MSTRG.939	MSTRG.1117;MSTRG.25238;MSTRG.42450;MSTRG.939
GO:0032196	e	transposition	4/101	40/21660	3.5799999999999996e-05	0.0277	biological_process	MSTRG.1117;MSTRG.25238;MSTRG.42450;MSTRG.939	MSTRG.1117;MSTRG.25238;MSTRG.42450;MSTRG.939
GO:0003865	e	3-oxo-5-alpha-steroid 4-dehydrogenase activity	3/101	25/21660	0.00021	0.163	molecular_function	MSTRG.20701;MSTRG.35177;MSTRG.42450	MSTRG.20701;MSTRG.35177;MSTRG.42450
GO:0033765	e	steroid dehydrogenase activity, acting on the CH-CH group of donors	3/101	25/21660	0.00021	0.163	molecular_function	MSTRG.20701;MSTRG.35177;MSTRG.42450	MSTRG.20701;MSTRG.35177;MSTRG.42450
GO:0006488	e	dolichol-linked oligosaccharide biosynthetic process	3/101	30/21660	0.000365	0.28300000000000003	biological_process	MSTRG.20701;MSTRG.35177;MSTRG.42450	MSTRG.20701;MSTRG.35177;MSTRG.42450
GO:0006490	e	oligosaccharide-lipid intermediate biosynthetic process	3/101	32/21660	0.000442	0.34299999999999997	biological_process	MSTRG.20701;MSTRG.35177;MSTRG.42450	MSTRG.20701;MSTRG.35177;MSTRG.42450
GO:0003697	e	single-stranded DNA binding	5/101	141/21660	0.000523	0.405	molecular_function	MSTRG.1117;MSTRG.13498;MSTRG.25238;MSTRG.42450;MSTRG.939	MSTRG.1117;MSTRG.13498;MSTRG.25238;MSTRG.42450;MSTRG.939
GO:0016627	e	oxidoreductase activity, acting on the CH-CH group of donors	4/101	81/21660	0.000563	0.436	molecular_function	MSTRG.20701;MSTRG.35177;MSTRG.42450;Pig.01505	MSTRG.20701;MSTRG.35177;MSTRG.42450;DECR1-201
GO:0010494	e	cytoplasmic stress granule	4/101	82/21660	0.000589	0.457	cellular_component	MSTRG.1117;MSTRG.25238;MSTRG.42450;MSTRG.939	MSTRG.1117;MSTRG.25238;MSTRG.42450;MSTRG.939
GO:0070897	e	transcription preinitiation complex assembly	3/101	38/21660	0.000737	0.5710000000000001	biological_process	MSTRG.20701;MSTRG.35177;MSTRG.42450	MSTRG.20701;MSTRG.35177;MSTRG.42450
GO:0017025	e	TBP-class protein binding	3/101	43/21660	0.00106	0.8220000000000001	molecular_function	MSTRG.20701;MSTRG.35177;MSTRG.42450	MSTRG.20701;MSTRG.35177;MSTRG.42450
GO:0003727	e	single-stranded RNA binding	4/101	107/21660	0.00159	1.0	molecular_function	MSTRG.1117;MSTRG.25238;MSTRG.42450;MSTRG.939	MSTRG.1117;MSTRG.25238;MSTRG.42450;MSTRG.939
GO:0005507	e	copper ion binding	4/101	112/21660	0.0018800000000000002	1.0	molecular_function	MSTRG.1117;MSTRG.20701;MSTRG.31117;MSTRG.35177	MSTRG.1117;MSTRG.20701;MSTRG.31117;MSTRG.35177
GO:0016229	e	steroid dehydrogenase activity	3/101	53/21660	0.00195	1.0	molecular_function	MSTRG.20701;MSTRG.35177;MSTRG.42450	MSTRG.20701;MSTRG.35177;MSTRG.42450
GO:0140296	e	general transcription initiation factor binding	3/101	58/21660	0.00252	1.0	molecular_function	MSTRG.20701;MSTRG.35177;MSTRG.42450	MSTRG.20701;MSTRG.35177;MSTRG.42450
GO:0003834	e	beta-carotene 15,15'-monooxygenase activity	1/101	1/21660	0.00466	1.0	molecular_function	MSTRG.18863	MSTRG.18863
GO:0097543	e	ciliary inversin compartment	1/101	1/21660	0.00466	1.0	cellular_component	Pig.06056	NPHP3
GO:1901810	e	beta-carotene metabolic process	1/101	1/21660	0.00466	1.0	biological_process	MSTRG.18863	MSTRG.18863
GO:0006310	e	DNA recombination	4/101	156/21660	0.0061600000000000005	1.0	biological_process	MSTRG.22624;MSTRG.23775;MSTRG.33253;MSTRG.35885	MSTRG.22624;MSTRG.23775;MSTRG.33253;MSTRG.35885
GO:0008374	e	O-acyltransferase activity	2/101	31/21660	0.009170000000000001	1.0	molecular_function	MSTRG.33974;Pig.14368	MSTRG.33974;LPGAT1-201
GO:0016108	e	tetraterpenoid metabolic process	1/101	2/21660	0.0093	1.0	biological_process	MSTRG.18863	MSTRG.18863
GO:0048496	e	maintenance of animal organ identity	1/101	2/21660	0.0093	1.0	biological_process	Pig.06056	NPHP3
GO:0042214	e	terpene metabolic process	1/101	2/21660	0.0093	1.0	biological_process	MSTRG.18863	MSTRG.18863
GO:0021503	e	neural fold bending	1/101	2/21660	0.0093	1.0	biological_process	MSTRG.16368	MSTRG.16368
GO:0016119	e	carotene metabolic process	1/101	2/21660	0.0093	1.0	biological_process	MSTRG.18863	MSTRG.18863
GO:0016116	e	carotenoid metabolic process	1/101	2/21660	0.0093	1.0	biological_process	MSTRG.18863	MSTRG.18863
GO:0016287	e	glycerone-phosphate O-acyltransferase activity	1/101	2/21660	0.0093	1.0	molecular_function	MSTRG.33974	MSTRG.33974
GO:0008670	e	2,4-dienoyl-CoA reductase (NADPH) activity	1/101	2/21660	0.0093	1.0	molecular_function	Pig.01505	DECR1-201
GO:0055114	e	oxidation-reduction process	6/101	385/21660	0.009340000000000001	1.0	biological_process	MSTRG.1117;MSTRG.20701;MSTRG.31117;MSTRG.32815;MSTRG.35177;Pig.01505	MSTRG.1117;MSTRG.20701;MSTRG.31117;MSTRG.32815;MSTRG.35177;DECR1-201
GO:0044255	e	cellular lipid metabolic process	8/101	639/21660	0.0101	1.0	biological_process	MSTRG.18863;MSTRG.20701;MSTRG.33974;MSTRG.35177;MSTRG.42450;Pig.01505;Pig.02014;Pig.14368	MSTRG.18863;MSTRG.20701;MSTRG.33974;MSTRG.35177;MSTRG.42450;DECR1-201;SGMS1-201;LPGAT1-201
GO:0030173	e	integral component of Golgi membrane	2/101	36/21660	0.0122	1.0	cellular_component	MSTRG.39691;Pig.02014	MSTRG.39691;SGMS1-201
GO:0036464	e	cytoplasmic ribonucleoprotein granule	4/101	192/21660	0.0125	1.0	cellular_component	MSTRG.1117;MSTRG.25238;MSTRG.42450;MSTRG.939	MSTRG.1117;MSTRG.25238;MSTRG.42450;MSTRG.939
GO:0031228	e	intrinsic component of Golgi membrane	2/101	38/21660	0.0136	1.0	cellular_component	MSTRG.39691;Pig.02014	MSTRG.39691;SGMS1-201
GO:0005658	e	alpha DNA polymerase:primase complex	1/101	3/21660	0.0139	1.0	cellular_component	MSTRG.13498	MSTRG.13498
GO:0003896	e	DNA primase activity	1/101	3/21660	0.0139	1.0	molecular_function	MSTRG.13498	MSTRG.13498
GO:0061752	e	telomeric repeat-containing RNA binding	1/101	3/21660	0.0139	1.0	molecular_function	MSTRG.16368	MSTRG.16368
GO:0033188	e	sphingomyelin synthase activity	1/101	3/21660	0.0139	1.0	molecular_function	Pig.02014	SGMS1-201
GO:0034720	e	histone H3-K4 demethylation	1/101	3/21660	0.0139	1.0	biological_process	MSTRG.16368	MSTRG.16368
GO:0060992	e	response to fungicide	1/101	3/21660	0.0139	1.0	biological_process	MSTRG.16368	MSTRG.16368
GO:0006269	e	DNA replication, synthesis of RNA primer	1/101	3/21660	0.0139	1.0	biological_process	MSTRG.13498	MSTRG.13498
GO:0047493	e	ceramide cholinephosphotransferase activity	1/101	3/21660	0.0139	1.0	molecular_function	Pig.02014	SGMS1-201
GO:0035770	e	ribonucleoprotein granule	4/101	201/21660	0.0146	1.0	cellular_component	MSTRG.1117;MSTRG.25238;MSTRG.42450;MSTRG.939	MSTRG.1117;MSTRG.25238;MSTRG.42450;MSTRG.939
GO:0006629	e	lipid metabolic process	9/101	840/21660	0.0166	1.0	biological_process	MSTRG.18863;MSTRG.20701;MSTRG.33974;MSTRG.35177;MSTRG.42450;Pig.01505;Pig.02014;Pig.06056;Pig.14368	MSTRG.18863;MSTRG.20701;MSTRG.33974;MSTRG.35177;MSTRG.42450;DECR1-201;SGMS1-201;NPHP3;LPGAT1-201
GO:0003844	e	1,4-alpha-glucan branching enzyme activity	1/101	4/21660	0.0185	1.0	molecular_function	MSTRG.32815	MSTRG.32815
GO:0046098	e	guanine metabolic process	1/101	4/21660	0.0185	1.0	biological_process	MSTRG.16368	MSTRG.16368
GO:0003743	e	translation initiation factor activity	3/101	124/21660	0.0203	1.0	molecular_function	MSTRG.20701;MSTRG.35177;MSTRG.42450	MSTRG.20701;MSTRG.35177;MSTRG.42450
GO:1902166	e	negative regulation of intrinsic apoptotic signaling pathway in response to DNA damage by p53 class mediator	1/101	5/21660	0.0231	1.0	biological_process	MSTRG.16368	MSTRG.16368
GO:0120252	e	hydrocarbon metabolic process	1/101	5/21660	0.0231	1.0	biological_process	MSTRG.18863	MSTRG.18863
GO:0016413	e	O-acetyltransferase activity	1/101	5/21660	0.0231	1.0	molecular_function	MSTRG.33974	MSTRG.33974
GO:0003873	e	6-phosphofructo-2-kinase activity	1/101	5/21660	0.0231	1.0	molecular_function	Pig.00463	PFKFB2-202
GO:0034648	e	histone demethylase activity (H3-dimethyl-K4 specific)	1/101	5/21660	0.0231	1.0	molecular_function	MSTRG.16368	MSTRG.16368
GO:0006686	e	sphingomyelin biosynthetic process	1/101	5/21660	0.0231	1.0	biological_process	Pig.02014	SGMS1-201
GO:0030915	e	Smc5-Smc6 complex	1/101	6/21660	0.0277	1.0	cellular_component	MSTRG.35885	MSTRG.35885
GO:0106068	e	SUMO ligase complex	1/101	6/21660	0.0277	1.0	cellular_component	MSTRG.35885	MSTRG.35885
GO:0051572	e	negative regulation of histone H3-K4 methylation	1/101	6/21660	0.0277	1.0	biological_process	MSTRG.16368	MSTRG.16368
GO:0032453	e	histone demethylase activity (H3-K4 specific)	1/101	6/21660	0.0277	1.0	molecular_function	MSTRG.16368	MSTRG.16368
GO:0060993	e	kidney morphogenesis	1/101	6/21660	0.0277	1.0	biological_process	Pig.06056	NPHP3
GO:0045793	e	positive regulation of cell size	1/101	6/21660	0.0277	1.0	biological_process	MSTRG.16368	MSTRG.16368
GO:0006003	e	fructose 2,6-bisphosphate metabolic process	1/101	6/21660	0.0277	1.0	biological_process	Pig.00463	PFKFB2-202
GO:0033169	e	histone H3-K9 demethylation	1/101	6/21660	0.0277	1.0	biological_process	MSTRG.16368	MSTRG.16368
GO:0065004	e	protein-DNA complex assembly	3/101	147/21660	0.0315	1.0	biological_process	MSTRG.20701;MSTRG.35177;MSTRG.42450	MSTRG.20701;MSTRG.35177;MSTRG.42450
GO:0003674	e	molecular_function	79/101	14786/21660	0.0319	1.0	molecular_function	MSTRG.10584;MSTRG.10853;MSTRG.1117;MSTRG.11931;MSTRG.13498;MSTRG.13685;MSTRG.13849;MSTRG.14113;MSTRG.15251;MSTRG.15978;MSTRG.16051;MSTRG.16368;MSTRG.18454;MSTRG.18863;MSTRG.1996;MSTRG.20701;MSTRG.21447;MSTRG.22624;MSTRG.22955;MSTRG.22983;MSTRG.23775;MSTRG.24495;MSTRG.25238;MSTRG.26039;MSTRG.26990;MSTRG.26999;MSTRG.27086;MSTRG.28969;MSTRG.31117;MSTRG.31219;MSTRG.31364;MSTRG.31793;MSTRG.31822;MSTRG…	MSTRG.10584;MSTRG.10853;MSTRG.1117;MSTRG.11931;MSTRG.13498;MSTRG.13685;MSTRG.13849;MSTRG.14113;MSTRG.15251;MSTRG.15978;MSTRG.16051;MSTRG.16368;MSTRG.18454;MSTRG.18863;MSTRG.1996;MSTRG.20701;MSTRG.21447;MSTRG.22624;MSTRG.22955;MSTRG.22983;MSTRG.23775;MSTRG.24495;MSTRG.25238;MSTRG.26039;MSTRG.26990;MSTRG.26999;MSTRG.27086;MSTRG.28969;MSTRG.31117;MSTRG.31219;MSTRG.31364;MSTRG.31793;MSTRG.31822;MSTRG…
GO:0033184	e	positive regulation of histone ubiquitination	1/101	7/21660	0.0322	1.0	biological_process	MSTRG.16368	MSTRG.16368
GO:0043426	e	MRF binding	1/101	7/21660	0.0322	1.0	molecular_function	MSTRG.16368	MSTRG.16368
GO:0043518	e	negative regulation of DNA damage response, signal transduction by p53 class mediator	1/101	7/21660	0.0322	1.0	biological_process	MSTRG.16368	MSTRG.16368
GO:0003841	e	1-acylglycerol-3-phosphate O-acyltransferase activity	1/101	8/21660	0.0367	1.0	molecular_function	Pig.14368	LPGAT1-201
GO:0006895	e	Golgi to endosome transport	1/101	8/21660	0.0367	1.0	biological_process	MSTRG.39691	MSTRG.39691
GO:0034993	e	meiotic nuclear membrane microtubule tethering complex	1/101	8/21660	0.0367	1.0	cellular_component	MSTRG.44728	MSTRG.44728
GO:0106094	e	nuclear membrane microtubule tethering complex	1/101	8/21660	0.0367	1.0	cellular_component	MSTRG.44728	MSTRG.44728
GO:1902254	e	negative regulation of intrinsic apoptotic signaling pathway by p53 class mediator	1/101	8/21660	0.0367	1.0	biological_process	MSTRG.16368	MSTRG.16368
GO:0106083	e	nuclear membrane protein complex	1/101	8/21660	0.0367	1.0	cellular_component	MSTRG.44728	MSTRG.44728
GO:0120162	e	positive regulation of cold-induced thermogenesis	2/101	68/21660	0.0402	1.0	biological_process	MSTRG.16368;Pig.01505	MSTRG.16368;DECR1-201
GO:0046504	e	glycerol ether biosynthetic process	1/101	9/21660	0.0412	1.0	biological_process	MSTRG.33974	MSTRG.33974
GO:0051573	e	negative regulation of histone H3-K9 methylation	1/101	9/21660	0.0412	1.0	biological_process	MSTRG.16368	MSTRG.16368
GO:0060571	e	morphogenesis of an epithelial fold	1/101	9/21660	0.0412	1.0	biological_process	MSTRG.16368	MSTRG.16368
GO:0008611	e	ether lipid biosynthetic process	1/101	9/21660	0.0412	1.0	biological_process	MSTRG.33974	MSTRG.33974
GO:1901503	e	ether biosynthetic process	1/101	9/21660	0.0412	1.0	biological_process	MSTRG.33974	MSTRG.33974
GO:0042171	e	lysophosphatidic acid acyltransferase activity	1/101	10/21660	0.0457	1.0	molecular_function	Pig.14368	LPGAT1-201
GO:0016411	e	acylglycerol O-acyltransferase activity	1/101	10/21660	0.0457	1.0	molecular_function	Pig.14368	LPGAT1-201
GO:0097384	e	cellular lipid biosynthetic process	1/101	10/21660	0.0457	1.0	biological_process	MSTRG.33974	MSTRG.33974
GO:0032454	e	histone demethylase activity (H3-K9 specific)	1/101	10/21660	0.0457	1.0	molecular_function	MSTRG.16368	MSTRG.16368
GO:0070402	e	NADPH binding	1/101	10/21660	0.0457	1.0	molecular_function	Pig.01505	DECR1-201
GO:0042574	e	retinal metabolic process	1/101	10/21660	0.0457	1.0	biological_process	MSTRG.18863	MSTRG.18863
GO:0035563	e	positive regulation of chromatin binding	1/101	10/21660	0.0457	1.0	biological_process	MSTRG.16368	MSTRG.16368
GO:0008443	e	phosphofructokinase activity	1/101	10/21660	0.0457	1.0	molecular_function	Pig.00463	PFKFB2-202
GO:0071824	e	protein-DNA complex subunit organization	3/101	173/21660	0.0473	1.0	biological_process	MSTRG.20701;MSTRG.35177;MSTRG.42450	MSTRG.20701;MSTRG.35177;MSTRG.42450
